# Supplementary material for: Pan-cancer molecular subtypes revealed by mass-spectrometry-based proteomic characterization of more than 500 human cancers
Source: Nat Commun. 2019 Dec 12;10:5679. doi: 10.1038/s41467-019-13528-0 (PMC6908580; doi:10.1038/s41467-019-13528-0)
Supplement: Supplementary file 4 — Supplementary Data 1 [file 41467_2019_13528_MOESM4_ESM.xlsx]

## Sheet: CPTAC Confirmatory-Discovery
						pathway gene signatures	pathway gene signatures	pathway gene signatures	pathway gene signatures	pathway gene signatures	pathway gene signatures	pathway gene signatures	pathway gene signatures	pathway gene signatures	pathway gene signatures	pathway gene signatures	pathway gene signatures	pathway gene signatures	immune cell signatures (Bindea et al.)	immune cell signatures (Bindea et al.)	immune cell signatures (Bindea et al.)	immune cell signatures (Bindea et al.)	immune cell signatures (Bindea et al.)	immune cell signatures (Bindea et al.)	immune cell signatures (Bindea et al.)	immune cell signatures (Bindea et al.)	immune cell signatures (Bindea et al.)	immune cell signatures (Bindea et al.)	immune cell signatures (Bindea et al.)	immune cell signatures (Bindea et al.)	immune cell signatures (Bindea et al.)	immune cell signatures (Bindea et al.)	immune cell signatures (Bindea et al.)	immune cell signatures (Bindea et al.)	immune cell signatures (Bindea et al.)	immune cell signatures (Bindea et al.)
cancer type	case	Proteome-based pan-cancer subtype k1-k10	mRNA-based pan-cancer class c1-c10	gender	age	Fatty acid metabolism	Glycolysis/GNG	Pentose phosphate	TCA CYCLE	OX-PHOS	Ras	YAP1	MYC	EMT	HYPOXIA	NRF2/KEAP1	WNT	NOTCH	aDC	T cells	T helper cells	Tcm cells	APM2	APM1	Cytotoxic cells	Eosinophils	Mast cells	Neutrophils	B cells	iDC	Macrophages	Th1 cells	Th2 cells	DC	CD8 T cells	NK cells
CCRCC	C3L-00561	k2	c10	Male	50	0.991229	0.283474	0.261703	1.11865	1.13404	-0.033793	0.158321	1.13923	1.19029	-0.229941	1.42842	-0.338437	-0.722227	0.940897	1.34168	-0.565564	0.348765	1.19235	0.996407	-0.493854	-0.57605	0.950599	-0.0205307	0.256381	-1.09742	1.99395	0.0206857	-1.56263	-0.58228	-0.909482	-0.739833
CCRCC	C3L-01287	k2	c10	Male	60	-0.490144	-0.892206	-0.552385	0.394977	-0.12531	-1.39377	0.534599	1.22728	0.236579	-1.07926	-0.801613	-1.31649	0.629944	0.147971	0.264753	1.19828	-0.146636	-0.443299	0.71189	-0.833406	0.473528	0.181992	0.102935	-1.86584	-0.922961	0.292904	-1.82945	-0.798947	-0.324312	-1.03746	-0.752575
CCRCC	C3L-01603	k9	c3	Male	63	-0.160877	0.274116	-0.587215	-0.00251009	-0.16092	0.844158	-0.712301	-0.85599	-0.0204446	0.451562	0.0523455	-0.562934	0.412709	0.718118	1.94408	-0.914034	0.953896	0.422467	1.48123	0.867477	0.633466	0.0246151	0.262849	1.29705	0.388372	-0.0676615	1.53713	-0.557051	-0.0438322	1.64197	-0.639084
CCRCC	C3N-01524	k9	c8	Male	61	0.73694	1.16985	0.926175	0.70526	0.830644	0.967444	-0.38437	-0.477375	0.604769	1.4866	1.50822	0.751745	-1.31051	-1.5499	-0.12207	-0.866142	-0.811905	-0.250686	-0.501494	-0.427138	1.70772	1.31538	0.60525	0.764749	0.963556	1.03761	0.236566	0.957807	0.564503	0.127871	-0.58879
CCRCC	C3L-00359	k5	c4	Female	73	5.41244	2.90569	0.741821	6.64585	5.40715	-0.349165	0.153814	1.19732	-0.078727	-2.63401	3.68595	-1.38934	-0.491978	-2.46567	-2.53171	-1.56932	-2.2727	-0.92983	-0.88631	-1.95436	-1.7227	1.82885	0.433296	1.92238	2.20669	1.13776	-0.822075	-1.80591	-0.155959	-1.764	0.0063717
CCRCC	C3N-01214	k9	c8	Male	60	0.9484	-0.62354	-0.284813	0.700142	0.617314	-0.451561	-0.197287	-0.949199	0.10832	-0.580458	0.536611	-0.680287	-1.17666	0.597661	1.57111	-0.978816	-0.108495	0.0971021	-0.0991049	0.950335	0.719055	0.265353	-0.465082	1.00398	0.922296	1.97057	-1.10118	1.53839	1.24081	-0.264631	1.62107
CCRCC	C3N-00834	k8	c6	Male	65	-0.191655	0.266376	0.396473	-0.310464	-0.701228	0.545201	-0.162717	0.321429	-0.227087	-0.696529	-0.99381	-0.411028	1.14181	-0.143969	-0.836586	0.263482	-0.687525	-0.363852	0.135832	-0.533296	-0.0993453	-0.429802	0.566234	0.116483	-0.84776	-1.76317	2.08856	-0.532812	-0.305669	-0.0153296	-0.0643989
CCRCC	C3N-01261	k7	c8	Male	67	-0.452909	0.591083	0.266317	-0.476751	-1.13248	-1.19617	0.952875	-0.505789	0.709304	1.17544	-0.908638	0.47421	3.13707	-0.482926	-1.12442	0.125724	-0.209526	-2.68877	-0.563911	-1.33795	0.885079	0.81037	0.592076	-0.427598	-0.0866284	-0.978303	-0.537275	1.80578	0.953463	1.23532	0.474319
CCRCC	C3L-00917	k9	c9	Male	37	0.10848	0.294776	0.813175	-0.0286813	0.268555	0.211979	0.287928	-0.682486	-0.0880412	0.162422	0.137746	-0.840263	-2.69975	-0.560662	2.35963	0.0251106	0.593332	0.538022	0.772769	0.845027	1.26148	0.872764	-0.306798	0.835615	1.03825	-0.0594684	0.129382	1.73091	1.04047	0.120763	0.866775
CCRCC	C3L-01861	k9	c9	Male	57	2.34783	1.16288	1.36842	1.71156	1.59791	-0.328052	-0.621923	0.0247491	0.76124	0.657461	1.51317	-0.517309	-1.02366	-0.960654	0.332676	1.13797	1.0811	0.150854	-0.107661	-0.715436	0.191148	0.947599	1.5325	1.15131	1.81083	0.81333	-0.0669017	2.20408	-0.123643	-0.947862	-0.624687
CCRCC	C3L-01352	k8	c6	Female	76	-0.306006	0.47555	-0.260852	-0.945688	-0.874797	0.254615	0.081245	0.0250135	-0.0657233	0.512177	-0.873042	0.557543	0.406813	1.19472	0.13756	0.764057	-0.840528	-0.100301	-0.20297	-0.12538	0.377155	-0.493762	-0.0310441	-0.0505235	-0.427072	-0.756083	0.869235	0.183979	-0.552291	1.83102	-0.273922
CCRCC	C3N-00194	k9	c5	Female	51	0.827956	0.299064	0.89846	0.0500001	0.858028	0.289435	-0.749363	-0.34256	0.138973	0.731461	1.72428	-0.863059	-0.7005	-0.753985	-0.157352	-0.333566	0.452927	1.55332	-0.131314	-0.0022959	2.28741	0.541929	0.624199	0.441717	1.81365	1.85433	0.935749	1.00948	-0.200987	-0.785253	-0.115176
CCRCC	C3L-00010	k8	c6	Male	30	-1.35067	-1.23005	-1.07734	-1.35664	-0.260871	1.20487	-0.459534	-1.02193	-0.449381	-0.339083	-1.11234	-0.25069	0.480637	1.21593	0.442295	-0.986272	-0.789996	-0.301625	0.66932	1.40074	0.996338	0.388078	0.216774	0.739963	0.787232	-1.2119	1.9923	0.546246	-0.802756	0.0410242	0.0279303
CCRCC	C3L-00607	k2	c10	Male	66	0.338363	1.28056	1.22358	0.760041	0.749865	0.755082	0.421144	1.5727	-0.704861	0.175984	0.578735	0.162821	-0.722741	-0.684545	2.0331	0.0791978	0.686621	2.09595	1.01144	0.784311	-1.08089	0.189983	-1.20453	-0.176218	1.33613	1.43442	0.630118	0.960872	1.23736	-0.055729	1.10572
CCRCC	C3N-00495	k9	c8	Male	67	2.32477	0.582047	1.23231	1.84341	1.91619	-0.00145134	-0.510105	-0.179181	-0.0732381	0.192554	2.31375	-0.714179	-1.43475	0.09314	-0.421895	-0.0527396	0.157131	0.964368	0.152439	-0.40753	0.871711	-0.45637	1.4938	-0.206522	2.47946	1.2714	-1.1571	0.685219	-0.182373	-1.82131	0.555933
CCRCC	C3N-00831	k9	c3	Male	52	-0.744676	-0.414594	-1.01057	-0.0536246	-0.135236	1.11893	-0.462975	-0.814188	0.28209	0.504902	0.190598	-0.0969069	0.54894	-0.146664	0.351052	-0.939151	-0.190586	0.174204	0.397699	0.684451	0.7656	0.145575	0.618013	0.3061	1.20547	0.298048	1.43018	-0.0225089	1.5531	0.102785	0.553887
CCRCC	C3L-01281	k8	c2	Male	66	0.310211	1.84276	0.526499	0.0812137	-0.483781	-0.279359	-0.572269	0.330361	-0.061328	0.486641	-0.31349	-0.625096	1.53769	0.449006	-0.225539	0.29207	-0.551672	0.272821	1.21254	-1.06413	0.670105	0.712031	1.12713	-0.2595	-0.838578	-1.26998	-0.552075	-0.681464	-0.524059	0.689939	-0.632999
CCRCC	C3N-01646	k2	c4	Male	69	0.080266	-0.482744	-0.743059	-0.141447	-0.112394	0.385236	-0.292155	-0.107371	-0.917786	-1.46374	-1.26868	-0.698107	-0.245331	1.03287	-0.694395	0.787348	0.559529	0.0796542	0.274568	0.459131	-2.09985	-0.368456	0.593264	0.531013	-0.167452	-0.243891	-1.15752	-1.18804	0.58173	-0.757148	0.0243967
CCRCC	C3L-00791	k8	c6	Male	76	0.398792	0.568843	0.440029	0.575166	-0.133682	-0.633564	0.771722	1.01783	-0.972754	-0.37543	-1.7497	-0.844809	-0.15718	1.42748	-0.0266847	1.57513	0.798567	0.0679886	1.12422	0.135526	-1.78648	-1.69415	0.130905	-0.345158	-1.68818	-1.94798	-0.550885	-2.31359	-1.21632	1.51837	-0.429782
CCRCC	C3L-00369	k8	c6	Male	89	0.435401	0.589661	0.559822	0.61317	-0.439687	-0.732383	0.319419	0.534209	0.37848	1.59859	-0.364763	-0.109387	1.13397	1.06869	-1.43284	1.65862	1.3431	0.508985	-0.27526	0.000415874	0.330578	-0.640002	1.43326	0.954399	-0.520005	-1.03357	-0.187053	-2.2914	1.38641	3.15528	0.0512699
CCRCC	C3L-00183	k9	c2	Female	33	0.655188	0.132009	0.693089	0.328209	0.568501	-0.456621	0.378787	0.137427	0.00945858	-0.535759	0.216008	-1.07521	-2.39556	-0.586956	-3.00999	0.827142	-0.196692	-0.78691	-0.336516	-0.566312	0.170905	1.339	0.943382	0.30856	0.860244	0.587701	-1.08701	0.718729	0.528241	-2.10855	0.868121
CCRCC	C3N-01180	k5	c4	Male	51	0.518889	0.204151	0.2039	2.04342	4.11104	-0.995519	1.71865	1.56758	-0.50626	-4.13627	0.917381	-0.569233	-0.363417	-1.74536	-1.35861	1.13928	0.638701	-0.0459325	-1.42351	-2.4459	-1.09054	-0.192045	-0.304441	0.0466023	-0.190372	0.975104	-1.99525	-1.21554	0.147017	0.650278	1.03694
CCRCC	C3N-00168	k9	c8	Male	47	0.660267	1.24061	1.35958	0.0491611	0.293633	-0.87598	-0.675178	0.159453	0.609686	1.01165	1.00972	-1.06309	-1.80402	-0.548975	-0.380074	0.487856	-0.565501	0.0968157	-0.384645	0.799277	0.210399	0.423365	1.38121	1.33313	0.324341	0.734744	0.239081	0.724058	0.943071	-0.257341	0.896474
CCRCC	C3L-00004	k8	c10	Male	72	0.378838	0.208482	-0.0038033	-0.163572	0.320469	-0.253812	0.396965	0.926377	-1.3806	-0.756038	-0.755099	-0.513946	-0.991691	1.37945	1.07958	1.03787	0.583646	0.814707	1.13038	-0.29456	-1.61901	-1.36409	-0.706092	-0.444329	-1.80274	-1.27514	-0.899602	0.199939	-1.91808	0.976953	-0.651016
CCRCC	C3N-00150	k7	c8	Female	55	0.584593	-0.0985187	-0.337498	0.0362887	0.1161	-0.406182	-0.210975	-1.93193	0.690251	0.259287	1.91664	0.627169	1.32763	-0.218086	1.5018	-1.95949	0.732657	-0.171713	-0.547375	1.09572	0.454535	0.43107	0.677702	0.536596	0.548157	1.75415	0.782105	0.417256	0.75337	1.10946	1.08814
CCRCC	C3N-00953	k2	c10	Male	41	0.104835	0.233522	-0.864121	-0.662057	0.309372	1.50493	-0.657285	0.00612408	-1.60781	-1.10141	0.37125	0.0163992	-0.0503395	1.76967	0.334717	1.42951	0.865343	0.718053	1.81525	0.356115	-1.39703	-0.266007	-0.667669	-0.565098	-0.767909	0.257902	1.32685	-0.697789	-0.156078	0.816806	-0.311937
CCRCC	C3L-00097	k7	c8	Male	59	0.623778	1.08393	0.430942	0.87549	-0.702267	-0.785308	0.507993	0.277122	0.310898	1.26353	-0.36127	0.637992	1.15422	-0.359771	-0.901684	-0.250712	0.543469	-0.930694	-0.599625	-0.332482	-0.0244836	-0.0601908	0.332349	1.10577	0.418776	-0.981765	-0.792291	-0.605627	-0.69214	1.88525	0.347539
CCRCC	C3L-00583	k7	c1	Male	55	-0.290047	0.710361	0.38773	-0.228243	-1.02198	0.781131	-0.109375	-0.332742	-0.361916	0.216613	0.717591	0.11794	1.18574	0.00310515	-0.376773	-0.200608	-1.60499	-0.721641	0.388447	-0.334351	0.873399	0.55035	0.521971	1.66284	0.00421399	-0.459598	0.997811	0.0623717	0.832517	-0.485469	-1.06379
CCRCC	C3N-01178	k8	c10	Female	58	-0.563093	-0.343248	-0.301654	-0.432019	0.327318	1.13851	0.35993	0.331127	-1.49936	-1.19919	-1.32501	-1.01751	-0.228741	1.06988	2.18848	1.22075	1.76312	2.3542	2.32935	2.32806	-0.844476	-0.890482	-0.396393	-1.03534	-1.7256	-0.432424	0.368063	-1.53716	-0.84769	1.37733	0.484798
CCRCC	C3L-00088	k8	c6	Male	72	0.389501	0.686034	-0.549908	-0.134431	-0.590444	0.316812	-0.350557	-0.0177604	-0.838975	-0.0347869	-1.49275	-0.0112165	0.0083975	1.13636	0.438016	0.282248	-0.365886	0.213241	0.425415	1.04061	-0.525603	-1.19388	-0.100276	0.218443	-0.396114	-1.63575	-1.08416	-1.40539	0.256485	0.952113	-0.69956
CCRCC	C3N-00244	k7	c8	Male	46	0.388493	0.0547646	-0.17126	0.0880104	-0.935122	-0.626476	1.25335	0.198041	0.446515	0.547117	-1.37233	1.22205	0.32966	1.65511	0.17651	1.31166	0.574902	-0.17097	-0.121635	0.762127	0.888111	-0.407879	1.67482	-1.12652	-1.03488	-1.07538	-0.144233	-0.543819	-0.854349	1.69724	-0.0637005
CCRCC	C3L-00908	k5	c10	Female	60	-0.670003	-1.22268	-0.840438	-1.03226	1.15072	1.32709	-0.388062	-0.202013	-1.66327	-1.48934	-1.00635	-0.785563	-1.00082	0.532486	1.82334	0.58906	1.59875	2.09457	2.63023	0.912886	-1.21695	-1.16714	-1.79858	-0.499486	-0.635263	0.0424091	0.269013	-0.487708	-0.606643	0.0109233	-0.801401
CCRCC	C3L-00814	k5	c6	Male	83	0.606369	0.291807	0.413507	-0.292344	1.00648	0.654402	-0.729839	0.407235	-1.85461	-0.799961	-1.05631	-1.79023	-0.90298	1.39798	0.616908	0.579015	-0.310176	0.929218	1.04657	0.544791	-0.141799	-2.05409	0.119503	-1.01292	-0.209111	-0.682317	-0.270026	-0.670053	-0.064706	-1.18732	-0.915117
CCRCC	C3L-01885	k9	c9	Male	67	-0.0123207	0.0620565	0.00480326	-0.399549	0.248948	-0.191944	0.306878	-0.393088	-0.163192	0.0110911	0.462087	0.0666889	0.829338	-1.17218	0.943456	-0.47357	-0.364819	-0.532175	-0.2752	-0.767624	0.800211	-0.986818	0.167605	-0.656818	-0.348845	-0.0550356	0.158665	1.21815	0.140328	-0.0642695	0.529606
CCRCC	C3L-00026	k5	c6	Female	65	4.2004	2.62124	0.776845	4.2163	3.42764	0.339581	-1.33436	1.00621	-0.519698	-0.102891	0.340587	-1.64595	-1.20995	-0.542633	0.0132946	-1.21008	-1.16747	1.1687	0.160672	-0.143345	-0.625	-1.0359	0.665611	1.03544	0.178231	-0.791634	0.559632	-0.0619	-1.81033	-0.900526	-1.7304
CCRCC	C3L-00447	k9	c9	Male	35	-0.869672	0.451983	0.0336872	-0.995179	-0.493616	1.12089	-0.870004	-1.34051	0.245185	0.644012	-0.529703	-0.41797	-0.984002	0.428454	0.597635	0.04664	-0.192176	0.67156	0.625208	-0.26744	-0.164137	-0.332686	0.3473	0.491814	0.145048	-0.00716881	0.701518	-1.64857	0.578003	-1.0256	-0.430642
CCRCC	C3N-00148	k7	c7	Male	52	-1.41195	-1.2238	-0.947588	-0.775233	-1.68428	-1.09516	-0.223175	-0.711033	1.24194	-0.207824	-1.41979	0.338175	0.561956	-0.30232	-0.247337	0.412025	1.94837	0.426493	-0.805207	0.692816	-0.408095	0.607228	-0.413961	-0.0505212	-1.17612	-0.242672	-1.71071	-0.16895	0.547948	0.26736	0.689616
CCRCC	C3N-00246	k9	c9	Male	44	-2.37777	0.184901	0.477207	-1.61208	-1.25915	0.840959	1.32712	-0.197341	0.104501	0.316911	-1.11434	-0.481018	0.197207	-0.358259	0.100225	1.26676	0.696014	-1.41014	-0.186574	-1.37086	0.229474	-1.34415	-0.178739	-0.113231	-0.70251	-1.37837	-0.295244	0.705134	-1.10609	0.722923	-0.456506
CCRCC	C3L-00416	k2	c10	Male	62	-0.570094	-1.92229	-1.36198	-1.0921	-0.174453	0.650059	-0.879121	-0.164236	-0.697404	-1.4016	-0.854596	-0.587646	-0.879529	1.51982	1.15894	0.66187	2.53731	2.8022	2.07685	1.45459	-1.62951	-0.223688	-1.00891	0.200692	-1.68597	-0.0270697	-0.423009	-0.934115	-0.00108235	0.516533	-0.543457
CCRCC	C3L-00096	k2	c1	Male	52	-0.129418	-0.0638786	-0.247012	-0.309262	0.00898167	0.502677	0.406079	0.484546	-0.643728	-1.40829	0.429068	0.175473	-1.56757	2.80295	0.547191	-0.150117	0.435527	0.256716	0.0635484	0.467938	-2.06589	-0.789722	-0.878605	0.238689	0.933713	-0.165782	1.21056	-1.03923	-0.878111	-0.670324	1.07651
CCRCC	C3L-00765	k7	c8	Female	61	-0.108671	-1.74341	-1.04764	-0.471485	-0.0392392	-0.401313	-0.574195	-2.27573	1.1669	-0.180215	0.748079	0.783983	1.83522	-2.18471	0.773816	-0.811184	1.45717	0.209298	0.158271	1.72753	1.78765	-0.297707	0.0657394	1.54579	0.608817	0.9878	0.346038	1.13957	1.45856	0.667902	1.49723
CCRCC	C3L-01836	k7	c8	Male	47	1.26461	-1.38232	-2.29849	0.693119	-0.0919028	-1.10599	0.29925	-0.445881	-0.570641	-1.66284	-1.45637	0.357323	0.214717	-0.278457	0.554073	0.57678	0.98355	0.146834	0.150307	1.66696	-0.708344	-0.297061	-0.579498	0.452751	-1.28393	-1.5378	-1.38502	-0.426733	-0.792079	0.818467	0.880636
CCRCC	C3L-00902	k9	c8	Female	69	0.94843	0.745127	0.283182	-0.0403245	-0.0245438	1.0372	-0.945301	-1.33305	0.481554	1.39603	1.48012	1.00638	1.9974	-0.82231	-0.360897	-1.24972	-0.892218	-0.0610766	-0.753608	0.666943	2.85641	1.35036	1.07081	0.974411	1.49094	0.401084	1.88305	1.00473	2.06412	0.399776	0.700623
CCRCC	C3N-00646	k7	c8	Female	57	0.161313	0.0258646	0.232252	-0.920492	-1.04075	-1.04232	-0.970801	-1.29557	0.213604	0.741083	-0.543365	0.766825	0.099233	0.898514	0.906589	-1.00041	-0.0712283	-0.127389	-1.1695	1.39721	1.154	0.995012	-0.6902	0.175543	0.787713	0.749271	0.440843	0.537787	1.18755	0.201365	0.946735
CCRCC	C3N-01175	k5	c9	Female	60	3.9511	0.413306	-1.10018	4.74097	4.77098	1.60355	0.754488	0.692464	-2.79185	-3.33929	2.45874	-0.746726	-2.23155	-0.794574	-0.434876	0.354672	0.483545	-0.968632	-0.787879	-0.201854	-1.2227	0.866938	-0.886416	2.08359	2.55009	0.896439	-0.367869	-1.2206	1.24308	0.252569	1.54543
CCRCC	C3L-00011	k2	c7	Female	63	-0.616327	-0.974819	0.100102	0.0835175	0.0619382	-1.82466	1.52277	0.950404	-0.188206	0.437808	1	0.369256	0.608804	-0.712653	-1.64376	1.86808	0.12673	-1.35054	0.360275	-0.782163	-0.509067	0.494303	-0.199661	-2.41185	0.035768	-0.0307904	-2.59205	0.140022	-0.00934231	-0.29664	-0.00134146
CCRCC	C3N-01200	k2	c8	Female	56	-1.10515	-1.59311	-0.288411	-0.661646	-0.428381	-1.78324	1.12053	0.323748	0.40803	-0.246877	-0.114534	0.355757	0.558928	0.351513	-0.590975	0.470321	-0.257515	0.110423	0.998302	-0.48843	-1.71483	-0.204001	-0.145667	-0.774862	-0.538138	-0.156433	-0.000143186	-0.628692	-0.051029	-0.468495	0.513401
CCRCC	C3N-00177	k9	c4	Male	52	2.00797	-0.675308	0.141844	1.31313	0.956408	0.981702	-0.809401	-0.573314	-1.18422	-1.20742	1.27399	-0.603582	-3.29691	-0.414859	0.549945	-0.928513	0.522432	1.18524	1.02209	-0.459529	0.0290435	0.81222	-1.01298	0.68317	1.21666	0.664021	-0.442131	-1.11513	-0.309094	-2.65988	-0.103915
CCRCC	C3N-01176	k9	c6	Male	71	-0.691826	0.382513	0.401551	-0.517439	-0.178284	0.09783	1.14549	-0.131987	-0.846764	0.108916	-0.179712	-1.32426	-1.62172	-0.952497	0.534508	1.41393	-0.581788	-0.462382	0.281916	0.0999555	0.0343196	-1.0926	-0.305521	0.451736	-0.586841	-1.53339	0.824198	1.00294	-0.199823	-1.57278	-0.396423
CCRCC	C3L-00103	k7	c8	Male	56	-0.262474	0.78704	0.790719	0.2811	-0.437243	0.827093	-1.30909	-1.18782	0.0915689	2.29866	1.07578	0.688277	1.78201	1.97759	-0.158725	-1.98455	0.415507	0.0364335	-0.405138	-0.509793	0.586963	-0.00311305	1.08207	1.90247	0.679812	1.66117	1.17102	-0.0614439	0.655048	-0.345256	0.982542
CCRCC	C3N-01649	k7	c7	Male	51	-1.09661	-1.90657	-1.88535	-0.428141	-0.896737	-1.66825	0.0484816	-1.64815	0.75891	0.139612	-0.743132	0.730382	1.88745	1.13355	-0.395995	0.128686	-0.0429265	-0.638403	-0.188873	-1.13022	0.740787	0.27455	0.720318	-0.674868	-1.68661	-0.256431	-0.863301	-0.0983256	0.366198	0.343105	2.15605
CCRCC	C3N-01808	k9	c9	Male	47	0.877346	1.07461	0.528372	0.807162	0.247114	-0.140907	1.54994	0.289071	-0.149684	0.864687	0.43138	-1.42445	-0.829029	-0.521011	0.195278	1.28715	-1.10268	-1.22017	-0.522878	-0.473743	0.0353956	-0.73671	0.906088	-1.25616	0.28149	-1.28268	-0.702387	0.477652	-0.620805	0.0728009	-0.0594078
CCRCC	C3N-00149	k3	c7	Female	68	-0.645702	-0.594734	-0.0702653	0.106826	0.370166	-0.399564	0.606907	-0.571439	1.01885	1.03735	0.707792	2.01239	1.23743	0.487771	-0.398917	-0.324214	0.499098	-1.71533	-0.797082	-0.0927983	0.540754	1.68564	0.502926	-0.30558	0.478661	2.56083	-0.844344	0.378523	-0.383631	-0.737609	1.1289
CCRCC	C3L-00817	k7	c8	Male	80	-1.5715	-2.04593	-1.98776	-1.94412	-1.15376	-0.940728	-0.194565	-2.39094	0.26408	-1.11092	-1.48527	-0.693717	1.14338	-0.211076	0.819087	0.446258	0.396023	-0.453507	0.716489	0.718922	-0.462526	0.242167	-0.047884	-0.143089	-1.45184	-0.507977	1.06415	0.258023	0.374263	0.874825	-0.0596299
CCRCC	C3N-00573	k7	c8	Male	61	0.882923	1.44217	0.628202	1.34282	-0.268138	-0.287592	0.142153	-0.000748662	1.16485	1.50206	0.932515	0.970433	0.305666	0.312099	-0.0999436	-1.23185	0.126068	-0.416105	-0.110554	-0.431802	-0.96598	1.16325	0.0274389	0.919448	-0.104897	-0.888784	1.19936	0.80688	-0.425995	-1.57581	0.90044
CCRCC	C3L-00581	k2	c1	Male	52	0.742175	-0.889331	-1.78622	0.324891	0.954149	0.767342	-0.765491	-0.585514	-1.705	-1.07011	-0.142915	0.0781427	0.469162	0.747654	-0.396209	0.21166	0.549613	2.06454	2.26825	0.488297	0.0741564	-0.474569	-0.377628	1.33335	-1.53211	-0.173618	1.13648	0.232681	-0.299018	-0.887831	-0.731325
CCRCC	C3L-01313	k2	c6	Male	63	-0.593459	-1.31845	-1.52465	-0.384153	-0.272435	0.774454	0.845816	0.173928	-1.283	-0.997723	-0.267928	-0.728721	0.0311871	0.318551	0.739961	0.639455	0.126651	0.139288	0.353942	-0.587644	-1.41388	-1.03932	-0.342543	-0.231255	-1.40471	-0.381874	0.891616	-1.21966	-1.6578	-0.294964	-0.134117
CCRCC	C3L-00360	k2	c3	Male	72	-0.0863142	-0.250477	0.481581	-0.212587	0.187332	0.103105	-0.73527	0.217546	0.705186	0.154503	2.10055	0.0601117	-0.845957	0.429268	1.17882	-1.05765	2.00841	0.604871	0.0417893	0.729774	0.548329	1.00217	0.622121	0.772385	-0.408047	0.163514	0.395839	-0.409794	-1.06334	-0.243814	0.807189
CCRCC	C3N-01361	k7	c8	Male	48	-1.82981	-0.667443	-0.224589	-0.750092	-0.828585	-1.41418	-0.517646	-0.917574	0.284298	0.81439	-1.0253	1.27022	1.15037	-0.502875	-0.50549	-0.61536	1.13895	-0.421712	-0.350302	0.0176139	1.45976	2.2738	0.673571	0.128517	-0.59394	0.013781	-0.987382	1.20569	0.279925	0.356146	0.894178
CCRCC	C3N-01651	k10	c10	Male	58	0.369273	-0.622119	0.62646	0.582671	-0.262944	-0.352839	-0.501797	0.551771	-1.33375	0.355985	0.205217	-1.39949	0.235036	0.0669176	0.268389	0.575631	0.399184	1.51627	-0.452655	-0.400593	-0.971332	-0.297978	-0.655486	-0.429991	-0.753684	-0.256801	-1.01791	0.899682	1.38878	0.942932	-0.184652
CCRCC	C3L-01302	k3	c10	Female	71	-0.935295	-0.672003	-1.25167	0.19693	0.457957	0.267186	-0.298282	-0.419077	0.569891	1.439	0.964129	0.821091	1.18389	-1.17183	0.160371	-1.54789	-1.0137	0.600973	0.120398	0.442046	1.04041	1.52745	0.423247	-0.155057	-0.34984	2.98457	0.0725189	1.39109	0.0538126	-1.22456	0.370116
CCRCC	C3L-00907	k9	c5	Male	55	2.38549	1.28435	0.473253	1.77802	0.811805	0.958512	-0.662261	0.125025	-0.514801	-0.0539851	1.3006	0.0476718	-0.220067	-0.177065	0.00304852	-0.281889	-1.33776	0.925492	1.16694	0.856743	1.02805	0.0197206	-0.137656	1.55274	0.993415	1.42133	2.08963	-0.0783137	0.0145943	-0.0780315	-1.27587
CCRCC	C3L-01607	k2	c3	Male	83	-0.141932	-1.15599	-1.36314	-0.62094	-0.152657	-0.302188	-1.30168	-0.690272	-0.333844	-1.27867	-0.966244	-0.690711	-0.772104	1.63804	1.95342	0.179055	2.09382	3.17347	3.555	3.04202	-0.605749	-1.27503	-1.17832	1.05573	-1.10441	0.272903	1.44667	-0.666726	-1.6617	0.378524	-0.158817
CCRCC	C3L-00448	k7	c2	Male	66	-0.726754	1.43996	0.708415	0.16522	-0.951642	-1.46358	0.567436	0.523756	0.573329	1.26931	-0.570682	-0.259346	0.160799	-0.611717	-0.85795	0.860151	0.448456	-0.895255	-0.810485	-1.87398	1.83634	-0.423666	1.11174	0.0128545	0.0034976	-0.990491	0.393646	-0.728625	-0.814172	1.3572	1.34538
CCRCC	C3L-01286	k5	c6	Male	58	0.248654	-0.611636	-1.1275	0.750019	-0.421143	0.0488805	0.0969533	0.760076	-0.43625	0.266529	0.349941	0.429046	-0.849381	-0.00293295	-1.59069	-0.6269	1.01661	-0.497841	-0.657581	-1.70837	1.04226	-0.0255764	1.12918	-0.0949752	-0.257364	0.0849262	0.0481626	0.172057	-1.45358	-0.300032	-0.196041
CCRCC	C3N-01179	k7	c8	Male	72	-0.524281	-0.129874	-0.285933	-0.0524602	-1.04385	-0.828495	-0.229302	-0.950698	0.206402	0.239497	0.333313	0.80424	2.42874	-0.30242	-0.220616	0.593755	0.259764	-1.33487	0.533526	0.615217	-0.088575	0.542684	0.586179	-0.0746229	-1.23727	-0.574898	0.376554	1.62096	0.291393	1.68576	0.453347
CCRCC	C3L-00606	k8	c6	Female	75	1.61932	0.873175	0.804096	-0.165543	0.403201	-0.548507	-0.170492	-0.27503	-0.913014	0.2538	1.18694	-1.39245	0.966339	1.60373	-1.2042	-0.364316	0.804152	-0.0508534	1.04474	-0.842278	-0.801429	-0.944422	0.853845	-1.53663	-0.552284	-1.83929	0.410403	-0.207971	-0.607097	-0.55316	-0.0872957
CCRCC	C3N-01648	k2	c3	Male	69	0.446035	-1.6158	-0.850501	0.880097	1.83056	-0.882877	0.114376	-0.141385	0.44179	-2.48421	0.31044	-0.73618	0.108675	-0.356391	2.05435	-0.0764553	1.34919	2.01464	0.230731	1.23416	-0.873638	0.101655	-0.521838	0.897523	0.913968	3.51875	-1.29661	-0.00918318	0.840324	0.819379	0.578073
CCRCC	C3N-00242	k5	c6	Male	69	-0.36985	0.333756	0.023993	0.7335	0.934387	0.193649	1.63944	2.06384	-1.27687	-0.245697	-0.619879	-0.335608	-0.634959	0.47604	-1.82293	1.29795	0.171963	-1.22504	-0.914468	-3.12132	-0.506998	-0.0491495	0.0264228	-0.0732482	-1.38708	-1.26279	0.695395	0.563598	-1.89459	0.405017	-0.760679
CCRCC	C3L-01882	k3	c3	Male	48	-1.4334	-1.45083	-1.22015	-0.818671	0.238882	-1.05832	-0.937475	-1.13056	0.212379	-0.176192	-0.523986	-0.564263	0.463198	-0.827143	0.294087	-0.654384	1.10369	3.00926	0.973075	1.67411	0.710282	1.09598	0.0708496	0.301609	-0.501683	1.5019	0.776841	0.644299	0.374111	-0.256094	0.732344
CCRCC	C3L-00418	k9	c6	Female	56	0.292543	1.07924	0.395767	-0.0623086	0.266259	0.820203	-0.16648	0.181454	-0.816436	0.372668	-0.73311	-0.243133	-3.11159	-1.77851	-0.408654	0.120869	-0.682344	-0.66309	-0.312852	0.129667	0.155082	-0.233941	0.830172	-0.291952	-0.200075	-1.07708	-0.929658	0.0924994	-0.336856	-0.121149	-0.424449
CCRCC	C3N-00733	k8	c10	Male	56	-0.176135	0.884718	1.06679	0.0534012	0.694603	-0.604652	0.775441	0.502141	-0.64143	-0.113933	-0.09141	-1.05884	1.02242	-0.086445	0.0908562	-0.337952	0.949905	0.274387	1.1804	0.0855503	-1.65151	-1.3369	-0.477644	-0.635521	-1.10176	-0.471597	0.633953	-0.0492367	-1.24893	-0.453132	0.230845
CCRCC	C3N-00577	k3	c3	Male	72	0.519708	-0.740003	-0.551058	0.870487	0.702702	0.0123739	0.701613	0.579874	-0.309445	0.548243	-0.191295	0.243235	-2.57609	-1.48932	-0.157573	0.106503	-0.743654	-1.08091	-0.461079	0.617252	0.718729	0.423681	-0.0254169	0.0133503	0.576359	0.557913	-0.682406	0.926068	1.01976	-0.871298	0.854199
CCRCC	C3N-01522	k8	c6	Male	80	-0.884392	-0.140407	0.782108	-0.529122	0.0976532	-0.0868207	1.92484	1.06829	-0.881214	0.226155	-1.06581	-0.716248	0.718892	1.53336	-0.788748	1.01869	-0.051534	-0.215055	-0.133451	-2.02979	-0.368656	-1.60297	0.235897	-0.647852	-2.00857	-1.83746	-0.52541	-0.457705	-1.17426	0.748908	0.0682122
CCRCC	C3L-00079	k2	c10	Male	49	-0.138583	-1.09023	-1.3485	-0.143027	-0.498749	-1.2926	0.258167	0.420744	0.556874	1.01057	-1.32715	0.214133	1.17404	1.33315	0.921385	1.15441	1.03368	1.46677	1.45274	0.0154766	-0.538884	-1.03707	-0.601084	0.370968	-1.08637	0.243512	0.0143119	-0.734086	-1.06019	0.286959	-0.326785
CCRCC	C3N-01220	k3	c10	Male	51	1.07369	1.50622	1.89731	1.47897	1.67901	0.388521	-0.319416	-0.374295	1.69178	2.56701	2.72659	1.14646	0.499815	-0.0528964	-0.712095	-1.78466	-1.56523	-0.724252	0.665231	1.01075	1.72789	1.53302	1.41897	0.677685	1.42444	3.52315	-0.449114	-0.430042	-0.0295073	-0.732557	-0.0713827
CCRCC	C3L-00910	k9	c7	Female	75	1.21524	1.11889	1.70823	0.992577	1.03273	-0.286033	-0.496319	-0.77766	0.857173	0.554956	1.44288	0.707082	-2.35269	0.040462	-0.273617	-0.89846	-0.473645	-0.234277	-0.00419339	-0.103103	1.02155	0.566072	0.953756	-0.541295	2.21186	1.09353	-0.397378	0.298597	0.819272	-1.78679	0.0792469
CCRCC	C3L-01283	k2	c3	Male	37	-2.41857	-2.00356	-1.52107	-1.7936	-0.942179	-0.160559	-1.62159	-0.394079	0.287957	-0.709782	-1.70037	-0.403123	-1.54391	1.73681	2.82883	-0.0802017	1.23427	0.992272	1.28577	2.1638	-1.05979	-0.975894	-1.81386	0.337507	-1.17868	-0.622808	0.244338	-0.422371	-0.656761	-0.197564	-0.365591
CCRCC	C3L-00813	k9	c6	Male	61	-1.4266	-0.679148	0.0975791	-0.838401	-1.3595	-0.77785	-0.969966	0.154441	0.0342651	-0.276666	0.623867	-0.459945	-0.38734	-1.06032	-0.229509	-1.07568	0.135438	-1.20858	-0.125489	-0.954304	-1.17466	-0.420185	-1.13845	-0.711776	-0.00316224	-0.227117	-0.72959	0.491814	0.450274	-1.05285	-0.344399
CCRCC	C3L-01560	k9	c9	Female	54	-0.553528	0.364931	0.67001	-0.327507	-0.947384	-0.0800996	-0.28521	0.359171	0.0939169	0.691603	0.0508531	-0.127287	-1.57692	-1.40123	0.00452964	0.181293	-0.188749	0.504524	0.331162	0.440832	0.54225	0.924741	-0.718368	0.261597	0.97939	-0.199809	-1.20692	0.505935	0.269923	-1.67695	0.137949
CCRCC	C3L-01557	k7	c7	Male	51	-0.756093	-2.19176	-2.56687	-0.638732	-1.24323	-1.2118	0.845485	-0.815464	0.247804	-0.202001	-1.4868	0.514215	1.69482	-0.761308	-1.16336	-0.371817	-0.204653	-0.874	-0.381126	-0.907809	0.442427	-0.598898	-1.63017	0.503995	-2.32441	-0.853114	-1.25212	-0.237138	-0.720425	-0.111503	0.304807
CCRCC	C3L-00799	k9	c7	Male	41	-2.46947	-0.651001	-0.0522271	-1.47769	-2.23219	-1.20195	0.419478	0.0716231	0.432001	0.448985	-1.09444	0.136426	0.884177	-0.253396	0.343413	-0.0362393	-0.803382	0.110244	-0.0402726	-0.196814	-0.870407	-0.00293174	-1.37698	-0.51852	0.0416533	-0.734907	-0.452737	0.903519	0.726137	-0.714016	0.141033
CCRCC	C3L-00796	k9	c1	Male	67	-0.27529	-0.630091	-0.380653	-0.290338	-0.292046	1.288	-0.00532018	0.266921	-0.81956	-0.116042	0.0128332	-0.77685	-3.83899	-0.542289	0.450401	-0.869623	-0.78056	-0.378791	0.606205	0.3682	1.2518	0.0393882	-1.35052	0.338629	1.06878	-0.0369108	-0.0425075	0.959723	0.605287	-1.47046	-0.601428
CCRCC	C3L-00792	k9	c1	Female	90	1.54145	-0.145871	0.00531052	1.14455	1.90294	-0.0686263	-0.00555781	1.32351	-1.00141	-1.44257	-0.415833	-1.05837	-4.08157	0.0100111	0.573854	-0.00695326	1.36408	1.5095	1.36872	0.976939	-0.471009	-0.609424	-0.10616	0.401464	0.239693	-1.00668	-0.210117	-0.148827	-1.68631	-1.32104	-1.23843
CCRCC	C3N-00832	k5	c6	Male	79	2.66024	-0.260399	-1.04621	1.88666	1.88203	1.21641	-0.226161	0.64121	-1.36758	-3.47968	0.274064	-0.993638	-1.97811	-0.537968	-1.18093	-0.93259	-1.28077	-0.369423	0.23122	-1.08012	-2.32814	-0.61323	-1.16075	2.0294	0.289513	0.974704	-1.03609	-2.3261	-1.28337	-2.06143	-2.46678
CCRCC	C3L-01288	k7	c8	Female	70	-1.5075	-0.82086	-1.06935	-2.28953	-1.20241	-0.799217	-0.769476	-1.27265	0.128351	-0.215036	-1.14771	0.383561	1.44948	-0.147155	-1.40243	-1.04963	-0.457489	-0.480987	-0.774859	-0.600491	-0.0510522	0.801155	-0.52647	-0.797921	-1.34568	-0.2695	-0.0550136	-0.344615	0.163913	-0.0597405	-1.18231
CCRCC	C3L-00766	k9	c8	Female	57	1.51045	-0.313288	0.0993728	0.00182264	1.01792	-0.328797	-0.0321925	-0.881132	0.369615	-1.2174	0.941734	1.08486	-0.836814	-1.49386	-0.291681	-0.00222753	-0.692369	-0.776993	-1.093	0.581307	0.207669	1.03132	1.44606	2.42653	1.2235	0.57968	-0.447419	-0.680755	0.306922	-1.56594	1.29708
CCRCC	C3L-00610	k8	c7	Female	57	1.08518	0.999418	1.15476	-0.375366	-1.11332	-0.471546	-0.640849	-0.579947	0.449547	0.916503	0.725506	0.0258167	-0.671569	1.53318	-0.397379	-0.574935	-1.12204	0.0793002	0.592423	-1.08261	-0.754926	-0.0953045	0.0432066	0.726892	0.0144023	-0.984353	0.377078	-1.15826	-0.403915	-0.356673	-0.118199
CCRCC	C3L-00800	k9	c7	Male	41	-1.09682	-0.497079	0.753548	-1.01607	-0.267861	-0.923767	-0.43554	-0.635689	0.604534	0.115316	0.0250058	-0.406794	-1.04456	-0.105193	0.593049	0.0802118	1.22566	0.694014	0.41755	0.864636	0.0483196	0.422956	-0.184273	0.0977324	-0.126227	0.577651	-0.137804	0.272843	0.294758	-1.53057	0.246284
CCRCC	C3N-00154	k2	c10	Male	68	0.486828	-0.241705	0.953845	-0.00613149	-0.458367	-0.0730858	-0.0458231	0.93802	0.148379	0.423032	1.65869	-0.566034	-1.26431	-0.362171	0.205149	-0.354272	-0.652515	0.574269	0.35758	0.119833	0.306974	0.285321	-0.0848772	0.979791	2.03608	1.52645	0.634365	-0.583278	0.074525	-0.923645	-1.19678
CCRCC	C3N-01213	k7	c8	Male	68	-0.148924	-0.281317	-1.21837	-0.821701	-0.872396	-1.33787	-0.64587	-1.21295	0.642997	0.334751	-0.162196	2.19786	2.6028	1.29106	0.673701	-0.307404	-0.178474	-0.678637	-0.722919	0.422687	-0.207893	0.6887	1.65217	1.48743	0.00141764	0.940274	-0.81125	-0.661078	0.705384	2.23924	1.8317
CCRCC	C3L-01553	k9	c8	Male	59	-1.30682	0.795286	1.38622	-0.923306	-1.10538	0.168911	0.178543	-0.448873	0.202119	0.958403	-0.408031	0.58136	0.370968	-0.726918	-1.19536	-0.598383	-0.866691	-0.634281	-1.05979	0.105616	0.176727	0.82872	0.354016	0.720474	0.187422	0.529816	0.0374129	-0.341233	0.61403	-0.0743897	-0.670689
CCRCC	C3L-00812	k8	c2	Male	74	-2.34646	-0.998996	-1.0478	-1.72137	-1.43156	-0.414971	0.201986	-1.31183	0.327017	-0.0061368	-1.79598	-0.16498	0.1464	-0.356631	-0.300878	-0.72384	0.125606	-0.629737	-0.205228	0.438516	0.0825384	0.68804	0.357032	-0.918911	-2.216	-0.708107	0.812326	-1.50994	-0.167676	0.834078	-0.10596
CCRCC	C3L-00790	k9	c7	Male	44	-1.66595	-1.36162	0.0281126	-1.24967	-1.17738	-1.37113	-0.662794	-1.14901	0.948129	0.0335868	-1.12064	-0.0436295	-0.569676	0.21921	0.895374	-0.510049	0.624273	1.14485	0.128892	0.447281	0.180915	0.181461	-0.264857	0.09613	0.0845744	1.03116	-0.0750617	0.245833	0.908098	-0.828752	0.140701
CCRCC	C3N-00313	k5	c5	Female	31	-1.14217	-0.956456	-0.606237	-0.196066	1.20924	0.0101883	0.97817	-0.440871	-0.308535	-2.47486	-0.0903707	1.30045	-0.71684	-0.533956	-0.638823	-0.695746	-0.0634218	-1.11581	-1.0497	-1.7568	0.566436	2.12874	-1.41279	2.70048	1.12618	0.204767	1.31114	-1.76151	-1.24718	-0.727718	-0.0763924
CCRCC	C3N-00852	k5	c6	Male	62	2.19358	2.10911	1.34566	1.7475	0.652333	0.512929	0.64142	1.70956	-1.5503	0.0348339	-0.743411	-0.334637	-2.78286	0.375558	-0.662647	-0.145973	-2.01082	-0.237148	-0.193416	0.500292	-1.30744	-0.619712	0.145983	0.642631	-1.30034	-1.00739	-0.22404	-1.18765	-0.539169	-0.519467	-1.15209
CCRCC	C3N-00437	k3	c1	Female	69	0.653155	0.351552	0.941998	0.87012	0.626616	0.332738	0.466241	1.14138	-0.300236	0.554772	1.83569	0.276765	-1.77364	-1.12063	-0.402478	-0.199405	-0.119826	0.705239	-0.47676	0.326672	-1.2127	0.44122	-0.419108	0.799741	1.17254	1.10786	1.85134	-0.471482	0.537802	-1.50595	0.929566
CCRCC	C3N-00320	k8	c2	Male	67	-0.263045	0.590843	0.789739	-0.743671	-0.91773	0.129677	0.337413	0.238707	0.0554492	-0.582911	-1.33147	-0.438382	0.0227129	1.61994	-0.0645451	0.482399	-0.139603	-0.363226	-0.610128	0.248532	-0.0192413	-0.997734	0.000948764	-0.742183	-2.45002	-1.49662	-0.667037	-1.01683	-0.0848806	0.449718	-0.490525
CCRCC	C3N-00305	k7	c8	Female	60	0.866854	1.14266	-0.166822	0.639708	-0.0776297	-0.669707	0.25376	-1.13214	0.709095	0.0665437	0.317636	1.77428	1.15105	-0.710595	0.784225	-1.12259	-0.510879	-1.63823	-1.59599	0.566775	1.2862	0.307935	0.41035	0.466779	-0.219396	0.0400306	-0.49948	0.421768	0.222768	0.235498	1.73155
CCRCC	C3N-00492	k5	c9	Female	49	2.88859	0.589949	-0.209776	4.05119	4.23668	1.61974	0.837036	0.603185	-2.3806	-2.95289	1.49448	-0.315996	-2.29982	-1.76984	0.870816	-0.241863	0.198965	-0.48617	-1.81067	-0.761095	-1.42907	1.06901	-0.983474	0.993094	1.59178	0.462158	-0.443565	0.275913	1.39543	1.20831	-0.727584
CCRCC	C3N-00435	k3	c7	Male	72	-1.36824	-2.2249	-1.60093	-0.874852	0.29298	-0.25175	1.26338	0.135091	1.76074	-1.70629	-0.795828	2.22595	-0.220497	-0.254986	0.155544	0.108571	-0.132454	-0.47597	-0.0204873	0.314233	0.207501	1.42922	0.193913	-0.505313	-0.14131	0.863132	-1.76157	0.588983	-0.284089	0.255552	0.776619
CCRCC	C3N-00315	k2	c10	Male	68	0.240089	-1.54622	-0.934491	0.778734	1.17144	-0.325201	0.797389	1.45058	-0.166168	-2.25804	-0.00992236	-0.639217	-1.41953	1.97001	2.05452	1.47864	0.936209	1.03694	1.65108	0.853476	-1.12071	-0.684311	-1.36986	0.334892	-0.250575	0.575723	0.234397	0.996825	-0.453599	0.431438	0.0725477
CCRCC	C3N-00317	k2	c10	Female	74	0.699925	0.352372	0.453924	0.230232	0.485962	0.783361	-0.0171778	-0.403184	-1.11966	-0.0639947	0.955323	-0.00372202	-0.013089	0.715822	0.57375	0.00528096	0.196828	1.58251	0.853567	0.823108	-1.59962	-0.73907	-1.20721	-0.362178	0.0221274	0.603548	2.46875	-1.00511	-0.586342	-0.625619	-0.0856413
CCRCC	C3N-00491	k2	c7	Male	54	0.457841	-0.446045	-1.21153	1.07323	0.471127	-0.986564	0.882265	0.369869	0.0517549	-1.02823	-0.878903	-0.00622802	-0.190256	-0.216337	0.715897	0.148274	-1.42487	0.496927	0.0809903	0.503711	-1.8486	0.22856	-0.895466	-0.273243	-1.24148	-0.127536	0.661547	1.5186	-0.793338	-1.48979	0.140523
CCRCC	C3N-00314	k7	c8	Male	78	-0.837708	0.764702	0.753655	-0.584635	-0.917157	-1.3675	0.948008	0.437447	0.306512	1.36887	-0.716955	0.713362	1.31945	0.911584	-0.210491	0.769412	-0.876724	-0.059986	-0.770892	0.629868	0.179931	0.75774	-0.00891	-0.68457	-1.37311	-0.519933	-0.784154	-0.539188	0.140291	0.379673	0.922642
CCRCC	C3N-00380	k1	c7	Female	57	-0.844881	1.79912	2.61835	0.0371932	-0.0344985	-0.669201	0.734934	-0.249629	0.484617	0.881337	0.90992	0.44537	-1.30624	-0.273267	-0.0548003	-0.000833053	-1.03315	-0.119427	-0.875498	-0.451071	0.114741	-0.24776	-0.0281056	-0.603922	0.42861	0.704068	-0.330231	1.19937	0.253089	-1.39965	0.580516
CCRCC	C3N-00312	k1	c5	Male	68	1.85572	-1.37855	-1.33762	1.55204	-0.289082	-0.481186	1.14941	0.593958	-1.12603	-2.0513	-1.00285	-0.355874	0.775948	-0.153424	0.553486	1.5064	0.345676	-0.227503	-0.0829529	-0.593347	0.132056	-0.534829	-1.73363	0.472609	-1.06788	-0.803164	-0.492519	1.13657	0.155219	1.15253	-0.231184
CCRCC	C3N-00494	k1	c1	Male	66	2.83133	3.19392	1.28616	2.0753	0.0341081	0.358017	0.921342	0.753204	-0.37405	0.21823	-0.0444028	-0.472885	-0.699808	-0.597811	-1.86097	-0.63355	-1.82194	-0.535417	-1.76936	-1.01441	0.908194	0.417691	0.848374	0.531316	0.0129651	-1.01648	-0.0759319	0.783759	-0.154734	-0.212684	0.557139
CCRCC	C3N-00390	k1	c3	Male	58	-0.400334	-0.199123	0.341902	0.196365	-0.0371656	0.240818	0.582469	0.409977	-0.421045	-0.455777	-1.21322	0.154341	0.414772	1.11851	0.456541	-0.198469	1.40288	0.159391	-1.47462	0.975772	-0.00941587	0.487448	-0.891629	0.248035	0.214324	0.573443	-1.74536	-1.18206	0.414842	1.04829	-1.68958
CCRCC	C3N-00310	k1	c5	Male	84	0.531946	2.01339	1.61343	0.422684	-0.953835	0.156849	1.30194	1.0748	0.517921	2.0821	-0.330008	0.30648	1.26224	-0.111017	-1.42766	-0.0639999	-0.501067	-1.03512	-0.21764	-0.793659	1.17747	0.328198	0.570462	1.00058	-0.594047	-1.19397	-0.127442	-0.179259	-0.0361316	0.196109	-0.131736
Colon	05CO015	k3	c10	Female	73.5833	-0.807781	0.100058	0.727383	-0.876744	-0.0216969	0.0489548	0.0723853	0.844245	1.1076	0.618823	-0.138565	-0.508508	0.220716	3.38179	-0.458564	-0.52586	-1.69617	0.317401	1.9818	1.94731	-0.287283	0.895133	1.5999	-0.126172	0.153482	0.513413	0.987271	1.17471	-1.75366	-0.530506	-0.921761
Colon	01CO008	k5	c6	Female	54.3333	1.84203	-0.122978	-1.68141	1.75772	2.56532	1.64147	-0.0269509	1.0998	-2.03772	-1.06496	-0.888074	-1.33717	-1.03637	-0.476349	-0.184778	1.38054	-0.351426	-0.350672	-1.37416	-0.624779	0.189566	-0.812625	-1.903	1.1028	0.017112	-1.74527	-0.804984	0.394431	1.77705	-0.306834	-1.10529
Colon	22CO004	k5	c6	Male	51.9417	1.26108	0.468295	-0.541753	1.53121	0.40258	1.98084	0.480422	1.02396	-1.89418	-0.911757	-0.103065	-0.679665	-0.522973	0.0120543	-0.32261	0.52093	-1.06199	0.171098	-0.0664033	-0.215111	-0.989821	-0.102871	-2.08233	0.406646	-0.384147	-1.23839	-1.11029	-0.769413	-0.106864	-0.75673	-2.14885
Colon	01CO006	k5	c3	Female	75.3333	1.13577	-1.10833	-1.14569	-0.576732	2.2257	0.481334	-1.46128	-0.606662	-0.906317	-1.14008	-0.485283	-1.42192	-0.346146	-0.235539	1.59903	-0.582863	0.39265	1.74693	0.40314	1.88977	0.98386	1.03644	0.147348	-0.0266963	-0.164515	1.03599	0.845831	-1.31976	0.963363	-1.22248	-1.36611
Colon	05CO002	k10	c6	Female	NA	-0.148586	-0.537641	-0.685388	-0.0383922	0.00424608	-0.108316	0.989378	0.558343	-0.135659	-1.17403	-1.12026	-0.305707	0.38412	-0.32047	-0.119047	1.28312	-0.455497	-0.506439	0.0506604	-0.117531	0.211632	-0.87028	-0.316523	-0.235922	-1.71562	-0.533441	-1.41366	-0.322574	-2.63423	-0.639519	-0.0190585
Colon	05CO003	k3	c10	Male	NA	-0.326352	0.174116	1.92543	-0.68081	0.593084	1.10705	-0.742192	-1.04083	1.08196	1.47479	0.770057	-0.277081	-0.0285556	0.665277	-1.06508	-1.73852	0.327917	-0.19366	0.152574	1.35934	0.416973	0.635203	4.45568	0.847368	-0.521527	0.264796	0.242922	0.239919	-1.85802	-0.782168	-1.23525
Colon	05CO026	k5	c6	Female	70	-0.281364	-1.16583	-1.51818	-0.472527	-0.45314	-0.564393	1.96223	1.27628	-0.611591	-0.458062	-0.660519	0.0951788	-0.0585306	-0.712053	-0.31066	2.0885	0.569522	-0.930811	-0.533931	-0.613142	0.785219	-0.92736	0.00875494	-0.585057	0.370645	-1.3449	-1.04712	0.885427	-1.09457	1.93469	-0.00808489
Colon	05CO032	k8	c10	Male	79	-0.791188	-1.65154	-1.13078	-0.948135	-0.486462	-0.941346	0.744954	0.0964885	0.10919	-0.997464	-1.43497	-0.284988	0.213824	1.21605	1.55257	1.09457	0.46102	1.19149	1.64543	2.55302	-2.49206	-0.782071	0.374049	-0.120633	-0.620958	0.0331329	-0.391821	2.04182	-0.0139914	0.0253947	-0.0140275
Colon	05CO035	k5	c6	Female	64	1.22923	0.00830993	0.40164	0.161311	0.235523	1.05011	1.12899	0.484862	-1.45185	-1.123	-0.112106	-0.191866	-0.905119	-0.938555	-0.564853	0.437769	0.642076	-1.49546	-1.34348	-1.04475	0.943794	-1.14738	-0.905674	-0.872173	0.523926	-1.81922	-1.06189	-2.0117	-1.85752	-1.70195	-0.929342
Colon	05CO039	k5	c6	Male	73.9167	-0.445976	-1.4576	-1.84402	0.072163	-0.123678	0.839526	0.973101	1.33492	-1.21726	-1.45018	-1.34668	-1.12545	0.026223	1.20881	0.770692	0.0681167	-0.10191	0.895699	0.0837249	1.63347	0.450051	-1.61329	-0.62842	-0.0222853	-0.644066	-0.669069	-0.651894	0.176864	1.2081	-0.764794	-1.37549
Colon	05CO041	k5	c10	Female	78.9167	-1.06315	-0.688423	-0.48374	-1.14948	-0.509856	-0.498245	1.33583	1.12567	0.254309	-0.300852	-1.26408	-1.37774	0.092461	2.66026	2.18823	0.911697	1.18517	1.96577	1.43067	2.79868	-0.0963342	-1.50567	0.267158	0.565863	-1.05944	0.345402	-0.838296	-0.00292357	0.895878	0.336649	-0.290713
Colon	06CO001	k7	c2	Male	75.3333	1.44918	0.455897	-0.104978	1.27364	1.10483	0.299822	0.119494	-0.015071	-0.177285	-0.721363	0.564153	0.438984	0.0785565	-0.293688	0.0510201	0.200757	0.550387	-1.59856	-0.764773	-0.331094	0.401401	0.647994	0.654359	-3.90007	-0.324893	-0.308008	1.08907	0.573657	0.203818	-0.948032	1.22494
Colon	09CO005	k10	c9	Female	69.3333	0.482067	-0.626765	-1.19708	-0.420278	0.341105	-1.65974	1.09614	-0.0175395	-0.843001	-0.558194	-0.820609	1.04136	0.15104	-0.386569	-0.139387	1.27748	-0.770852	-1.26112	-1.22529	-0.433552	-0.258441	-1.25251	-0.52826	-2.09039	-1.26264	-1.18559	-0.254162	-0.738906	-2.23531	0.437344	1.54782
Colon	09CO008	k10	c7	Male	53.5833	-0.336428	-0.631437	-0.540486	-0.0647049	0.626038	-1.40582	-0.273312	-0.868826	0.695649	-0.170489	-1.06148	0.64499	-0.0553993	0.967396	0.30975	1.13376	-0.951645	-0.245926	-0.120206	-1.13483	0.0926197	0.120702	0.127446	-1.08017	-1.02657	-0.0898603	0.263336	0.026319	0.350687	0.301595	0.759286
Colon	09CO011	k5	c6	Female	75.4167	1.38715	0.451059	0.790875	0.712094	-0.790561	1.19934	0.015701	1.44447	-1.33392	-1.04962	-0.415491	-0.545191	-0.654219	0.591306	1.43935	0.722089	0.500743	0.303422	-0.0764417	0.335768	-0.000918744	-0.594301	-1.24644	-0.65666	-0.477763	-0.811642	-1.11768	-1.13107	-0.114075	-0.243106	-1.78557
Colon	09CO014	k10	c8	Male	66.9167	0.831821	-0.527255	-0.870093	0.78465	0.578165	-0.328142	0.265124	-0.691604	-0.667536	-0.287846	-0.189624	-0.858504	-1.80087	1.25168	1.04196	0.570317	0.837846	2.10706	2.31113	0.265149	-0.459515	-0.221083	-0.159761	0.669865	-2.07469	-0.239125	-0.411234	0.269593	-0.198716	0.546942	0.230262
Colon	09CO022	k5	c6	Female	71.75	0.251728	-0.127644	-0.128336	0.339438	-0.836441	1.608	0.266512	1.48737	-1.29656	-1.01383	-0.659617	-0.443688	-0.284108	0.26691	1.02671	0.178763	-0.754744	2.07498	0.5571	0.749006	-0.449742	-0.560112	-1.75269	0.799999	-0.913916	-1.08662	-0.055012	-0.756722	-1.50512	-0.331776	-1.27651
Colon	14CO003	k5	c6	Female	74.5833	-1.46338	-0.413052	0.388746	-0.0415923	0.844185	1.10742	-0.0450446	1.99399	-1.36061	0.273313	-1.51371	-0.90555	-0.12092	0.962615	-0.999676	1.27847	1.25918	2.57175	1.14827	1.77479	-0.720779	-1.71035	0.0990002	0.639519	0.0101754	-1.11116	0.0408518	1.15128	-1.79755	0.916953	-2.49278
Colon	14CO005	k6	c7	Female	75.1667	0.147284	0.314541	0.240449	-0.805041	-1.16406	0.104397	0.0675206	-1.25517	0.96141	0.410748	0.717555	0.590921	0.0159768	-1.13739	0.677749	-1.13131	-0.197143	-0.923857	-1.03523	-1.19028	0.341199	0.0523795	-0.111162	-1.04397	0.795982	0.714662	2.25253	-1.55518	0.5317	-1.3804	2.04188
Colon	15CO001	k5	c2	Female	57	0.450962	-0.414236	0.195702	0.717183	0.186629	2.0815	0.468456	0.562535	-2.7544	-0.995309	-0.803621	0.456718	-0.796944	-1.62108	0.494567	1.00525	0.13617	-1.37512	-1.76559	-0.0301566	0.9444	-0.205375	-2.05223	-1.81511	1.80191	-2.21417	-1.35695	0.0878757	0.460555	1.33703	-0.342531
Colon	15CO002	k5	c6	Female	53	0.916256	-0.804228	-1.00565	0.289803	0.848283	0.557848	1.02741	0.808145	-2.12466	-1.12296	-0.786827	-0.796783	-0.990055	-0.478226	0.175274	1.50237	-0.229324	-0.456315	-0.263557	-1.32363	0.535029	0.0018454	-0.332672	-0.168163	-1.94921	-2.03389	-0.747836	-0.444963	0.567714	1.394	-1.21647
Colon	20CO001	k7	c8	Female	53.75	1.54972	2.07253	0.160929	0.489303	0.741757	-0.162306	-1.62561	-0.471604	-0.00249576	1.05805	0.491466	-0.677655	-0.882404	-0.219066	-0.376415	-1.26315	-2.29622	0.551175	-1.17739	0.861799	0.943019	2.26924	-0.639105	1.80997	1.42397	-0.325319	0.628748	0.447606	2.39572	-3.75126	1.38049
Colon	20CO004	k5	c6	Male	55.5833	0.391958	0.0123666	0.440569	1.38574	0.34424	0.955786	1.1456	1.33796	-1.14124	-0.483818	-0.908389	0.112659	0.185071	-0.880799	-0.967474	0.00588135	-0.0102961	-0.886115	-2.06668	-0.941521	-1.75904	-0.332085	-0.408884	0.117565	-1.36362	-0.260431	-1.85674	-2.62474	-1.92674	-0.387796	-1.19528
Colon	20CO006	k5	c6	Male	58.0833	2.03347	1.12811	-0.296965	1.13695	1.70028	1.73079	-0.646199	1.19616	-1.3266	0.26242	-0.559817	-1.52431	-0.246786	-0.277075	-0.485064	0.443558	-0.0002219	-0.390313	-0.239232	0.477298	1.23739	-0.408586	-0.538061	2.11318	0.28264	-0.713756	-0.482026	1.20833	1.21573	-1.70695	-3.18293
Colon	01CO013	k5	c6	Male	57.9167	-0.0380821	-0.824711	-1.11384	0.404082	1.26141	0.705238	0.657722	0.195957	-0.901377	-1.06288	-1.0449	0.0371105	-2.22354	-1.02771	-0.237354	0.0165071	0.124392	0.427444	-0.037565	0.512344	-0.0859031	0.000537617	-0.407746	-0.441776	-2.57202	-0.618336	0.175473	1.30047	0.0132273	0.594333	-0.977667
Colon	05CO006	k8	c3	Female	83	-1.14585	-0.69061	-0.709142	-0.76992	0.354388	0.229897	1.19326	-0.30952	0.0544344	0.00948357	-1.16159	-1.08091	0.0601564	0.600544	1.92439	0.0579637	1.08629	-0.120375	0.642432	3.07045	-0.0870357	-0.361219	0.0371493	-0.95951	-1.05335	0.156319	-0.367123	0.125157	0.398785	0.855781	-0.66696
Colon	05CO011	k7	c9	Male	39.0833	0.144605	0.0357248	-0.427635	0.277607	-0.192905	-0.144232	0.270951	0.253999	0.217123	0.0483577	0.237422	0.286195	-0.00153117	0.244795	-0.194569	0.201807	0.0877506	-0.419106	-0.0400135	-1.69631	1.21171	0.465416	0.887836	-1.80993	2.50509	-0.593937	0.499994	-0.336576	0.357709	0.922148	0.476392
Colon	05CO029	k5	c1	Female	55.1667	0.350175	-0.350589	0.472786	-0.0653688	-0.424756	0.96259	0.782073	0.488909	-2.22399	-0.929708	-1.0332	-0.635588	-1.00736	-0.612648	2.17586	1.00392	0.377747	0.221498	0.299012	-0.898928	1.14996	-0.610732	-0.823732	-0.848523	-1.46945	-1.79124	-0.288869	-0.517701	-0.804152	-0.0167197	-1.98263
Colon	05CO033	k3	c8	Male	61.4167	-1.10499	0.97053	0.91423	-1.78591	-1.09506	-1.23356	-1.4123	-1.45546	2.75581	1.02016	1.25171	-0.120431	0.374187	2.02417	1.37084	-2.04018	0.326788	0.85764	0.861741	-1.91111	0.817828	3.64636	1.58397	1.65559	1.54683	1.69886	2.9229	0.94492	0.691282	-0.197709	2.16451
Colon	05CO034	k10	c7	Female	54.6667	0.75809	-0.466457	-0.767309	1.49706	0.4256	-0.401644	-0.220131	0.194399	-0.581407	-0.777874	0.977455	0.484746	-0.249414	-0.576855	-0.457761	-0.432814	-1.24973	-0.72093	-0.747985	-2.31222	-0.321064	-0.969619	0.189298	-0.906933	-0.386785	-1.35977	1.03131	-0.54709	-0.6663	-0.931918	1.09491
Colon	05CO037	k8	c7	Male	50.0833	-0.301971	0.109372	0.526445	0.447972	1.74885	-1.76125	0.347438	-0.747098	0.96479	0.981957	-1.06812	-0.0625993	0.396308	-0.549042	0.0401264	-0.939882	-0.201767	-0.950834	-1.02639	0.749521	-1.68764	-0.400343	0.796583	-0.165657	-0.651	0.305262	-0.317559	1.00072	-1.06152	-0.248512	0.725479
Colon	05CO045	k6	c7	Female	75.1667	0.0491033	-0.427202	0.443551	-0.259857	-0.934078	-0.946511	-1.44301	0.0332816	-0.123475	-0.22419	-0.700608	-0.135029	-0.770095	1.27652	1.25228	-0.073944	0.702359	1.77956	0.0644908	0.935553	-0.531551	-1.09619	0.00821654	-1.53289	0.593914	0.171505	0.0940176	-1.36525	-0.778852	-0.633856	0.302534
Colon	05CO048	k8	c7	Female	78.3333	-0.28963	-0.538284	-0.535104	-0.628966	-0.522955	1.09113	0.0974616	-0.221188	0.301764	0.563085	-1.15664	-0.5507	0.789876	0.828118	-0.110953	-0.294932	-2.4369	-0.746811	0.655966	-0.0447965	-0.134903	0.348461	0.221859	-0.824886	-0.266041	-0.360008	-0.374228	0.15129	0.827475	-0.205646	0.624185
Colon	05CO049	k5	c6	Male	87.6667	1.02422	-0.646763	-0.989025	0.7769	0.879207	1.20735	-1.22244	-0.456643	-1.79532	-1.75044	-1.78594	-0.620912	0.0378553	0.537628	1.05931	-0.573797	-0.563749	0.475298	0.764573	0.672468	-0.0325522	0.419344	-0.0589866	1.2102	-1.66713	-0.347746	-0.601855	0.161187	-0.341322	-0.282684	-1.18626
Colon	05CO050	k5	c6	Female	66.75	-0.596239	-0.848689	0.0584923	-1.09028	0.271683	0.433316	2.25163	1.49313	-0.426966	-0.270236	-0.891961	-1.14082	-1.66148	0.657132	-0.50681	2.00355	1.55152	-0.730024	-0.532587	1.64701	-0.794422	-0.758828	-0.189641	-0.319203	-1.55688	-0.859176	-0.139101	2.15923	-0.710615	1.0647	-1.03385
Colon	05CO053	k5	c6	Male	51.6667	-0.392022	-0.268783	-0.022512	-0.882581	-0.0909782	0.498813	0.847169	1.76582	-1.25888	-0.0261079	-0.980148	-0.391319	-0.314378	-1.13464	0.308941	0.881752	-1.09031	-0.210299	0.556175	0.0311476	-0.0503019	-0.0990918	-0.733762	-0.73099	-1.05526	-1.59131	-2.74539	1.28986	-1.04154	-0.986771	-0.724644
Colon	06CO002	k6	c7	Female	73	0.437811	0.108019	0.0692634	-0.589819	-0.394178	-0.951434	-0.203232	-0.959192	-0.11437	-0.0258629	0.966429	1.20598	-0.146816	-0.958622	0.88474	-0.237482	0.214592	-0.285373	-1.82625	-1.97398	0.335778	1.32291	-0.834894	-0.220057	0.711945	0.818344	0.899423	0.150034	-0.541282	-0.112884	2.07296
Colon	09CO015	k5	c10	Male	68.6667	-0.975499	-1.55928	-0.834628	-0.265213	0.0880964	-0.658523	1.7449	0.815171	-0.358492	-0.954456	-1.62992	-0.179618	-0.05612	-1.24055	0.25501	0.0945791	0.390756	0.296682	-0.409753	-1.15566	-0.900149	-0.166983	0.247757	-0.151974	-2.42735	-0.507231	-0.741203	0.0978443	-1.5999	-0.640421	-0.680408
Colon	09CO018	k5	c1	Female	52.75	-0.626845	-0.265828	0.384876	0.0066171	-0.030336	0.801319	0.315659	1.65322	-0.907219	-0.00191268	-0.633139	-0.184805	-0.701158	-0.234238	0.0841502	1.12752	1.3157	-0.0304153	0.0696612	-0.808841	-0.478724	-1.06961	-0.342155	-1.9658	-0.486041	0.0558893	-1.43922	-0.143622	-1.5485	-0.334114	-1.5938
Colon	11CO005	k7	c8	Female	66	0.640605	1.9173	-0.153197	1.24101	1.09061	0.235678	-1.45752	-1.71578	0.409323	1.05802	1.42874	-0.0442587	-0.077946	-0.584485	0.623902	-3.64215	0.728183	-0.192604	0.426827	-0.84911	1.05918	1.57041	-0.551331	0.803075	1.34579	0.406574	2.40388	-0.0228285	0.967605	0.854695	1.8328
Colon	11CO008	k6	c7	Female	67	0.380613	1.22016	0.387155	0.291542	-1.00347	-0.239306	-1.3235	-1.03793	1.62632	0.586609	1.20036	0.294762	0.0550363	1.47643	0.352877	-0.702949	-1.46944	-0.00727647	-0.0856738	-0.168131	0.0519476	1.69384	1.47097	-1.08269	2.72626	1.80869	0.654813	-0.811508	-0.668546	-1.06682	0.777849
Colon	11CO021	k6	c7	Female	74.75	1.15361	1.13633	1.66075	0.310186	-0.215514	-0.1488	0.45091	-0.159743	0.0327799	1.02117	1.04589	0.272051	0.503772	-0.23836	2.21996	-0.320711	-2.50981	-0.429824	-0.26216	-0.650858	-0.126648	-0.197281	0.809972	-2.82383	1.46537	0.536314	-0.0513358	-0.847624	-0.0886208	-1.30238	-0.404728
Colon	11CO022	k7	c8	Male	72.0833	-0.392166	-0.797185	-1.40137	-0.0663435	-0.961349	-1.18649	-0.0920324	-0.567858	0.429657	0.0528824	0.132122	0.603943	-0.0297465	-0.758474	1.44192	0.691308	1.32286	-0.571161	-0.685861	-1.72533	0.580922	0.202361	0.763893	1.22006	-0.728712	0.374176	0.625405	-0.189243	-0.515937	2.12871	1.07795
Colon	11CO030	k3	c7	Female	54.8333	-0.667012	-0.0516297	0.389274	0.619886	-1.55561	-0.424812	0.35378	-0.658366	0.881932	0.214497	1.05918	1.06401	-0.0192976	-0.718258	-1.80702	-2.31829	-0.227885	-1.05825	-1.11957	-1.36771	0.288159	-0.0328168	1.5579	0.293462	1.01627	1.68506	-0.188914	-1.20874	-0.560572	0.0931227	-0.332305
Colon	11CO031	k3	c1	Female	53.8333	-0.320968	0.82681	0.387761	-0.789952	0.0155776	0.377847	-0.91538	-0.636086	0.848066	0.526322	0.861565	0.346296	0.0369834	2.47853	-0.444796	0.378721	-2.23497	-0.122726	1.4256	1.04403	-0.488139	1.60429	1.4033	0.673751	-0.181594	0.65046	1.16772	0.814488	0.416543	0.3385	1.12453
Colon	11CO032	k7	c8	Male	57.9167	1.07445	2.37082	0.937237	1.55985	2.05779	-0.180848	-1.38739	-0.355225	0.561763	-0.0179819	1.51573	0.231444	-0.885537	0.0286879	-1.01561	-1.16436	-0.112381	-0.240395	-0.22881	0.457983	1.10814	2.32569	-0.311603	0.106642	1.25364	1.15988	0.510138	0.100267	0.959508	0.0487522	1.91952
Colon	11CO036	k3	c3	Male	36.8333	-2.32922	-0.760307	-0.452504	-1.9707	-0.834793	-0.838486	-0.854105	-1.06985	1.84128	0.910394	-0.65999	0.514054	0.545102	-0.236806	1.12302	-0.824043	0.814141	1.03193	0.907719	2.0869	-0.495166	0.142831	1.71072	1.94525	0.52999	2.0862	-0.212542	0.746001	0.816225	0.607495	-0.441294
Colon	11CO037	k7	c8	Female	52.3333	-0.205415	0.626783	-0.300988	0.393533	-0.650513	-1.74928	-0.765197	-1.40616	0.962415	0.135188	0.363173	0.695608	0.283808	0.871729	-1.83276	-1.87387	-0.355889	1.07566	-0.0515195	0.54561	-0.432142	1.36816	-0.0238975	0.719811	1.00692	0.948105	1.40577	-0.914682	3.25753	1.49356	2.55939
Colon	11CO039	k7	c9	Female	67.8333	-0.0811764	0.764772	-0.478501	0.552295	1.30291	0.647608	0.541235	0.34515	-0.346349	0.496127	1.07772	0.339577	0.128425	-1.11274	-1.62449	-0.609649	-0.449619	0.649696	-0.0414473	-2.8911	0.106652	-0.423108	-1.73985	0.737178	-0.492138	-0.447408	0.392405	-0.316803	-0.729452	1.29797	2.01027
Colon	11CO042	k7	c8	Male	70.6667	0.489384	-0.692677	-0.0607146	1.1367	0.651617	-0.880695	0.324019	-0.915675	-0.335551	-0.594094	0.0538858	0.593256	-0.0950699	0.0769675	-0.295419	0.857365	0.216186	1.17729	0.453804	-0.103212	-1.12798	1.97379	-0.361951	0.723252	-0.267902	0.168876	0.902259	-0.262379	-0.923911	1.21589	0.896775
Colon	11CO044	k3	c10	Female	69.1667	-1.1357	0.108811	0.54624	-0.838728	-0.606449	-0.393037	-0.0671834	-0.443572	0.236245	0.453073	-0.555358	0.200824	0.0217357	1.06143	0.579514	0.288702	-1.54017	2.05355	1.89428	1.40073	-0.956867	1.07291	1.36393	1.1583	1.25396	1.07866	1.06345	-2.29961	0.233674	1.03879	-1.06569
Colon	11CO045	k6	c7	Female	71.0833	-1.31734	-0.00934708	1.25796	-1.3237	-0.279724	-1.72439	-0.467735	-1.05517	1.61655	0.55394	-0.810279	-0.0261981	0.0582275	0.566324	1.19837	-0.0536658	-0.704914	-0.327003	0.585984	-0.524002	0.23592	0.122985	0.843721	-2.03671	1.01829	0.458533	0.551303	-2.00093	-2.02087	1.55593	0.939508
Colon	11CO048	k3	c8	Male	64.0833	-0.937489	0.325425	0.0309288	0.399906	-0.657174	-0.903626	-0.618832	-1.49539	1.88258	-0.107636	-0.0597987	0.924539	0.0748028	-1.08178	-0.208219	-1.23959	0.00261228	0.840592	0.338688	-1.53266	-0.470985	0.649262	2.26738	-0.00892996	0.0489684	1.01418	0.642258	-0.58325	0.00388689	0.949111	1.00633
Colon	11CO053	k7	c7	Female	63.5833	-0.407195	-0.8239	-1.30272	0.192881	0.595899	-2.15703	1.66228	-0.0673406	0.0184455	-0.829234	-0.552054	0.288189	-0.00252965	-0.0955314	-0.668762	0.783839	0.21848	0.28748	0.375212	-0.986679	-0.0290022	-1.89275	-0.863846	-0.898736	-1.29232	-0.956754	-1.60356	-2.81547	-0.0612525	1.46985	2.78585
Colon	11CO054	k3	c10	Female	65.6667	-0.542522	-0.877112	0.391466	0.206631	-0.162668	-0.781853	-0.694249	0.100247	0.10061	-0.139906	-1.10846	-0.363986	-0.0507945	0.531817	1.32273	-0.506461	0.353249	0.818431	2.3074	0.599806	-0.159319	-0.0606437	2.24763	-1.44828	-0.556305	-0.559026	1.07138	0.35928	-1.43751	-0.87737	-1.60895
Colon	11CO058	k7	c8	Female	56.5	0.560566	-0.611968	-1.01148	-0.603041	-0.8555	-0.79816	-0.0746873	-1.33063	0.329247	-0.540664	0.156813	0.409492	-0.877793	-1.414	-0.435041	0.0409784	-0.20065	-1.65407	-1.71998	-2.23796	-0.542369	-0.525943	-2.22365	-0.938615	-1.50917	-1.21202	0.562418	1.07009	0.758612	-1.74325	3.52161
Colon	16CO002	k7	c9	Male	67.5	1.64294	0.806723	-0.309265	2.11172	2.13536	1.22072	-0.212334	0.133619	-0.203276	-0.163193	0.421671	0.320953	-0.293613	-1.85802	-2.17138	-0.744476	-0.188306	-0.244974	-2.76752	-2.53243	0.0123946	-0.779951	-0.127019	-1.11858	1.53025	-0.400635	0.564196	-1.1509	0.390788	-0.459791	1.955
Colon	16CO011	k10	c9	Male	59	1.79747	-0.202384	-0.319554	1.73386	-0.130055	0.45295	1.26875	1.00849	-0.817331	-0.649657	-0.0943124	0.318531	-0.322752	-1.41227	0.314076	1.58286	0.99032	-0.453563	-0.243806	-1.23888	0.549497	-0.688315	-0.487926	-1.81647	-1.65709	-1.31492	-0.865872	-2.32095	-1.15364	0.70606	0.803556
Colon	20CO007	k5	c6	Male	54.6667	0.796037	0.220716	0.518057	0.82008	-0.0818407	0.562869	0.492471	0.857946	-1.67719	-1.11445	-0.336747	0.0242271	0.431513	0.0447831	-0.0759688	0.025282	0.710981	-0.237686	-0.391187	0.164703	-0.2415	0.092662	-1.36535	-0.271415	-0.822284	-1.674	-1.47763	-1.18343	2.67651	1.69598	-1.07325
Colon	01CO005	k5	c6	Female	69.8333	0.808626	-0.764854	-0.538762	1.65533	0.880928	0.37058	0.615061	0.863815	-0.791422	-1.22849	-1.00954	-0.544684	-0.387086	-1.23941	-1.14639	-0.566203	0.442192	-0.2297	0.935815	-0.263383	0.34165	-0.505683	-0.953945	-0.328849	-0.564057	-0.36386	-1.2084	-0.846765	-0.364201	0.406287	-1.54677
Colon	01CO014	k5	c6	Female	77.5	-0.154142	0.346274	0.698482	0.287636	0.39969	2.05122	1.08773	1.5296	-1.28602	0.255571	-0.665568	-1.34734	-0.410031	-0.00166402	-0.924939	0.255199	-1.56492	-0.804477	0.801275	-0.411126	-1.85457	-0.838791	-1.03192	-1.1746	-0.90513	-1.00847	-1.76842	0.480089	-2.28339	-1.92126	-1.36951
Colon	01CO015	k10	c7	Male	88.75	-0.974902	-2.13184	-1.64769	-0.532261	0.230358	-0.823117	1.31603	0.00932013	-0.396348	-1.41156	-1.18103	0.184857	-0.0230136	-0.49659	-0.42103	-0.257877	1.07427	0.174337	0.91806	0.914089	-0.592641	-0.622795	0.342987	-1.83454	-0.707077	-0.707672	-0.298149	-0.328992	0.0743875	2.26403	-0.0399956
Colon	01CO019	k7	c2	Female	63.0833	0.196797	0.440531	0.608615	1.13834	0.631035	0.191215	0.906415	0.905522	-1.15185	-0.529526	1.23139	-0.510261	-0.205293	-1.81314	-1.14834	1.40852	-3.65773	-1.23269	-2.17738	-1.75775	0.421868	0.213124	-1.87799	-1.62771	-0.275029	-1.18109	-1.60466	-0.132716	-1.56049	-2.55697	-0.296911
Colon	01CO022	k3	c6	Female	76.7167	-1.25947	-0.0583628	0.406462	-0.576816	-0.515427	1.07151	1.08645	1.01227	-0.0268605	0.38569	-0.308672	-0.0763571	0.196871	0.0318983	1.47014	1.43547	-2.09225	-1.35495	0.0644996	1.57853	-0.603128	0.263798	1.20952	1.15302	-0.514184	-0.125676	-0.229245	2.47806	-2.45899	-0.0503247	-1.09664
Colon	05CO020	k5	c7	Female	93	-0.806002	-1.71873	-1.76929	-0.684274	-0.281513	-0.539621	1.06506	-0.454736	-0.46367	-1.21497	-1.9342	-0.174593	0.418061	-0.413931	0.280524	0.718612	0.669573	-0.110108	-0.539921	-0.0197461	-0.174888	0.515759	0.859026	0.812206	-1.86224	-0.320676	-1.15933	-0.31256	0.260955	0.497833	-0.373869
Colon	05CO028	k5	c6	Female	61.4167	0.205076	-0.733945	-0.396127	-0.425022	0.424225	1.73228	0.451744	1.78976	-2.75734	-1.07081	-1.01137	-0.639004	-0.270836	-0.0324121	-0.513448	0.274038	-0.443274	-0.59421	-0.133883	0.523838	0.219803	-0.993707	-2.05115	-1.3511	-0.448445	-1.18598	-0.865624	0.542149	-0.0581828	0.814259	-1.4719
Colon	05CO044	k3	c10	Female	70.5833	-0.301367	0.138049	1.0292	-0.654239	0.265086	0.148302	0.143675	-0.654391	1.34988	1.42925	1.14013	0.501681	0.372444	0.269113	1.1174	-0.378496	-0.932082	-1.39707	-0.891695	-0.340132	-0.373015	1.52915	3.33797	0.837191	2.41927	0.601909	0.360424	0.507585	-0.885723	-2.84216	0.366099
Colon	05CO047	k10	c9	Male	56.4167	0.170023	0.00134427	0.916909	0.420232	1.25507	0.393179	1.06046	1.28268	-1.61573	-0.782568	-0.493358	-0.0122172	-0.492581	-0.203328	-0.192336	-0.856474	-0.387606	-1.47709	-0.503489	-1.03127	-3.18838	-1.21621	-2.05455	-0.978514	-1.02137	-1.0969	-0.841131	-1.4808	-2.0614	0.268956	0.341345
Colon	05CO054	k5	c6	Male	86.5	0.504819	-0.0791661	-0.660571	0.442799	0.504524	1.32705	0.510023	1.65055	-2.19283	-0.814842	-1.02218	-0.710013	0.0575813	0.59971	1.08678	0.643262	-0.695614	0.704505	1.01076	0.990114	-0.159984	-0.487638	-1.20501	-0.0185266	-1.77375	-1.54063	-0.817761	-0.167566	0.785706	0.513891	-1.55131
Colon	09CO006	k5	c6	Male	86.75	2.65263	0.585747	0.558523	1.46433	1.02996	1.39123	-1.07444	0.782756	-1.23672	-0.271351	-0.214371	-0.775411	-0.236943	-1.49507	-0.496538	-0.380621	-1.17475	-1.26489	-1.12883	0.409558	-0.267736	0.0762843	-2.41611	-0.400395	0.00618284	-0.498275	-0.224577	-0.228543	0.537734	-0.490997	-0.695137
Colon	09CO013	k5	c6	Male	50.4167	0.117065	1.0121	2.21447	0.118411	-0.46097	0.610075	0.577186	1.76614	-0.322599	0.579728	0.441957	-0.40412	-0.0403777	0.88922	0.446133	0.256541	-0.523839	-0.795545	0.281293	-0.786788	0.572201	-1.41949	-0.230946	-1.29919	1.2784	-0.706793	0.503187	0.996705	-0.445414	-2.24101	-1.3511
Colon	09CO019	k3	c3	Male	87.9167	-0.907852	0.262516	-0.203858	0.142257	-0.561668	-1.1845	-0.832927	-0.909805	0.437083	-0.0672529	0.212115	-0.75349	0.0733544	-0.152236	-0.228993	0.789933	0.255394	0.233879	0.775952	0.706504	0.716986	-0.2496	-0.309881	0.456247	1.21086	-0.159336	1.11089	-0.249739	-0.990967	2.56137	1.12227
Colon	11CO007	k3	c3	Female	64	-0.682678	0.30371	-0.275649	-0.499872	0.244572	0.133303	-0.84431	-0.134712	0.758046	1.59648	0.385054	-0.124056	1.95987	0.651887	-0.273971	-1.72168	-0.922641	2.54405	2.52005	0.53633	-0.611301	1.14558	1.19889	3.8583	0.173649	0.702214	0.0955103	0.426188	0.715379	0.147852	0.313428
Colon	11CO010	k7	c9	Female	59	-0.00219274	0.0204278	-0.361824	0.52218	0.950126	-0.272771	0.29019	-0.32083	-0.0573068	0.0790774	0.087075	0.877131	-0.103211	0.287812	-1.70988	-0.633232	2.39278	0.626821	2.22637	-1.95708	0.621362	-0.202967	-1.17317	0.609035	0.0623447	-0.174321	0.962133	0.139896	-0.880444	0.978541	1.09347
Colon	11CO018	k6	c10	Male	74.4167	-0.755338	0.399685	0.785512	-1.24235	-0.779603	0.68248	-1.20192	-0.270618	-0.283958	0.876812	-0.556094	-0.517943	0.360151	1.43908	0.613966	-0.195373	-0.915264	0.907067	0.144524	2.30792	-0.79938	-1.41291	-0.797853	-0.620787	1.79745	1.06196	0.641166	0.589945	0.214359	0.0687602	0.473095
Colon	11CO019	k6	c7	Female	74.3333	0.163862	-0.669135	-0.708136	0.882914	-0.618561	-0.806678	-1.02383	-0.331348	0.620258	0.18845	-0.429565	-0.699935	0.0276358	0.880522	-0.588058	0.077404	-1.5895	-0.158375	0.00419339	-0.93833	-0.18191	-0.863773	0.392321	-0.0948253	-0.133307	0.121917	0.240541	-1.78919	0.948072	-0.832123	-0.155801
Colon	11CO020	k5	c9	Male	55.4167	-0.410218	0.102026	-0.514134	0.244647	-0.152809	1.03741	0.847814	0.000748662	-0.738208	-0.136478	-0.654084	-0.0884922	0.166592	-0.647361	-0.763228	-0.171305	-1.44654	-0.935738	-0.935326	-0.626296	-0.188499	-1.33554	-0.452527	-1.42133	-0.0498193	-0.65323	-1.37653	-0.804722	0.852657	0.137302	1.05211
Colon	11CO027	k7	c2	Female	55	-0.838181	-1.09827	-1.32411	0.2702	0.621125	-0.897509	0.911729	0.597075	-0.65023	-0.419423	-0.000570523	0.103609	0.597587	0.363803	-1.45534	1.51277	0.812635	-0.766437	-0.60709	-1.87655	-0.54403	-1.03592	-1.3322	0.647008	-1.35909	-1.15453	-1.16226	1.37326	0.319291	-0.483526	-0.339075
Colon	11CO033	k3	c7	Male	54.8333	-0.551312	1.2135	1.6281	-0.60723	0.758877	-1.34386	-1.67684	-1.00961	1.95242	1.36385	0.757459	-0.172603	-0.243555	-0.379135	-1.01258	-0.791819	-0.489598	0.966519	1.02829	0.241897	-0.049354	0.170426	1.31417	2.21284	1.3005	1.90219	0.449493	1.66228	1.92942	-0.772069	-0.414888
Colon	11CO043	k6	c7	Female	67.0833	0.309154	-0.480225	-0.866632	-0.32267	-0.957632	-1.44616	-0.964501	-1.11595	0.748869	0.215112	-0.610463	0.122585	0.427159	0.570966	-0.213243	-1.31518	-0.699573	1.09768	-0.050718	0.512525	-1.61464	-0.358156	0.011423	-0.711335	1.18359	0.241055	-0.713365	-0.946666	1.16243	-0.37513	1.47555
Colon	11CO047	k3	c7	Male	65.25	-1.40658	-0.52224	0.766701	-1.09262	-0.318978	-2.15134	-0.216032	-1.19097	1.19158	0.535736	0.000570523	0.0182452	-0.121863	-0.676702	-0.133413	-0.301125	0.672698	0.22412	0.0905313	0.377182	-0.374183	0.528983	2.46481	0.0571797	-0.564669	2.2062	0.492364	0.164439	0.597507	-1.90399	-0.886622
Colon	11CO051	k3	c8	Female	61.1667	-1.25907	0.766692	0.946761	-1.42942	-0.50464	-1.4789	-1.10223	-0.454144	1.59187	1.02242	0.853439	0.257035	0.920424	0.888929	-0.257118	-0.568199	0.106826	0.410366	-0.0541614	-0.237687	-0.703663	1.65875	1.46776	1.75959	2.91259	1.46217	1.25963	0.240686	0.571942	0.0118424	0.441765
Colon	11CO052	k3	c10	Female	66.5	-1.48553	0.342822	1.04931	-1.04215	-0.0220534	-1.02185	-1.23521	-0.773409	0.727081	0.712292	-0.420548	-0.402082	0.690864	1.27059	2.40159	-0.443041	0.0290181	1.3337	1.53384	1.92661	-1.99406	-0.643442	0.451159	0.644497	0.00128981	2.12613	1.09541	-0.868107	-0.647723	0.546112	-0.544853
Colon	11CO057	k6	c7	Male	73.5833	0.997591	0.583539	-0.214081	1.22851	-0.167674	-0.339322	0.480054	0.0151283	0.50896	0.622901	0.259047	0.717031	-0.454092	-1.06793	-0.867051	-0.506933	-0.210023	0.700882	0.242319	-1.11233	-0.585334	0.313313	1.55386	1.67536	1.25304	0.431962	0.455255	-1.04019	0.809458	-0.462805	1.12279
Colon	11CO061	k3	c3	Female	47.9167	-0.801184	1.11551	0.347574	-0.776006	-0.178565	0.0163207	-1.77828	-0.66148	1.27094	0.984121	0.644704	-0.320272	-0.196479	-0.37713	0.800956	-1.55997	0.0776628	0.760166	0.882475	0.568064	1.73237	1.13555	0.808934	1.24806	0.498134	1.76402	-0.497458	2.72837	0.651525	-1.39613	1.03954
Colon	11CO062	k3	c7	Male	74.9167	-0.914759	0.578621	0.408221	-0.611332	-0.109947	-0.268561	-0.701042	-1.09271	1.09875	1.01229	0.0637682	0.839732	-0.0164022	-0.378816	-0.802563	-0.173286	0.681013	-0.676658	0.470893	-0.985231	-0.580809	1.13006	0.0450166	1.87262	-0.0302773	1.54957	-0.478265	-0.71732	1.36181	0.926508	-0.585496
Colon	11CO070	k6	c7	Male	35.25	-0.72387	-0.136035	0.558187	-1.30606	-0.354321	-1.37116	0.122424	-1.10702	1.62449	0.849674	0.595626	0.291022	0.164551	-0.559516	1.44493	-0.771196	0.938686	1.68538	0.314977	1.21749	-1.48383	-0.204312	0.133422	0.276028	0.357668	2.2291	-0.560179	0.155502	-0.683708	0.15238	0.534146
Colon	11CO072	k10	c7	Female	64.8333	-0.136332	-0.0363455	-0.464272	0.238692	0.655088	0.776399	0.507979	-0.0300931	-1.03747	-0.27564	-0.928701	-0.0706309	0.11966	0.701326	0.0293624	-0.588883	0.5747	1.46761	1.93642	0.282593	-0.825789	-1.2756	-0.981637	-0.651696	-1.02161	0.400183	0.488836	-1.58448	-0.131011	-0.953093	-0.459659
Colon	11CO077	k6	c7	Male	67.75	-0.492061	-0.155097	0.573869	-0.13142	0.864424	-1.59872	0.756562	-0.353984	0.45879	-0.519013	-0.359728	0.278542	0.875244	0.072511	-0.666589	0.222778	0.628352	-0.48373	-0.066153	-1.04423	-0.494802	-0.198775	0.477983	-1.5567	0.584493	-0.482797	-0.302713	-0.348293	-1.7883	0.234232	0.482596
Colon	11CO079	k7	c8	Female	75.1667	1.04139	-0.685154	0.185385	0.394258	0.144698	-0.86569	0.938356	-1.02317	-0.620909	-1.2308	-0.270554	-0.125441	0.349906	0.364237	-1.12282	-0.671809	1.23821	-0.92908	-0.618783	-0.847014	-0.698639	0.546513	0.313236	0.08043	0.237697	-1.03023	0.392092	1.98413	-0.489865	-0.187229	-0.0893624
Colon	16CO003	k7	c8	Female	63.1667	0.2812	1.47309	1.15441	0.503082	-0.00424608	-1.79831	-0.976476	-1.29414	1.63623	0.123563	1.10356	0.216169	0.0120377	0.983958	1.34442	-2.37122	-0.352011	1.76069	0.423675	0.0134904	1.20774	2.47427	-0.000948764	1.23797	0.446275	2.00911	0.598924	-1.90893	0.17135	-0.630941	1.93355
Colon	16CO006	k6	c7	Male	64.25	-0.513707	0.12255	-0.217205	-0.522511	-1.31957	-1.69441	0.0502859	-0.266854	1.77506	0.219972	0.0488724	0.0293983	0.793725	0.709071	-0.980073	-0.510261	0.703417	-0.33617	-1.1895	-0.504445	1.29556	-0.223434	1.33216	-1.27042	0.287637	0.580231	-0.107479	-1.81956	-0.0871645	2.42034	2.20617
Colon	20CO003	k7	c8	Female	60.25	-0.449836	-0.0525283	-0.916008	0.00456835	0.76975	-1.89697	-1.05732	-1.93039	0.93924	0.40347	0.404791	-0.274445	-0.207729	0.962729	3.38981	-1.22498	-0.626676	1.97893	1.92513	2.75809	0.616714	-0.2829	-0.418896	0.471152	-0.151116	1.74557	1.46504	0.557049	0.73277	0.578223	3.89066
Colon	21CO006	k7	c8	Male	76	-0.411354	-0.114008	1.28747	-0.730304	0.233232	-1.90881	-0.992042	-2.10832	1.5667	-0.149735	0.978705	0.791826	0.32324	1.91459	2.47985	-1.20108	-1.55839	0.746574	0.0665957	0.102093	0.565275	2.32329	0.783875	1.14872	0.784855	0.406605	0.0557523	-0.275686	3.96751	-1.22208	2.24106
Colon	21CO007	k10	c6	Male	50	-0.25841	-1.90125	-1.65875	-0.242255	-1.44363	1.08619	1.10463	0.4786	-1.35983	-1.47967	-0.584744	0.639674	-0.100632	0.168219	0.0320151	0.206375	-0.245721	-1.22578	-2.54345	-0.748539	-0.455881	-1.58341	-0.166775	0.0450717	-0.541041	-1.76654	0.694811	-1.91871	0.787316	0.719136	-0.136839
Colon	22CO006	k3	c7	Female	57.4417	-0.800503	0.281633	0.957267	-1.06155	-0.347038	-1.39509	-1.16309	-1.19287	2.61308	0.952136	0.0294547	-1.3669	-0.492328	4.32589	1.07249	-0.706732	-1.95669	1.28239	1.13421	2.29864	-0.381838	0.770198	1.23947	-1.19094	1.30707	1.04785	0.344191	-0.24279	-0.286077	-0.671127	1.18827
Colon	27CO004	k7	c7	Female	50.8333	1.13237	0.307265	0.646378	-0.0726184	0.569078	-1.00071	-0.518566	-1.20176	0.598254	0.467959	-0.136823	0.0818146	0.968165	0.146528	1.16062	-1.74746	-1.61988	0.752165	-0.565129	1.21123	-1.45833	-0.352004	-0.884565	-1.21897	-1.00887	0.74589	-0.125964	0.510876	0.632479	-1.46816	1.78397
UCEC	C3N-00858	k5	c2	Female	65	1.96073	0.821871	0.0845658	1.478	1.68425	0.338119	0.679525	1.25602	-1.35855	-0.294233	0.68253	-1.04205	-1.47493	0.192238	0.780177	-0.116998	0.229631	-0.558314	0.0203578	-0.351031	-1.61828	0.489091	-0.182057	1.39247	-0.000230809	-0.301944	0.124162	-0.0505769	1.99154	-1.35053	-0.276283
UCEC	C3L-01252	k7	c8	Female	76	-1.10564	-0.415983	0.0616581	-1.25677	-1.14417	-1.41826	-1.49047	-1.35586	0.474553	0.840856	0.672422	1.84201	-0.185424	-0.710033	-0.00395696	-0.773857	2.0826	1.02872	-0.770916	-0.243358	1.32574	2.09066	1.23382	1.34419	1.68968	1.12523	1.31512	0.29359	1.9028	-0.0186045	-0.342547
UCEC	C3L-00947	k5	c5	Female	71	-0.491077	-1.49367	-2.08923	-0.859205	0.271662	0.189928	0.459997	-0.873372	1.10242	-0.813585	-0.582695	1.83539	-0.34747	-0.319386	-0.245328	0.145145	0.974935	0.979989	1.11023	-0.0696862	-0.333923	0.288012	0.349631	-1.04614	1.71859	0.0654875	-0.672389	0.0185167	0.866205	0.60609	-0.535096
UCEC	C3N-00734	k8	c10	Female	53	-0.69986	1.02512	1.79576	-0.802661	1.22134	1.81913	-0.56325	0.359544	-0.535406	2.15797	-0.291186	-1.25369	0.276569	0.272883	-0.270275	-0.853299	1.75721	0.893071	0.0441625	-0.56947	1.49382	1.12129	2.06269	0.32314	0.786365	0.839236	-0.370072	-0.148146	0.287758	-1.31962	0.222878
UCEC	C3L-01248	k7	c7	Female	42	-0.013277	0.566427	0.760918	-0.542318	0.239577	-1.40621	-1.68944	-1.92282	1.03781	1.2309	1.31172	0.190092	0.712924	0.273147	-0.341007	-2.4696	1.51985	-0.125891	-0.229981	0.650078	0.909106	2.6462	3.60911	1.1608	-0.212592	1.07582	-0.651071	1.20362	0.550549	-0.933675	2.48079
UCEC	C3N-00850	k5	c4	Female	65	1.00374	0.621447	-0.400754	1.15586	-0.09314	-0.390461	1.18425	0.878697	-0.698467	0.758536	-0.58341	-0.0723551	-0.262583	0.325229	1.34047	0.248857	1.20122	0.703216	0.344088	-0.561691	0.425379	-0.223392	-1.32898	-0.0986156	-0.0766989	0.171791	-1.24609	-0.871374	-0.345981	0.517958	-0.735005
UCEC	C3L-00361	k5	c6	Female	64	0.79717	-0.938757	-1.68918	1.1924	0.706534	0.717277	0.765803	0.180593	-1.3224	-2.26088	-1.08123	-2.01604	-0.922291	0.028537	-0.872097	-0.466814	-0.969057	1.01598	0.354853	-1.15268	-2.05297	-0.830355	-1.83204	-1.26929	-1.03851	-1.27136	0.703145	0.0828907	-1.55384	-1.55972	-0.00810712
UCEC	C3L-01249	k8	c10	Female	65	0.471611	1.21415	0.724827	1.06384	1.62924	0.248773	-1.87158	-1.49129	1.17115	1.80668	1.50195	-0.930324	0.419532	1.15786	2.16653	-2.31084	0.00872747	0.43676	1.24954	0.559996	2.35467	2.37264	3.87834	1.20895	0.797064	1.89151	1.01573	0.587069	-0.690484	-1.53368	1.43455
UCEC	C3N-00383	k1	c9	Female	61	2.50939	2.87245	2.08707	3.50257	3.59758	1.5134	-0.346557	0.562743	-0.61046	0.766992	2.24165	-0.230659	-0.74314	-0.746533	-1.38892	-0.935765	-0.37902	-0.451966	-1.19577	-0.773849	0.416222	1.14455	-0.142135	0.185261	1.23999	0.000999821	0.364391	-0.442714	0.383997	-1.33118	-0.561867
UCEC	C3L-00949	k7	c8	Female	64	-0.419784	-0.956572	-0.183102	-1.7886	-0.4812	-0.453897	-0.389905	-1.63083	-0.45249	-1.12641	0.614129	1.98863	0.168514	-1.03489	2.56481	-0.580809	1.13534	-0.809144	0.0719059	-0.877763	0.579852	-0.0154039	-1.03538	-0.84425	-0.692447	-1.26324	0.0598272	-0.120452	-1.06915	0.699452	1.21681
UCEC	C3L-00032	k8	c3	Female	50	0.85046	0.978353	0.702773	1.06298	-0.20429	1.74542	-0.959716	0.286478	-0.53141	0.366644	1.07148	-0.556738	-1.28757	0.125051	1.58305	-0.677271	-0.20698	1.23261	-0.439314	-0.802162	-0.264351	0.439563	1.06565	0.282558	0.757614	0.613931	0.804586	-0.435277	-1.0032	-1.51062	0.755729
UCEC	C3L-01744	k5	c6	Female	62	0.224722	-0.00134427	-0.422593	0.705897	0.286153	1.38282	0.722415	0.688365	-1.66998	-1.28666	-0.753776	-2.37007	-0.604293	0.102378	0.468106	0.785874	-0.647414	0.606748	0.498242	0.471227	-0.217671	-1.22955	-1.11516	0.183214	-0.606274	-0.770419	-0.279784	1.75907	0.598637	-0.659749	-0.717405
UCEC	C3L-01311	k5	c3	Female	55	1.51302	-0.818425	-1.42699	1.8452	0.413088	-0.669336	-0.316809	0.0939416	0.496596	-1.82439	-1.32617	1.23676	-1.26577	1.29998	1.30565	0.612289	0.38606	2.80166	2.94365	0.328919	-0.487692	-0.620094	-0.957062	0.603522	-0.0254888	-0.150317	-0.392838	-0.463832	-0.315387	0.346576	-0.287157
UCEC	C3L-01256	k7	c8	Female	75	-1.20365	0.178616	0.751242	-1.36992	-1.47794	-2.16463	-0.641263	-1.90209	1.71727	-0.27312	-0.129236	0.826983	-0.567326	-0.848809	0.0688383	-0.0145449	2.16784	0.915295	0.12327	0.0274569	3.58804	1.08022	1.14144	0.42899	-0.970876	0.0567158	1.44621	-0.573036	0.3073	0.829757	1.9681
UCEC	C3L-00358	k2	c5	Female	90	-1.35017	-1.35324	-0.745553	-0.193673	-0.0552517	-0.129655	1.57561	0.787706	-0.747555	-1.25939	-1.85373	-1.28889	-0.148343	0.106318	0.475616	1.46344	-0.063375	0.302201	0.459053	0.173262	-0.566144	-0.283975	-0.822647	0.0440878	-1.13251	0.0593825	-0.202578	0.566427	2.59512	1.19323	0.299885
UCEC	C3L-00942	k7	c3	Female	64	-0.0986613	-0.882215	-0.841718	0.197074	0.185791	0.00123267	-1.42743	-1.95694	-0.0548405	-0.24555	1.29964	1.65829	0.182751	-0.591592	1.30939	-1.05544	1.35782	0.456068	-0.931225	-0.653977	-0.483434	0.66152	0.018307	0.906011	0.222502	1.28732	0.545909	-1.26786	-0.153654	0.621006	1.38053
UCEC	C3N-00389	k5	c3	Female	62	0.163793	-0.636927	-1.77375	0.727867	0.645099	0.615886	0.0765093	-0.519767	-1.37169	-0.87732	-0.270931	-0.14977	0.52167	-1.25563	1.47172	0.83664	-0.529808	-0.00762529	0.167895	0.44829	-0.618208	-1.23748	-1.18363	0.704168	0.0854874	0.462337	0.695268	0.528307	1.51027	1.84829	0.0279711
UCEC	C3L-01307	k10	c3	Female	74	1.7661	0.383021	-0.500978	0.679727	0.0610586	-1.1895	-0.191424	-0.69672	-0.540974	-0.293595	0.884502	0.611332	-1.27254	0.789625	0.0245738	-0.435182	0.606693	-1.23211	1.67908	0.526195	0.222708	-0.00742777	-0.545525	0.569351	0.446723	1.3541	1.27789	-0.581607	-1.20304	-0.71042	0.891868
UCEC	C3L-01282	k10	c8	Female	64	0.463004	-1.06939	-1.54849	0.229986	-0.0151082	-0.831697	-0.596592	-1.45841	0.109838	-1.07313	0.660546	0.451036	-1.18149	2.63632	1.06157	0.0463318	0.522114	1.57349	1.63984	1.43647	-1.04303	-0.166919	-0.847153	0.680291	-1.09035	0.215243	0.284481	-0.855666	-0.673806	0.722483	0.235261
UCEC	C3L-01304	k10	c4	Female	68	0.888469	-0.742054	-0.450911	0.161184	1.33767	0.420384	-1.6305	-1.08745	0.530162	-0.952077	0.62061	2.37525	-1.61144	0.233052	1.23036	-0.239056	0.626074	0.873558	1.72062	2.18215	-0.697657	0.363501	0.583146	0.17057	1.85235	0.913419	1.72155	-1.84784	1.03492	-0.490818	-0.179168
UCEC	C3L-00946	k8	c9	Female	64	-0.557439	0.79891	2.38753	-1.90767	-1.40243	0.704013	-0.512608	-0.680992	0.132737	1.52635	2.40243	1.18721	1.3394	0.981523	-1.18447	-0.687808	-0.452424	0.648518	1.20891	0.730345	1.29066	2.45679	1.80028	-0.190354	-0.610014	0.727363	-0.282227	1.00957	-1.05647	-0.101772	-0.453489
UCEC	C3N-00322	k1	c8	Female	70	0.0315891	1.49012	1.14185	-0.21784	-1.27805	0.192011	0.501537	-0.162857	-0.895047	0.995575	0.920987	0.178045	0.25388	-0.999252	-0.440016	0.482562	1.0792	-1.35242	-1.70773	-0.22747	0.532292	0.627771	-0.730414	-0.059369	-0.812538	-0.597175	-0.472352	-0.962399	-0.276333	1.41423	0.247245
UCEC	C3N-00337	k10	c4	Female	67	-1.13393	-1.24027	-1.01386	-0.622256	-0.681373	0.126152	0.24799	-1.25971	0.492885	0.451643	1.16223	0.898709	0.933673	0.134927	-1.48834	0.214761	1.22539	-1.90874	-1.15437	-0.674365	0.910126	-0.276575	-0.164438	0.693576	-0.516441	0.00869693	1.96533	-1.14789	-1.00782	0.408902	0.821365
UCEC	C3N-00333	k1	c9	Female	65	1.12538	2.00161	1.95201	0.61828	0.260659	0.395644	-0.125538	0.0746677	0.928831	1.01452	1.55422	2.45671	1.39327	-0.0170869	0.149284	-1.62539	-0.129933	0.0800932	-1.41828	-0.460018	1.28496	1.20996	0.297961	0.197648	0.743498	0.549077	0.517442	-0.0267655	0.200119	-0.186225	-0.0905601
UCEC	C3L-00006	k5	c6	Female	64	1.63617	0.206991	-0.426382	1.97464	0.11527	-0.168095	1.44192	1.49547	-0.509965	-1.29289	-0.724206	-0.686389	0.448019	1.60277	0.0663234	0.22837	-0.408941	1.96479	2.2081	-0.726918	-1.60171	-0.330494	-0.956984	0.0411311	-0.467044	-0.641165	-0.199116	-0.77053	-0.396032	-0.798896	-0.938941
UCEC	C3L-00769	k7	c8	Female	56	-0.678839	-1.29941	-1.80121	-2.08674	-1.32024	-1.84648	-0.756807	-1.91226	0.925357	-1.50738	0.534972	3.04061	-0.757614	-1.254	0.661535	-0.0844444	3.14491	0.862221	0.150583	-0.18835	-0.438402	-0.261267	-1.55778	0.0498678	-1.99703	-0.425722	-1.13399	0.836744	-0.602498	0.551064	1.69846
UCEC	C3L-00362	k5	c9	Female	38	-1.11563	-1.21385	-0.673354	-0.87469	0.393012	1.27461	-0.676208	0.761416	-0.388953	-1.62427	-1.28442	1.07908	-0.747552	-0.161724	0.602642	0.572595	0.522078	1.04414	-0.282628	-0.757407	0.710313	-0.117003	-0.413844	-1.99282	-1.89917	-2.27768	-2.62791	0.319185	-1.23347	0.0200993	-0.955904
UCEC	C3L-01312	k8	c9	Female	56	1.29437	0.793812	0.697382	1.09901	1.75337	1.23932	-1.2218	-0.235632	0.533901	0.154077	0.887377	1.11379	-0.249199	0.0280016	0.274168	-1.94528	0.98124	0.50612	0.296998	0.226565	0.104436	1.31407	0.251382	0.0935943	1.08958	0.295924	0.473155	-1.12965	-0.104167	0.302932	-0.0121944
UCEC	C3L-00449	k8	c9	Female	59	0.315157	3.05627	2.88768	-0.217253	0.941808	2.1557	-1.69659	-0.555778	0.929378	2.23755	2.83201	1.1205	1.00797	2.47032	0.55696	-1.85516	0.178698	0.128665	0.574318	0.743219	1.2643	1.19994	2.0183	-0.387685	-0.119652	0.698838	1.08118	0.0475583	0.399221	-0.92677	0.96533
UCEC	C3L-00601	k5	c6	Female	57	-0.330063	-1.07515	-1.79524	-1.15746	-0.14589	-0.380432	2.52601	0.365719	-0.0740812	-0.794107	-1.48724	0.19924	0.0804261	0.342965	0.520938	1.35588	-1.04308	-1.06959	-0.557635	0.581584	-1.373	-1.03055	-1.12583	-0.788467	-0.276455	-0.550774	-0.811124	1.52505	-0.792778	1.46765	-0.694611
UCEC	C3N-00729	k3	c3	Female	86	-0.0613982	0.221872	0.772615	-0.27604	0.214885	-0.258545	0.0841198	0.0169161	0.508938	0.98464	2.10156	-0.174821	1.52744	0.364772	0.809147	-0.607032	-0.419709	0.454556	0.932816	-0.29324	0.649393	2.11398	1.72737	0.590415	0.694754	0.852545	0.0283882	0.412954	1.88417	-0.141919	-0.391486
UCEC	C3L-00586	k5	c6	Female	50	0.959522	0.303482	-0.522387	0.458609	0.468993	0.197944	0.845917	0.793483	-0.415312	-1.05416	-1.37126	-1.72004	-1.25114	1.5237	1.70803	0.403726	-0.88052	1.06521	1.80157	0.460935	-1.79993	-1.16679	-0.486066	-0.579921	1.12569	-0.275474	-0.396477	-0.05394	-1.8045	-0.0351492	-1.72773
UCEC	C3N-01212	k3	c10	Female	63	0.2129	1.3207	1.1168	0.373237	0.994671	1.22748	0.2234	1.15974	0.19816	2.04133	-0.517201	-1.60197	0.203154	-0.700797	0.328474	0.684931	-0.984041	-0.930587	0.11099	0.581724	-0.656663	0.716616	0.811695	-0.142149	-0.753561	-0.156957	0.942783	0.691904	-0.303235	-0.530229	-1.25261
UCEC	C3N-00836	k1	c3	Female	75	-0.128087	0.892768	1.23314	0.106965	-0.568086	-1.05224	0.539382	0.0101516	0.807739	1.49219	0.0623831	-2.17394	-0.320065	2.47277	1.72163	0.283545	1.13182	0.383886	1.88372	1.88585	0.43553	1.16656	1.0844	1.3708	0.436418	1.24327	0.589485	0.646332	1.23321	0.537876	-0.714784
UCEC	C3N-00339	k1	c4	Female	45	1.25241	1.00747	1.07375	1.08696	-0.254622	-0.640964	1.56247	2.05168	-0.38874	0.0742256	-0.167956	-0.0321441	-1.08159	-0.0238511	0.152628	1.25903	1.15488	-1.11419	-0.659536	-0.313149	0.0855294	0.191366	0.531853	-0.250835	-0.439805	-0.0576972	-1.62358	0.265225	0.534488	1.34768	-1.24605
UCEC	C3L-01246	k6	c7	Female	62	-0.818159	-0.761163	-1.17257	-0.759354	-1.30519	-1.99838	2.5151	0.347731	1.65522	0.471899	0.484659	2.24701	2.79983	-1.16526	-0.545129	0.0373395	1.2712	-2.15452	-1.03306	0.175628	0.598507	0.916042	-0.0163024	-0.308443	-0.666037	-0.550891	-0.0726019	2.45558	-1.05512	-0.529386	1.63876
UCEC	C3L-01257	k5	c10	Female	71	0.631957	0.940234	0.481573	0.243748	0.54504	0.185936	-0.196386	0.686195	-0.55306	0.013948	-0.335082	-1.45665	-0.414218	-0.299628	0.71093	0.857467	-0.495768	0.236113	0.00695999	0.648121	-0.710082	-0.600484	-0.583644	-1.23026	0.356414	1.16387	-1.56544	0.00292357	-0.253622	0.325685	-0.0247146
UCEC	C3L-00780	k8	c10	Female	69	-1.00606	1.59891	1.63421	-1.14699	-0.146672	1.93657	-2.53207	-1.48093	1.01384	2.02125	1.61112	-0.24483	0.469554	0.933544	0.768248	-1.07957	1.18548	0.473873	0.506182	1.04397	2.30028	2.74306	3.667	0.588889	2.07799	1.70327	1.16123	0.642463	0.501819	-0.911071	0.521044
UCEC	C3N-01217	k7	c8	Female	58	0.669664	-0.452813	-1.26871	0.563176	1.1503	-0.857314	-1.19123	-1.77118	-0.313398	-0.693112	0.786654	0.973449	0.800537	-1.56004	-0.628177	-1.54749	0.375445	1.01852	-0.924955	0.0421525	1.1647	0.367944	0.182169	1.0646	-0.616356	0.159365	2.56458	-0.244207	-1.59444	0.542215	1.50781
UCEC	C3N-00323	k1	c4	Female	78	1.91031	2.57179	2.0049	1.34293	0.524367	-0.391673	0.0038743	1.00273	0.194444	0.921834	1.0056	0.282271	-1.25167	-0.788102	-0.321028	0.916379	1.70307	-0.659681	-0.488804	-0.803738	0.801641	0.556137	-0.351218	-0.010646	0.37039	0.445782	0.0804526	0.296134	-0.0122721	0.130831	-0.194743
UCEC	C3L-00918	k8	c9	Female	68	1.06743	2.08057	1.84191	0.195784	-0.1798	1.65709	-0.842503	0.10376	-0.719136	0.545715	2.45502	-0.632366	0.0493021	2.57198	-0.557725	0.171325	0.0315933	0.923558	2.0004	0.194227	-0.247132	0.631696	1.26573	-1.11378	-0.0199959	0.733419	-0.297899	0.137764	-0.590291	-1.07939	0.0921301
UCEC	C3N-00866	k8	c2	Female	77	1.19589	-0.555119	-1.25321	0.280827	1.07069	1.30656	-0.445397	0.049579	-1.15411	-1.36096	-0.268691	-0.968376	-0.645081	0.0150934	-0.22882	-1.0171	0.0651595	1.84567	-0.72129	-0.479063	-0.799511	-0.406296	-0.960742	0.434315	-0.654323	0.547166	-0.947975	-0.853538	-0.283761	-0.284373	0.0527912
UCEC	C3L-00932	k7	c8	Female	67	-0.136762	-1.25434	-1.08976	-0.416204	-0.858316	-1.86379	-0.404397	-1.99433	-0.492639	-1.36752	0.383914	2.74955	0.475949	-1.30524	-0.107378	-1.16898	0.8618	-0.57528	-1.96979	-0.777282	-1.18997	-0.468419	-1.01195	0.757073	-1.33691	-0.579046	-0.210015	-0.0236596	0.0656507	0.414333	1.94278
UCEC	C3L-00963	k8	c9	Female	59	1.21369	0.301472	0.475178	1.21776	-0.0191816	0.761291	0.560194	0.225157	0.119948	-1.25421	1.35246	-1.45446	0.415245	2.82022	0.228521	-1.39223	0.341525	1.96016	2.13114	0.0223901	0.387577	1.37982	1.3619	0.512354	0.330271	1.4149	-0.352892	0.0994837	-0.289854	-0.154231	0.900131
UCEC	C3N-00335	k1	c10	Female	57	-6.49e-05	2.0432	1.73938	0.406463	-0.860393	-0.77255	1.15741	1.04614	0.643925	1.981	0.98117	-1.44416	-0.0219736	0.416439	0.299465	0.172743	0.297181	-0.146869	-1.0991	1.34885	1.06381	0.16972	-0.118634	0.274642	-0.102787	0.297949	-1.70852	-0.1074	0.364195	-0.0766721	-0.317683
UCEC	C3N-00326	k8	c6	Female	45	-0.000995703	1.58229	1.31132	0.505564	0.536989	1.36598	1.43887	2.14286	-1.01618	0.532509	0.0179655	-0.735722	-0.610711	0.0947043	-1.15292	-0.28679	0.640058	-0.813136	-0.631995	-0.0404653	-0.404258	-0.322093	-0.708512	-0.394277	-0.870455	-0.869531	-0.441519	-0.689949	-0.43487	0.63538	-0.729543
UCEC	C3L-00961	k7	c8	Female	59	-0.487109	-1.0076	-0.899142	-1.18517	-0.386886	-2.2626	-0.982666	-1.20254	0.580347	-1.07118	-0.206295	0.9571	-0.704366	0.87556	-0.182659	-0.101734	0.809032	-0.0893018	0.507668	-1.37633	-0.468592	0.352107	1.05732	0.254071	-2.0668	-0.389952	-1.28712	-0.781681	-0.287918	-0.338227	1.39869
UCEC	C3L-00770	k8	c6	Female	73	0.502331	1.39312	1.24561	0.650456	2.10634	1.28586	-0.276585	0.253215	-0.843989	2.27088	0.561674	-0.24589	-0.378773	0.94265	0.122124	-0.13669	-1.98415	1.1504	1.14902	-0.76914	0.908619	0.769355	1.74156	1.00528	0.73563	0.553012	1.23603	-0.576276	0.157294	-1.92451	-0.562194
UCEC	C3N-00200	k7	c8	Female	72	0.680545	-0.62982	-0.887372	0.5106	0.282111	-2.01945	-0.816777	-1.9659	1.19076	0.0271087	0.492315	1.54205	0.510877	0.554548	-0.319973	-1.45687	-0.567038	-0.7848	-0.0358968	0.580286	-0.36854	-0.663511	0.489863	0.619787	0.355537	-0.255383	1.0111	-1.28243	-1.04397	0.575087	0.753728
UCEC	C3N-00379	k1	c8	Female	41	-1.66129	-1.699	-0.700182	-1.66445	-2.65936	-1.85467	-0.191818	-0.456732	1.38853	-0.206964	-0.866995	1.66428	0.797853	-1.01524	-0.47685	1.30965	1.81496	-0.268851	-0.827142	0.414162	0.734517	-0.520797	-0.711104	-0.861956	-0.920682	-0.365704	-0.585917	0.24701	0.0530062	0.415323	0.427438
UCEC	C3L-01275	k3	c7	Female	65	-1.37162	-0.5426	-0.010076	-0.982594	-0.71152	-0.563784	0.142703	-1.19458	1.79268	1.14604	0.320742	1.65889	1.37258	-0.0958075	-0.510809	0.463314	0.724039	0.253015	-0.240639	-1.12533	1.05971	0.326138	2.04997	-0.31225	0.550337	1.29715	0.41906	2.25992	1.64123	-0.0956799	0.457139
UCEC	C3N-01003	k7	c8	Female	73	-0.213649	-2.13491	-1.81464	0.515712	-0.22159	-2.36389	-1.20367	-1.19893	1.49303	-0.51256	-0.142529	2.46934	-0.314133	-0.91856	-0.65014	-0.75097	0.342795	-0.263263	-1.27065	1.1873	-0.17636	0.215746	0.376936	-0.0753351	0.496645	0.800418	-0.355275	-2.10032	-0.0693318	0.269006	0.966685
UCEC	C3N-00386	k1	c9	Female	44	0.604931	-0.725384	-0.608908	-0.32356	-1.18231	-0.188427	-0.849316	-0.0624216	-0.362386	-1.18484	0.604107	1.99377	-0.676377	0.771889	0.637642	1.06122	1.38162	-0.430368	-0.404252	0.194548	-0.605765	0.962722	-0.411602	-1.12042	0.589031	-0.340945	-0.971612	-1.0019	-0.326416	0.745677	-0.201052
UCEC	C3L-00145	k10	c9	Female	59	-1.03206	-1.23102	-0.82764	-1.98259	-1.06923	-1.41142	-0.642151	-1.82911	1.41075	-0.735949	0.0720109	2.28583	0.275829	-1.30141	-0.423885	0.116869	0.689282	0.513441	0.235605	-2.04227	-0.290659	-0.280485	-0.556245	-0.673115	0.122646	-0.255884	-0.988549	0.507093	-0.721637	-0.139542	0.337306
UCEC	C3N-01211	k10	c7	Female	59	-0.477339	-1.3142	-1.7436	-0.28961	0.908979	-0.724537	1.79376	0.571681	0.878969	-0.409387	-0.425357	1.31371	0.944349	0.662707	-0.0935156	1.14812	-1.81629	0.928739	0.513419	-1.30219	-0.466564	-1.03146	-1.1814	-1.51307	-0.899553	-0.0367991	-0.112488	1.46168	-0.97625	-0.363116	1.64275
UCEC	C3L-01247	k7	c8	Female	63	-0.941838	-0.40187	-0.520176	-1.27988	-1.54864	-2.96597	-0.828006	-2.04819	1.41405	-0.410827	0.217441	1.47142	0.342806	-1.08226	-0.147502	-2.02564	2.03794	-1.34231	-0.673158	-0.0699231	0.8221	0.253969	0.843177	-0.18469	-1.24481	-0.0199938	-0.729243	0.953258	-0.480395	1.52485	2.82229
UCEC	C3N-00340	k1	c7	Female	60	-0.305957	0.564558	1.04487	0.386262	-0.78328	-0.693156	0.904904	-0.0204963	1.25552	0.552923	-0.416798	0.00536433	2.15194	0.43652	0.780454	-0.495285	1.41721	-0.580737	1.12183	-1.06614	2.20083	1.29985	0.804677	-0.360341	0.364457	-0.0768949	0.728117	0.340257	-1.46572	1.18897	1.1238
UCEC	C3N-01825	k7	c8	Female	70	-1.05864	-0.0219588	-0.36027	-1.28729	-2.15986	-1.32833	-1.22868	-1.22437	2.31313	0.191313	0.97763	-0.315335	1.24796	0.262531	0.523058	-1.95129	0.705844	-0.735713	-0.678142	-0.710181	1.15789	1.23992	0.681132	-0.331491	0.77566	1.55339	-0.00541345	0.721824	1.15135	-1.84707	1.88721
UCEC	C3N-01267	k10	c8	Female	57	1.10148	-0.212496	-1.45775	-0.126821	0.451156	-1.30528	-1.10815	-1.93153	0.446175	-1.20955	2.29512	2.52201	1.37432	-1.13832	-0.00304852	-0.576657	-0.140616	-0.469195	-0.282324	-0.550407	0.00713083	-0.260937	-0.642934	-0.709176	-0.38344	0.163051	0.54869	-1.26339	0.82882	-0.191243	0.906138
UCEC	C3N-00321	k1	c1	Female	64	0.733496	1.21242	0.894051	0.364895	-0.602734	0.155596	1.00046	1.23653	-0.666634	-0.347371	-1.08109	-0.937544	-0.292974	0.369329	0.306819	-0.0344176	0.570342	-0.624377	-1.55733	-0.221662	0.208495	-0.60027	-1.65518	-0.98718	-0.102173	-0.93191	-0.99009	-0.894717	0.841539	1.33024	-1.13343
UCEC	C3L-00905	k10	c9	Female	64	1.71735	-0.308278	-0.337772	1.20918	-0.0221598	1.33446	1.13262	0.584283	-0.605371	0.046696	1.225	0.563798	0.388607	0.917179	-0.328029	0.381477	-1.42197	-1.35153	0.576735	-0.270459	-1.17845	-0.582412	-0.415325	-1.14898	-0.341161	-0.212757	0.892883	-1.08517	-0.969005	-0.71852	1.21272
UCEC	C3L-01253	k7	c8	Female	77	-0.180201	0.417379	0.37897	-0.898941	-1.81546	-2.91847	-0.672834	-1.59385	1.8074	0.34532	0.829307	1.13867	0.747467	-0.929356	-0.335513	-0.888073	1.29329	-0.821272	-1.02785	-0.798625	0.816935	0.74701	0.817612	0.374697	-0.705449	-0.0402567	0.241587	0.33711	-3.97151	1.39961	2.36542
UCEC	C3L-00771	k7	c8	Female	86	0.255735	-0.126923	-0.76938	-0.739617	-1.71069	-2.94848	-1.02048	-1.8988	2.27644	0.623084	1.70934	1.40153	2.69231	-0.424191	-0.415108	-1.55592	2.23424	-0.484794	-0.655223	0.953195	2.34003	2.17706	0.623012	0.460969	-0.996258	0.513484	1.45814	1.3711	0.474588	1.02334	2.7774
UCEC	C3L-00563	k5	c2	Female	62	1.14355	-0.314113	-1.32353	0.584589	0.790564	0.682585	-0.000995573	0.203816	-0.914371	-1.41115	-0.168422	0.420614	-0.978732	-0.944628	0.153508	0.436781	0.226038	-0.338203	-0.532575	-0.647227	0.0982353	0.0484417	-1.13334	0.533975	0.283935	-1.52229	-0.215763	-1.54484	-1.31313	0.622059	-0.573936
UCEC	C3L-00356	k6	c4	Female	73	-1.08159	-1.11764	-1.85173	-0.0850253	-0.194535	-0.435222	1.22617	-0.0901823	-0.201489	-0.989983	0.125446	0.909306	-0.220311	-0.760824	-0.0263815	0.463886	-0.675873	0.448739	-0.21484	-0.578381	0.282879	-0.298011	-0.15822	1.16861	-0.160156	0.732962	1.38515	0.957119	1.68999	0.212904	0.26002
UCEC	C3L-00139	k6	c9	Female	83	-1.0416	-2.05485	-1.17814	-0.727737	-1.19469	-0.504844	2.02414	-0.2293	-0.20288	-1.43745	-0.403408	0.752116	2.10212	0.348006	-0.649901	-0.152968	-0.610537	-1.22894	-0.251408	-0.974456	0.64587	-0.394159	-1.12349	0.11606	-0.212728	-1.10809	0.549695	0.231061	-0.216878	1.37916	-0.446325
UCEC	C3N-00324	k1	c1	Female	66	1.57892	3.07116	3.40528	1.20106	0.0189706	0.952771	0.0662599	1.16405	-0.717332	1.22269	1.8603	-1.23764	0.126531	0.905512	-0.329773	-0.912697	0.268555	-0.613453	-0.734055	-0.157939	1.06979	0.864988	0.525221	0.274452	1.56615	0.872368	-0.645088	0.391789	-0.158491	0.977011	-0.992193
UCEC	C3L-00605	k3	c9	Female	73	0.13871	-0.297219	-0.225756	-0.120917	-0.438846	1.45523	-0.57401	0.0235949	0.0219571	-0.475442	-0.732277	0.648775	1.51162	0.130288	-0.483854	0.946697	-0.583166	1.25704	0.500725	-0.0652151	-0.531811	0.135877	0.260933	-0.383982	0.839247	0.377347	0.0529396	0.511696	0.501901	0.196553	-0.911568
UCEC	C3N-00743	k10	c7	Female	53	0.772643	-0.652975	-1.49145	0.759089	1.12132	-1.33732	1.62651	0.387035	0.181553	-0.619418	-0.0238033	1.41333	-0.434387	-0.953159	-0.741775	1.28441	-1.15429	0.258687	-1.46861	-1.03841	-0.605321	-0.699737	-1.89333	-1.61633	-0.711703	-2.03076	0.338864	0.194454	-0.980343	0.680541	0.256698
UCEC	C3N-01219	k5	c10	Female	58	0.562685	0.620657	0.0811708	1.52114	0.317692	0.751575	0.0302616	0.589833	-0.0841219	0.518986	-0.732446	-2.12515	-0.0996316	1.02607	2.76999	1.52174	-0.399244	-0.3835	0.331499	1.62122	-0.784236	-0.278799	1.14952	0.392698	0.752415	1.84847	0.315453	-0.659772	-0.0694617	0.463997	-0.529417
UCEC	C3N-01520	k5	c6	Female	69	0.240387	-0.232654	-0.209655	0.985649	0.208204	0.273138	0.445224	0.924909	-0.411324	-0.238155	-1.69569	-1.55568	-0.0923073	-0.515301	1.18149	1.29522	-0.549684	-0.807845	-0.292631	0.361529	-1.58217	-1.18591	-0.744241	-0.820918	-1.20953	-0.517055	-0.736123	-0.55479	0.76353	-0.411077	-0.8113
UCEC	C3L-00090	k5	c6	Female	75	-0.0154471	-0.598907	0.353079	-0.655068	-0.388929	0.813181	-0.631331	0.429562	-0.576091	-1.18378	0.147775	-0.201356	-0.574691	-0.0908549	-0.1355	0.382051	-0.672926	-0.368584	-0.343514	-0.985004	-2.47924	-0.947837	-0.74869	-0.441267	0.431656	-0.273331	-0.081238	-1.48711	0.295783	0.852819	-0.0576345
UCEC	C3N-00880	k5	c6	Female	61	1.76434	1.71566	1.84367	1.52482	1.43891	-0.220716	-1.48543	0.799129	-0.691584	0.125522	3.27831	-0.893146	-0.623528	-0.805865	-0.272357	-0.495425	-0.293299	0.688636	1.51254	0.564871	-0.852728	-0.123409	-0.197202	-0.157156	0.605997	0.543671	0.712641	-0.774184	-0.445539	-1.1757	0.324883
UCEC	C3N-00328	k1	c10	Female	62	0.0327602	1.26728	1.63519	0.379273	-0.54789	-0.606518	0.678662	0.908995	0.400132	0.564089	-0.0310664	-0.550911	-1.38785	2.60406	1.27465	0.573165	0.49024	1.62616	0.428298	1.6633	-0.0377233	-0.3852	-0.420324	0.0296236	0.0528674	0.307873	-0.442892	0.365493	1.05903	-0.0109233	-1.2853
UCEC	C3L-00767	k5	c4	Female	56	0.0576966	-0.262001	-0.0692165	-0.129956	0.0671859	-1.41649	1.27985	-0.0474682	0.95514	0.0943047	-0.627634	1.84333	0.109264	-1.34624	-0.495022	1.34079	0.788505	-0.725308	-0.0895	0.198161	0.536808	-0.65945	-0.787883	-0.651364	0.173148	-0.368499	1.28615	-1.05557	1.56704	1.31836	-0.586223
UCEC	C3N-01346	k6	c7	Female	63	-1.06807	-0.747664	-1.02119	-0.799765	-0.154664	-1.38838	0.968114	0.30477	-0.278959	-0.116237	-0.203094	-0.313646	-0.0448206	1.19512	1.47249	-0.697084	1.0221	0.365096	1.0857	0.138677	0.510139	-0.535948	-0.415592	0.543869	-0.296803	0.900116	0.184075	0.500061	0.392625	0.734111	0.996989
UCEC	C3N-00388	k8	c6	Female	59	-1.5198	-0.775451	-0.664864	-0.437599	-0.897456	0.862496	2.12973	1.58306	-0.716409	-0.214283	-1.81359	-1.33211	-0.817677	0.553287	-0.238723	1.07266	0.11517	0.615672	-0.298616	-0.92889	-1.69762	-1.20738	-0.797327	-0.70532	-0.351639	-1.07267	-1.18038	1.85222	-0.0591244	-0.0845219	-1.06593
UCEC	C3N-01537	k2	c3	Female	74	-0.500112	-0.990833	-1.23516	1.07945	1.22932	0.307062	-0.303523	0.0464383	-0.911049	-1.31672	-1.1006	-1.6446	-0.776602	2.62362	1.63665	0.363965	2.54095	1.36143	1.72984	2.10506	-1.10206	-0.794185	-0.131647	1.71221	0.363215	1.2843	-0.122596	-1.41349	1.23225	-0.339754	-1.14732
UCEC	C3L-00413	k3	c9	Female	60	0.181714	-0.101279	0.0738326	-0.106175	0.654818	1.44908	-1.0644	-0.404786	0.272179	0.617676	0.573145	1.84155	1.71622	-0.681538	-1.98644	-0.0454602	-1.56287	-0.954089	-0.708238	-0.118609	1.04567	0.146192	1.03063	-0.236785	1.17476	-0.511484	-0.666069	0.227428	0.00225963	-0.85983	0.0926497
UCEC	C3L-00157	k3	c5	Female	60	-0.581197	1.0283	1.7693	0.297298	0.67301	0.268828	-0.868503	0.154701	-0.253332	1.36963	0.67886	-2.37477	0.587169	0.214797	-0.915237	-2.2385	-2.14331	-0.0547578	0.8356	-0.59237	1.32157	0.89808	1.97361	1.2317	1.07391	-0.244684	1.49914	1.33148	0.178677	-1.30154	-0.648066
UCEC	C3L-00161	k8	c9	Female	46	-0.834693	-1.41034	-1.54508	0.0200114	0.706183	2.23027	0.52152	-0.474064	-0.711328	0.0896886	-0.348263	-0.637694	0.539952	0.52489	0.228199	0.0337081	-1.30113	-1.20022	-1.08441	0.368627	-0.640096	-0.40689	0.083155	-1.21622	-0.0787748	-0.874575	-1.0109	0.581632	-0.037762	0.749536	-0.883166
UCEC	C3N-01349	k3	c10	Female	77	-1.34229	0.381415	-0.270663	-0.0573397	-0.328869	-0.250216	0.553615	0.193007	1.55289	1.46142	-0.763986	0.209259	-0.333809	1.81201	0.822931	-0.535157	0.169652	-0.491757	1.32435	0.303114	0.564226	-0.121112	1.02643	1.43748	0.463826	1.35762	0.048614	0.805772	1.01864	0.69959	-0.0794573
UCEC	C3N-01521	k10	c1	Female	75	1.01928	0.0264215	-0.527645	1.83417	0.63981	1.67286	0.795127	0.738656	-0.996617	-0.375214	-0.625791	0.322593	-0.595881	2.01619	0.210565	-0.738357	-0.734371	1.26143	1.74081	0.293292	0.0011083	-0.464645	-0.17838	-0.400691	0.561265	0.484486	0.258656	-2.00077	0.475686	-0.449188	-0.641794
UCEC	C3L-00098	k3	c10	Female	63	-0.0278156	-0.924745	-0.797287	0.518418	0.493778	0.119697	0.726533	0.178973	-1.33016	-1.03056	0.0543881	-2.44619	0.984845	1.36548	0.219125	-0.963077	-0.741536	1.24035	1.6865	0.654561	-1.30948	-1.3161	-0.654827	-0.0417554	-0.34272	0.274759	1.51004	-0.826888	-1.59951	-0.134254	-0.257473
UCEC	C3N-00334	k1	c1	Female	68	-0.0116928	1.68957	1.38036	-0.00913185	-1.0724	0.532063	-0.124173	0.274964	-0.254826	1.5903	-0.324827	0.837367	-0.2126	-0.773334	-0.489799	-0.0788306	1.15092	-0.609048	-1.50428	-0.865462	0.94027	-0.0778752	-0.0201311	-0.113113	0.318476	0.154738	-1.52942	-0.342382	-0.418489	1.06813	-0.695973
UCEC	C3N-00377	k3	c5	Female	64	-0.359086	1.55965	2.21119	0.0749153	-0.0296919	0.305209	-0.378591	0.856626	0.248241	1.75696	0.0832445	-0.761106	-1.79485	-0.473943	-0.422546	-0.49819	-1.19068	-0.131649	-0.35162	-0.320801	2.15518	-0.095045	0.575117	1.83192	2.0501	-0.100684	-0.000170162	1.18205	0.134833	1.15592	-2.02164
UCEC	C3L-00143	k2	c3	Female	69	0.0337932	-1.08205	-0.640597	0.309058	0.413034	0.700463	-1.43409	-0.878045	0.117988	-1.56111	-0.102435	-0.934287	-1.8825	1.0684	2.59116	-0.684873	0.673907	2.21345	0.540852	2.33196	-0.585415	-0.365192	-0.140054	-0.206142	0.329575	1.19451	-1.04183	-2.95806	0.114934	0.745185	-0.0593958
UCEC	C3N-01510	k3	c6	Female	53	-0.936576	-0.0648254	0.200441	-0.386131	-0.389587	1.29768	0.107846	-0.158991	0.794624	1.82434	-0.73309	0.767396	1.81759	-0.125696	-0.0911841	0.721973	-0.812199	0.954505	0.858726	-0.945492	0.228655	-0.493669	0.777177	-0.698751	1.54527	-0.674873	-0.972867	0.856525	0.234183	0.208546	-0.215492
UCEC	C3L-01925	k6	c7	Female	65	-2.28684	-1.40722	-2.53211	-1.61974	-1.73442	-1.85001	1.82668	-0.828541	0.829359	-0.134085	1.08916	2.5809	1.24956	-0.27835	0.39252	0.747411	0.121664	-1.93628	-0.194407	-0.0883317	0.566469	-0.336435	-0.487814	-1.34898	-0.903428	0.0835307	0.190782	3.66214	1.09885	-0.103537	2.346
UCEC	C3L-00921	k8	c9	Female	66	0.855774	0.871529	1.51974	1.39504	0.835802	1.03033	-1.04121	-0.0115096	-1.59153	0.109301	0.798925	0.759829	0.13556	0.180194	-0.175149	0.907064	-0.046465	-0.317518	-0.591695	0.166206	-0.753463	0.0597282	0.371057	0.568733	-0.136525	-0.105359	0.276177	-1.18455	0.0901951	-0.145185	1.34624
UCEC	C3L-00156	k8	c6	Female	56	0.540977	1.27897	0.640246	0.390362	0.906248	2.07149	-1.22513	0.502387	-0.654469	1.27084	0.209545	-1.22933	-0.15173	1.45208	-0.376265	-1.0093	-0.22706	2.13082	1.20714	0.439595	-0.940277	-0.408835	0.0342795	0.240249	-0.0197258	0.694672	0.610099	-0.112646	-0.275658	-1.94696	-0.138322
UCEC	C3L-00938	k7	c8	Female	53	-0.790153	0.802378	0.817009	-1.15497	-1.53138	-2.72682	-1.16986	-2.00003	1.92364	1.03467	1.80759	1.43735	1.316	-0.773761	0.484658	-2.54588	1.84798	0.209426	0.488169	1.58257	3.83828	1.75888	1.2538	1.34371	0.406859	1.18978	0.880299	-0.0500478	0.453331	0.683013	2.77821
UCEC	C3L-00137	k10	c7	Female	60	-1.15036	-2.01166	-1.54332	-1.91196	-0.983587	-0.570885	0.868353	-0.617895	-0.20509	-1.62902	-1.28453	1.47362	-0.679432	-0.843338	-0.495316	0.593088	0.0858832	-0.209441	0.15367	-0.53799	-1.95232	-1.42428	-1.71606	-2.3322	-1.73272	-1.48329	0.071385	1.00172	0.212636	1.96179	0.804738
UCEC	C3N-00848	k8	c9	Female	66	-0.710413	1.13203	2.0367	-0.796006	-0.932193	1.73715	-0.0092628	1.49842	0.0214541	1.37297	-0.0286194	0.163841	-0.228509	0.593425	-0.594549	1.44372	1.80159	-0.379813	-0.814678	-0.226743	0.96821	0.16967	-0.643748	0.563925	-0.655177	-0.0819186	-0.633251	0.638063	-0.139828	0.618299	-0.189439
UCEC	C3L-00781	k3	c3	Female	48	-0.831266	0.224256	0.479273	-0.554801	-0.377415	-0.759812	1.79587	0.507108	-0.718845	0.51979	-1.66399	-1.8723	-1.34804	-1.40166	0.650642	1.57517	-0.65965	-1.67658	-0.408041	0.46379	1.37149	0.574465	-0.24827	-0.301111	0.601893	-0.564209	-0.10913	1.78634	0.398163	-0.619286	-0.80913
UCEC	C3N-01802	k3	c3	Female	85	-0.0385577	0.898163	1.36537	0.506428	0.483144	-0.0661001	-0.367423	0.310021	0.507628	0.933308	-0.103821	-2.13861	-2.00024	0.357576	1.40105	-1.62957	-0.35467	1.55623	2.12801	0.794769	1.33617	1.72871	0.01326	0.104369	0.788782	0.711924	0.41096	0.621674	0.711361	-1.31192	0.632606
UCEC	C3N-00151	k3	c10	Female	60	-0.121778	1.8957	1.8527	0.990261	1.72694	0.140269	0.81901	1.378	-0.546471	1.84962	0.34826	-0.233382	1.60272	0.0750829	0.820318	0.405845	-3.11151	-0.292471	0.416097	-0.145267	-0.210802	1.56525	-0.0362854	-0.732097	-0.0293455	0.465542	-0.176575	0.865088	0.202559	-1.11794	-0.844635
UCEC	C3L-00136	k10	c5	Female	50	1.1161	-0.698627	-1.22702	0.9073	0.915424	0.0349925	-0.611295	-0.578983	0.207162	-1.83117	1.26346	3.18241	-0.39033	-0.403531	0.717186	0.269409	1.07196	-0.39695	0.705369	0.289831	-0.291459	1.28798	0.283202	-0.957329	0.131672	-0.402207	-0.0153279	-1.51384	0.745745	-0.841695	0.08024
UCEC	C3L-00008	k8	c6	Female	58	-0.938508	-1.32583	-1.69524	-0.649991	0.368405	1.04954	1.55634	0.0672093	-0.64425	0.205188	-0.76033	-0.250416	-0.182201	-0.641145	-0.696871	0.574242	-1.76839	-1.56301	-1.00995	-1.0718	-0.797834	-0.878221	-0.608722	-1.59854	-1.42552	-0.539157	0.149644	1.22168	1.01263	-0.145892	-0.267627
UCEC	C3N-00847	k1	c6	Female	65	0.859497	0.533211	0.171871	0.286988	-1.9281	0.426064	1.40309	1.52263	-0.140002	0.108416	-0.521878	0.0613296	-0.940455	-0.832874	-2.01868	0.647941	-0.0787881	-1.55396	-1.51345	-0.910977	-1.01227	-0.258118	-1.1044	-1.22517	-0.903125	-1.87597	-0.983678	0.587188	0.297823	-0.167211	-1.19625
OV	01OV007	k6	c7	Female	68.3333	0.326059	0.1912	-0.425837	-0.748096	-1.04815	-1.80557	-1.0049	-2.29979	0.568137	0.296738	0.29062	0.418485	0.304193	-0.172951	0.745088	-0.619244	-0.406827	0.34065	-0.112441	0.441649	0.533731	0.427873	0.117797	-1.17167	1.14888	0.704138	0.22905	-0.0957673	0.0319305	-0.30475	1.00363
OV	01OV017	k5	c2	Female	56	-0.556206	-0.611019	-0.445605	-0.082854	0.636783	0.0138581	0.917497	-0.331588	-0.576341	-0.915033	0.824391	-0.724449	0.633652	0.0301244	-0.21957	0.883203	0.495571	0.0823701	0.238017	-0.244937	-1.0947	0.0390663	-0.95487	-0.637406	0.0302929	-0.322175	0.194406	1.01566	0.33665	0.474026	0.285793
OV	01OV018	k6	c8	Female	44.5833	0.678486	-1.09256	-0.46214	-0.826124	-0.816818	-2.22765	-0.324506	-1.36239	0.926811	-1.22685	0.183331	1.17095	1.18696	-0.0374531	0.955743	-0.661476	0.182527	-0.013103	0.151758	0.32625	0.0871717	0.319897	0.319481	-1.49277	0.456153	0.166841	0.216714	0.567861	-0.146682	1.52595	0.775164
OV	01OV019	k10	c2	Female	57.8333	-0.317977	-0.238179	0.019041	-0.265867	-0.392369	0.400615	0.711028	0.280017	-0.721382	0.466886	-0.534356	-0.0785217	0.6702	1.03963	-1.11153	0.293884	-0.152366	-0.76902	-0.0968839	-0.0614467	-0.0310487	0.567472	1.38996	1.64895	-0.842495	-0.242917	-1.86229	0.0950081	-0.360299	-0.953616	-0.192433
OV	01OV023	k6	c8	Female	58.9167	-1.00075	-0.264486	-0.745208	-0.98782	-0.588941	-0.945358	-1.31781	-0.341256	0.278033	0.987402	0.293003	0.72325	-0.116077	0.347135	-0.157984	-0.741132	-0.694531	0.138264	0.0462643	0.624837	0.729045	0.382311	1.13664	1.37539	0.542397	1.1299	1.00377	0.80127	-0.0239793	-0.392853	-0.272766
OV	01OV026	k10	c8	Female	77.6667	-0.339058	-0.895351	-0.411397	-1.17237	-0.492508	-0.875456	-0.662682	-0.894671	-0.208992	-0.424071	0.0129069	1.00614	0.162802	1.48106	-0.121892	0.0632195	1.66032	-0.424112	0.182576	1.27449	-0.49518	-0.154689	-0.444997	0.240557	0.505428	0.786435	0.790074	0.134211	0.444509	0.945443	0.977468
OV	01OV029	k2	c3	Female	48.75	0.00588513	-0.00402486	1.43849	0.296449	0.52847	-0.7394	-0.199288	0.0633595	-0.0574804	-1.14645	-0.792011	-2.19672	-0.851592	1.31684	4.20697	1.1489	3.59415	2.30225	2.12443	2.64618	1.45788	-1.27338	0.244352	2.50191	-0.774711	-0.674093	-1.52829	-0.46558	0.550407	1.23689	-1.2424
OV	01OV030	k7	c2	Female	73.8333	-0.426902	0.469739	0.797063	-0.0737626	-0.75721	0.283753	-0.140081	0.107619	-0.6569	-0.201143	0.494608	0.398863	-0.440255	-0.944416	-0.397911	-0.0515376	1.35048	-1.14673	-1.46804	-0.438901	0.538028	0.166546	0.147076	1.30897	1.26761	-1.35362	1.60751	-2.29841	1.07193	0.166287	0.130267
OV	01OV039	k5	c6	Female	51.1667	0.568661	-0.104448	-0.364438	0.471507	0.456759	-0.101683	0.813488	0.719617	-1.61806	-1.11955	-1.79841	-0.455669	-0.516488	0.390347	-0.112659	1.54271	-0.689731	1.02222	3.32501	-1.31104	-1.54699	-1.30889	-1.31817	0.624931	-0.902105	-1.41562	-0.340988	0.00679933	-0.400678	-0.108743	-1.5056
OV	01OV041	k6	c7	Female	70.75	0.00377929	-0.0620066	-1.44369	0.311611	0.157399	-0.554533	-0.187663	-0.404572	0.705929	0.0860119	-0.0599284	1.17403	-0.674792	0.117826	-0.0345481	-0.69338	-0.274374	-0.0341582	-0.391782	-0.440621	1.02482	0.0113987	-0.317476	0.55443	0.422345	0.574751	0.406885	0.0586297	0.606027	1.27224	0.999089
OV	01OV045	k8	c1	Female	51	-0.334146	-0.512112	-0.582611	-0.028576	-0.0656138	-0.213371	0.299963	-0.325687	1.38247	0.192038	-0.708849	0.173674	0.621782	-0.350924	1.17593	-0.735379	-0.0862983	-0.83716	-0.688071	0.551333	1.52521	0.382869	0.0568181	-0.366559	1.3934	0.346477	-0.410724	1.8252	-1.107	0.404597	-1.01094
OV	01OV046	k8	c9	Female	54.3333	0.0809245	-0.374355	-0.557911	0.32893	-0.247292	1.17173	0.43503	0.192944	-0.680514	-0.443282	0.160445	0.06296	0.666514	-0.483783	-0.0467662	-0.590382	0.974528	-0.645568	-0.279943	-1.62093	-0.426676	-1.17901	-0.756002	0.369839	-0.345509	-0.434458	0.0118681	0.231674	-1.33871	1.00188	-0.627032
OV	01OV047	k6	c1	Female	68.8333	-1.22221	-0.515391	0.0947245	-1.06264	-1.79564	0.525486	-0.683778	-0.876043	0.0374624	0.710818	-0.0319812	0.894519	-0.124207	0.0274317	-0.267595	0.33731	-0.965815	-0.845609	0.414423	1.55593	0.14351	-0.266459	0.542789	-0.234151	0.392855	0.130384	0.237994	-1.90232	0.120393	1.11152	0.0476269
OV	01OV049	k5	c6	Female	54.4167	0.354232	-0.245259	0.101168	1.12637	0.7868	1.05833	1.20372	0.57656	-0.274424	0.52236	0.408934	1.03486	1.04499	0.65704	1.46593	1.14796	1.30177	-0.473077	-0.181556	0.673755	-0.815847	-0.553167	0.176489	-0.699219	-0.39036	0.396146	-0.214801	0.114503	-0.131773	1.08711	-0.144006
OV	02OV001	k3	c8	Female	65.1667	0.567192	1.07465	0.555873	-0.177308	-0.172463	-1.46275	-2.10037	-2.03594	0.605535	0.529951	2.08434	0.333477	0.0910994	0.44867	1.12625	-1.92541	0.0621202	0.925219	1.11999	1.35976	1.17123	3.16103	1.05191	1.8974	1.02208	0.673817	1.9496	0.453207	0.912935	0.856155	2.13977
OV	02OV005	k10	c4	Female	77.75	-0.00836572	0.394976	0.251078	-0.123512	-0.250598	-1.04458	0.38771	0.28837	-0.604539	-0.0584796	0.130173	0.511875	1.11769	-0.0908367	-0.158718	0.477715	0.44995	0.26363	-0.793558	0.510717	-0.432449	-0.43097	-0.365213	-0.0850571	0.53913	0.488139	-0.213047	0.537574	-1.2084	0.492487	0.186799
OV	02OV006	k10	c4	Female	44.0833	0.952814	0.684043	-0.082225	1.04427	0.170132	-0.000184066	0.496284	0.747766	-1.09842	-0.793089	0.274809	-0.0850994	1.15869	1.51945	0.537233	0.25982	-0.510927	0.091466	0.658062	0.422266	-1.68669	0.00708452	0.058315	-0.129291	-0.491685	0.77977	-0.789322	-0.523364	1.03523	0.33425	-1.01959
OV	02OV008	k5	c6	Female	50	0.59329	-0.640245	-0.237985	0.824011	1.71286	0.897472	1.07096	0.728674	-2.0691	-1.74789	-0.458179	-1.30357	0.0102299	-0.138889	0.116988	0.471205	-0.719725	1.74224	-0.353675	-1.99269	-1.3955	-0.386817	-0.438063	0.148665	0.678049	-0.249887	0.0471667	-2.19951	-0.13426	-1.34462	-0.897438
OV	02OV015	k5	c6	Female	74.8333	-0.845177	-1.25668	-0.735611	-0.381889	-0.674638	0.255956	1.07324	0.665329	-1.80747	-1.29895	-0.802303	-0.858277	-1.01431	-0.0540767	0.092897	0.197367	0.891648	-0.620751	0.209428	-0.531356	-2.21006	-1.49516	-0.356533	-1.4822	-0.0247485	-0.437672	0.231734	0.268381	0.0925439	-0.389302	0.144992
OV	02OV022	k5	c2	Female	58.8333	0.272818	-0.0442951	0.368733	0.913821	1.72506	1.16296	-0.694072	-0.067188	-1.16849	-0.864646	0.802021	-1.33223	-0.226277	0.153939	-0.460218	-0.435818	0.234662	1.57183	0.109408	0.973713	-1.67662	-0.0544977	0.0774602	1.53719	-0.677395	-0.546613	-0.353842	-2.83135	1.46999	0.0405854	-1.41116
OV	02OV023	k7	c2	Female	46.5833	-0.176092	-0.25007	0.805444	-0.490527	-0.0490255	-0.348688	-1.83669	-0.571763	0.638635	-0.601478	-0.191034	-0.342945	0.0713027	0.762396	1.10561	-1.81004	-0.185464	1.10515	-0.0800428	0.555835	0.241949	2.06402	0.861417	1.56785	-0.14767	-0.27804	0.3775	-0.593576	-0.360222	-0.226669	-0.943473
OV	02OV029	k5	c6	Female	48.75	0.206209	0.504121	-0.303337	1.26261	1.3192	0.772441	2.21111	0.569995	-0.688842	0.0142323	-1.0742	-0.293346	0.35378	0.0896157	-0.159369	3.00409	-0.379014	-0.157875	0.349172	-1.17715	-1.88509	-0.85552	0.0424481	-0.657437	-2.67084	-0.753388	-1.15836	0.149241	-1.05399	-0.320935	-0.655308
OV	02OV032	k8	c9	Female	57.25	0.25776	0.946344	2.01091	-0.132664	0.0341228	0.995457	-1.66262	-0.453991	-0.492232	-0.217859	1.01408	-1.12574	0.454686	1.94686	-0.305196	-1.79878	-0.507298	0.124529	1.86431	-1.19502	0.891594	1.50525	0.743417	-0.0162611	0.768649	0.440832	0.866986	-0.67161	0.786386	-1.5965	0.339287
OV	02OV035	k5	c6	Female	61.75	0.00219227	0.169267	-0.176225	0.0988476	0.323825	0.840508	1.48105	0.898485	-1.27918	-0.886604	-0.285627	0.515677	-0.221634	-0.644398	-0.503497	0.475493	0.933919	-0.575897	0.183722	-0.766648	0.292815	-2.03817	0.0819071	-1.21651	-0.319685	-0.793055	-0.281807	1.46546	-0.829078	0.570764	0.430057
OV	02OV036	k5	c6	Female	55.4167	-0.827631	-0.753253	-0.388618	-0.706442	0.319378	0.0187139	0.866699	0.445111	-0.839626	-0.458247	-1.09096	0.0110196	0.743259	1.6653	-0.842014	1.41266	-0.257641	-0.121121	0.697817	-0.856932	-0.0245972	-1.55192	-0.46957	-1.66966	-1.6182	-0.587343	-0.0225029	0.422729	-1.05499	0.746944	-0.745136
OV	02OV040	k10	c8	Female	65.8333	-0.171775	0.116645	0.132594	-0.0747048	0.226317	-1.81032	0.216673	0.386031	0.593444	-0.600477	-0.303471	0.0588956	0.56642	-0.985926	-0.131452	0.179461	-1.52778	0.483227	-0.0293192	-0.573542	0.180437	0.472696	-0.387197	-0.296881	-0.283923	0.257265	-1.3024	-0.702667	-0.445352	0.483892	1.79878
OV	02OV041	k5	c6	Female	41.9167	-0.195133	1.43464	1.31463	0.309104	1.10105	2.12309	0.654274	1.59843	-0.86148	0.839093	-0.389579	-0.457398	-0.824385	0.878762	-0.205123	0.278641	1.09312	0.198182	1.25536	-0.765455	-1.67527	0.0268875	-1.34614	-1.37405	-1.53093	-1.60995	-1.96297	-0.343523	0.0990652	-0.78752	-1.29426
OV	02OV042	k5	c10	Female	56.0833	-0.465825	0.577448	0.488401	0.0707463	0.600287	0.128508	1.11968	0.866577	-1.94484	-0.372263	-1.47247	-1.01866	-0.884632	2.88498	0.410101	-0.836111	0.212898	1.19679	2.21206	0.321638	-0.233892	-1.54224	-1.47194	0.6234	-1.25583	-0.546597	-0.450979	-0.28431	1.18691	-0.905416	-2.57128
OV	02OV044	k5	c6	Female	36.5833	0.628071	-0.0659176	-0.204874	1.77707	0.153592	0.892486	1.41052	2.2026	-1.43679	-0.543066	-1.0267	-0.676985	0.014717	-0.881394	-0.421605	1.37925	1.59293	-1.74745	-0.928677	-0.910584	-1.02007	-1.03606	-0.439182	-0.908863	-0.797606	-1.56812	-1.03154	0.428698	-0.523992	0.204265	-0.714116
OV	02OV045	k10	c1	Female	53.25	-0.589948	0.13848	0.105809	-0.430817	0.399711	0.463898	1.00144	0.31979	-0.400383	0.649397	-0.0455981	0.0241049	-0.421956	-0.309754	0.622204	0.691707	-0.275825	0.589795	0.443531	0.0358529	-1.41231	-0.600653	0.258332	-1.04805	-0.154277	-0.0433282	-0.930086	-0.0793472	0.252916	1.05225	0.452393
OV	02OV046	k5	c6	Female	61	0.748142	0.912248	-0.835364	1.77699	2.22684	1.92019	0.632958	1.72379	-2.26299	-0.558451	-0.717283	-1.02101	0.356561	1.01905	0.563196	0.41654	0.271157	1.66519	3.21573	-0.297707	-0.354665	-0.619287	-0.661656	1.57524	-1.35007	-2.11173	-0.396628	-2.51556	0.932269	-0.25745	-1.4099
OV	04OV001	k5	c6	Female	50.4167	-0.953113	0.0989144	0.391213	0.190499	0.440978	0.96038	0.0799648	-0.933524	0.27543	0.565414	-0.51367	-0.190813	-0.234995	0.808077	-0.132863	-0.65025	-0.221207	-0.444037	0.767812	0.348573	-0.898414	-0.442893	-0.314428	-0.735815	-0.909693	-0.522387	-0.584604	0.202766	0.663184	-1.09096	-0.836425
OV	04OV004	k5	c10	Female	54.1667	-0.43918	0.200592	0.570141	0.236794	-0.273278	0.14417	0.362805	0.492947	-1.14837	-0.0518537	-0.583621	-0.984075	-0.0967768	1.17926	1.3372	1.16698	0.881542	1.53893	1.6068	0.16476	0.000918744	-0.273939	-0.35166	-0.147156	-0.544278	-0.00691631	-0.331925	0.569461	0.513009	-0.100728	-0.930081
OV	04OV005	k6	c7	Female	72.5	-0.279484	0.16314	0.0871608	-0.928591	-0.705472	-1.22393	-1.24363	-1.58255	1.19481	0.136789	0.612217	2.3152	-0.0178321	-1.33523	0.5225	-0.628725	0.192792	0.0244786	-0.717353	-0.257838	1.43085	1.3925	0.182646	-0.0666877	1.6569	0.3476	1.19461	0.150942	0.351397	0.872966	2.13538
OV	04OV008	k3	c3	Female	53.0833	0.327705	-0.394929	0.665691	-0.600028	-1.34234	0.424146	-0.326718	-0.937497	0.293417	-0.828002	0.0756303	-0.361221	-0.278761	-0.239259	0.379105	0.77172	-1.55014	0.034777	0.949979	0.240564	-0.236115	1.08059	0.506918	0.62686	0.669659	-0.497655	1.26703	-0.223798	0.393745	-0.171618	-1.06745
OV	04OV011	k5	c9	Female	85.9167	0.997134	0.180097	-0.365847	0.985113	-0.23202	0.277491	1.48207	1.35464	-1.36411	-1.01376	-0.548457	0.0946916	-0.689335	-1.62128	-1.12865	0.0890874	0.482382	-1.75923	-1.73501	-2.71907	-1.87202	0.106143	-1.76827	0.38651	0.709506	-1.76099	-1.02705	-0.645845	1.37601	1.57467	0.224147
OV	04OV012	k6	c3	Female	58.4167	-0.548038	-0.642457	-0.147838	-0.987098	-0.431579	-2.41202	-0.549809	-1.43161	1.36167	-0.271539	-0.262862	0.218501	0.491523	0.791401	0.744731	-0.613356	-0.135754	1.14652	1.03261	0.075039	-0.0576833	0.549622	0.344945	-0.118294	0.650549	1.18313	0.388347	1.77977	-0.885866	-0.56173	0.497998
OV	04OV013	k6	c7	Female	53.0833	0.184253	-0.213709	-0.394896	0.334493	0.0753648	-1.84538	-0.857959	-1.26673	-0.030386	0.437339	0.871454	1.98499	0.934081	-0.279632	0.174104	-0.569489	-0.0808738	-0.858955	0.372639	0.0534748	1.0561	0.594812	1.36637	-1.07528	0.717627	1.12413	1.15714	-0.29347	0.338631	-0.154136	1.00822
OV	04OV017	k5	c9	Female	65.8333	1.28139	1.07646	1.02576	2.20777	2.1855	-0.458674	1.31375	1.48029	-0.852514	-0.203271	-0.826108	-0.489751	-1.12731	-0.290918	-1.9601	1.17363	-1.19389	-0.82143	-1.52869	-0.0479599	-0.0889057	-0.282261	-1.17475	-0.1263	0.484936	-0.694872	-1.39027	-1.4709	0.25015	-0.945542	-0.279407
OV	04OV018	k6	c8	Female	63.4167	0.589696	-0.277381	-1.60569	0.586653	0.723406	-0.72405	-0.138306	-0.487289	0.450117	-0.556417	-0.615832	0.392096	-0.805585	-0.434737	0.207236	-0.690189	1.47205	0.320688	0.128746	0.4417	-0.822134	0.684569	-0.0137214	-0.324417	0.119055	-0.45219	0.349783	-0.745206	0.0581322	1.30545	0.617044
OV	04OV021	k6	c8	Female	57.25	-0.332434	0.619531	0.228043	-0.912774	-0.864231	-1.76632	-1.54041	-1.49927	0.338799	0.427412	0.515302	0.484616	0.736191	0.151657	0.720265	-2.0504	0.525207	0.830078	-0.23198	0.00862313	0.423868	0.189299	-0.620145	0.761168	0.453964	0.315328	0.452728	-0.0830526	0.0659141	-0.0645069	0.720149
OV	04OV023	k6	c7	Female	37.3333	0.480015	-0.518395	-0.898061	0.722796	1.82989	-0.725128	-0.51603	-0.142261	-0.180212	-0.245625	-0.189453	-0.400427	-0.710248	2.51736	-1.37591	-1.17876	-0.813041	0.358298	1.51664	-0.251382	-0.547533	0.468203	-0.0614589	-0.102458	-0.411995	0.00810505	-0.319642	-1.21293	0.299514	-0.888449	-0.493279
OV	04OV024	k5	c6	Female	48.3333	-0.792971	-0.326035	0.432348	-0.479432	-0.238919	0.054578	2.03516	1.32766	-0.809592	0.711408	-0.653053	0.422972	-0.291364	-0.0941014	0.0601551	1.15659	1.0216	-0.748076	-0.283558	-0.209729	-0.395486	-1.11939	-1.30649	-0.416534	-0.959754	-0.694459	-1.1769	0.614235	0.216158	0.891329	-0.310984
OV	04OV027	k6	c3	Female	59.3333	-0.181238	-0.818832	-1.13132	-0.473984	0.324517	-0.229483	-1.68169	-0.826903	0.113801	-1.35549	-0.811879	0.0537629	-0.782912	1.00113	-0.0637996	-1.0747	-0.165214	1.57873	0.602485	0.989156	-0.0153206	0.9561	0.549508	-0.407385	0.145655	0.607999	0.149334	-1.46961	-0.375891	1.16868	-0.784774
OV	04OV028	k6	c7	Female	59.75	-0.549587	-0.155678	-0.222635	-0.762167	-0.996919	-2.2654	-0.580585	-1.12237	0.901248	0.732539	0.048026	0.521926	-0.206817	-0.633521	-0.460734	-1.14405	-0.354246	-0.290093	-0.443515	-0.646849	-0.64529	-0.0235599	0.532376	0.168534	0.000230809	0.953979	-0.95361	0.567891	-0.185725	0.295219	1.09304
OV	04OV031	k6	c7	Female	59.3333	-0.0732158	-0.677831	-0.952118	-0.80412	-0.333785	0.0508418	-0.0216497	-0.58221	-0.358479	-0.242532	-0.444834	-0.203823	0.00153117	0.026859	-0.656323	-0.387869	2.02574	-0.804198	-0.264781	0.122213	-0.608844	-0.0553801	-0.0742369	-1.1447	0.266379	0.731838	0.179611	0.207318	-1.41851	0.274049	-0.35445
OV	04OV033	k8	c7	Female	57.6667	-0.584682	-0.654552	-0.416933	-0.225258	0.252321	0.414909	-1.22647	-1.43641	1.234	0.307878	-0.361949	0.0147811	0.271589	1.69026	0.446757	-0.781211	0.0948984	0.722491	-0.398525	0.58387	-0.670916	-0.192034	0.205187	-0.751142	-0.2598	2.10954	0.589032	0.375499	-0.374162	0.143392	-0.408832
OV	04OV036	k6	c3	Female	39.3333	0.0758982	-0.883644	-0.745718	-0.00182264	-0.50975	-0.592612	0.949093	0.687473	0.402529	-1.67825	-1.26904	0.16627	-0.368723	2.15026	0.240871	0.286639	2.12816	-1.0473	0.108557	-0.270552	-0.04184	0.749575	0.435204	-1.59729	0.162527	-0.659787	0.0789556	-0.0650298	-0.699456	0.949772	0.388085
OV	04OV037	k6	c8	Female	71.9167	-0.11628	0.976221	-0.061329	-0.256091	-1.01488	-0.836502	1.19341	1.51488	-0.549814	0.295356	-0.640031	0.436184	0.104977	0.0293934	-0.175653	0.270449	0.182316	-0.571306	-0.926988	-0.619866	-0.638196	0.488932	0.00368111	-0.579598	0.518445	-0.0409449	0.26762	0.62668	-0.910814	-0.148029	-1.03418
OV	04OV039	k6	c7	Female	46	6.49e-05	-0.403371	-0.483622	-0.198237	0.380634	-1.12992	0.890836	-0.337557	0.129469	0.170659	-0.516938	0.729929	0.937752	-0.221832	-0.0537802	0.040344	-0.0124337	-0.655496	-0.385351	-0.986935	0.0771823	-0.443492	0.12713	0.0734295	-1.12485	0.379451	-0.0453551	-0.318883	-0.303936	-0.620812	-0.30739
OV	04OV040	k6	c7	Female	70	-0.130117	0.103053	-0.441168	-0.531849	0.571011	-0.406412	0.862763	0.323058	-0.0985028	0.430388	-0.86852	-0.085499	-1.09156	-0.783594	0.066009	1.11062	-1.59121	0.737549	-0.498812	-0.599528	0.770863	-0.767028	-0.718974	0.84582	-0.65519	-0.313269	-0.600312	-1.0674	0.358052	-0.474887	0.422693
OV	04OV041	k6	c7	Female	68.9167	-0.820196	-1.47015	-1.82498	-1.21513	-0.566909	-1.55634	-0.868436	-0.778212	0.113544	-1.01906	-1.05996	0.518713	-0.0562613	-1.24278	-0.752356	-0.529223	0.319824	-0.840478	-0.84771	0.0148745	0.499335	1.15916	0.620844	-0.938179	-0.206583	0.08278	0.202259	1.29217	0.659129	0.571589	0.677488
OV	04OV044	k2	c3	Female	63.5	0.383291	0.191178	0.205262	0.791512	0.499349	0.486234	-0.335172	0.140415	-0.517416	-0.869824	0.91787	0.358757	0.411416	0.492666	0.640445	0.0472558	-0.100087	1.53826	0.951139	-0.248378	-0.499834	-1.32352	0.352715	-0.0597227	1.34033	0.609399	0.508609	-0.352582	-1.97636	1.08589	0.525258
OV	04OV045	k6	c7	Female	55.25	0.432211	0.557238	0.0204521	-0.740766	0.354778	-0.016511	0.357817	-1.11629	1.94948	1.4979	0.188447	0.86211	0.574764	-0.290123	-0.318464	-1.25887	-0.828771	-0.467252	0.352024	-0.892514	0.483858	0.518268	1.10483	-0.519873	-0.40755	0.707795	0.350542	1.03273	-0.980859	-1.09997	0.296102
OV	04OV048	k5	c1	Female	60	0.705075	1.06987	0.462733	0.937394	1.28362	1.60869	0.201156	0.828412	-0.917903	-0.445918	0.069587	-1.26484	-1.2153	-0.192823	0.474027	0.0282371	-0.695109	1.09465	0.626313	0.707731	-0.0627821	0.183903	0.349619	0.460099	0.651494	-0.0462212	-1.06338	-1.44953	0.121036	-0.0115017	-1.10105
OV	04OV049	k6	c7	Female	63.75	-0.25754	0.2123	-0.43321	0.497555	0.466914	-0.812573	-0.822977	-1.80609	0.177095	0.367197	0.8849	0.214247	0.69398	0.676899	-0.742853	-0.772264	-1.02396	-0.778396	0.0968911	-0.496456	0.560765	-0.0176403	0.430865	-1.33337	-0.236468	0.751545	1.15137	-0.344301	-0.431832	-1.54284	0.110644
OV	04OV050	k5	c6	Female	73.9167	0.467221	0.0383774	0.740368	1.65064	1.19418	0.565681	1.68505	2.678	-0.235541	-0.679833	-1.10523	-1.01809	-1.28928	-0.72566	-0.296857	1.1483	-0.0497185	-1.0045	-0.839079	-0.589026	-0.70551	0.232242	0.0299976	-0.473026	-1.07564	-1.0351	-1.59311	-0.449925	0.359901	-0.357721	-1.21265
OV	04OV051	k6	c10	Female	57.9167	-0.468501	-0.891352	-0.727596	0.392322	0.101127	0.0483497	0.25834	-0.639174	0.404806	-0.0187179	-0.840986	-0.244296	-0.244394	1.52414	0.393499	-0.116996	0.217216	0.0186793	0.74775	0.648828	-0.72658	0.242228	0.692342	-0.29831	0.0194331	-0.174786	0.472897	0.921713	-0.641153	0.269072	0.0355511
OV	04OV053	k5	c6	Female	63.5	0.834147	0.867972	0.703933	1.07261	0.0948439	-0.885816	1.61073	1.26405	0.229049	-0.233019	0.134477	-0.865914	1.25076	-0.148141	0.127503	1.13143	-0.179191	-0.249655	-0.466167	-0.235527	-0.016691	-1.62479	0.107794	-0.189395	-0.789149	-0.000999821	-2.16603	0.614012	-0.543869	0.0238239	-0.142791
OV	04OV054	k5	c6	Female	43.5	0.628106	-0.791448	-0.618594	-0.182592	0.470276	0.107908	2.01603	1.77718	-1.3393	-0.776538	-0.0989535	-0.476033	-0.699472	0.170607	-1.2307	0.342505	0.0639716	-0.498724	-1.01729	-0.770048	0.302846	-1.02859	-0.168334	-1.42436	-0.734181	-0.789951	-1.80277	0.524975	0.489235	0.593351	-0.983574
OV	04OV055	k6	c7	Female	62.25	-0.849857	-1.23628	-2.03102	-0.832326	-0.716133	-2.19421	0.575531	-1.02018	0.219987	-0.883888	-0.683504	0.0798427	0.642391	-0.48758	-0.342675	-0.340722	-0.432907	0.337284	-0.181066	-0.778976	-1.35398	-0.0360917	-0.0502557	-0.224952	-1.01435	0.182208	0.881617	1.62553	-1.18188	0.101359	0.717447
OV	04OV057	k10	c10	Female	63.5833	0.0923478	-0.267439	-0.573967	0.810851	0.743179	0.068649	0.531352	1.20737	0.534575	-0.476703	-0.617029	-0.452419	0.143188	1.19706	1.83737	-0.716838	0.647796	-0.00301074	-0.0900632	0.811378	-0.101499	-0.856145	0.0125016	-0.977506	-0.975788	0.847522	-0.325471	-0.114902	-0.992214	0.215449	-0.614904
OV	04OV058	k6	c7	Female	71.1667	-0.33677	0.27429	-0.590094	-0.066946	0.550276	0.0485303	-0.659048	-0.345704	0.373771	0.555438	-0.467333	0.623931	0.115978	0.663302	0.00492759	-0.0109019	-0.890779	-0.178217	0.228382	-0.082909	0.953681	0.956383	0.764051	-0.662253	-0.781535	0.789425	0.526399	-1.09784	-0.366706	0.347177	0.304876
OV	04OV063	k3	c3	Female	50.5	1.15345	0.833319	0.1076	1.06323	1.13273	0.913449	-0.326196	-0.401769	0.271359	-0.201652	-0.0724399	0.219832	-0.903367	0.0944253	-0.46496	-1.03615	-0.0696554	1.92939	0.73289	-0.473396	-0.0584751	1.64139	1.40318	0.708491	1.49465	0.422428	-0.17399	-1.37769	-0.614316	-0.311041	-0.799969
OV	11OV002	k5	c10	Female	65.75	1.59706	1.34781	1.45025	0.868944	0.190925	0.874166	-0.191266	0.797788	0.411258	0.875251	0.174831	-1.08036	-0.176553	0.960118	-0.869091	0.145523	-0.532395	1.13508	0.801207	1.39823	0.300035	-0.897344	-0.103325	1.25678	-0.058215	-0.225739	-0.899901	0.0680912	0.124576	-1.27219	-1.11602
OV	11OV009	k5	c4	Female	66	-0.831099	-0.0902603	-0.70887	-0.0292004	-0.233244	-0.921946	1.51427	1.06673	-1.5975	-1.96933	-0.0105009	0.140924	-0.926149	-0.243368	-0.404953	2.21012	-0.0725173	-1.81217	-0.532614	-2.73782	-0.725571	-0.479839	0.44457	1.37443	-1.14807	-2.81368	-1.08903	-0.880408	-1.01889	-1.97979	-0.474111
OV	13OV003	k7	c7	Female	57	-0.370874	0.783689	0.187121	-0.210806	0.178171	0.157189	-0.689554	-0.936362	-0.653012	0.449417	0.474331	-0.332444	-0.319064	0.0300669	-0.418432	-0.829192	1.77629	0.00301074	-1.77587	0.160789	-0.355259	-0.93489	-0.595574	-0.315144	0.944996	-1.22575	0.160373	-1.51345	1.76786	0.654995	0.76901
OV	13OV004	k10	c7	Female	70.1667	0.394716	-0.209881	-0.519727	0.0132672	0.525245	1.15358	-0.671317	-0.190326	-0.204546	0.663701	0.0241394	0.0481293	0.444804	0.0374778	-0.139882	-0.230243	0.124617	2.86893	-0.171544	0.398393	0.784517	-0.0645346	0.887608	0.606664	-0.787713	0.62421	-1.13402	0.432387	-0.372735	1.54375	-0.303599
OV	14OV011	k6	c7	Female	58.9167	-0.134079	0.225073	0.0038033	-1.07564	-0.485076	-1.90441	0.231112	-1.40779	1.36919	0.859567	-0.245118	0.636208	-0.4093	-0.433202	-0.547111	-0.561396	-1.03391	0.017163	-0.226273	0.183274	0.917499	0.796406	-0.250547	-0.613364	-0.206367	-0.0439442	0.0622263	0.473877	-0.314078	-0.0894854	0.912771
OV	15OV001	k3	c3	Female	44	0.041725	2.03499	2.30312	-0.710483	-0.760755	-0.339955	-1.64899	-1.60935	1.17339	2.59802	2.04755	1.48622	0.2523	2.07038	0.659969	-1.84955	-1.06823	-0.196512	1.37138	0.470349	1.3052	2.36243	2.1683	1.22547	0.152341	1.00775	2.17695	1.52812	0.339505	-1.72061	0.877996
OV	17OV001	k3	c10	Female	56.5833	1.25201	0.434723	0.373151	0.288295	0.368709	1.2607	-1.08174	-0.307689	-0.627302	1.42595	0.719337	-1.49222	0.225868	0.581982	0.101204	0.27155	-0.246484	0.580378	0.989071	0.697409	0.0261881	1.00705	-0.0689566	2.38055	0.77791	0.51275	0.240921	-0.484542	0.0598821	-0.889526	-0.48287
OV	17OV002	k5	c6	Female	48.5833	1.00692	0.260172	1.03143	0.680258	0.437627	0.726125	1.00355	1.11829	-0.86633	0.746725	1.18583	0.151081	-0.423964	-0.334439	-0.350583	0.288993	-1.03826	-0.536354	-0.742441	1.0975	0.173663	0.679034	-0.560442	0.154918	-0.208016	-0.182627	-1.08858	-0.831462	-0.809078	0.635827	-0.982674
OV	17OV010	k2	c3	Female	65.1667	0.364298	-0.64279	0.650617	0.210444	-0.602599	-1.2654	1.54985	1.82539	0.555507	-0.0815937	-2.18465	-2.41192	-1.52173	-1.23782	0.453511	1.96218	0.390584	0.168457	-0.40798	-0.532155	0.378255	-1.54181	-1.00525	2.48694	-2.05272	-0.237907	-2.44496	-0.142703	-1.20266	0.989155	-0.681285
OV	17OV011	k7	c8	Female	79.5	0.0399244	0.0280512	0.16187	0.695983	0.176855	-2.1134	-0.184987	-0.414877	0.097965	0.948684	0.470401	-0.30387	0.517972	-0.00902203	0.124436	0.956515	-0.521753	-1.26963	0.421949	-0.263722	2.17995	-0.141712	1.10776	0.672846	-0.553938	-0.35827	0.268468	-0.929023	0.0831687	0.398211	0.0143246
OV	17OV012	k3	c3	0	0	0.37125	0.150091	2.06906	0.0954464	0.325566	0.0518582	-0.752857	-0.365677	0.405085	-0.576093	1.18554	0.680618	-0.460643	1.16157	-0.69839	-0.705364	-2.3034	-0.368153	0.502821	0.839628	2.04347	1.97502	2.65916	0.218288	0.205274	0.771533	0.375739	0.688491	1.57667	-4.52237	-0.929815
OV	17OV013	k7	c2	Female	49.25	-1.22085	-0.16057	0.654649	-1.5124	-0.646593	0.614068	-1.26686	-1.1488	0.466121	0.826301	1.22943	0.555764	0.14171	-0.389631	0.718616	-0.924217	0.559017	-0.184782	-1.48085	0.985093	2.11525	0.923843	0.180585	1.15677	1.04515	0.0527247	0.714203	-0.914176	0.545341	-0.553865	-0.256687
OV	17OV014	k3	c7	Female	66.8333	0.19538	1.11453	-0.128257	-0.429587	-0.0428689	-0.705475	-0.452211	-1.27542	0.540428	1.36367	0.851091	0.820211	1.21807	0.301276	0.818989	-1.57559	-1.37036	-0.349528	0.585971	1.22925	-0.0386688	0.804493	0.672768	0.805009	0.36995	0.398672	1.02051	0.4992	-0.546062	-0.606837	0.322968
OV	17OV015	k6	c8	Female	63.25	0.656457	0.166843	-0.00900486	-0.488728	-0.767672	-2.03203	-1.88875	-2.6399	1.75973	-0.526601	1.22538	1.57231	-0.281983	-0.682417	1.23302	-1.21318	0.50291	-0.202539	-0.200105	0.331443	1.16629	1.65024	0.537077	1.08579	0.987178	0.502426	0.414587	-0.972777	0.251423	0.996914	1.74946
OV	17OV017	k5	c6	Female	79.5	1.68838	2.0961	1.97516	2.03441	-0.658282	0.0989811	-0.0562628	0.882469	0.264022	0.134215	1.4309	-1.11619	1.51409	-0.799688	-0.878892	0.800477	-0.56455	0.228914	-0.798555	-1.70318	-0.724191	-0.798271	-0.455884	-1.33298	-0.0509056	0.329388	-2.62942	-0.844484	-0.686107	-0.516695	0.441519
OV	17OV018	k6	c7	Female	62.75	-0.0815556	0.234928	-0.159041	-0.654503	-1.03096	-1.90675	-0.000326829	-1.4765	1.02769	0.259722	0.399776	1.64641	0.935797	-0.0208078	0.535058	-0.662013	-0.0132353	-0.45757	-0.288279	-0.589362	2.06399	0.413954	1.35058	0.270887	0.0560705	0.0869322	0.451042	0.403373	0.351727	-0.295224	0.765138
OV	17OV019	k6	c8	Female	57.8333	0.782922	-0.0549688	-0.0824841	-0.0492097	0.0774181	-0.327571	0.168499	-0.524427	-0.692915	-0.579513	-0.350171	-0.520253	-0.545595	-0.191978	0.534875	-0.484255	-0.0555397	0.458173	0.717574	0.838886	0.02548	0.30896	0.546179	0.524264	-0.163088	-0.400114	0.882878	-0.434732	0.196136	-0.818308	-0.510799
OV	17OV025	k8	c10	Female	66.75	0.225559	0.962243	0.986841	1.15143	0.210503	0.972175	0.365606	1.72846	-0.919111	0.242449	-0.432351	-1.14981	-0.156845	0.755617	0.539496	-0.515608	-0.532794	0.25874	0.211659	0.201502	0.564538	-0.638712	-0.237442	-0.415305	1.01543	-0.138206	-0.184396	0.565649	-0.917482	-1.13761	-1.71741
OV	17OV027	k5	c6	Female	51.6667	-0.589126	-0.984333	-1.14767	-0.497998	-0.215554	0.127999	-0.802806	0.383479	0.311882	-0.407099	-0.734373	-0.373392	-0.18363	1.80647	-2.17388	1.17712	-0.208011	-1.52653	0.521877	0.939689	-0.162356	-1.01222	-0.00812086	-0.606238	-0.187238	-0.724313	0.0143358	1.37323	-0.143035	0.435427	-0.365876
OV	17OV028	k5	c6	Female	57.3333	0.644193	0.654682	0.729045	0.577454	-0.592163	1.36623	0.483217	1.29604	-0.689501	-0.121078	-0.301424	-1.07901	0.453139	0.118491	-0.0417353	-0.847448	-0.663369	-0.931261	0.120629	-1.80065	-0.601581	-0.274537	-1.07584	-0.309197	1.07615	-0.524496	1.05109	1.2718	-1.02688	-0.420322	-0.893222
OV	17OV029	k5	c6	Female	44.0833	0.613286	1.92067	1.3416	0.519633	-0.391327	1.20228	1.19026	1.95994	-1.76839	0.0173426	0.351968	-1.52153	-1.28833	-0.69299	-0.970047	1.79019	-2.58022	2.15243	0.990567	-0.0146448	-1.56591	0.176336	-1.07002	0.194419	0.429121	-0.659043	-0.426455	0.586117	-0.571596	-1.71727	-1.61311
OV	17OV030	k7	c8	Female	43.9167	0.451595	-0.253576	-1.09005	1.40628	1.96802	1.26879	-0.313241	-0.215924	-1.25103	-1.12542	0.324825	-0.959961	-0.0825506	1.83985	0.775461	-0.307012	1.26136	0.682719	0.610239	0.470222	-0.344932	-1.25474	0.0877186	-0.565485	-0.79255	0.2711	-0.708537	-1.31424	1.88092	1.60151	0.179742
OV	17OV033	k5	c6	Female	75.6667	-0.136635	0.194405	0.264005	0.0314998	0.746255	1.06037	0.876718	1.59614	-0.567467	0.0264059	-0.735858	-0.180079	0.07156	0.838986	0.384727	0.59315	-0.706803	0.176642	-0.547812	0.116758	0.688108	-1.11541	-1.72276	0.163859	0.922815	-1.15506	-0.991924	0.619114	-0.593352	-0.206983	-2.65212
OV	17OV034	k10	c9	Female	66.8333	0.277617	-0.676779	-0.695515	0.386404	1.10972	0.243942	-0.599035	0.316746	0.647238	-0.287871	0.0686066	0.151158	0.593685	0.239036	-0.602734	0.570502	-0.298917	0.654116	-0.605973	0.906079	0.290946	0.0686347	0.350786	0.1868	-0.105581	0.427644	-1.35285	-0.465937	-0.31891	1.69649	0.23496
OV	17OV036	k3	c8	Female	63.5	-0.285358	0.286991	-0.150283	-0.57445	-0.299097	-0.308315	-1.06654	-0.681991	0.13807	0.518023	0.179241	0.490091	-0.386236	-0.180695	0.58984	-0.689735	-0.542343	0.56955	-0.109494	1.77871	-0.0960517	2.39792	1.03801	-0.221609	2.36007	0.496211	0.618966	0.906563	0.858923	0.723857	0.115736
OV	17OV039	k8	c9	Female	54.6667	-0.486322	-0.486297	-0.206297	0.0583701	0.122214	0.823195	1.26317	-0.434632	0.616222	-0.321409	0.424547	1.22831	0.883484	-0.456871	0.264788	0.0901761	-1.1252	-0.806013	-0.412694	-1.54884	0.111289	0.195643	0.22313	-1.37672	0.10356	0.377847	-1.63392	1.01561	-1.21207	-1.03376	0.520129
OV	17OV040	k3	c3	Female	57.9167	0.0660736	0.825645	0.922342	-0.298819	1.10616	-0.428179	-1.57464	-0.822918	0.654347	0.68695	0.670058	-0.373182	-0.775064	-0.618968	2.43839	-1.61903	0.653939	1.40844	1.17615	0.981942	0.768002	2.46864	1.82545	1.35245	1.10512	1.94263	0.409602	1.00938	0.944446	2.01739	0.818244
OV	18OV001	k5	c4	Female	61.0833	-0.325801	-0.482265	0.13309	-0.733412	-0.542887	0.099774	0.785031	0.172209	-0.112773	-0.822442	0.526977	0.228072	0.0210008	-1.16026	0.141962	1.96476	2.06504	-1.37427	-1.43457	-1.60627	-0.247984	-0.490853	0.041872	0.558926	0.038691	-1.22228	-0.200932	-0.447228	0.285502	1.94234	1.46719
OV	20OV005	k5	c9	Female	70.25	0.964317	0.322928	0.279613	1.54931	2.06025	1.27719	0.849324	2.0247	-1.8436	-0.784507	-0.309824	-0.327457	0.965855	-0.756054	-0.289501	0.793892	0.429613	-0.603842	-1.28063	-1.06467	-1.44697	-0.869364	-0.161654	1.79981	0.108082	-1.20278	-1.3826	-1.50766	0.872056	0.724964	-0.646387
OV	22OV001	k10	c7	Female	60.75	0.55512	0.587826	0.703189	0.69017	0.770467	1.20667	0.367618	0.457585	0.784321	0.908223	0.778434	1.23092	-0.620684	-0.00833666	-0.217973	1.39214	-0.37218	0.7949	0.993811	0.313058	-1.08682	0.937384	1.2014	-0.177803	2.04929	0.392141	-0.0405074	0.243669	0.0239833	0.765765	-0.0573813
OV	26OV002	k6	c7	Female	57.9167	-0.808976	0.15468	0.0729406	0.0843884	-0.906391	-1.44192	-0.463631	-1.21973	0.985338	2.35665	2.28782	2.40147	3.29828	-0.0775499	0.195602	-1.63463	-0.661173	-0.131902	-0.102616	0.893202	1.71727	-0.060235	1.42918	1.68273	1.64413	1.63883	0.659219	2.59014	0.428334	-0.548788	0.625316
OV	26OV008	k5	c6	Female	65.1667	1.28096	0.28486	0.234869	0.640327	-0.711084	-0.0712203	1.2477	1.0997	-1.09078	-0.278319	-0.265298	-0.450695	0.0632187	-1.2171	-0.519744	1.19902	-0.719005	-1.14032	-0.769147	-1.9399	-0.846882	-0.159802	-1.28562	-0.603813	-2.426	-0.68376	-1.68643	0.104923	-0.581978	0.242576	0.512332
OV	26OV009	k5	c6	Female	60.6667	-0.111492	-0.637294	0.417744	-0.58064	-1.4502	0.249124	1.88194	0.928565	-1.53552	-0.91939	-0.62852	0.087678	-0.0667681	0.206539	-1.29734	1.19924	-2.7913	-1.55393	-0.811552	-0.26137	2.30595	-0.383936	-0.65272	0.00892996	-0.0943666	-1.84249	-1.05545	0.239593	0.973417	0.112506	-0.452511
OV	26OV010	k10	c6	Female	57.1667	0.791267	1.04981	1.02542	0.447176	1.17918	0.580699	0.0848481	1.01192	-0.884064	0.0290815	0.664026	-0.010074	2.00786	1.22921	-0.40252	-0.473341	-1.02102	2.64671	-0.0935267	0.0789231	-1.24947	-0.192625	-0.421548	1.75677	0.387132	-0.19125	-0.98987	0.902416	0.227868	-0.908606	-0.531465
OV	26OV011	k7	c8	Female	64.0833	0.859815	1.03367	0.485151	0.23779	0.392297	-1.04629	-1.00562	-1.05456	0.555146	0.906524	0.377587	-1.21834	-0.392062	1.98696	-0.428164	-1.45373	-0.771951	0.218049	0.495402	0.180494	0.177002	1.37973	-0.598039	0.651198	1.12353	-0.738801	2.34047	0.831375	0.864603	-1.0094	1.08236
OV	26OV013	k5	c9	Female	74.75	0.0971737	0.587859	-0.49642	-0.120953	-0.137033	-0.193622	0.656621	1.51388	-0.995551	0.760713	-0.949997	-1.06554	-0.112879	-0.403257	-0.348392	0.753403	0.0188027	1.62312	-0.471402	-0.265263	-1.20162	-0.585343	-1.00627	0.757385	-0.400083	0.105436	-0.0735803	-0.200401	-0.329661	1.15208	0.0485088
Breast	11BR047	k6	c7	Female	59.1667	-1.22958	-0.445705	0.334316	-0.914138	-0.0999369	-0.161905	-1.69727	-1.42985	0.698575	0.493947	0.770826	1.25481	2.46383	-0.182423	-1.25676	-1.07174	-0.58042	0.632787	-0.409829	-1.17893	0.21342	0.540967	1.2169	0.012495	2.16716	0.615629	0.805691	-1.7881	1.09197	-0.895338	-0.213371
Breast	11BR049	k2	c10	Female	45.8333	-0.555978	0.406551	0.303642	-0.432505	0.445789	-0.174311	0.460447	-0.433583	-0.161165	-0.227309	-0.373108	-0.923663	-2.46999	2.38084	1.03706	0.42113	0.540155	-0.755664	1.72216	1.47494	0.422042	-0.434556	0.5884	-2.51105	0.215969	0.291843	0.970235	0.773281	-0.621882	1.18086	0.0275147
Breast	11BR043	k2	c10	Female	36.6667	-1.02586	-0.951065	-0.242989	0.131159	1.00142	0.0187071	1.542	0.781185	-1.34835	-1.47005	-1.82166	-1.71672	-1.69132	1.33499	1.66729	1.67802	0.171575	0.702042	1.23592	1.89222	-0.986089	-1.54533	-0.93126	-1.49049	-1.57765	-0.935818	0.618798	0.68365	-0.858748	1.09971	-0.600349
Breast	18BR010	k6	c7	Female	41	-0.611149	-0.164652	-0.401976	-1.11324	-0.59771	-0.706513	-0.378497	-1.37427	0.790662	0.83969	0.759085	1.55992	0.427821	-0.348426	-0.132123	-0.469919	0.0002219	0.691626	-0.487133	-0.769056	0.293593	0.284493	0.903912	-0.796848	-0.421608	1.99288	2.40221	-0.389758	0.0523776	-1.43423	0.545413
Breast	11BR023	k4	c5	Female	58.5	-1.47702	-1.48742	-0.948026	-0.958772	-0.976514	0.0549642	1.09706	1.2204	-0.591944	-1.41932	-1.06919	1.19821	0.853986	1.44684	1.75191	1.41891	1.28338	0.753831	2.16024	1.16998	-0.0783983	-1.76184	-0.132145	0.932502	-0.970792	-0.476137	-0.76322	-0.312298	0.421709	1.61512	0.0297377
Breast	11BR074	k6	c7	Female	66.1667	-0.232484	-0.283795	-0.589485	-0.756366	-0.609606	-0.683217	-0.545177	-1.47739	0.640753	-0.0926381	0.303217	1.32271	0.875953	-0.571429	-0.925909	-0.293025	0.351366	-0.968825	-0.945032	-0.0783994	-0.146863	0.15336	0.0120534	-0.856282	0.360639	0.479204	-0.712743	0.118267	-0.454402	-1.28641	-0.0326572
Breast	06BR003	k5	c9	Female	75	1.10888	0.215802	0.454925	0.751004	1.42955	1.21579	1.23576	0.331511	0.0631744	-0.995615	1.11175	-0.546591	1.40887	-0.788589	0.0204364	-0.403832	-0.100636	-0.100381	-0.894304	-0.649237	0.389425	-0.613861	-0.53594	-0.347265	0.177211	-0.0821898	-0.401322	0.849212	0.5882	-1.61375	-0.512119
Breast	01BR017	k4	c5	Female	45	-0.0824558	1.38208	0.764422	0.077698	-0.345843	0.284429	0.71016	1.05129	0.970468	1.41616	-0.0823864	-1.00945	0.311225	0.849258	0.643126	-0.533287	-0.458239	0.0855563	0.333563	0.770525	0.955084	0.129966	0.679201	0.0585281	0.675177	0.669287	-1.06393	1.02675	1.19275	-0.567747	-0.637111
Breast	18BR017	k6	c7	Female	72.6667	0.0688993	0.674334	0.602859	0.640602	0.140551	0.412034	-0.115214	-0.797752	0.45943	1.53963	0.68372	0.0827647	1.10287	-0.670696	-0.357186	0.159133	-1.39643	-1.32716	-0.531269	-0.516762	2.04603	1.50246	0.555785	-1.59597	0.485342	0.369344	-0.046993	-0.384843	0.338245	-0.0459182	0.670803
Breast	06BR006	k7	c8	Female	51	2.89326	1.29292	0.842825	1.8866	1.51155	-0.906306	-0.658599	-0.477084	1.01179	-0.197972	1.65366	0.704841	0.220057	-0.3156	0.326135	-1.32781	-0.597808	0.0129953	-0.567503	0.547348	0.952107	1.54195	0.449538	0.955013	0.197907	0.417204	1.47022	-0.531502	0.847821	0.551925	0.652435
Breast	11BR017	k10	c10	Female	74.75	-0.00170543	1.30195	1.32558	1.30733	0.265175	1.59895	-0.202144	0.586572	-0.873445	0.00191268	0.623098	-0.634133	-1.46373	1.42959	0.483412	0.0196071	0.97217	1.16278	0.885768	0.930574	-1.35195	-0.16217	-0.922694	0.642786	1.75871	0.69989	1.59007	-1.14755	0.47093	-1.27665	0.314657
Breast	09BR005	k7	c7	Female	38.25	-0.350474	-0.558422	-0.692993	-1.00496	-0.437733	-0.830742	0.754812	-0.709129	1.00605	0.477948	0.0444448	0.0901836	0.88535	-1.64465	-1.3572	-0.519575	-0.43949	-2.36646	0.458488	-0.985641	-1.41684	-1.36939	0.0279529	-1.94058	-0.704866	-0.412704	0.102139	0.636526	-0.316973	-0.533587	0.107171
Breast	11BR025	k5	c4	Female	77.4167	0.504356	-0.591109	-0.380303	1.47686	3.55131	-0.151353	1.25141	0.657183	-1.39108	-0.879623	0.329454	-0.219524	-1.58754	-0.294717	-0.517753	0.954534	0.528231	-0.429087	-1.60335	-0.35845	-0.241746	0.217873	-0.981584	-1.10491	-0.899317	0.072507	-0.913812	0.744655	-1.84037	-0.137702	-0.373859
Breast	01BR015	k6	c7	Female	35	0.762805	0.633108	-0.0460614	-0.043324	0.0206161	-0.64269	0.943139	-0.662021	1.06857	0.968026	-0.392495	2.62355	0.711723	-0.666828	-0.308217	0.277106	0.320794	0.578216	-0.0324211	0.672479	-0.589587	0.0562688	-0.291195	-0.0556396	0.406602	0.0664298	0.286209	-0.583271	1.35011	0.0184686	0.358602
Breast	01BR001	k4	c5	Female	55	1.56643	1.20033	0.200557	2.02405	-0.344451	0.0852804	0.796263	0.818489	1.19402	0.864765	1.01348	1.79036	0.297326	0.554097	-0.513144	-1.83311	-0.41664	-1.28329	-0.712888	-1.00799	0.26216	1.45429	0.759816	0.224672	0.913811	0.512312	-1.29304	-1.51283	-0.146916	-0.985234	0.552271
Breast	05BR045	k4	c5	Female	60	0.484958	-0.308881	-1.052	0.0104236	-0.965303	-0.753845	1.42237	-0.238462	0.503571	-0.952659	0.347779	1.30002	-0.403713	-0.629059	0.34022	0.615291	1.27778	1.98995	0.229857	-0.000415874	-1.07429	-0.54848	-1.13996	-0.0884774	-1.09744	-0.31217	-1.48935	-0.130034	1.27055	0.400784	1.29625
Breast	01BR032	k5	c6	Female	46.4167	-0.593131	-1.29758	-0.140446	-0.762004	0.344098	0.458899	0.272637	0.387784	-2.52609	0.126641	-0.0470321	0.195793	-1.03537	-0.744666	-1.07835	2.78333	-0.83802	-2.40036	0.213692	-0.701837	-1.60569	-1.21324	-1.23382	-1.0028	-0.838641	-1.11887	-0.169728	-0.193494	-1.10543	-0.581036	0.670995
Breast	14BR008	k7	c8	Female	66.3333	1.5674	1.23356	1.06059	0.433197	-0.118505	0.0818078	-1.3451	-1.16726	1.33719	0.0178219	1.75819	0.728078	0.980056	-0.723628	-0.180861	-1.86826	-0.561204	-0.489594	-0.278664	-0.275978	1.16839	2.11952	1.43995	1.54447	0.935324	1.21715	1.11622	-0.775168	1.9884	0.119632	0.234966
Breast	01BR027	k4	c5	Female	80	-0.38559	-0.517655	-1.00816	-0.481329	-0.619144	0.262953	2.58158	1.72345	-0.858165	-1.08177	-0.157975	0.644306	0.940387	0.0261845	0.712955	0.000833053	-0.0659352	-0.337655	0.316884	-0.443531	-1.49115	-0.884702	-1.05146	0.231685	-0.0402071	-0.356984	-1.35155	0.795353	1.36199	0.0590976	-0.543464
Breast	03BR013	k6	c7	Female	52.1667	-0.133852	0.552182	0.381438	-0.105712	-0.223929	-1.70799	-0.835414	-1.73209	1.73793	2.20825	1.32664	0.830767	0.522602	-0.229749	-1.01989	-0.767039	-0.622819	0.450548	-0.728909	-0.272798	0.54531	0.45048	0.956281	-0.00985277	0.452523	1.18989	-0.0994697	0.268907	-0.475993	-0.329027	0.201987
Breast	18BR002	k6	c7	Female	64.0833	-0.797804	1.48169	0.962938	-0.370019	-0.832675	-1.81279	-1.25115	-1.74532	1.61636	2.57264	1.80652	0.517046	0.547327	1.50245	0.340066	-1.20772	-0.581199	0.576452	1.0258	0.705294	-0.258405	0.700904	1.09443	-0.0835671	0.100332	2.15524	1.50084	-0.906133	0.753961	-0.118769	1.00172
Breast	11BR032	k7	c8	Female	49.75	-0.324152	0.073452	1.01754	-1.30339	0.0621367	-1.17631	-1.27893	-1.6343	0.314195	-0.207899	0.672734	0.855288	0.729518	0.2474	0.557564	-1.82519	0.103198	-0.954073	-0.365214	-0.541715	0.743741	0.39022	1.18253	0.263353	0.0911724	-0.134091	1.29234	0.08164	0.22779	0.571519	1.19074
Breast	11BR003	k4	c5	Female	53.5833	-1.01013	-1.0078	-0.570115	-0.732802	-0.205063	0.0320122	2.27852	1.66749	-1.42962	-0.734468	-1.99517	0.0131161	0.260893	0.956828	2.43047	1.19304	1.71779	0.333327	2.19811	1.84562	-1.06803	-1.84763	-1.40146	0.884915	-1.52006	-0.363183	-2.13035	-0.276426	0.773634	1.51782	-0.324514
Breast	03BR004	k1	c9	Female	88.6667	1.46908	1.48879	0.555575	1.50912	2.02345	0.0356532	0.473142	0.51704	-0.185991	-0.753106	0.267008	0.226462	-0.0379285	-0.985445	-1.15283	-0.413768	-0.957862	-0.450619	-1.64908	-0.416882	0.203633	1.65966	-0.558299	-0.0253582	-0.967807	-0.284973	-0.875867	-0.744376	0.261818	1.00833	-0.11338
Breast	11BR028	k10	c9	Female	55.3333	-0.241231	-0.354994	-0.0946746	-0.745268	-1.26576	0.483813	0.619361	0.0639781	0.00950302	-0.871239	0.458359	-1.04006	0.108914	-1.63283	-0.921892	-0.451254	-1.67283	-1.19486	-1.45677	-1.66688	0.156428	-0.285221	-0.795513	-0.367925	-0.0840164	-0.554193	-0.441729	1.23465	0.626115	-0.455692	0.797513
Breast	20BR005	k4	c5	Female	47.3333	-1.18551	-0.898639	-1.3324	-1.40353	-0.973859	-1.44865	1.49722	0.00762434	1.19443	0.0933187	0.487058	1.81326	0.479789	-1.49155	-0.194779	0.232091	-0.956582	-1.49521	0.320396	-0.885429	-0.974737	-0.36316	1.3321	-0.227546	-0.129146	0.380084	-1.03402	0.64561	-0.482755	-0.643976	-0.180907
Breast	18BR004	k5	c6	Female	76.75	-0.297202	0.549586	0.390622	0.677695	0.714601	0.268421	-0.461535	0.624464	-0.408867	0.339631	0.801592	-0.639568	-2.21475	-0.438358	-0.316302	-0.113949	0.0315997	-0.467689	-0.63715	-0.394902	-0.10416	-0.533469	-0.897392	-1.09485	-0.443134	0.0474674	-0.309148	0.819445	-1.49321	-0.0626312	-1.10952
Breast	11BR009	k5	c6	Female	44.1667	-0.940436	-1.75869	-0.75759	-0.66055	-0.102561	0.939716	1.14661	1.17013	-3.00057	-1.9436	-1.43435	-1.74423	0.784784	0.574321	-0.240739	-0.620175	0.19085	-1.67201	0.254366	-0.328438	1.58437	-0.975456	-1.16597	-1.57239	-1.82534	-1.80896	-0.669957	1.2382	-1.51935	1.08755	-1.31278
Breast	11BR073	k2	c3	Female	64.5833	-0.220076	-0.260093	-0.612898	0.843196	0.821465	0.510408	1.15866	1.04608	-1.56142	-1.12282	-0.713764	-0.641352	1.00726	0.811985	2.7188	1.13214	1.06972	1.01453	0.845561	1.19671	-1.37897	-1.48484	-1.21324	1.05454	-0.554158	0.260948	-0.123978	-0.286257	0.23701	0.365238	-1.30171
Breast	20BR001	k5	c6	Female	82.1667	0.405691	0.584272	0.0659014	1.58227	2.54332	0.286283	-0.94823	0.834694	-1.10577	0.123707	0.748927	-1.64913	-2.55132	0.807786	0.0123362	0.123495	-0.800342	0.0877318	0.704943	1.37083	-0.906217	-0.32539	-0.938463	-0.520472	1.00833	0.882067	0.0843371	0.175456	-0.850418	0.67269	-0.744666
Breast	18BR019	k5	c2	Female	68.0833	0.00891844	0.321065	-0.0212837	0.702584	1.20268	0.305192	-0.925971	-0.200583	-0.482014	0.137407	0.83043	-0.859645	-1.38938	-0.34924	0.0925062	0.455132	-0.218187	0.316726	-0.388265	0.806358	-0.158032	-0.508824	-0.083854	-1.27483	0.191943	-0.294772	0.0396637	-0.277775	-0.779141	1.94829	0.376109
Breast	11BR020	k10	c3	Female	37.5	0.851172	-0.191282	-0.576249	0.0780128	-0.497526	0.000184066	-0.794507	-0.666237	-0.493088	-0.797714	-0.0959628	-0.64178	-0.856621	-0.283293	1.36975	0.0127064	0.406728	0.730855	1.83482	1.02208	-0.275087	-0.0421036	-0.425797	0.152026	0.881628	-0.522553	0.162517	-1.30549	1.68529	-0.729732	1.22156
Breast	09BR007	k10	c7	Female	77.5	-0.608667	-0.806698	1.23417	-1.53371	-0.992827	0.072068	-0.823857	-0.772991	-0.151114	-0.765054	0.245069	-0.22957	-1.14174	-0.495249	-0.363334	-1.20494	-0.0661485	0.0731327	-0.774067	-0.928462	0.270423	-0.0528428	0.389012	-0.938668	0.390468	1.55715	0.124484	-0.111419	0.00108235	-0.758233	-0.370949
Breast	20BR002	k4	c5	Female	95.3333	1.43172	0.911817	-0.226268	1.49796	0.254879	-0.182693	0.96032	0.187371	1.21869	0.566955	-0.167257	0.827814	-0.319482	-1.24736	-0.925199	-0.234821	0.193007	-1.20005	-0.977197	-0.991332	-0.270989	-0.0141075	-0.943028	0.939009	0.530608	0.0941258	-0.952415	0.466244	-0.232283	-1.78662	-0.261104
Breast	20BR008	k10	c7	Female	71.9167	0.329949	0.401532	0.750361	0.972643	0.631762	-0.126731	-1.14237	-0.952709	1.08233	1.14186	1.55599	0.243019	0.701295	-1.27577	-0.89852	-2.02319	-1.81578	0.610145	-0.290559	-1.44123	0.153764	0.0613508	0.845437	0.411546	1.49282	2.76963	2.30279	-1.42598	0.538147	-1.03117	0.684804
Breast	11BR019	k2	c3	Female	61.25	0.643087	0.316476	-0.328556	2.15625	0.871246	-0.0715196	0.000326829	1.27976	-1.07454	-1.09659	-1.01006	-1.5991	-1.16059	0.550679	1.69568	0.338612	1.67754	0.566925	1.81024	0.0920308	0.476219	-0.136678	-2.1971	1.22929	0.10992	-1.03342	0.579227	-1.49025	0.510485	1.46599	-0.060631
Breast	11BR022	k7	c8	Female	48.6667	-0.404074	-0.580833	-0.153827	-0.381004	-0.476585	0.666668	-0.142089	-0.0925941	-0.00454001	-0.404475	-0.890214	-0.956574	1.0246	0.313037	-0.0528353	0.0995068	0.958087	0.472406	-0.672694	-0.265209	1.60655	0.219398	-0.294001	-1.02955	-0.514021	-1.24123	0.624795	-0.39705	0.116767	1.00403	0.834291
Breast	01BR033	k6	c7	Female	40.4167	-0.79283	-0.487037	-0.694223	-0.979425	-1.16411	-1.25973	-0.81378	-1.83146	2.08258	1.33892	1.34012	1.16145	2.21677	0.030824	0.100362	-1.41168	-0.433949	-0.254596	-0.43647	-0.873655	0.963886	-0.397997	1.72108	-0.0311839	0.680344	1.01271	0.708592	-0.880333	0.72137	0.737707	3.31368
Breast	03BR010	k7	c6	Female	78.5833	1.78263	-0.259289	-0.176959	2.69269	1.94255	0.95828	0.220813	0.508849	-1.36259	-1.13834	-0.438606	-2.00473	0.378659	0.0732165	0.139865	1.12076	-0.411982	-1.0036	-0.603508	-0.906007	-0.785374	-1.00676	-1.35325	-0.831282	0.076891	-1.34738	-0.249346	-2.17702	-1.04695	0.506867	-0.211806
Breast	11BR013	k5	c6	Female	70	-0.00729521	-1.5194	-1.37347	-1.18794	-0.445571	1.03706	1.0893	0.449811	-1.11638	-1.99658	-1.13591	-1.59835	1.03021	-0.601192	-0.770675	0.449594	-0.0423829	-0.608471	-1.1735	-2.13105	0.635393	0.12297	-0.672076	-0.941392	0.363223	-2.24763	0.000143186	1.76698	-2.93978	1.0322	-0.685786
Breast	20BR007	k4	c5	Female	55	-1.5354	-0.787759	-0.892297	-1.44777	-0.5574	-0.450523	2.16232	-0.447736	-0.418295	0.200931	-0.64437	2.44948	1.17762	-0.168956	1.11043	0.255929	-0.00822573	-0.254309	1.74696	-0.403992	0.196744	-1.87119	0.0393674	1.00213	-0.509089	0.824693	0.355533	1.27929	-1.59706	-0.446199	0.530609
Breast	11BR030	k2	c3	Female	50.75	-0.488264	-0.105127	0.254595	-0.293627	0.0114095	0.710558	-0.923569	0.155134	-0.0123805	-0.912563	-0.620776	-1.29953	-1.31553	1.25057	3.56418	0.155609	1.97302	2.69138	1.47491	2.94861	-0.33201	0.325117	0.859758	1.78718	-0.472362	0.0931663	0.0715114	0.0154489	-0.382076	1.42135	-0.561172
Breast	11BR050	k7	c8	Female	54	1.03996	0.696314	-0.305609	0.0166216	0.137537	-0.26891	-2.40622	-2.17061	1.3504	1.27403	2.09843	0.917941	1.80614	0.585888	0.443724	-2.24256	-0.680695	0.699638	0.742755	0.469169	1.85197	1.99233	2.5272	1.33282	0.76745	1.94133	2.21717	-0.160073	1.37727	0.81699	0.705875
Breast	18BR007	k6	c7	Female	64	-0.00863701	-0.488378	-0.341178	-0.34552	-0.564045	0.348024	-0.301239	-1.41089	0.217946	0.338037	-0.0030154	0.570091	-0.95055	-0.266847	-0.436481	-0.455909	0.0862027	0.245574	-0.220303	-0.773836	0.254245	0.554796	-0.215785	-0.460419	-0.463981	0.995918	0.462042	-1.64054	0.76026	-1.22366	0.0112892
Breast	11BR014	k6	c7	Female	39.6667	0.231661	0.26399	0.198937	-1.01973	-0.465138	-1.45632	-1.41054	-2.14327	1.23683	0.827544	2.15011	2.55639	1.2213	-0.071899	-0.328015	-1.0709	-0.195581	-0.0610515	0.0741426	-0.854062	0.0184484	1.08325	1.20752	0.250116	1.14994	0.704721	1.95822	-0.575007	-0.154959	-0.85781	1.46936
Breast	05BR001	k2	c3	Female	70	0.0872465	0.813558	0.694972	0.825371	0.875958	-0.965683	0.500998	0.685356	-0.0469518	-0.0072897	-0.636685	-1.40625	-1.79649	1.2187	1.25998	-0.0863453	-0.303249	2.41676	0.880657	0.947951	-0.456602	-0.438353	-0.503202	0.516613	-0.907882	1.45542	-0.930807	-1.02641	0.331777	-0.632514	-0.608885
Breast	11BR010	k10	c2	Female	35.5833	0.670162	-0.00560756	0.192867	-0.492702	-0.479922	0.412482	-1.17661	-0.702526	1.33264	0.657479	0.763711	0.259708	-0.0795638	1.59045	-0.0724655	0.410548	-0.692911	0.219494	1.97129	0.332113	0.400502	1.01368	-1.30103	0.526076	-0.177207	-0.676396	1.75028	0.242109	1.56098	0.668354	-0.101192
Breast	22BR005	k10	c9	Female	46	-0.0349242	-0.794927	-0.453807	0.0018717	-0.652123	0.364337	0.657968	-0.0460626	-1.10737	0.109216	1.32909	0.362507	0.428276	0.434839	0.58467	-0.104456	0.369592	0.414886	0.208239	-0.514166	0.797893	0.323448	0.282727	0.0394425	-0.380616	-0.961961	-1.16091	0.0598425	0.0345792	-0.932785	0.833153
Breast	01BR031	k4	c5	Female	61.6667	-1.1352	-0.301458	-0.713589	-0.826695	-0.275471	-0.140828	1.57216	0.353926	0.836048	0.0692374	0.298327	1.3835	1.28452	0.387723	-0.498931	0.276283	-1.08534	-0.971848	1.21305	-0.785808	0.596046	0.95643	1.31419	-0.384262	-0.867393	0.459755	-0.76952	0.641303	-1.41062	-0.0721095	0.394271
Breast	03BR005	k7	c8	Female	61.5	3.46287	2.18421	1.14903	2.46106	1.22299	-0.563326	-0.922598	-0.562655	1.7086	0.696015	2.75037	-0.5117	1.38624	-0.108597	-0.227122	-1.51364	-0.208994	0.579369	0.243537	0.112307	2.10553	2.31503	1.69654	1.46774	1.68959	0.430386	0.339196	-0.50524	1.37103	0.702609	0.778262
Breast	11BR024	k4	c5	Female	80.75	-1.55782	-1.00489	-0.644935	-0.974896	-0.514476	0.314078	0.925127	0.798304	0.0623864	-0.74936	-0.309516	-0.205073	1.40307	1.73418	2.73035	0.514506	0.581718	2.16359	2.10475	1.39987	-0.815794	-0.973092	-0.221698	1.60147	-0.306152	-0.810064	-0.399785	-1.04627	-1.07558	1.52588	0.141228
Breast	18BR003	k2	c3	Female	65.8333	-0.146662	-0.225628	-0.395188	-0.947182	-0.0617308	0.72556	-1.0592	0.325772	-0.460794	-0.572381	-1.09547	-2.56252	-1.81463	0.743523	2.79425	0.796022	2.39871	1.37212	1.04364	2.29936	-0.0119577	0.398651	0.0531561	1.54373	-0.544804	-1.00064	-0.694871	-1.47964	0.95183	1.48072	-1.38416
Breast	01BR030	k3	c3	Female	84.1667	-0.227835	-0.241987	-0.985763	0.727723	-0.0207333	0.25831	-0.812032	-0.103929	0.462645	0.0334388	0.147357	-0.704979	-0.689521	0.496705	1.24286	-1.00204	1.43873	0.653673	0.503344	1.47769	1.65346	2.34936	1.39148	2.79932	-0.175655	1.55157	-0.266811	-1.74934	-0.420432	0.879169	-0.482677
Breast	05BR016	k5	c4	Female	78.1667	-0.737516	-0.154573	-0.626452	1.4615	2.33719	0.316941	0.493387	0.788252	-1.30398	-0.0502741	0.568228	-0.573214	-0.756646	-0.942582	-0.357582	-0.135703	1.95046	-0.402019	-0.5809	-0.766755	1.46448	-0.984272	-0.875588	0.255203	0.623626	-0.135865	-0.770685	-0.872017	-1.20869	-0.267027	-0.716231
Breast	05BR042	k4	c5	Female	40	0.429442	1.32951	0.670138	0.123287	0.374957	0.317124	1.92181	1.91866	0.308911	-0.134859	-0.467727	-1.16529	-1.19708	0.385329	-0.0102604	0.670042	0.0311693	1.30779	1.6466	-0.603306	-1.14445	0.0405637	-0.591661	0.396209	0.115104	-0.802943	-1.41494	0.89109	-0.0616478	-0.506466	-0.310706
Breast	01BR018	k4	c5	Female	66	-0.298038	0.796285	0.228407	-0.159201	0.0102463	-0.324926	0.971122	1.3173	0.576589	0.781214	-0.161105	-0.215866	-0.521405	1.24715	0.198773	-0.814635	-1.30187	2.16472	2.38791	0.313505	0.295185	0.679266	0.739402	0.708641	1.05992	-0.106523	-1.78426	1.83546	0.799587	0.110061	0.0977773
Breast	11BR054	k5	c6	Female	84.4167	0.765446	1.18924	0.87007	0.869065	2.68601	0.24891	0.206197	1.11062	-0.78832	-0.108421	0.257784	-1.38889	-2.54607	0.604673	-0.876546	2.07774	0.00986996	-0.751605	0.836853	-0.46453	0.036166	0.437027	-0.628488	-1.31508	0.0430928	-1.03735	-1.50011	-0.757637	-0.284974	0.580867	-1.11208
Breast	05BR044	k10	c9	Female	62.75	1.69392	1.15068	0.777255	2.0547	2.51933	1.18463	-0.454495	0.158868	-0.786433	-0.447901	1.96185	-0.498851	0.209347	0.362662	0.136071	0.465947	-1.35501	0.505615	0.101797	0.372543	-0.329942	0.377653	-0.297823	-0.0266841	0.832481	1.43153	1.83312	-1.80664	0.92864	-1.11579	-1.12735
Breast	11BR006	k3	c3	Female	54.5	0.769998	1.27797	1.19803	-0.0253298	0.0110279	0.22412	-0.737812	-0.329134	0.31416	0.791545	1.59291	-0.922242	-0.221086	0.745707	0.188349	-0.902035	-0.0609165	-0.522904	-0.186021	0.0416067	1.66197	2.69526	2.43236	0.724093	1.56205	0.901811	0.519307	0.562478	1.65118	0.372396	-0.66308
Breast	11BR016	k4	c5	Female	30.9167	-1.03415	-0.0315348	0.322813	-1.04929	-1.9963	0.319472	1.95914	1.07188	-0.18147	-0.318774	-0.889679	0.661631	1.56292	1.54811	2.17769	1.99118	1.12765	-0.125083	1.83295	0.453386	-0.102099	-0.438309	0.814696	2.1553	-1.26251	-0.938177	-1.93708	0.141264	-0.767977	0.875637	-0.371514
Breast	11BR044	k2	c2	Female	48	0.550397	-0.716514	-1.25134	-0.126937	-0.255027	-0.176481	1.34169	1.18744	-1.34021	-1.7809	-0.975463	-0.500426	0.38883	0.185552	0.958146	1.31106	1.57506	0.761983	0.753195	-0.0771824	0.0543933	-0.00581075	-1.03634	-0.758058	-1.18242	-0.981029	0.171741	0.69699	-1.24352	1.71251	0.801428
Breast	06BR005	k1	c1	Female	58	2.25785	1.22676	0.419846	2.33067	2.3104	-0.273122	-0.289343	0.368865	-0.557562	-0.909557	1.1911	-1.13223	-0.869979	-0.106612	-0.094842	0.0992715	0.484218	0.415531	-0.33154	-0.548788	-0.204294	3.36241	-0.699435	-0.952724	-0.907433	-0.128844	0.22876	0.243334	-0.763359	0.132071	0.186532
Breast	11BR055	k6	c7	Female	56.25	0.346124	0.436999	-0.156658	-1.22979	-1.05227	-2.84172	-1.70751	-1.77272	1.45641	1.08418	1.46775	1.43844	0.795744	-0.482038	-0.50831	-1.11388	-0.477732	0.462647	-0.1627	0.350225	0.825921	1.18719	1.37495	-0.141823	1.34802	1.89893	0.308442	0.704895	-0.149617	1.12147	1.20228
Breast	11BR018	k7	c8	Female	54.4167	1.54919	1.50612	1.04122	0.309637	-0.505944	-1.01153	-1.43922	-1.11882	1.13903	1.00612	2.01738	0.96624	0.435458	0.0803321	0.81466	-0.314751	0.954667	-0.0110943	-0.156292	0.787593	1.12095	2.29488	1.37526	0.891597	0.988319	0.310862	0.963325	-0.0455568	1.96816	0.412227	1.21273
Breast	11BR042	k10	c5	Female	71.4167	1.46937	2.04455	2.20013	0.709225	1.14406	0.0651732	-0.518133	-0.180025	-0.0594516	1.32927	2.18603	-1.08745	-0.839644	-0.29523	0.229593	0.470734	-1.14779	0.381645	0.489348	0.291913	-0.0903593	1.43634	0.0831276	-0.948458	2.74222	1.67201	2.55982	-1.02197	0.8242	-1.45743	0.450421
Breast	05BR009	k7	c8	Female	64.3333	0.0700923	0.100882	0.142127	-0.0944606	0.0277803	-0.939689	-0.899479	-1.52657	1.29294	0.678555	1.16128	0.913517	1.53472	-0.979814	0.611832	-1.45599	-0.0591675	-0.175737	-0.694175	0.46802	1.41002	2.46334	1.76499	1.23045	-0.122033	0.810213	1.04888	-0.636172	2.06458	0.662831	1.38626
Breast	11BR015	k5	c4	Female	60	-1.12905	-1.60985	-1.86067	-0.472979	-0.0504113	-0.617066	1.33344	1.00413	-1.34011	-1.28474	-2.02849	0.549063	-0.050646	-0.0826278	-1.8327	2.36087	-0.841491	-1.04987	-0.675938	-0.214402	1.63487	-0.407562	-0.51521	-0.143812	-0.128121	-1.79281	-1.64384	1.16602	-1.42278	0.803179	-0.0683692
Breast	01BR025	k5	c6	Female	62	1.30448	0.812163	-0.159916	1.56524	1.66188	1.22742	0.587553	1.35304	-2.08965	-0.8213	-0.0904308	-1.40505	-0.983703	0.0860058	-0.915167	0.701962	-1.04092	-0.134553	-0.888648	-1.03739	-0.131904	0.380231	-1.02885	1.70561	-0.579225	-0.426616	-1.20435	0.607347	-0.0574487	-1.13723	-1.20623
Breast	11BR004	k3	c10	Female	54.5	-0.902322	0.744412	0.0110303	-0.377172	-0.154692	0.356752	-1.46355	-0.231947	2.34983	2.04933	1.45431	0.557579	0.529318	1.79654	2.10586	-0.848992	1.20853	1.37843	2.12352	1.9563	2.5464	2.49572	2.79714	1.96294	0.99092	1.30798	1.42757	0.483739	1.07387	1.2902	-0.0311462
Breast	11BR040	k7	c8	Female	67.8333	1.57058	0.668811	0.0332761	1.23459	-0.574265	0.999276	-0.431801	0.333334	-0.873584	0.642357	0.61213	-0.258221	-0.116777	-0.610418	-0.730322	0.467147	-1.72938	-0.784397	-1.23994	-0.786668	0.259966	0.825853	0.230888	0.968552	0.0161574	-0.0993481	-0.875785	-0.881395	1.26868	-1.65168	-0.530128
Breast	01BR043	k4	c5	Female	59.75	0.318005	1.93605	1.68409	0.599527	0.722018	-0.14909	0.978582	1.49671	0.157024	1.4054	-0.678871	-1.54397	-2.55836	1.83403	0.90479	0.730579	-0.949572	0.823131	0.669378	0.986576	0.527266	0.0366054	-0.0495999	-0.283557	0.135801	0.913041	-1.39386	0.284808	1.87652	-0.0203046	-0.706711
Breast	11BR057	k5	c6	Female	51.8333	-0.0100932	0.169485	0.0441877	0.752494	2.20692	0.409201	-0.570931	0.0823602	-1.9081	-0.732467	-0.369739	-0.544131	-0.946537	-0.0884474	0.0381473	1.74301	-0.189971	-0.429894	1.82609	0.28679	-0.816903	-0.267712	-0.25596	-0.718921	0.58901	-1.67759	1.60407	-0.00739519	-1.72072	-0.295305	-0.888319
Breast	05BR029	k4	c5	Female	61.9167	-0.954787	-1.21463	-0.990215	-0.589201	-0.176528	0.375517	1.82984	1.65351	-1.43064	-1.31917	-1.26807	-0.172702	0.514728	0.560202	0.0597979	1.03071	-0.471715	1.50947	0.330446	1.37286	-1.93978	-0.95773	-0.786104	0.734902	-0.689357	-1.17334	-2.76624	1.25723	-0.0578296	-0.0174465	-1.07626
Breast	05BR003	k7	c4	Female	37.5833	1.13361	-0.102689	0.129539	0.182897	-0.350225	0.164621	-0.657249	-0.922854	0.0995306	-0.120722	0.345083	-0.901958	-0.315582	0.140135	-0.0673482	-0.509213	0.138954	-0.0876989	0.102894	0.109404	1.97369	0.864756	0.549737	0.547758	0.0100784	-0.690578	0.795108	0.187414	1.90868	0.14825	1.09547
Breast	05BR043	k4	c5	Female	50	-0.459068	-0.886104	-1.03126	-0.247253	-0.509034	-0.0817571	1.46508	0.185997	0.620412	-0.173887	0.188848	0.0906118	0.868615	1.14797	0.971718	-0.407	-0.76934	0.088616	0.869031	1.15613	-1.1186	-0.0499412	0.0649927	1.28468	0.220118	0.63187	-0.528681	0.174581	0.428206	-0.544614	0.38161
Breast	11BR056	k7	c8	Female	52.8333	-0.662092	0.370902	0.24749	-1.11897	-0.951385	-1.11375	-1.00775	-1.14858	0.230602	0.740746	-0.025178	2.14979	1.56919	-1.02336	1.72864	0.752294	1.82315	0.0884574	0.321967	0.50959	-0.0653785	0.186728	1.46701	1.37454	0.38116	0.665307	1.28363	-0.661881	0.0756742	1.16417	1.02207
Breast	05BR026	k7	c8	Female	71.5	1.17399	0.620268	0.22967	-0.406059	-0.925383	-1.3363	-2.02507	-1.59287	0.881831	0.184799	1.69971	-0.30742	1.21557	-0.553644	0.257105	-0.788352	0.981637	0.901544	-0.244799	1.23505	1.77909	3.08242	1.78255	-0.70357	1.21982	2.047	0.328753	0.578892	0.0525346	0.49407	0.913257
Breast	11BR038	k3	c3	Female	47.4167	0.64643	1.16426	1.87923	0.223854	0.153531	0.810997	-0.89957	0.0885801	0.787689	1.43127	1.28541	0.00372202	0.444328	-0.270977	0.91024	0.109159	-0.255484	-0.119409	-0.389885	-0.705174	2.98992	1.85926	0.869846	1.65275	2.31226	0.898948	-0.250343	-1.27704	3.54705	-0.689466	-0.702436
Breast	18BR006	k6	c7	Female	62.3333	0.887198	0.501353	0.0628093	0.841421	1.12815	-0.0354155	-0.580639	-0.754758	-0.604367	0.230362	0.747057	-0.105505	1.27872	-0.744975	-0.368331	-0.72131	-0.462248	0.030443	-0.136195	-0.33583	0.97321	-0.191089	-0.175223	-1.90516	-0.35165	1.22644	0.575007	0.570858	-0.688627	-1.18122	0.163968
Breast	18BR009	k3	c5	Female	63.5	0.615875	0.394628	0.242633	-0.135508	-0.471359	0.155524	-1.27998	-0.819848	0.548021	0.578584	1.25608	-0.531413	0.397316	0.00348445	2.46917	-0.0996586	0.4362	0.432792	-0.0331385	0.67542	1.71189	2.1221	1.21757	1.49413	2.38146	0.916733	-0.00910528	-1.10142	2.61724	-0.19038	0.506947
Breast	11BR072	k7	c8	Female	70.6667	1.43033	1.03713	1.60872	0.752184	-0.0528712	-0.503621	-1.50115	-0.77808	0.270222	0.311275	1.35502	-0.409972	0.837877	-0.528719	0.3242	-0.355185	0.312441	0.459809	-0.761789	0.5658	1.1758	1.73732	0.293231	0.617627	1.23566	0.830085	0.169617	-1.32113	1.22276	-0.299706	0.953524
Breast	22BR006	k7	c8	Female	55	0.696996	-0.406447	-0.239346	-0.436702	0.190816	0.205139	-1.25589	-0.0315113	-0.030356	-0.232817	-0.627615	0.706413	-0.289158	-0.757871	1.00107	0.914121	-0.0932228	-0.476755	-0.200432	-0.278898	-1.23426	-0.384843	0.125455	-0.192874	-0.247957	-0.630987	-0.176358	-0.945768	-0.443661	0.0736961	0.274177
Breast	11BR027	k5	c6	Female	76.1667	-1.06416	-1.20738	0.0269556	-0.769745	0.0494788	1.50278	-1.3051	-0.0537165	-1.59067	-1.03476	1.04968	-1.76291	-0.168524	-0.297044	-0.264766	0.547049	0.616028	0.265523	-0.225307	0.437797	0.392475	0.281291	-1.23486	-0.292254	0.571568	0.0365921	0.450526	1.97534	-1.08299	-0.457442	-0.0405399
Breast	11BR059	k10	c8	Female	45.9167	-0.128058	-0.612622	-0.154175	-0.411	0.310879	0.396977	-0.678758	-0.937562	0.518949	0.0478954	1.10427	-0.135595	-0.0525465	-0.824018	1.21604	-0.582727	1.0093	0.129303	-0.0340129	0.307269	0.622576	0.824621	0.531195	0.964217	1.07736	0.0696255	1.40798	0.827906	0.179715	-0.118718	1.43396
Breast	01BR040	k4	c5	Female	40	1.02377	1.26248	0.552445	0.322873	0.538229	-0.208278	0.67963	1.27794	-0.286167	-0.122263	-0.322318	0.0716045	0.297236	2.00649	0.465275	0.827474	0.477862	0.84099	2.05798	0.787195	0.115976	0.139698	0.712721	-0.401755	0.709971	-0.146476	-0.98478	0.0486664	-0.0422252	-0.545088	-2.14521
Breast	05BR038	k7	c7	Female	52.25	1.08008	1.32243	0.546765	0.825545	0.210783	-0.243881	-1.51081	-0.493367	0.818279	0.302946	0.295501	0.734549	0.781831	-0.0500495	-0.496992	0.260995	-1.05668	0.0717715	-0.185367	-0.218066	-0.323538	-0.0303355	-0.0557609	-1.20291	0.0357027	0.47125	1.10053	0.0243367	-0.62678	-0.268666	-0.38138
Breast	11BR051	k6	c7	Female	65.4167	-1.13566	-0.718162	-0.637581	-1.27742	-0.328355	-1.83569	-1.37129	-1.39187	0.252264	0.664915	0.258756	0.898415	0.280632	-0.370071	0.0261697	0.389828	0.0844997	0.753555	-0.642514	-0.0523825	-0.467733	-0.911824	0.793351	-1.04813	0.585718	1.24181	0.325661	-0.566078	-1.47182	-0.467305	0.547031
Breast	11BR075	k7	c9	Female	79.4167	0.0237493	0.0864426	0.24115	-0.249488	-0.372429	0.635189	-0.521174	-0.130365	0.365774	-0.228167	0.579851	0.361604	-0.872953	0.052108	-0.407726	0.260992	-1.60904	-0.116174	0.143357	0.24023	-0.663856	0.0398509	0.0601553	-0.560228	1.01336	0.555323	0.366527	0.540312	-1.4384	1.84188	0.794395
Breast	09BR004	k2	c10	Female	75.3333	-0.594283	0.308503	-0.0300074	0.056532	-0.0079916	0.972931	1.42953	1.13404	-0.626686	0.196933	-1.00678	-0.74486	-1.06998	1.8889	1.16853	0.559199	0.00548093	0.173501	1.684	0.520461	-0.0388686	-0.782385	-0.965743	-0.115283	0.661536	0.75441	-0.0133887	-0.271747	1.5466	-1.24911	-0.848644
Breast	03BR002	k7	c8	Female	60.5833	0.354913	-0.438661	-0.100309	1.43453	2.68715	-0.579741	-0.635643	0.0132088	0.608143	-0.215627	0.294188	-0.29098	-0.549426	0.559604	-1.39218	-1.6032	-0.733988	-0.0576711	-1.40128	-0.856884	1.01517	2.35744	0.129347	0.0826215	-0.0460147	-0.21755	1.40085	-0.752535	-1.36093	-0.236871	-0.872483
Breast	16BR012	k7	c7	Female	47.5	-0.717976	-1.19295	-0.257607	-0.864639	-1.50204	-2.07396	1.15671	0.217451	0.582407	-1.08875	-0.523814	0.450763	0.454588	-0.636745	-0.915622	0.628146	-0.694398	-1.00623	-0.60502	0.768191	-0.200474	0.101194	-0.412331	-1.19654	-0.104385	-0.465213	0.160755	0.947484	-0.0963493	0.709569	0.258414
Breast	11BR078	k7	c7	Female	64.6667	0.187081	-0.809594	-1.47022	-0.101172	-0.428792	-1.23356	-0.48966	-0.203207	-0.33955	-0.356148	-0.343242	-0.702212	-0.395255	3.13429	-0.782443	-0.0708061	-0.263645	-1.58658	0.84114	-0.881501	-0.579685	-1.10203	0.236127	-0.246229	0.739717	0.37412	1.07779	1.4597	-0.959374	0.818874	1.59002
Breast	CPT001846 0005	k4	c5	NA	NA	-0.208527	-0.00905354	0.30204	-0.223846	-0.895894	-1.74793	-0.165073	-0.451566	1.9929	1.74841	0.628706	0.656155	-0.0704357	-0.325246	-1.81203	-0.22246	0.317521	0.673208	-0.123269	-1.18392	0.815752	0.230207	1.01581	-0.49841	0.240098	0.530722	-0.997009	0.956382	1.47702	-1.45035	-1.35139
Breast	06BR014	k7	c2	Female	51	0.671232	-0.322539	0.107035	0.408026	0.405042	0.710733	-0.125372	-0.0963758	-0.423894	-1.33425	-0.0195628	-0.813246	-0.387481	-0.561451	-1.32826	1.77653	-0.322887	0.406721	-1.12774	-0.54798	-0.80495	-0.419787	-0.787404	-0.502974	-0.685524	-1.35415	-0.479217	-0.0896109	-0.916653	0.951223	-0.0236247
Breast	11BR076	k7	c8	Female	52	0.264202	-0.582527	-1.06045	-1.66797	-1.39745	-0.768407	-1.91024	-1.53343	1.35949	0.278176	0.977406	0.436265	-0.116155	-1.18756	-0.602471	-0.0827951	-0.37932	1.11862	-0.61339	0.0826688	0.0859875	1.02001	1.41382	1.10678	0.802633	0.274281	1.99293	0.965489	0.338687	1.27116	0.285318
Breast	05BR005	k6	c7	Female	50	0.176693	0.519136	0.0123672	0.361171	-0.173591	-1.54344	-0.971189	-1.95044	2.04833	1.58832	1.51999	1.27057	0.482384	-0.673874	-1.39368	-1.66591	-0.0649222	0.395057	-0.467946	-0.204707	0.119855	-0.177549	1.26115	0.335046	0.767285	1.35009	0.673236	0.208507	-0.951977	0.3508	0.419523
Breast	18BR016	k7	c7	Female	73.75	0.509226	1.04819	1.28704	-0.497695	-0.838408	0.231884	-0.582767	-1.16447	0.335164	1.25108	1.21504	1.28079	0.99928	-1.1167	-0.635535	-0.30636	0.157813	-0.44582	-0.71076	0.229167	-0.333624	-0.56454	-0.32067	-0.584509	0.678339	0.105846	0.373276	-0.0959185	0.270784	0.558145	0.902046
Breast	13BR009	k10	c7	Female	75	-0.2763	0.14385	-0.256594	-0.349917	0.0819257	0.206458	-0.0556823	-0.249918	-0.210923	0.654062	0.835005	0.483723	0.454088	0.593748	-0.14583	-1.03953	0.63171	1.11895	1.0231	0.209565	0.121811	-0.000537617	-0.86214	-1.04656	-1.30601	0.80548	1.24271	-0.0334551	-1.43506	-0.410725	0.253422
Breast	CPT000814 0004	k4	c5	NA	NA	0.620741	1.03095	0.496914	0.0192941	0.443231	0.254316	2.42482	1.83391	0.0641467	0.554103	-0.980272	0.0855543	-1.09448	0.76944	-0.538947	1.33323	-0.169464	-0.242779	1.27219	-0.689987	-0.143844	-0.944831	-1.27355	-1.76218	0.0662839	-1.04735	-1.65481	0.197348	0.326475	-0.566007	-0.264372
Breast	11BR080	k4	c5	Female	68.3333	-0.420437	1.86624	0.723622	-0.72974	-0.426754	-0.54779	-0.155715	0.0474154	0.752905	0.513501	0.327165	1.26899	1.0039	1.29043	2.06665	-0.240831	0.337885	2.14717	2.49769	1.09462	0.176942	-0.128643	0.261458	1.27499	0.303978	1.12049	0.4653	2.11725	1.35535	0.0744004	0.331841
Breast	15BR003	k7	c8	Female	74.5833	3.32634	2.878	2.3311	1.87921	0.833432	0.132022	-0.474305	0.105037	1.34976	0.493873	1.36471	-0.713888	-0.269357	-0.410792	0.287529	-0.576463	-0.0661365	1.46619	-0.260547	0.604599	0.153548	0.96099	-0.0217011	0.934969	0.752096	0.627005	0.807261	-0.824365	1.99718	-0.596495	-1.22312
Breast	01BR042	k4	c5	Female	58	0.29246	1.14468	1.26389	-0.329514	-0.737232	-0.17949	1.68289	1.64718	0.00249576	0.110502	0.0221372	-0.455695	-0.501493	1.10427	0.16276	0.260277	-1.23896	-0.139983	0.744299	0.183113	-1.00887	-0.667043	-0.285487	-0.487104	0.30611	-0.606599	-1.44597	0.28536	0.318669	0.268083	-0.818623
Breast	11BR058	k10	c7	Female	65.5833	1.00123	0.438212	0.794798	-0.204731	0.0600528	-1.27022	-0.784827	-1.30205	1.64527	0.461234	2.57449	0.485853	0.288213	-0.577871	-0.0884339	-0.201254	0.122124	0.00660065	-0.242862	-0.127388	-0.59932	0.0452567	1.35067	-1.41485	1.20134	2.35227	2.02959	-0.440369	0.163128	-0.967237	0.371202
Breast	14BR014	k7	c8	Female	59.1667	2.66067	1.84043	0.731003	1.75661	1.45926	-0.39477	-0.760751	-0.559935	1.50924	0.427441	1.28627	1.06174	-0.230164	0.36121	-0.0673371	-1.80423	0.0703926	0.259462	-0.566579	1.93219	1.96202	1.41694	0.237728	-0.285131	1.99564	0.933652	-0.380396	0.246356	1.51701	0.762725	-0.600669
Breast	11BR012	k5	c4	Female	77	-1.17547	-1.61199	-1.29857	-1.21764	-0.744574	0.443037	0.916652	-0.0827823	-1.13572	-0.578589	0.222509	0.558366	0.715444	0.315357	0.444758	1.20027	0.905009	-0.377655	-0.115922	0.579649	0.28449	-1.15209	-1.49548	-0.646017	-0.359605	-1.18884	1.23919	-0.543153	-1.75661	0.977375	0.303409
Breast	01BR008	k4	c3	Female	48	-0.946788	-1.939	-2.58213	0.026383	0.508506	-0.544861	1.29224	1.13534	-0.576874	-1.82279	-2.34367	-0.0262296	-0.723482	2.35607	3.13881	1.39199	1.93209	0.863447	2.95819	2.15454	-0.20622	-0.671676	0.468204	2.21099	-2.04901	-0.42994	-1.08306	0.360704	-1.74763	1.70934	0.00134146
Breast	01BR009	k4	c5	Female	64	0.209743	-0.0890042	-1.11596	1.46765	1.15981	-0.791622	0.524404	0.0495454	0.801526	1.18686	0.26737	1.17356	0.770003	-0.351506	0.0409028	-0.457599	0.155421	-0.443303	-0.0617968	-0.0383847	0.107461	-0.426236	0.520622	1.12054	-0.669682	1.0705	0.0323872	-0.0560226	-0.148012	-0.74413	1.53312
Breast	21BR002	k2	c7	Female	86	-0.696854	-2.62213	-2.08129	-0.655135	0.47824	-0.749198	-1.21058	-1.2206	-0.0768041	-1.15559	0.00161013	0.243913	0.377819	-0.961311	-0.0801373	0.336836	1.39506	1.27881	0.560273	1.18384	-0.646464	-0.0423291	0.487601	0.0542634	0.0446225	2.43667	0.502916	-0.120984	-0.699309	0.130477	1.00513
Breast	21BR001	k2	c10	Female	86	-0.389359	-1.69048	-2.22211	0.403643	0.199932	0.257735	0.477655	0.353103	-1.43555	-1.86342	-2.00237	-0.780789	0.190478	0.737667	1.83964	2.21491	1.45322	1.1281	1.06357	1.7038	1.30414	-2.21446	-0.659251	0.398755	0.0597744	-0.158299	0.0529758	-0.585784	-0.434388	0.731246	0.723449
Breast	05BR004	k7	c8	Female	46	-0.434783	-1.05461	-0.0655082	-0.907984	-0.942177	0.0878904	0.648409	0.209321	0.607127	-1.33811	-1.22776	0.649886	0.503994	-1.04638	-0.23861	1.25434	3.01237	0.472649	-0.759432	-0.00601998	0.524308	0.184423	0.188759	-0.0564004	-0.663457	-1.5686	0.47061	-0.807786	-0.242941	0.981789	1.03254
Breast	01BR026	k4	c5	Female	48	-0.823369	-0.319762	-0.368193	-0.814643	-0.310082	-1.34866	-0.186105	-0.844976	1.71736	1.4813	0.733039	1.16785	0.334907	0.0623769	0.298755	-1.8066	0.291094	0.455413	0.213013	0.450728	0.743388	0.726882	2.0347	0.921968	1.25544	1.18218	0.502235	0.292851	0.347384	-1.09356	0.633522
Breast	03BR006	k4	c5	Female	42.5833	-1.28842	-1.97507	-2.98522	0.445135	0.952943	-0.15028	2.83821	1.02681	0.485035	-0.946891	-1.43946	2.06127	0.29372	-0.625323	-0.756652	1.00596	0.22569	-0.989019	0.553296	-0.957189	-0.627863	-1.02932	-0.635026	0.777538	-1.51282	-0.833897	-0.853193	0.199861	-0.382659	0.0248534	0.636645
Breast	01BR023	k5	c2	Female	52	-0.179326	-2.67318	-2.80723	-0.212797	1.43835	0.599101	0.6395	0.521772	-2.78872	-2.45081	-2.67448	-1.31298	-0.525839	-1.07077	-0.524356	1.78031	1.21211	-1.29669	-0.855512	-0.0970889	1.16957	0.655233	-1.27396	0.0212326	-1.41955	-2.40275	-0.0909491	-0.119653	-1.85818	2.03709	0.774802
Breast	01BR020	k4	c5	Female	45	-0.376672	-1.7518	-2.52929	-0.447528	-0.431622	-1.18034	2.62928	1.16228	-0.663641	-1.22946	-1.49747	1.63916	0.211056	-0.81981	0.980752	0.864993	1.15409	-1.03784	-0.859589	-0.102743	-0.20262	-1.38313	-0.471922	1.18138	-1.61771	-0.606723	-1.56292	1.93656	-1.76898	2.01857	0.00153119
Breast	20BR006	k4	c5	Female	65.5	-0.186165	0.220388	0.193573	0.0279645	0.885529	-0.114683	1.76632	1.34264	-0.949871	1.07675	0.676761	1.80789	0.00938663	0.483828	0.352849	0.319746	-1.0382	-1.58445	-0.422855	-0.75401	-0.355528	-1.0687	-0.843221	-0.381873	-0.949714	-0.315529	-1.30995	0.0569371	0.276335	0.845478	0.885642
Breast	03BR011	k7	c6	Female	71.1667	-0.48879	-1.62214	-0.896846	-0.479938	-0.241206	1.01939	0.708423	-0.654688	-0.710234	-0.593205	0.262229	0.436512	0.777016	-1.89713	-1.45618	2.29371	-0.977581	-1.12335	-1.26198	-0.380842	-0.052447	0.100564	-0.673178	-0.489727	-1.35734	-1.09564	-1.67163	2.02101	1.08849	-0.0111392	-0.60342
Breast	09BR001	k5	c2	Female	61.5833	0.597749	-1.37266	-1.15343	0.157457	-1.04608	-0.8354	0.781078	0.71462	-0.735365	-1.61441	-1.51626	-1.0018	1.84223	-2.27844	-1.4415	0.980093	0.692631	-1.14429	-1.68131	-1.43256	1.3642	0.129995	-0.274223	-1.08341	-1.95258	-1.9372	0.292835	0.744128	-1.87371	1.161	0.830697
Breast	01BR010	k10	c7	Female	65	0.146221	-2.12853	-2.70982	0.0462154	0.819254	-0.0524932	-0.308025	-1.29687	1.09741	-1.13734	-0.239227	0.210666	0.67596	-0.387914	-0.109714	-1.35344	0.0747565	-0.67403	-0.119663	-0.0942712	-0.426168	0.147474	0.406023	-0.641233	-0.504538	0.247804	3.42391	0.0823033	-1.67683	0.0389963	0.568006
Breast	11BR011	k2	c3	Female	71.5	0.35862	-0.679078	-0.304828	-0.335634	-0.162749	0.612354	-1.17453	-0.644734	-1.37971	-1.9474	0.135687	-1.5194	-0.0824447	0.962736	2.52936	-0.458311	0.764178	1.2784	1.68105	1.65263	0.0568107	0.790326	-0.464904	1.83191	-0.0216052	0.0122722	1.27537	-0.421867	0.688863	0.731315	-0.166766
Breast	11BR031	k7	c9	Female	50	0.853313	0.456331	1.39223	-0.402347	0.326442	0.39813	-0.443485	-0.755375	-0.209175	0.0266022	0.342404	0.79508	-0.409926	0.132821	0.135486	-0.638058	0.965396	-0.308545	0.230439	0.147383	0.323677	0.157398	-0.161231	-0.306215	0.0790802	-0.0534821	1.50837	-0.0814293	0.875236	0.761862	0.401623
Breast	11BR036	k4	c9	Female	51.5833	0.575942	-0.148525	0.725037	0.741713	-0.31328	-0.148225	2.41564	1.20703	-0.930313	0.197142	-0.924393	-0.445205	0.658454	-1.09185	-1.40576	2.61011	-0.108757	-1.64806	-0.847858	-0.909033	1.12066	-1.4619	-0.840174	0.132377	-0.919974	-0.9939	-1.14292	1.85859	-1.49141	0.0573019	-0.371076
Breast	11BR053	k7	c4	Female	61.9167	-0.355897	1.07392	0.361521	0.339238	-1.01274	-0.0747057	-0.475694	-0.0635162	0.469208	0.646913	-0.0731326	1.45568	-0.130716	-0.454292	-0.166653	0.0396392	-0.965958	-0.209957	-0.345978	-0.328534	0.416444	0.28459	-0.83205	1.03067	0.574138	0.132178	0.622993	0.382608	-0.501815	-0.0806531	-1.02375
Breast	11BR060	k10	c9	Female	52.8333	-1.62557	-0.620086	-0.583236	-1.13745	-0.806523	0.708957	-0.0228137	-0.694481	0.629366	0.137007	0.768787	-0.1758	0.211089	0.314328	-0.466445	-0.568207	-0.633688	-1.17071	1.79263	-0.00169925	0.264263	-0.398909	0.374656	-0.626823	0.149968	-0.444635	0.467473	0.347435	-0.0825216	-0.453301	-0.0487778
Breast	14BR005	k5	c6	Female	78.3333	-0.244332	-0.790747	-0.492116	-0.149034	0.829505	0.516032	1.29677	1.02963	-2.46633	-1.68461	-0.547171	-1.85789	-1.48364	0.00166402	-1.40794	2.52482	0.958374	-1.48188	-0.54642	-0.958061	-1.45115	-0.0739372	-1.38709	-1.19388	-0.0348502	-1.35401	-1.18328	-0.195136	0.87989	-0.281388	-0.709782
Breast	21BR010	k7	c8	Female	71	0.84301	0.5587	1.67513	-0.0917171	-0.413624	0.230893	-0.71582	-0.692978	-1.02743	-0.00982958	0.807996	0.220382	-0.0842587	-1.36634	-1.4714	-0.56924	0.357453	-0.726304	-1.4214	-0.325884	0.673392	0.515	-0.131562	-0.11554	-0.537908	-0.659976	-0.138702	-1.73403	0.288105	-0.11244	0.182943

## Sheet: CPTAC-TCGA
							pathway gene signatures	pathway gene signatures	pathway gene signatures	pathway gene signatures	pathway gene signatures	pathway gene signatures	pathway gene signatures	pathway gene signatures	pathway gene signatures	pathway gene signatures	pathway gene signatures	pathway gene signatures	immune cell signatures (Bindea et al.)	immune cell signatures (Bindea et al.)	immune cell signatures (Bindea et al.)	immune cell signatures (Bindea et al.)	immune cell signatures (Bindea et al.)	immune cell signatures (Bindea et al.)	immune cell signatures (Bindea et al.)	immune cell signatures (Bindea et al.)	immune cell signatures (Bindea et al.)	immune cell signatures (Bindea et al.)	immune cell signatures (Bindea et al.)	immune cell signatures (Bindea et al.)	immune cell signatures (Bindea et al.)	immune cell signatures (Bindea et al.)	immune cell signatures (Bindea et al.)	immune cell signatures (Bindea et al.)	immune cell signatures (Bindea et al.)	immune cell signatures (Bindea et al.)
cancer type	case	Proteome-based pan-cancer subtype k1-k10	mRNA-based pan-cancer class c1-c10 (protein data)	mRNA-based pan-cancer class c1-c10 (mRNA data)	gender	age	Fatty acid metabolism	Glycolysis/GNG	Pentose phosphate	TCA CYCLE	OX-PHOS	Ras	YAP1	MYC	EMT	HYPOXIA	NRF2/KEAP1	WNT	aDC	T cells	T helper cells	Tcm cells	APM2	APM1	Cytotoxic cells	Eosinophils	Mast cells	Neutrophils	B cells	iDC	Macrophages	Th1 cells	Th2 cells	DC	CD8 T cells	NK cells
CRC	TCGA-A6-3807	k8	c9	c7	FEMALE	53	0.899091	0.328153	0.611294	0.822488	0.881105	0.590363	-1.33743	-0.595707	0.0423397	-0.398708	-0.064609	0.332309	-0.333119	-0.223919	-0.138301	-0.981258	0.339553	0.539161	1.48813	-0.387681	1.34865	0.238117	1.25974	-1.53155	0.698068	-0.338563	0.720369	-0.8372	-0.705699	-0.572933
CRC	TCGA-A6-3808	k7	c8	c8	MALE	73	-0.78532	0.495938	0.145102	-0.794324	0.0756126	-2.44789	-1.71128	-2.08781	1.14444	0.466641	-0.00999856	0.00264793	-0.444599	0.682127	-1.15666	-0.509782	0.392649	0.00568902	-0.0781782	0.0232862	2.09132	1.19855	1.20802	1.31361	1.40585	0.671562	0.598887	-0.8372	0.121946	1.58766
CRC	TCGA-A6-3810	k6	c7	c7	MALE	62	-0.857372	0.320941	0.67272	0.662752	-0.857996	-1.00617	-0.41251	-1.8088	1.21368	0.376692	-0.0254109	1.01563	-0.677755	-0.321744	-0.51168	0.574344	0.185719	0.494601	0.217691	0.841807	0.0741918	-0.459988	-0.731439	1.4495	0.806841	-0.52793	1.1064	0.896602	0.483444	2.54782
CRC	TCGA-AA-3518	k3	c8	c10	FEMALE	81	0.852218	1.14668	0.825947	0.780005	0.111813	-0.126849	-0.713023	-0.599302	0.597527	1.30944	0.785002	0.0679548	0.412839	0.281704	0.723293	-0.987014	1.22273	0.221587	0.161872	-0.591611	0.72049	0.0289771	0.495449	0.312225	0.722776	0.781225	0.879366	-0.8372	-0.175116	0.375637
CRC	TCGA-AA-3525	k4	c1	c10	MALE	90	-1.93039	-0.620719	-0.224748	-0.916412	-0.405489	-0.235303	0.74486	0.427122	-0.295016	-0.711447	0.327775	-0.399639	-0.13281	-0.12644	0.578405	0.717514	-0.596685	-1.18702	1.05012	2.60883	0.43812	0.597143	0.397781	0.336075	-0.539075	-0.580865	0.693383	-0.8372	1.98773	-1.67171
CRC	TCGA-AA-3526	k3	c8	c10	MALE	57	0.00826573	-0.141844	-0.391457	-0.184004	0.106247	0.87111	-1.00072	-0.879345	1.0168	-0.354451	0.359463	0.426005	2.66418	-1.48909	1.15027	-0.849898	-0.252231	0.548929	1.16895	0.562622	0.681976	0.391679	1.38078	-1.09726	0.447928	1.22592	0.321632	-0.8372	-0.0779254	0.174892
CRC	TCGA-AA-3529	k6	c4	c2	FEMALE	78	-0.111075	-0.15037	-0.13626	0.136663	-0.280606	-0.679273	-0.0339555	-0.760809	0.32014	0.226298	0.558362	1.12395	-0.275303	-0.953198	-0.167981	0.607699	-0.0894368	-0.815836	-0.0152394	1.28981	0.652256	0.144018	-0.588582	1.10874	0.643723	0.541292	0.552615	-0.8372	0.0290981	0.364103
CRC	TCGA-AA-3531	k4	c4	c4	FEMALE	75	1.22684	0.723927	-0.673341	0.319717	-1.15212	0.252913	0.947585	-0.405322	-0.630207	-0.322917	0.551871	-0.0681989	0.196922	-0.606794	1.63401	1.11727	-1.51456	0.356548	0.109589	0.768178	-0.213573	0.119407	0.397595	-1.64894	0.766813	-0.65931	-0.826234	1.79967	0.325915	1.16634
CRC	TCGA-AA-3534	k7	c8	c4	FEMALE	78	1.44992	0.279759	-0.953799	0.494341	1.34159	-0.433948	-1.00155	-0.0829789	0.23791	0.70353	0.182411	-0.860574	-0.422179	0.879764	-0.555071	-0.0825562	0.162523	-0.924789	0.0099737	0.170687	0.530829	0.300287	0.633331	1.19646	0.537153	0.401412	0.398582	0.935733	-1.42725	0.0456695
CRC	TCGA-AA-3552	k10	c6	c2	MALE	85	1.60188	0.35387	-0.50573	0.527263	-0.0681719	0.327474	0.416062	0.0493207	0.0400095	-0.617008	1.16864	0.670684	0.0550643	-0.523139	0.862275	1.03566	0.462097	1.89907	0.89124	-0.47644	-0.4888	-1.23286	0.401964	1.11237	0.366436	0.661508	0.0516482	2.4168	-0.0275369	0.61664
CRC	TCGA-AA-3554	k3	c10	c3	FEMALE	62	-0.0571546	0.298353	0.898295	-0.356294	0.238942	-0.114629	-0.821004	-1.57029	0.531986	0.4498	0.274452	-0.151906	-0.770201	0.410354	-0.994429	-0.160945	-0.0530551	0.77544	-0.0642507	-0.0986489	1.46549	0.61206	0.498281	0.150079	0.976951	0.724626	1.09529	-0.8372	-0.218162	0.699647
CRC	TCGA-AA-3558	k3	c6	--	MALE	70	-0.210323	0.00106604	0.477849	-0.117265	-0.0531434	1.047	1.16169	0.556607	-0.901415	0.0558514	0.151629	1.34766	-0.576883	-1.46484	0.0487151	0.322912	-1.2132	0.117281	0.0524047	-0.350807	-0.554672	0.550163	0.623078	0.407706	-0.932537	-0.0117978	1.07773	0.622995	0.517035	-1.34745
CRC	TCGA-AA-3561	k10	c6	c6	MALE	72	-0.938627	-1.13199	-0.360091	-0.556304	-0.843805	-0.366666	0.919943	0.154407	-0.217704	-0.154505	0.631715	1.65651	-0.629244	-0.537627	1.88893	1.30566	-1.74495	-0.172202	-0.107409	-0.236564	-0.360348	-0.472982	-0.825632	-0.915702	-0.443062	0.0963122	-0.419078	1.34845	0.262074	0.221168
CRC	TCGA-AA-3664	k10	c6	c2	FEMALE	74	0.347702	0.128161	0.513517	-0.394709	-0.461051	-0.849695	0.866064	0.82938	0.267714	-0.247881	0.722939	0.010837	0.884989	0.555932	0.620578	1.97017	0.138289	-0.603995	1.48625	0.719244	-0.716522	-0.730611	1.45272	-0.308358	-0.176633	0.353977	2.43775	-0.8372	0.365734	-0.825447
CRC	TCGA-AA-3666	k5	c6	c10	MALE	68	0.254758	-0.405239	0.027028	0.761634	-0.973119	0.40459	0.881147	0.237709	-0.371295	-0.719529	0.416695	0.48301	0.0826778	-0.273724	0.338285	0.265913	-0.140251	1.25771	0.0802616	-0.989834	-0.588649	0.0844992	1.36225	-0.343534	-0.374111	0.722415	0.823646	0.47172	0.306754	-0.593201
CRC	TCGA-AA-3672	k4	c10	c5	FEMALE	90	-1.2992	0.923969	0.72695	-0.95304	0.240153	-0.153447	0.322955	0.45684	-0.860697	1.06542	-0.262133	0.396647	1.70873	-0.0275642	0.0138379	-0.554226	3.51204	0.616113	2.80599	-0.900663	-0.995268	0.224551	1.14913	0.0961982	-0.0390988	1.64942	1.55998	-0.8372	1.21028	-1.16494
CRC	TCGA-AA-3684	k7	c8	c8	FEMALE	65	1.50269	1.25486	0.598795	1.29768	0.86895	0.0827561	-1.70875	-1.21252	0.370341	0.932919	0.238483	-0.137119	-0.55297	-0.0101465	-1.32375	-0.997419	0.262884	-0.940876	1.11222	0.695456	1.38265	-0.8287	-0.638	1.00656	0.844802	0.658463	0.631282	-0.8372	0.257551	0.921381
CRC	TCGA-AA-3695	k6	c7	--	FEMALE	63	-1.07653	-1.44882	-1.19926	-0.787438	-0.0559139	-2.10944	1.10629	-0.472193	0.393065	-0.930352	0.109408	1.44119	-0.560538	-0.316557	1.84704	0.788324	-0.854151	-0.863418	0.0622675	1.65989	-0.701408	-1.09621	0.78566	0.174193	0.504926	-0.876084	1.06251	0.622995	1.21777	0.481763
CRC	TCGA-AA-3710	k3	c10	c10	FEMALE	80	-0.960722	-0.567243	0.275414	-0.92754	-0.240613	0.432343	-0.477946	-0.524617	0.880748	0.327757	0.419296	-0.509394	2.70575	-1.00993	-0.239207	-0.383505	1.04827	1.4666	2.34476	0.713697	0.251868	0.982619	1.16735	-0.286965	0.65839	1.14911	0.146366	-0.8372	-1.83676	-0.41131
CRC	TCGA-AA-3715	k6	c7	c7	MALE	77	-3.22652	-1.5776	-1.96179	-2.82647	-1.0678	-0.750471	0.16332	-1.61681	2.69044	-0.894608	-0.287881	-0.411523	0.913047	0.125521	0.526227	-0.428676	1.55353	1.227	1.31814	1.11396	0.10142	1.1082	0.056964	0.675772	1.55392	0.00274326	-0.453501	-0.792974	-1.49819	-1.02963
CRC	TCGA-AA-3818	k7	c7	c2	FEMALE	78	-0.62998	0.353621	0.494636	-0.614216	-0.778709	-1.57971	-0.618156	-1.40328	0.940285	1.36393	0.382829	1.59447	-1.60343	0.279264	-0.726511	0.240798	-0.293614	-0.0436102	-0.252942	0.918155	-0.414408	0.47745	-0.642298	2.05434	0.998986	1.38459	0.694686	2.18778	-0.34	1.19461
CRC	TCGA-AA-3848	k10	c4	c6	FEMALE	82	-0.327239	0.561045	0.690394	0.155026	-0.323721	-0.521275	0.3291	0.330691	-0.264791	0.301691	0.0916805	0.662415	0.320584	0.456559	1.45078	-0.370723	-0.420184	0.0464398	-0.0734872	0.408378	-0.264445	-0.625643	1.25166	0.306543	-0.287635	-0.02895	0.357594	-0.0292774	0.20346	0.560847
CRC	TCGA-AA-3864	k5	c6	c10	MALE	71	-1.91902	-1.32893	0.0362204	-1.10404	-0.622716	-0.0201442	0.917044	0.989423	-0.517531	-0.266593	0.456335	0.438693	0.414368	-0.958127	0.309566	-0.564325	-1.6452	-0.459673	2.29474	-0.765914	-0.158043	-0.664502	-0.982228	1.21268	0.639425	-0.155037	1.8883	-0.8372	-0.293379	-1.41511
CRC	TCGA-AA-3986	k7	c8	c3	MALE	73	-0.345194	0.773062	1.4725	-0.321717	-0.13604	-1.13824	-0.974807	-0.672514	0.869743	1.09556	0.0961111	0.433871	-1.01836	1.06238	-0.352195	1.6246	-0.0599659	-0.466815	-0.0166067	0.299436	2.09767	0.733294	0.914101	1.76266	0.743832	1.96653	-0.210361	-0.8372	-1.30114	0.0185132
CRC	TCGA-AA-3989	k5	c6	c3	MALE	84	0.880065	0.467507	0.00757684	0.752138	0.225995	0.596932	1.19946	0.0335912	-0.944369	-0.725124	0.558531	0.821249	-0.905587	-0.270084	0.908598	0.101566	-0.510361	0.0714694	0.65907	-1.19527	-0.198059	-0.68417	1.00763	0.528372	0.557634	-0.264364	0.650866	0.422918	0.497831	-0.0220903
CRC	TCGA-AA-A004	k7	c2	c1	MALE	76	1.57675	1.18661	0.89154	2.08229	1.88732	0.480148	-2.30395	-1.18744	-0.239063	-0.0867224	0.748898	-0.132748	-0.612735	-0.286221	-1.88936	0.439691	0.284941	-0.267786	0.0307704	-0.452304	1.40589	-0.134255	-0.0985258	1.23753	0.453682	1.85967	0.273055	-0.8372	-0.190126	-1.11398
CRC	TCGA-AA-A00A	k6	c7	c10	MALE	80	0.704116	1.0999	0.997467	0.754547	0.437725	-0.961274	-0.0599693	-0.0768878	0.990422	1.21824	0.718934	1.01099	0.568774	-1.83669	-0.0119151	-0.333237	0.968326	-0.0140641	-0.0477979	-0.579732	0.472605	1.68969	-0.146386	0.924436	1.00532	1.3629	0.382795	1.63191	0.0249351	-0.770084
CRC	TCGA-AA-A00E	k3	c6	c10	MALE	65	-0.865927	-1.15133	-0.911211	-1.14871	-0.439166	0.659999	0.218224	0.100231	-0.393116	0.00206821	0.346792	0.711282	0.129775	0.386466	0.427819	0.0289974	-0.00142155	0.637449	1.12695	0.348017	-0.159436	-0.153724	1.53724	-0.230791	0.206424	1.03825	1.57178	-0.8372	0.875181	-0.69112
CRC	TCGA-AA-A00F	k9	c1	c9	MALE	66	0.578962	0.508367	0.734855	-0.0935703	0.458253	0.360271	0.114972	-0.101977	-0.696205	0.287154	0.351343	-0.449247	-0.770201	-0.441308	-1.44855	0.419878	-0.124031	-0.22816	0.0553282	-0.432642	-0.353919	-0.376902	-0.0434519	0.248551	0.0521178	0.853483	-0.138699	0.622995	-0.676141	-1.70095
CRC	TCGA-AA-A00J	k3	c10	c7	MALE	80	0.139963	0.767304	0.788209	0.458633	-0.0287278	-0.0678478	0.520764	-0.448796	0.595399	1.77002	0.884694	0.4685	0.313615	0.368148	-0.431737	0.320251	0.0444799	-1.73053	0.0411173	0.455654	0.167064	0.253758	-0.260186	0.334265	0.0841949	2.12982	0.323559	0.507598	-0.44981	-0.202694
CRC	TCGA-AA-A00K	k7	c8	c6	MALE	79	-0.305454	1.25143	0.60177	-0.44782	-0.501313	-1.27681	-0.971339	-1.32621	1.21831	0.432696	0.620407	0.105563	0.0882372	0.32299	-2.05415	-1.17705	-0.279205	-0.406572	0.0447127	0.172118	2.21314	0.876081	-0.916593	0.733052	0.306188	1.54805	0.888294	-0.8372	1.56307	-0.481234
CRC	TCGA-AA-A00N	k3	c3	c7	MALE	75	-2.50188	-1.21483	1.50604	-2.3326	-1.28485	-0.745493	-0.890762	-1.16917	2.6345	1.87318	-0.431624	1.35171	-1.58602	1.37259	-3.03761	-1.08625	0.888955	-0.281493	1.70721	-0.0838974	0.0788863	3.16782	-0.313226	0.551698	2.48096	0.875939	-0.00379027	1.78023	0.62529	-0.168665
CRC	TCGA-AA-A00O	k7	c7	c8	FEMALE	83	2.20377	0.755659	0.119036	2.19987	0.828358	-0.48837	-0.938935	-0.448063	0.437462	0.0125076	1.16579	0.844638	0.624771	0.0374088	0.678406	1.10842	-0.110422	0.00172616	1.664	-1.94522	-0.721369	2.66028	0.94685	-0.376119	-0.365657	1.43489	-0.103143	0.103902	-0.459504	0.268712
CRC	TCGA-AA-A00R	k2	c3	c10	FEMALE	64	-1.79927	-0.548206	1.50333	-1.07035	0.889845	-1.83163	-0.0664951	-0.0492543	1.06112	1.05572	-0.470342	0.517027	2.4271	2.26202	-1.17509	0.169198	1.27535	1.1738	4.86394	0.127893	-0.398434	1.89482	0.6547	0.977335	1.80649	1.53215	0.889311	0.622995	0.267392	-0.245163
CRC	TCGA-AA-A00U	k5	c6	c6	MALE	50	0.34282	0.179569	-0.123984	0.19494	-0.0641546	0.451306	1.89346	1.52472	-0.257376	0.36446	0.393444	0.907228	0.517784	0.00161567	0.798103	1.30179	-0.310984	0.536457	-0.0477979	0.798516	0.154147	-0.847803	0.350436	0.312459	-0.2352	-0.0153221	0.46432	0.360295	0.806765	-1.25599
CRC	TCGA-AA-A010	k3	c3	c6	FEMALE	46	0.808713	1.26348	1.84288	1.14791	1.18709	0.908619	-2.07607	-0.72476	-0.347998	-0.029362	0.183672	0.061568	-1.07523	0.14208	-2.06047	-2.01356	0.674749	0.526564	1.58403	0.356033	1.96954	0.419676	0.0723978	1.04777	0.390266	1.65287	0.587663	-0.8372	-0.0428936	-1.34483
CRC	TCGA-AA-A017	k2	c6	c9	FEMALE	57	0.317543	0.517925	0.329721	0.644663	0.118137	0.965618	0.23646	-0.152514	0.0767555	0.00145555	0.503443	0.143454	-1.03083	0.573176	-0.180847	0.997032	-0.493555	-0.788721	0.161883	0.564312	0.819051	-0.212345	1.81038	-0.205212	-0.03108	0.0988733	0.194769	-0.107044	-0.935302	0.222449
CRC	TCGA-AA-A01C	k7	c8	c4	MALE	75	0.806884	0.29481	-0.276693	1.32067	1.41662	-0.126922	-0.530003	-0.580577	0.10105	-0.286565	0.537127	-0.04515	-0.58176	0.207186	-0.844578	-0.0169737	-0.170207	-1.08245	-0.193186	0.573679	0.490489	0.410621	1.23382	1.53031	0.120248	1.26696	1.46499	-0.8372	0.0374355	0.685481
CRC	TCGA-AA-A01D	k7	c8	c8	FEMALE	47	-1.46754	-0.193767	0.597883	-0.264852	-0.577351	-1.17515	-0.80907	-1.52834	1.33745	0.0220891	-0.573416	0.96099	-1.58602	0.468394	-2.59293	-2.73404	0.156514	-0.910527	0.21826	-0.364605	-0.665654	1.25858	-0.609485	0.291549	0.116179	1.31058	0.44023	-0.814972	-0.973616	1.10326
CRC	TCGA-AA-A01F	k5	c6	c6	MALE	72	0.180233	-0.864303	-1.75267	-0.410267	-0.666372	0.75821	0.774668	0.0319304	-1.04105	-1.51265	0.406734	0.0153424	0.155503	0.157472	0.885241	3.71351	-1.45283	-0.0126285	-0.0522252	-0.732392	-0.12174	-0.328677	1.04687	-1.66294	-0.0216984	-0.384505	0.564525	0.611734	0.515233	-1.49354
CRC	TCGA-AA-A01I	k10	c9	c2	MALE	76	1.62435	0.0813972	0.667325	0.263499	-0.000690869	-0.0116916	-0.259187	-0.0819683	-0.349586	-0.334922	0.682217	0.620469	0.10079	-0.624291	0.379523	1.09874	-0.142621	0.410099	-0.0166067	-0.263915	0.27443	0.0289434	1.92913	-0.179679	0.894514	0.585105	0.21338	0.372968	0.622153	1.10455
CRC	TCGA-AA-A01K	k6	c7	c7	FEMALE	74	-0.487634	0.137042	0.788533	0.256931	0.466541	-1.44483	-0.400155	-1.34382	1.46052	0.736005	0.538076	0.387034	0.106987	0.495273	-0.895561	0.881589	0.611063	0.82373	0.42578	0.47451	2.07026	0.949115	-0.466639	-0.159452	1.63713	-0.522405	-0.00594763	-0.8372	-0.515084	0.166827
CRC	TCGA-AA-A01P	k3	c10	c3	FEMALE	80	-2.02382	-1.07786	-0.0665714	-2.19279	-0.340759	0.63955	-1.03551	-1.2027	1.71383	0.372883	0.407675	0.484575	3.56762	0.226808	-2.18431	-0.222859	2.28868	1.61225	0.239275	-0.310971	0.221284	1.26903	1.22203	2.08641	1.17796	1.70524	0.179703	0.617372	2.60378	-0.845629
CRC	TCGA-AA-A01R	k4	c10	c1	MALE	47	-1.8909	-0.516587	0.645042	-1.26945	0.000515675	-0.327546	1.05	0.0413496	-0.0188625	0.689698	0.0996611	-0.0312443	1.81043	-0.0203626	-1.23549	1.00832	1.6768	1.77708	1.74605	0.0117898	1.04064	0.282446	1.77065	1.05614	0.284865	0.651549	0.555222	1.49491	-0.362016	-1.60042
CRC	TCGA-AA-A01S	k5	c6	c6	FEMALE	47	0.696676	-0.712369	0.0493051	0.483704	0.0946766	0.447599	1.692	0.960688	-0.855907	-0.285299	0.186312	0.838978	-0.0670184	-0.434022	1.26108	1.05113	-1.00393	-0.211351	-0.176225	0.154411	-0.500983	-0.133419	-0.437916	-0.520067	0.375737	-0.214825	-0.0494249	-0.8372	1.59874	-1.04852
CRC	TCGA-AA-A01T	k5	c6	c1	FEMALE	63	1.10259	0.198822	-0.223264	0.4892	0.705309	2.40071	-1.45355	0.18877	-1.09258	-0.762274	0.411839	0.903641	-0.0220538	-1.05398	0.958137	-0.163951	-0.843227	0.406893	0.589357	0.213635	0.942831	0.154529	-0.0134477	0.0660686	0.0553003	1.51606	-0.207446	-0.8372	0.153719	-0.67717
CRC	TCGA-AA-A01V	k7	c8	c6	MALE	59	-0.696321	-0.352106	-0.0755182	-1.31729	0.444949	-0.960427	-0.0557123	-1.32581	-0.403545	0.204701	0.653847	-0.11265	-0.58963	-1.56593	-0.0852765	-0.649546	-0.470972	0.600112	0.0447127	0.29979	0.0783583	0.330906	1.22604	1.25351	0.349356	0.648219	-0.318023	1.44974	-0.488944	-0.14871
CRC	TCGA-AA-A01X	k5	c5	c4	FEMALE	80	1.80874	0.810211	-0.161957	1.49993	-0.218277	-0.458183	0.736739	0.726825	-0.494702	-0.968476	0.477894	0.942701	0.639959	0.238312	0.198643	2.20976	-0.333849	-1.47699	-0.334334	-0.123735	-0.602639	-0.57428	1.38385	-0.350332	-0.290526	0.276231	0.144395	0.269397	-0.148492	0.0480749
CRC	TCGA-AA-A01Z	k9	c6	c6	MALE	68	1.10879	2.39192	0.685982	0.634976	-0.0879437	-0.51711	-0.584346	-0.66847	0.0930627	-0.972916	-0.137276	0.28803	-0.0607016	1.7998	0.514106	-0.931276	-1.14184	-0.113987	1.17871	-0.0455687	0.485481	-0.543636	0.852099	-1.7246	-0.0232012	0.0128176	-0.524618	1.3762	-2.14359	0.565976
CRC	TCGA-AA-A022	k2	c10	c10	FEMALE	88	0.772967	0.788977	-0.451456	1.41909	1.27797	0.11804	-1.06596	0.358846	0.162123	1.78212	0.0167529	0.399528	1.8755	1.50628	-1.48295	1.52275	3.24203	2.47542	-0.0974511	-0.2705	0.140449	-0.532688	2.25814	1.774	0.733113	1.83598	-0.222118	0.507598	-0.535881	-1.71898
CRC	TCGA-AA-A024	k9	c6	c6	MALE	81	0.981163	1.00795	0.808522	0.0421761	0.446632	1.03647	-0.807959	0.536552	-0.572009	-0.17622	0.215643	1.33495	-0.067995	2.144	0.0961407	-0.422199	-0.693223	-0.633699	0.359486	-0.218936	0.173959	-0.424095	0.260135	2.07061	0.456581	0.326332	0.67446	0.753669	0.634894	-1.41966
CRC	TCGA-AA-A029	k5	c6	c1	MALE	67	0.332266	-0.682837	-1.12764	0.127288	-0.362527	2.24193	-0.370274	1.08224	-1.10956	0.464176	0.635735	1.70537	-0.259944	0.123723	-0.20949	0.415862	0.3114	-0.116472	0.110105	-0.420899	-0.708192	-0.445894	-0.106056	0.310198	-0.0464292	0.641802	0.863671	-0.8372	0.807796	-0.870567
CRC	TCGA-AA-A02E	k6	c7	c6	FEMALE	82	0.730643	-0.508668	-1.3396	0.763352	0.751408	0.921482	0.208765	-0.659767	0.669964	0.185156	1.00725	2.59237	-0.152813	0.860238	-0.724886	0.939173	-0.932786	-0.489316	-0.0319299	-0.0568158	0.171622	-0.281095	0.224808	0.328187	0.345133	2.60528	-0.625005	1.70736	-0.0316361	0.772553
CRC	TCGA-AA-A02H	k5	c6	c6	FEMALE	74	1.01508	-0.373366	-1.65424	1.74154	0.80211	0.306358	0.37687	0.829772	-0.304537	-0.997648	-0.648438	0.496004	-0.411219	-0.191464	-0.415586	-0.883395	0.348533	-0.0463787	0.152372	0.401174	-0.150892	-0.0887097	-0.118679	-0.247194	-0.433788	-0.876084	0.981072	-0.8372	0.300985	-0.049769
CRC	TCGA-AA-A02J	k4	c6	c6	FEMALE	70	-1.42015	-0.620243	-2.70595	-0.919964	-0.487907	-0.443468	1.23488	0.240398	1.08785	-0.454498	-0.606961	1.25425	-0.0364282	0.107675	-0.669253	-0.030206	-1.2213	-0.905576	0.211983	-0.31399	-1.43441	-0.933294	1.05284	-0.0947908	-0.173007	0.0711261	-1.4524	-0.8372	0.628248	-0.691196
CRC	TCGA-AA-A02O	k10	c7	c6	MALE	82	0.820104	0.540519	-0.00364913	-0.0142481	-1.08132	-0.031773	-0.0618295	0.745562	0.0124735	1.26354	0.890337	2.80858	-0.539909	-0.604745	0.201171	1.19515	-0.111695	-0.547209	-0.164629	-0.81972	-1.02243	-0.0618873	1.51075	1.82843	0.456814	1.0799	0.717172	1.07637	0.71532	0.459928
CRC	TCGA-AA-A02R	k3	c3	c3	FEMALE	84	-0.278997	0.540439	2.39821	0.479969	1.26659	-0.78579	-1.27105	-1.36004	-0.228479	1.20146	0.370103	-0.370888	1.95527	-1.03563	-2.22205	-0.672842	1.86617	2.16621	0.724088	3.36805	0.80713	0.291041	0.490751	0.408485	1.08561	2.19587	-0.0389515	0.622995	0.20359	-0.862896
CRC	TCGA-AA-A02Y	k5	c2	c6	MALE	73	2.07553	1.1883	0.931346	1.30765	-0.507313	0.249955	-0.669576	0.430643	-0.524565	-0.616084	0.972283	-0.16115	0.983435	-0.213255	-0.31015	-0.528417	-0.400858	-0.481074	-0.102402	-0.473916	1.0624	-0.0455222	1.26901	1.04082	-0.41251	-0.141335	1.42725	-0.359052	0.396589	0.396757
CRC	TCGA-AA-A03F	k5	c6	c6	FEMALE	90	0.470026	1.18357	0.281309	0.637117	1.37122	1.17491	-0.745589	0.642702	-0.290951	0.659602	0.397388	0.604237	-0.400419	0.256511	-0.152767	-0.350084	0.432201	-0.0952346	-0.140492	-0.590477	-0.0174155	0.427022	-0.0131128	-0.234655	0.317489	-0.678841	1.08858	1.19114	-0.0921065	-1.24726
CRC	TCGA-AA-A03J	k5	c6	c1	FEMALE	65	-0.886735	-1.4397	-1.93024	-0.267998	0.331419	-0.398004	1.93745	0.718167	-1.11392	-1.72103	-0.126855	1.41371	-1.14727	0.761616	0.536724	1.96963	-0.399462	-0.227086	-0.0125173	0.736271	-0.623134	0.103815	1.08481	-1.95925	-0.314374	0.413629	-0.401701	-0.8372	0.409156	-0.219911
CRC	TCGA-AF-2691	k5	c6	c8	FEMALE	48	-1.03565	-3.49831	-4.16577	-0.91482	-1.50479	0.315055	0.8161	0.223035	-0.94609	-2.09244	-0.845486	1.8534	0.627448	-0.175959	0.568319	1.58205	-1.60098	0.276287	-0.56705	1.36148	-0.83771	0.887664	0.0151632	-0.803574	-0.639004	-0.041045	0.632314	-0.8372	2.27336	-0.696647
CRC	TCGA-AF-2692	k6	c7	c4	FEMALE	54	0.0314008	-0.0293803	0.157596	-0.108084	-0.0365197	-1.56854	-0.40689	-1.77467	0.559139	1.15397	0.714907	2.99585	-0.177326	0.0770775	0.112157	1.05262	-0.659232	-0.980297	1.10029	0.515264	0.864957	-0.522789	0.170634	0.602021	0.787697	-0.687598	0.879088	1.50975	-0.315398	1.6509
CRC	TCGA-AF-3400	k3	c3	c7	MALE	54	-2.36903	-0.122765	1.16891	-1.18599	-0.241901	0.290063	-0.629405	-1.97223	2.55904	0.56336	0.290378	0.534065	0.315945	-0.0834689	-2.61822	-0.0788842	-0.54905	0.990087	-0.168461	1.00074	0.274769	2.07688	1.57753	1.58857	2.09439	0.520792	1.04189	1.05814	-1.44815	-0.837218
CRC	TCGA-AF-3913	k6	c7	c7	MALE	60	-1.37006	-0.0127051	-0.0306625	0.253058	-0.583805	-0.446692	-0.721928	-1.02214	0.612099	0.167425	0.21329	1.34884	-0.411219	1.27848	-1.30167	-0.0858399	-0.639034	-1.4566	0.152372	-0.83598	-0.739267	-0.515307	0.674778	-0.0147073	0.405109	-0.145995	0.411052	-0.8372	1.36278	1.3189
CRC	TCGA-AG-3574	k6	c7	c2	FEMALE	89	-0.829059	1.17512	1.24346	-0.739731	-0.391782	-1.44824	-0.459348	-0.49391	4.82105	1.88259	1.13116	0.723909	0.928172	0.561979	-0.9121	1.2335	-1.63502	0.478532	-0.0627296	-0.170875	-1.53175	0.623257	1.98309	2.73885	0.620385	0.834179	-0.0281676	1.56091	-0.0263067	1.05939
CRC	TCGA-AG-3580	k4	c5	c10	MALE	67	-0.480628	-0.354622	-0.164357	-0.208839	-0.950269	0.352559	0.572672	0.59139	-0.251878	-0.369186	0.165039	0.692206	0.0417042	-1.49439	0.92637	1.20853	0.0191091	1.48471	0.852153	-0.981638	-0.0278806	-0.264298	-0.57589	-0.496253	-0.654609	-0.455681	1.21815	-0.8372	-0.0830185	-1.36148
CRC	TCGA-AG-3584	k10	c4	c4	MALE	60	-0.053571	-0.0978494	-0.031051	0.547837	-0.19322	0.0646959	-1.02812	-0.559173	-0.326439	-0.848054	0.201754	-0.21517	0.558482	0.355124	-0.0351648	0.560556	-0.405756	-1.03825	0.117264	-0.953786	-0.47446	-0.0557296	-0.38779	-0.359143	0.44778	0.894136	0.966761	1.34845	0.883648	0.972837
CRC	TCGA-AG-3593	k5	c4	c2	FEMALE	72	0.280258	0.403861	-0.702743	0.129117	0.316107	-0.700689	0.830668	0.30573	-0.0772937	-1.15203	0.14419	0.838182	-0.560538	0.28817	-0.263559	1.82728	0.780147	0.200338	-0.255273	0.0982316	0.170121	0.0520878	-0.394191	-0.59676	-0.313274	0.0486311	0.662872	-0.8372	0.34039	0.136377
CRC	TCGA-AG-3594	k3	c3	c10	MALE	77	-0.153093	-0.330782	0.32806	-0.12671	0.0718107	1.19987	-1.17343	-1.04235	0.209383	-0.125166	0.507746	0.856161	3.31695	0.857089	-0.751683	-0.351924	1.08156	0.996065	1.81543	-0.419667	1.1703	0.689944	2.09646	-0.0638738	0.481531	-0.311973	-0.0401581	-0.8372	0.0821302	-0.446882
CRC	TCGA-AG-4007	k6	c8	c3	MALE	87	-0.505185	0.0242984	-0.79471	-0.0692086	-1.03495	-0.961381	-0.493479	-1.28604	0.275967	-0.591081	0.0954465	0.340843	0.163408	-0.364736	-0.345245	0.515541	-0.451378	0.0791989	0.260924	0.232878	0.460277	1.12852	-0.208037	0.727484	0.693572	0.124374	-0.54772	1.65966	-0.930699	-0.114966
CRC	TCGA-AG-A002	k3	c6	c5	MALE	35	-0.724055	0.0644867	0.354628	-0.793957	-0.115878	0.177718	0.168102	0.381773	-0.168232	0.243067	0.565107	-0.545763	0.173348	-0.510307	0.935522	-1.02508	0.0307001	0.647992	-0.0419622	0.99977	0.541498	0.770961	0.219094	0.286942	-0.316009	0.229275	1.10577	-0.8372	1.7616	-0.844314
CRC	TCGA-AG-A008	k5	c6	c6	FEMALE	50	-0.100974	-0.660228	-0.582973	-0.267276	0.666351	0.218217	0.855969	1.0552	-1.43535	0.344081	0.0715036	0.14208	-1.11438	-0.153388	2.26116	0.855154	-0.28793	0.0688082	-0.56705	-0.197076	0.0997338	0.41035	0.654053	0.804814	-0.31259	-0.122023	0.754523	-0.8372	0.3921	-0.556629
CRC	TCGA-AG-A00C	k5	c6	c6	FEMALE	49	-0.27975	0.0591975	-1.23414	0.316444	0.127119	0.177189	0.913514	0.388939	-1.32588	-0.260589	-0.0425555	-0.125189	-0.453596	0.204316	2.38367	1.00235	0.194368	0.43517	-0.56705	0.0921889	-0.656297	-0.608752	1.643	-0.916365	-0.819072	-0.354436	0.347658	0.753669	-0.110967	0.0759958
CRC	TCGA-AG-A00H	k3	c8	c7	MALE	75	0.294616	-0.143165	-0.0248918	0.0656262	0.226197	0.0881175	-0.470832	-0.710825	0.0846921	0.0622487	0.386477	0.500345	-0.0670184	0.317025	-0.402374	-0.28252	0.782601	0.371792	0.0553282	0.42044	2.11622	2.44132	0.17034	0.762222	2.88248	0.102793	0.457978	-0.8372	1.15517	-0.56987
CRC	TCGA-AG-A00Y	k2	c6	c6	MALE	68	0.120789	-0.318405	-0.814834	0.722402	0.871024	1.05686	0.526162	-0.172307	-0.551397	-0.0547187	-0.268942	0.586571	0.197834	-0.049304	-0.265107	0.507379	-0.292897	-0.339459	0.669128	0.0523009	-0.587588	-0.265885	2.45028	-0.144719	-0.284241	0.899379	-0.199525	-0.220936	1.35577	-0.157487
CRC	TCGA-AG-A011	k5	c9	c4	MALE	80	0.0148741	-0.733136	-0.377913	-0.054889	1.1041	1.30565	0.818693	-0.412477	-0.0400283	-0.439054	0.588372	1.12245	0.107758	-0.265119	-1.17959	0.631733	0.0799977	0.169928	-0.291785	1.39984	1.50811	0.0648047	0.8421	0.247747	0.32469	0.143242	0.623459	-0.8372	0.479269	-0.774892
CRC	TCGA-AG-A014	k4	c5	c9	MALE	86	-0.975339	-0.519906	1.6311	-0.36567	-0.720051	-0.0342237	0.266852	-0.133727	0.671005	-0.493523	0.526456	0.650444	-1.1861	-0.46958	0.967578	0.456071	-0.233772	-0.622325	-0.0419622	0.49418	1.15247	1.46678	0.589293	-0.67607	0.546999	0.75826	0.242465	1.04897	-0.70502	-0.957287
CRC	TCGA-AG-A015	k5	c6	c6	FEMALE	64	0.200225	-0.560046	-0.740138	0.544195	0.341754	1.5561	0.498391	0.37735	-1.52149	-1.15384	0.342607	1.36608	-0.952524	-0.234226	0.375628	1.57335	-1.09956	-0.265473	-0.043414	-0.177746	-0.482726	-0.142897	2.20134	-0.113907	-1.28188	-0.284266	0.963747	0.372968	0.889868	0.468683
CRC	TCGA-AG-A016	k6	c7	c6	MALE	55	-0.184458	-0.141539	-0.354539	-0.085135	-0.731406	-0.868338	0.397625	-0.715586	0.721555	-0.568449	0.574706	0.340377	-0.0202192	0.162528	-0.0672433	-0.14506	0.171143	-0.804546	-0.043414	0.472323	-0.358162	-0.564421	0.522484	-1.20449	0.496093	-0.119111	-0.455953	0.64534	-0.757055	0.944762
CRC	TCGA-AG-A01J	k7	c8	c1	FEMALE	59	-0.647207	-0.523024	0.047901	0.292498	0.875372	-1.47007	-1.94304	-1.87026	1.24542	-0.151317	0.656893	1.47214	-0.253637	0.242698	-1.48689	-1.18263	0.417233	0.212999	0.0679689	0.517737	2.32949	0.00370989	0.781695	-0.456544	1.22944	1.40622	-0.133127	-0.8372	-1.25245	-0.439586
CRC	TCGA-AG-A01L	k10	c9	c6	MALE	58	0.676507	-0.277645	-0.350179	0.838566	0.910551	0.334112	-0.0344561	0.276602	-0.401314	0.151801	0.627348	0.412443	-0.572038	0.734572	0.0413562	1.80897	-0.25653	0.0702242	-0.0727102	0.862684	-0.504337	-0.759638	0.0325952	0.448768	-0.417632	0.627437	-0.327049	-0.8372	-0.000754391	-0.456797
CRC	TCGA-AG-A01N	k4	c4	c6	FEMALE	68	-0.0125544	0.059347	-1.02918	1.0201	0.308522	0.16352	0.488043	0.169022	-0.55879	-1.39122	-0.0633233	0.92275	0.303038	-1.39835	-0.221848	0.885761	-1.36867	-1.50248	-0.0463318	0.398665	0.757163	1.19312	1.34227	-1.7133	0.426939	0.151335	-0.6467	0.00104848	0.521418	1.58576
CRC	TCGA-AG-A01W	k9	c6	c6	FEMALE	67	-0.0279277	-0.884885	-0.200505	-0.0764853	-0.0787181	0.928016	0.881642	-0.007396	-0.112863	-0.343509	-0.123077	0.421781	0.0953242	0.667926	-0.487367	-0.438902	-0.116351	1.23367	-0.56705	0.778072	0.293566	-0.906647	-0.713565	-1.09577	0.155205	-0.465062	0.120993	-0.8372	0.868581	-0.241777
CRC	TCGA-AG-A01Y	k7	c8	c7	FEMALE	49	-2.03745	0.49922	0.144885	0.161373	0.376041	-1.98138	-0.897492	-1.8563	2.33868	-1.02336	-0.0575774	-0.751243	0.145092	0.685146	-1.97704	-1.58307	0.597724	0.517344	0.857234	-0.845821	1.03888	1.1514	1.27468	1.63883	0.664451	1.84683	-0.304113	-0.8372	-1.05986	2.22012
CRC	TCGA-AG-A020	k4	c6	c6	FEMALE	57	-1.23967	-0.951113	-2.0579	-1.07182	-0.188255	-0.355408	0.864891	0.570985	-0.985882	-0.488685	-0.569443	-0.391406	0.0778791	-0.803197	1.20094	0.321366	-0.36722	-0.0790332	0.546869	0.730213	-0.638751	1.02863	0.271193	1.33282	-0.318843	-0.876084	0.24318	-0.8372	0.0190673	-1.11976
CRC	TCGA-AG-A026	k5	c6	c4	MALE	66	0.934614	-0.814623	-1.94538	0.569794	0.136428	0.197034	1.11929	1.01224	-0.620071	-0.396798	-0.192412	1.32983	-0.735671	-0.101189	-0.0390623	1.75967	-0.349671	-1.13513	-0.043414	-1.15175	-0.388738	-0.17511	1.35986	-0.209687	-0.206579	-0.0995902	-0.201756	0.372968	0.805268	0.429758
CRC	TCGA-AG-A02N	k5	c6	c6	MALE	67	-1.6272	-0.672468	-2.49589	-0.0356409	0.534346	0.99702	1.31408	0.642656	-1.6284	-1.37948	0.395193	-0.670536	-0.364543	0.686014	1.12373	0.631994	-0.620951	-0.0203907	0.242392	0.301546	-1.20227	-0.179988	0.170065	-0.747162	-0.529114	-0.582872	1.6037	2.21182	-0.565053	-1.34807
CRC	TCGA-AG-A02X	k9	c9	c6	MALE	77	-0.984183	-1.39781	-1.60253	-1.28341	-0.301871	0.188908	0.222066	-0.326497	0.108869	-0.243434	-0.375783	-0.336848	-0.422179	0.507744	0.0065404	0.679635	-0.621957	-0.716974	-0.0522252	1.49185	-0.339768	-0.234635	-1.02035	0.520258	-0.756926	0.328627	-0.121414	-0.8372	-0.0808957	0.370212
CRC	TCGA-AG-A032	k5	c6	c6	MALE	68	-0.595853	-1.0337	-0.422022	-0.293093	1.73948	0.36704	0.450227	0.207085	-0.839792	-1.39896	-0.599996	0.436267	0.0383261	0.661462	0.0738318	0.938867	0.236596	0.812609	-0.0207339	-0.949767	-0.549829	-0.406534	0.952735	-1.58714	-0.826534	-0.229013	1.55869	0.846652	0.404021	-0.0785168
CRC	TCGA-AG-A036	k7	c8	c4	MALE	71	-1.65001	-0.235587	-0.888033	-0.478183	-0.566935	-1.36148	-0.543225	-2.29795	1.14732	0.0193256	1.48621	2.06551	-0.0719145	0.149251	-0.843896	1.36617	0.331628	-0.00909011	-0.0507445	0.144009	0.358004	1.36849	0.42285	-0.281362	0.678533	0.95156	-0.0124135	0.622995	-0.664406	2.24981
BRCA	TCGA-AO-A12D	k10	c7	c3	FEMALE	43	-0.471467	0.114783	-0.91424	0.520875	0.198825	1.16966	-0.846328	-1.17816	-0.264261	0.730373	0.997775	0.513426	1.49342	0.0826798	0.887501	0.638232	1.37488	2.35995	-0.152076	0.144199	-0.01704	0.309696	0.0411376	0.525054	1.15102	2.02343	-0.446416	1.98705	0.189197	0.614485
BRCA	TCGA-C8-A131	k3	c10	c10	FEMALE	82	-1.04749	0.389883	0.293499	-0.673786	0.237182	0.979126	-0.7289	-1.67208	2.54648	1.95485	1.12434	1.24438	-0.720401	1.67095	-0.397666	0.813951	0.335912	0.192468	-0.404114	1.79439	1.0348	2.61326	0.442971	0.739882	2.51701	0.747585	1.28291	0.893417	0.56491	-0.179174
BRCA	TCGA-AO-A12B	k5	c6	c6	FEMALE	63	1.42516	0.898924	-0.154176	3.42554	0.222632	1.15045	0.713501	1.36709	-1.84382	-1.39524	-0.639548	-1.20026	0.515286	-1.28101	0.541887	0.258336	-1.3098	-0.0492728	-0.391531	-0.0695094	-1.32909	-0.498996	-0.210583	-0.437753	-0.62776	-0.462214	-1.1972	-1.19535	0.188714	-1.3308
BRCA	TCGA-E2-A10A	k5	c6	c6	FEMALE	41	0.749904	-0.491184	-0.955752	0.237211	-0.101171	-0.577147	0.511965	0.479851	-0.23798	-2.30594	-2.19048	-2.65064	0.207754	-1.13026	0.326963	-0.297786	-0.974955	-0.836678	-0.345354	-0.703689	-0.574332	-0.881992	-1.24648	-2.08024	-1.12832	-2.57395	-1.04707	-0.629047	-1.12039	-0.602622
BRCA	TCGA-BH-A18Q	k2	c5	c5	FEMALE	56	-0.0785582	-0.44898	-0.56301	0.103798	0.857872	0.402853	0.0770794	0.0132331	-0.358184	-1.455	0.0843187	-0.0379146	2.17923	1.9492	0.528485	0.825494	2.88128	2.10016	0.664651	-0.884909	-1.14732	-0.0762542	1.19333	-1.21136	0.479249	0.0432579	0.349266	0.756958	-1.25309	0.495182
BRCA	TCGA-C8-A130	k1	c4	c4	FEMALE	52	-0.655275	-0.826109	-0.281344	-0.424708	-0.225809	-0.591746	1.22908	0.671257	-0.578783	0.195851	0.620113	0.722171	-0.0220001	0.183485	1.57337	-0.534092	-0.162753	-0.204616	-1.02479	0.561093	-0.498904	0.0921574	1.86939	0.0559604	-0.747479	-0.0490406	0.520444	-0.739043	1.23275	0.610333
BRCA	TCGA-C8-A138	k10	c9	c1	FEMALE	54	0.453073	0.177703	-0.0776511	-0.556392	-0.174962	0.0503527	-1.09081	-1.45693	-0.665223	0.389057	-0.13143	-0.606347	0.229913	-0.0543327	1.09746	0.603564	0.00142155	0.47961	1.2058	0.423471	-0.601849	-1.14866	-0.0071516	-0.205343	0.784992	0.685714	-0.27115	-0.808624	-0.0204002	0.575162
BRCA	TCGA-E2-A154	k7	c8	c7	FEMALE	68	2.02242	2.08228	1.25004	1.83929	0.0612299	-1.44444	0.0115063	0.559245	-0.160788	1.49843	0.323275	0.146782	-0.586422	-0.12556	0.925592	-0.0378458	-0.937107	-1.48116	-0.257808	0.330574	0.144006	-1.09837	-1.00269	-0.206235	0.814546	-1.04805	-0.170175	-0.998977	0.510245	1.56884
BRCA	TCGA-BH-A0BZ	k1	c3	c7	FEMALE	59	-0.454622	-1.10156	-1.24957	-0.500677	-1.93209	-0.527616	-0.622232	0.229215	-0.0589901	-2.42168	-4.5828	-3.47161	0.806193	-1.35621	-2.42158	-2.26039	-0.155749	-1.33098	-0.366387	-2.53194	-0.987722	-2.28315	-2.16603	-2.02307	-1.54405	-2.53273	-5.13216	-0.943221	-3.41498	-1.50413
BRCA	TCGA-A8-A09I	k1	c3	c10	FEMALE	84	-0.0942699	-0.269463	-0.607421	0.265458	-0.44851	-1.07128	0.083615	0.71844	0.346385	-0.462536	-1.84386	-2.00609	1.67503	-1.53918	-0.395991	-1.82062	0.110237	-0.455129	-0.492683	-1.51703	-0.414424	-1.78802	-0.501931	-0.15831	-1.35759	-2.07987	-0.696339	-0.458219	-1.89919	-1.40948
BRCA	TCGA-C8-A12L	k4	c10	c10	FEMALE	67	-1.2209	-0.532922	0.900206	-0.253839	-0.0251333	1.97309	0.617662	-0.00542857	0.0569335	0.974737	-0.502934	0.277983	-0.08465	-0.0293348	-1.39485	0.464124	-0.490027	0.337795	-1.08015	-0.951683	0.579271	0.774284	-0.46071	-1.04342	-0.317535	-0.297214	-0.281979	-1.50788	-0.178217	-0.902696
BRCA	TCGA-A2-A0EX	k7	c7	c8	FEMALE	46	-1.48631	-0.882798	0.626993	-1.46107	-1.36344	-1.49598	-1.59255	-1.5454	1.51828	0.667218	0.280732	1.48923	-1.23242	0.123078	-1.06024	0.235953	0.265682	-0.464248	-0.737859	1.32142	0.988385	0.570629	-0.59448	0.0175147	0.0334122	1.80208	-0.556644	-0.696353	0.552825	1.8083
BRCA	TCGA-AN-A04A	k10	c9	c7	FEMALE	36	-2.12302	-0.978145	-1.0872	-0.572238	0.851586	0.113167	-0.292573	-0.772728	-0.180658	0.130947	-0.78083	-0.332732	-0.201411	1.37038	0.306296	-0.905437	-0.991884	0.0950358	0.311965	0.931218	0.318706	-0.558027	-0.907213	-0.508434	0.221485	-0.851609	0.0315473	-2.13473	0.801144	0.0555689
BRCA	TCGA-BH-A0AV	k7	c8	c5	FEMALE	52	0.744581	1.09271	0.70668	0.733684	0.20606	-1.36012	-0.873516	-0.529305	1.69793	1.69267	0.772215	0.397557	-0.354223	1.1576	0.11591	0.666588	0.600014	0.29584	-0.0125571	1.22035	1.62028	1.39264	0.140707	0.797752	0.879953	-0.00288421	-0.738836	-0.132201	0.175768	1.27875
BRCA	TCGA-A2-A0D0	k4	c10	c5	FEMALE	60	-2.06551	-1.52203	-1.59559	-1.38422	-1.72624	-0.14444	0.136248	1.22225	0.592671	-1.11202	-4.39724	-2.00302	0.466438	-3.40372	-0.95521	-2.24156	0.600934	-0.880806	-1.34919	-1.95855	-0.792177	-1.26088	0.162927	-2.90127	-0.862393	-2.23071	-3.08753	-0.155664	-2.41941	-2.36847
BRCA	TCGA-BH-A0HK	k9	c3	c9	FEMALE	81	0.293054	-0.0105828	-0.0757518	0.10012	-0.939479	0.35285	-0.00323758	0.498842	-0.151326	-0.431497	-1.72802	-1.37816	-0.449475	-1.63258	-0.792329	-0.460856	-0.611197	-1.63524	-1.53336	-0.903342	0.283664	-0.693532	-0.357263	-0.394261	-0.941459	-1.22002	-1.1464	2.33261	-1.44641	-1.04677
BRCA	TCGA-C8-A12T	k1	c7	c7	FEMALE	43	-1.08709	-0.635861	0.0112068	-1.45807	-1.39698	0.02647	0.947005	0.0538842	0.242913	-0.360431	-1.75525	0.723412	0.268485	-1.70561	-0.927403	-0.218909	-1.36084	-0.374129	-0.69681	-0.574878	0.791575	-0.687875	-1.12789	-1.97809	-1.42101	-1.48651	-0.8732	0.165268	-0.626987	0.700692
BRCA	TCGA-A8-A06Z	k5	c6	c6	FEMALE	84	0.183184	-0.398679	-0.586984	-0.0836857	0.65347	0.592716	1.32968	0.420982	-0.948616	-0.867545	0.576586	-0.0129123	-0.0242153	-0.364446	0.851889	0.213422	-0.191278	-0.241203	0.700485	1.52718	0.663888	0.575564	-0.242365	0.358331	-0.672493	-0.134669	0.50467	0.0965857	0.121935	-0.569154
BRCA	TCGA-A2-A0D1	k9	c1	c6	FEMALE	76	-0.711216	-1.37605	-1.27682	-1.00838	-1.15465	-0.414477	0.472345	1.09131	0.369617	0.453661	-2.91309	-0.746642	-0.621741	-1.21309	0.0636703	0.119101	-1.45302	-1.21095	-2.14181	-2.49866	-1.5359	-1.1272	1.47928	0.327138	-0.952345	-2.40376	0.207974	0.633413	-2.3204	-2.14651
BRCA	TCGA-A2-A0CM	k4	c5	c5	FEMALE	40	-1.55513	-1.44311	-1.59393	-0.905501	-0.254861	0.715775	1.50346	-0.0308108	-0.883317	0.299945	-0.546201	1.99377	1.62761	0.349285	0.990072	0.123669	0.685993	1.69989	-0.127282	-0.990239	-2.64783	-0.159685	0.987046	-1.82177	-0.558912	-0.405241	-1.06696	0.632398	-0.0549352	0.181722
BRCA	TCGA-BH-A18U	k1	c8	c7	FEMALE	72	-0.0706602	1.5869	0.915706	1.1431	0.345046	-0.49909	0.618049	0.571317	0.718666	1.10255	0.237054	0.405123	0.662442	0.153382	-0.790471	-0.0892474	1.0019	0.182476	0.040022	-1.24612	0.648628	-0.527609	1.17945	-0.804369	0.503323	0.55651	1.31025	-0.0592296	-0.976675	0.0146845
BRCA	TCGA-A2-A0YI	k9	c8	c8	FEMALE	62	0.780235	0.331649	0.531594	-0.162481	-0.0597197	0.113436	0.169393	0.396172	0.237422	0.188187	0.197838	-0.533483	-0.0127962	0.18698	0.772749	0.827313	0.232502	0.179951	-0.0999174	0.92052	0.960078	-0.356155	0.252772	0.973651	0.0485261	-0.289626	0.151766	0.684995	-0.488308	-0.590345
BRCA	TCGA-A2-A0EQ	k2	c3	c3	FEMALE	64	-0.941209	-1.18007	0.391102	0.523078	1.29053	-0.092332	0.316727	0.193347	-0.969526	-1.10186	-1.1874	-1.45759	0.837175	1.1054	0.423325	0.220551	1.53486	1.91275	1.23839	-0.427939	-1.00302	0.0113579	-0.463355	-1.70406	0.832246	-0.313011	-0.0435928	1.09059	-0.2547	-1.88844
BRCA	TCGA-AR-A0TY	k9	c3	c6	FEMALE	54	-0.0995574	-1.15876	-1.63208	-0.812919	-1.46822	0.0930354	-0.147151	0.690701	0.0103134	-1.83039	-3.81482	-2.53898	-0.397016	-2.74885	0.214591	-2.63978	-0.482379	-0.620866	-2.62401	-0.598312	-0.730623	-0.890076	-0.384035	-1.44599	-2.70234	-2.51833	-1.57439	1.05486	-3.89975	-3.30999
BRCA	TCGA-AR-A0U4	k4	c5	c5	FEMALE	54	-0.0596703	0.768313	1.32024	-0.369735	-0.230034	0.640971	-0.0616582	0.543654	0.0784089	1.22194	0.50327	0.813835	1.01105	0.510324	-0.114924	-0.114668	0.321785	1.40658	-0.000893918	0.56582	1.07545	2.2743	-0.916327	-0.193404	0.439494	2.1223	0.215228	-0.245234	0.27359	-1.80848
BRCA	TCGA-BH-A0HP	k7	c8	c8	FEMALE	65	1.06609	0.796462	1.26478	-0.204589	-1.15348	0.525205	-0.657009	0.56806	0.623152	-0.0922777	-1.08761	-1.03482	-0.127453	-1.4938	0.393194	-1.23412	-0.523793	-0.275105	-1.09247	0.348756	0.779531	0.0269008	0.0607185	0.350182	-1.72806	-0.294439	-1.66632	2.0701	-1.85713	-1.53896
BRCA	TCGA-BH-A0EE	k4	c10	c1	FEMALE	68	0.191906	0.136995	1.04245	0.384819	-0.733594	2.25398	0.141724	1.18543	0.00123247	0.32876	-2.6373	-1.26131	0.935614	-0.320099	0.178477	-1.56869	1.73761	-0.222628	-1.49132	-1.51769	0.570189	0.679952	1.19196	-0.216006	-1.01419	-1.41967	-1.2848	0.144189	-3.54596	-3.46954
BRCA	TCGA-AO-A0J9	k7	c8	c8	FEMALE	61	0.306762	-0.266104	1.06096	0.170094	-0.858761	-0.961736	-1.59088	-0.962179	1.15305	-0.384952	0.758001	-0.237226	-0.885147	0.307236	-0.156158	0.775505	1.24643	-0.215779	0.85722	0.494056	1.59555	0.743405	0.293827	0.00450855	-0.00423813	-0.439925	1.28067	0.46136	0.395671	0.974437
BRCA	TCGA-BH-A0E0	k4	c10	c5	FEMALE	38	-0.0884573	-1.52449	-0.903816	-0.874052	-1.9704	0.972753	0.218462	0.604274	-0.276957	-2.16895	-2.36919	-1.58381	-0.26112	-1.87454	-0.25053	-0.042305	0.109526	-1.27704	-0.588922	0.435019	0.446107	0.0879082	1.57714	-0.552156	-1.61153	-2.17453	-1.48432	2.16186	-2.5293	-1.07975
BRCA	TCGA-AR-A1AP	k8	c7	c8	FEMALE	80	0.0756749	1.10628	2.53076	-0.690118	-1.02436	1.93786	-2.60359	-1.52448	0.309906	0.5519	0.960524	0.268046	0.130844	0.416269	-1.03722	0.491363	2.00882	1.03091	0.892667	0.384565	1.28119	-0.286284	-0.298473	0.822035	1.56329	0.399876	-1.08906	0.837955	-0.0429839	0.204061
BRCA	TCGA-AN-A0FK	k6	c7	c4	FEMALE	88	-0.449694	1.12132	0.188453	0.00876283	0.221254	-0.2245	-0.10394	-1.00913	0.0516677	1.50159	0.726069	0.913134	-0.431713	-1.00385	-0.451905	0.879456	-1.19055	-0.303586	-0.334977	0.496914	-0.544565	-0.416507	-0.462084	-0.805085	0.847388	-0.0540699	-0.649744	1.22467	0.353097	0.874465
BRCA	TCGA-AO-A0J6	k7	c8	c5	FEMALE	61	2.12257	2.52209	1.62458	1.17746	0.611468	-1.35789	-1.78623	-1.76412	1.37093	2.53398	2.79738	1.22401	-0.250993	0.608104	-0.292116	0.794829	-0.388668	0.0854822	0.626979	1.62154	1.9147	1.28227	0.729899	1.82208	0.969635	1.27832	-0.0523099	0.390457	0.155385	2.23935
BRCA	TCGA-BH-A18V	k4	c5	c5	FEMALE	48	0.577968	1.23102	0.398372	0.765062	0.0755804	0.255326	0.938596	0.413605	0.0457922	1.3347	-0.180491	0.136371	1.53607	-0.902664	-0.326533	-0.151062	0.655684	1.68909	-0.838465	0.021755	-1.03014	-0.188728	0.594206	-1.25653	0.189109	-1.48812	-0.321541	1.85912	-0.944188	0.508249
BRCA	TCGA-A7-A13F	k10	c9	c6	FEMALE	44	-0.647336	-1.58233	-0.914924	-1.67039	0.292253	0.81975	-0.369557	-0.489011	-0.93177	-1.15602	-0.795518	-0.232814	-0.796699	-1.08143	-0.136021	0.558148	0.443113	-0.927747	-0.436078	0.823201	0.0730995	-0.33188	-2.00823	-0.390037	-1.42284	0.803092	-0.0824123	-1.25682	0.146	1.42042
BRCA	TCGA-BH-A0E1	k7	c8	c2	FEMALE	52	1.38455	1.45403	1.11459	0.483712	1.19213	-0.330298	-1.81818	-1.7512	0.31318	1.71792	2.19416	0.742708	0.124338	0.91671	0.0376831	0.0177057	-0.482504	0.121191	1.50373	1.06328	1.63995	1.5646	-0.464626	1.62792	0.0415199	1.36601	0.557719	-0.204182	0.495765	1.06267
BRCA	TCGA-A7-A0CE	k4	c5	c5	FEMALE	57	-1.38189	-0.146896	0.141792	-0.145657	-0.134282	0.840878	2.31036	1.35831	-0.765456	-0.0799746	-1.16042	-0.783391	0.00671434	0.150476	-0.276301	-0.995711	-0.628829	1.10758	-0.498346	-0.354632	-0.837467	-1.10254	0.182977	-1.15022	-1.54865	-0.381031	0.552193	0.0253428	0.821957	-0.00250478
BRCA	TCGA-BH-A0C0	k1	c10	c10	FEMALE	62	-0.187787	0.45655	0.502883	-0.186177	-1.00115	0.478377	0.385551	1.59512	0.264633	-0.202016	-2.40755	-2.75181	1.51272	-0.298178	-0.234791	-0.91201	0.793814	-0.208061	-0.387744	-0.649708	-0.975634	-2.38223	0.304553	-1.67228	-0.301299	-1.45511	-3.69511	-1.11651	-1.29279	-1.04927
BRCA	TCGA-A2-A0YC	k6	c7	c8	FEMALE	59	1.66465	0.640642	1.13226	0.713924	0.780437	-1.49853	-1.01765	-1.06149	0.881445	0.590455	0.62479	0.422983	1.4881	-0.0249627	-1.00829	0.244517	-0.134202	0.631661	-0.500662	1.28617	0.802454	1.13032	-1.09706	-0.319977	0.448082	-1.11054	-0.193769	-0.139792	0.465856	1.15353
BRCA	TCGA-AO-A0JC	k8	c6	c3	FEMALE	64	0.383834	0.322997	1.94477	-0.893571	-0.114387	1.85433	-0.466607	-0.188637	-1.4879	-0.125773	0.101053	-1.30799	-0.731585	-0.504569	2.11526	1.58804	-0.2705	0.941217	0.780494	0.589418	1.03506	0.360079	-0.836855	1.25126	-0.958735	0.746924	0.0206834	0.273864	-0.434522	-0.876244
BRCA	TCGA-A8-A08Z	k6	c7	c7	FEMALE	76	-0.755646	-0.0394899	-0.522523	-1.2389	-1.07808	-1.36397	1.16246	-0.186606	0.604734	0.287015	-1.44406	0.0721577	-2.11484	-0.0131451	-0.0828494	-0.764023	-1.60841	-1.31447	-0.238975	-0.028047	-0.0890484	-1.22552	-2.33107	-1.5759	-0.157177	-1.40705	-0.813899	-0.365803	0.444399	1.15626
BRCA	TCGA-AR-A0TX	k3	c8	c3	FEMALE	64	4.55292	3.52443	2.06366	3.02711	1.01981	-0.340149	-0.424357	0.516784	1.48143	1.81021	1.28872	-0.140895	-0.793709	0.0478592	-0.655398	-0.692879	0.20907	-0.217504	-0.481759	0.947245	2.48408	0.476482	0.445429	1.56729	0.0752355	-1.68708	-0.308109	-0.0137651	-0.396273	0.950374
BRCA	TCGA-D8-A13Y	k5	c6	c4	FEMALE	52	0.174494	0.273833	0.2359	0.834115	0.0115656	0.101969	1.05593	1.48178	-0.480066	-0.0137779	-0.82448	-0.810631	-0.587937	-1.06611	-0.201777	-0.549425	-0.661048	-0.706058	-0.380803	-0.382714	-0.140357	-0.72736	0.656249	0.772944	-0.735883	-0.620465	-0.534654	-0.194698	-1.26559	-0.531871
BRCA	TCGA-A8-A076	k10	c7	c7	FEMALE	66	-0.630969	-0.57882	-0.235768	-0.927947	-0.149195	-1.03572	-0.768824	-2.05836	0.708229	0.184733	0.464007	0.0342563	1.35021	0.395394	-0.312411	-0.181945	0.455621	1.20849	0.153021	1.69487	-0.193375	0.476094	-0.866922	0.006471	1.51055	0.5284	-0.175296	-0.244109	0.206307	1.61102
BRCA	TCGA-AO-A126	k10	c9	c8	FEMALE	39	0.734539	-0.694507	-0.3024	-0.071783	0.165519	0.364281	-0.207858	-0.352704	-1.82698	-0.241354	-0.212614	0.113311	-1.66627	-2.12222	2.7551	0.015391	-0.990738	-0.911272	0.647692	-0.383189	-0.228457	-0.21762	-1.48371	0.822663	-1.24924	-0.285926	0.0775401	2.08619	0.370929	0.148182
BRCA	TCGA-C8-A12P	k4	c5	c7	FEMALE	55	-0.0555676	0.161453	-1.05891	1.68883	-0.34393	-0.0892247	0.553723	0.698873	0.329406	-0.448057	-2.55403	-1.73455	0.839135	0.192719	-0.187166	-1.53064	-0.555518	-0.826113	-0.219311	-1.58052	-1.79394	-1.29539	-0.427677	-0.514592	-0.30267	-1.17751	-1.37497	1.4011	-1.13819	-0.807412
BRCA	TCGA-BH-A0C1	k2	c5	c8	FEMALE	61	0.358812	0.146895	-0.532314	0.28199	0.404981	0.0204305	0.295176	0.27865	-1.29671	-0.623708	0.385905	-0.532955	2.26532	0.857168	0.860512	0.0449057	2.22781	2.32058	0.756307	-0.172502	-1.33738	-0.297471	0.301866	-0.806335	0.151507	0.17666	-0.26067	-0.382877	0.0151403	0.337197
BRCA	TCGA-A2-A0EY	k10	c3	c3	FEMALE	62	0.622232	-0.798548	0.0658931	-0.851776	-0.409074	1.09056	-1.12998	-0.801814	-0.285174	-0.463765	1.21708	0.528495	0.0251011	0.10587	-0.670645	0.224122	1.02234	0.656294	-0.270278	0.561397	1.57903	-0.138527	0.41002	1.28428	1.40258	0.559832	0.167352	-0.171958	0.367597	1.38485
BRCA	TCGA-AR-A1AW	k2	c10	c3	FEMALE	65	0.00543655	-1.33175	-1.10238	0.192518	0.657116	-0.196969	-0.596501	0.649207	-1.41297	-1.73233	-1.21937	-1.55408	1.82412	0.607278	0.669454	0.869126	2.38952	2.73716	0.76625	-1.64938	-2.20819	-1.2388	-0.145322	-1.96097	0.12649	0.245734	-1.08476	-0.843076	0.818495	-1.37136
BRCA	TCGA-AR-A1AV	k2	c6	c7	MALE	68	0.0934074	-1.46354	-1.42794	-1.00374	0.413998	0.360411	-0.0509736	-0.380198	-0.297306	-1.17622	-0.269665	0.0566145	0.313608	-0.0654998	0.968271	0.833683	0.316775	0.382937	0.69471	0.553836	0.0416455	-0.258093	0.0209254	0.246806	-0.448551	-0.035861	0.84459	-0.427941	1.05025	0.201887
BRCA	TCGA-C8-A135	k7	c8	c5	FEMALE	64	0.448582	-0.262691	1.16309	-0.195776	-0.0435827	0.495722	1.09157	0.317545	0.099967	0.498528	0.763372	-0.476592	-0.72542	0.303843	-0.483383	-0.173226	-0.831052	-0.750412	-0.691131	0.585188	-0.459397	0.311024	-0.407898	0.90983	-0.0799447	-0.15685	-0.0706496	-0.141248	-0.232389	0.276726
BRCA	TCGA-A2-A0EV	k7	c8	c3	FEMALE	80	2.04648	1.75708	1.45815	1.1681	0.550957	-2.19293	-1.41185	-1.16939	1.44998	0.570322	1.19468	-0.33856	0.608333	0.466206	-0.78358	-0.418719	0.492896	0.584667	0.675244	1.23611	0.793141	0.566354	-0.228464	1.4388	1.08372	0.125959	0.190267	0.624943	-1.21793	0.686698
BRCA	TCGA-AN-A0AM	k2	c7	c10	FEMALE	56	0.269088	0.678134	0.676676	0.444398	0.175202	-1.25846	-0.503731	-0.891639	0.0963151	0.465516	0.551541	-0.173096	0.832299	0.379084	-0.355444	-0.74742	1.70886	1.62588	1.63718	-0.0147201	-1.06664	0.331747	0.84839	0.659345	1.9912	0.0339189	-1.05758	-1.0439	-0.269622	0.272813
BRCA	TCGA-D8-A142	k6	c8	c5	FEMALE	74	-0.822523	-0.717558	-0.66388	-0.105188	-0.0935307	-0.761559	-0.228417	-1.67615	1.23251	0.0866415	0.545442	1.01689	-1.3611	1.03791	0.407864	-0.64908	0.247297	-0.114824	0.0282084	0.100344	-0.0949748	0.534954	0.284697	0.188008	1.8002	0.309286	0.807929	0.704621	-0.441773	1.87571
BRCA	TCGA-AN-A0FL	k5	c6	c5	FEMALE	62	2.42703	1.71875	1.92059	2.46738	2.54659	2.44635	0.933227	0.281375	-0.799036	0.954881	1.4442	0.811906	-0.00746356	0.731936	1.99991	1.23662	-1.20037	0.630921	0.037065	0.151267	-0.429814	0.268735	0.451396	0.656553	-0.467494	1.11737	-0.783452	0.758165	0.347741	0.0142833
BRCA	TCGA-BH-A0DG	k10	c7	c7	FEMALE	30	-0.886001	-1.71773	-1.6503	-0.719515	-0.443957	-0.513188	-0.361012	-0.927649	0.331376	-1.41349	-0.263545	-0.262081	0.12591	0.0378109	0.71835	-1.08485	-0.931583	0.30777	0.59364	1.43113	-0.577668	-0.351637	-0.916459	-0.826278	-0.963281	-0.789682	-0.431811	-0.773291	0.524963	0.801989
BRCA	TCGA-AN-A0AS	k6	c7	c7	FEMALE	70	-0.444019	1.49755	0.708857	-0.382269	-1.04417	-0.527909	-0.0745287	0.0742589	1.78283	2.54915	-1.17686	-1.47948	-0.271358	-1.87033	-1.49212	-3.17595	-0.14949	-0.92229	-0.328666	-0.0284842	-0.109755	-0.571305	-1.24791	0.537412	1.20932	-1.56911	-3.67054	-0.015769	-2.37579	-0.158578
BRCA	TCGA-AR-A0TV	k2	c6	c10	FEMALE	66	0.213268	-1.23318	-1.6486	-0.0489663	1.30802	-0.475567	0.12694	0.800683	-2.28929	-1.74779	-0.113378	-1.29782	0.78031	-0.235564	2.33204	1.75233	0.32029	0.627206	1.38811	0.443852	-1.27749	-0.79991	0.947376	-1.34718	-0.263053	-0.258796	-0.200901	-1.06594	0.495932	-0.86615
BRCA	TCGA-C8-A12Z	k1	c1	c6	FEMALE	45	0.600598	0.641177	0.657037	0.557483	-0.510619	0.205514	-0.510206	0.683447	0.59411	1.16374	-1.09015	-1.27922	-0.926517	0.137382	-1.10218	-1.31047	-0.57175	-1.16146	-0.480217	-0.600466	-0.00978631	0.420024	-1.15547	0.330743	-0.473665	-0.217523	-0.948012	3.02747	-1.32644	-0.790707
BRCA	TCGA-AO-A0JJ	k7	c8	c8	FEMALE	54	-0.365114	0.817841	1.7214	-0.192486	0.0131986	0.26812	-2.16312	-1.32325	0.00206502	0.614275	0.180796	-0.707431	0.115678	0.339654	-0.69889	0.946168	2.07898	0.729267	1.03913	0.69676	1.09155	0.716095	-1.29547	-0.256584	-0.626047	0.689184	-0.0901629	-0.441943	-0.146389	-0.0415677
BRCA	TCGA-AO-A0JE	k3	c3	c10	FEMALE	53	1.06204	-0.269831	0.440832	0.688398	1.04814	-0.133862	-1.87714	-1.45884	0.87215	0.616768	1.01855	0.231971	1.22575	0.916654	-0.820929	0.777026	3.15193	2.1652	1.6443	-0.482153	0.769788	1.43951	0.590439	-0.46374	0.28143	1.71291	-0.257453	1.1459	0.14033	0.388504
BRCA	TCGA-A2-A0T2	k4	c5	c5	FEMALE	66	0.0557028	0.258061	0.297367	0.0808871	0.00238766	0.911299	1.75686	1.06712	-0.94252	-0.393361	-0.136471	-0.00849124	0.0781264	0.281896	2.16335	0.356323	0.310886	-0.581282	-0.169122	-0.693837	-1.22572	-0.000811461	-0.532757	0.00691145	-0.478323	-0.6776	0.129347	1.62	0.227717	0.357095
BRCA	TCGA-AN-A0AJ	k1	c10	c10	FEMALE	79	0.66112	1.13644	0.00793624	0.831227	0.61848	-0.356265	2.45106	1.02676	-0.448145	-0.702515	-0.521364	-0.30249	0.851362	0.132373	1.0842	-0.535162	0.412656	0.201571	0.822929	-0.804753	-1.04511	-1.03644	2.18518	-0.568678	-0.0591188	-0.0928747	-0.661082	0.581865	-0.0356563	0.506047
BRCA	TCGA-A7-A0CJ	k5	c6	c6	FEMALE	57	0.112784	-0.0914074	0.0887098	-0.448842	-0.522477	0.386712	0.813667	0.48218	-1.28836	0.275722	-0.451995	0.0418432	1.06725	-0.391553	2.89637	0.550744	-1.39251	0.418066	-0.109943	-0.109371	-2.20399	-1.02801	-0.374519	-1.25247	-0.699658	0.423853	0.945079	-0.10907	0.515989	-0.123317
BRCA	TCGA-AO-A12F	k4	c5	c5	FEMALE	36	-1.17153	-2.2935	-3.02482	-0.946751	-1.13741	-0.451483	1.87686	0.40214	-0.877685	-1.90534	-1.00332	-0.22653	-0.895772	-1.11237	0.189027	0.194559	-1.20395	-0.612203	-0.893723	-0.566733	-1.37716	0.106822	1.07229	-1.23006	-1.91306	0.210824	-0.0154673	0.0896539	0.72287	0.0364596
BRCA	TCGA-A2-A0YL	k9	c3	c8	FEMALE	48	-0.784399	-2.2644	-1.58076	-2.49284	-3.10669	-0.105336	-1.2047	0.17621	-0.00123247	-2.8444	-6.05908	-3.41438	-1.70788	-2.47476	-2.01319	-4.47581	-0.922819	-1.99293	-1.43707	-2.21281	-0.869875	-1.10004	-2.006	-2.69553	-1.49241	-1.53745	-3.45489	0.760718	-5.41438	-3.70361
BRCA	TCGA-A2-A0T7	k6	c7	c9	FEMALE	51	-0.767995	-0.223684	-0.530411	-1.46631	-1.57425	-0.107373	-0.419103	-0.563684	0.858436	0.6154	-1.933	-1.5529	-1.04405	-1.11442	-0.62689	-1.57961	-0.444775	-0.646286	-1.70509	-0.377679	0.807903	-0.738261	-1.43572	-0.25941	0.101614	-1.82364	-2.51198	0.368189	-4.06075	-0.565647
BRCA	TCGA-C8-A12Q	k1	c7	c3	FEMALE	78	0.760662	0.151158	0.76895	-0.214461	-0.912376	0.661303	0.0730687	0.264295	0.17395	-0.155895	-1.36275	-2.31923	-1.03821	-0.55038	0.134711	-1.71715	-0.914456	-0.639525	-1.43082	-0.726683	0.421916	-1.67535	-0.613385	-0.581652	-0.52762	-1.83317	-1.37378	0.0690288	-2.65935	-1.08071
BRCA	TCGA-A8-A079	k1	c7	c6	FEMALE	69	-0.168706	0.847198	0.659386	-0.0653262	-0.698241	0.145314	1.0532	0.461234	-0.363159	0.395426	0.0948015	0.367417	-1.32501	0.0651957	1.21814	0.318513	-0.368373	-1.15934	-0.0244803	-0.0483315	-0.0785855	-0.97147	-1.27263	-0.544658	-0.55908	-0.752192	0.345024	-1.85814	0.150287	0.44092
BRCA	TCGA-E2-A159	k1	c10	c5	FEMALE	50	-1.16398	-1.02144	-1.39205	-0.722522	-2.1118	-0.321748	0.347582	0.737822	-0.236512	-1.29267	-4.19877	-3.30377	-0.0264189	-2.08305	-2.55996	-3.2991	-1.08185	-0.982903	-0.67847	-0.95551	-0.897945	-1.67431	-0.944387	-2.52434	-1.84658	-2.36474	-2.57519	0.530526	-3.56803	-2.68287
BRCA	TCGA-A2-A0T3	k6	c7	c2	FEMALE	37	-0.812216	-1.14918	-1.18378	-1.37138	-0.580672	-1.01361	0.524779	-0.98486	0.468267	0.639173	-0.588522	0.718899	0.0172438	-0.0948734	0.802641	0.0947995	-1.25844	-0.945944	-0.0715624	-0.117586	0.377236	0.426567	-0.476267	-0.741979	-0.367617	0.835267	0.724383	-0.521929	0.738505	0.678855
BRCA	TCGA-A2-A0YD	k7	c8	c8	FEMALE	63	0.612499	0.614406	0.860682	-0.290984	-0.794266	-1.47112	-1.13853	-1.04157	1.05726	1.02458	0.160491	-0.00340759	-0.0195928	-0.647015	-0.927671	-0.591137	0.106329	-0.226461	-0.734962	0.451703	0.989348	0.168166	-1.78085	0.0835802	0.0718848	-0.130037	-0.536016	-0.0576218	-0.456536	0.538546
BRCA	TCGA-AR-A0TR	k5	c2	c2	FEMALE	68	-1.68493	-2.13685	-1.22066	-0.0150012	0.92871	0.908923	0.416779	0.628153	-2.98632	-3.36444	-1.7243	-1.87673	-1.10339	-0.422468	0.350994	0.399204	-0.432585	-0.442603	0.545734	-1.69752	-1.13285	-2.43922	-1.76586	-1.85754	-2.22748	0.481428	-1.16947	1.05137	-0.60281	-1.53179
BRCA	TCGA-AO-A03O	k5	c6	c10	FEMALE	69	0.177284	0.120889	0.0832882	0.160025	1.23925	0.592466	1.54163	0.81631	-1.52653	0.400564	-0.619343	-0.431842	0.246503	0.289018	2.03101	-0.43259	-0.437678	0.559897	0.307325	0.158306	-1.72754	-0.791553	2.13108	0.00630963	0.0775099	1.17209	-0.331032	0.586019	0.28618	0.056426
BRCA	TCGA-BH-A18R	k1	c1	c2	FEMALE	50	0.885353	0.637331	-0.000651683	0.36275	0.0877527	0.224815	1.19103	1.24997	-0.131383	0.0795066	-0.422456	-0.678978	-0.350455	-1.45772	0.274801	-0.171885	-0.134654	-0.299804	-0.171466	0.136233	-0.00776049	-1.22659	0.0071516	0.290438	-0.735596	-0.442836	-0.412424	0.705914	-0.477403	0.328317
BRCA	TCGA-AO-A12E	k5	c2	c2	FEMALE	51	2.18166	0.267263	0.624212	1.57887	1.33756	0.322122	-0.795941	0.3388	-0.995785	-1.86838	1.01638	-1.7916	3.85555	-0.782621	0.932121	-0.587109	-0.426133	0.0699994	0.228659	2.11861	3.12106	1.05248	-0.260015	0.121485	-0.332953	0.777395	1.50426	0.0391731	0.590012	0.0899522
BRCA	TCGA-A8-A06N	k9	c2	c6	FEMALE	66	-0.249816	0.5067	-0.27853	0.467312	1.41818	0.936313	-0.373939	-0.866583	-1.31234	0.277011	0.58635	-0.749234	0.656918	-0.435289	0.324846	0.495989	-0.461331	-0.160743	0.57427	2.7776	1.33136	0.0198597	0.421238	1.15003	0.253635	0.752525	0.921147	-0.809388	-0.641033	-0.546348
BRCA	TCGA-A2-A0T1	k9	c7	c3	FEMALE	55	-0.102516	0.871615	0.249079	-0.172456	-0.547929	-0.302993	-0.843887	0.501929	0.841005	1.03063	-1.43144	-1.40491	-0.3408	-1.10185	-1.1123	-1.62744	0.172631	-0.56594	-0.584146	-0.298463	-0.480167	-0.792743	-0.605209	0.408082	0.517333	-1.52092	-0.482303	1.19593	-2.07389	-0.894325
BRCA	TCGA-A2-A0YG	k3	c8	c2	FEMALE	63	-0.936114	-1.77058	-1.32194	-1.38596	-0.698548	0.822916	-0.270335	-0.685356	0.559705	-0.631699	0.537967	0.705742	-0.0107091	0.0693609	0.445479	0.567984	0.0737497	0.0429467	0.181061	0.128448	-0.166274	0.685041	-0.161567	-0.322491	0.235859	1.21535	0.77061	0.312909	-0.0833571	0.296916
BRCA	TCGA-E2-A150	k9	c8	c5	FEMALE	48	-0.0819316	-0.783214	-0.7457	-0.430381	-2.09211	0.465488	-0.172851	0.160027	0.893647	-1.39158	-3.75753	-1.99986	-0.585668	-4.54049	-1.60145	-2.97883	0.118256	-0.33186	-1.31602	-2.696	-1.42554	-1.84527	-0.890367	-0.3615	-1.86676	-2.08776	-2.33032	0.508849	-3.22397	-0.781209
BRCA	TCGA-BH-A18N	k5	c4	c2	FEMALE	88	3.47077	2.97297	0.589348	4.04166	3.27707	0.0116916	0.606146	0.578819	-0.15798	0.69724	1.00307	-0.622658	-1.40715	-0.107324	1.59458	0.871479	0.596611	-0.702372	-0.795358	-0.358489	1.02066	0.267993	0.734978	0.274825	0.46592	-0.308324	-0.00944381	-1.4968	0.820731	0.445188
BRCA	TCGA-A7-A0CD	k9	c1	c6	FEMALE	66	-0.0626732	-0.508405	-1.26953	-0.891398	-0.875402	-0.0830337	0.204667	0.650418	-0.0161448	-0.377694	-2.02711	-0.576959	-0.302261	-0.908038	-0.494602	-1.08197	-0.793399	-0.437522	-0.909409	-1.48968	-0.392572	0.628736	-1.01569	1.24741	-2.70575	-0.407022	-1.13755	-1.29064	-1.76522	-1.54236
BRCA	TCGA-C8-A12W	k1	c9	c7	FEMALE	49	-1.10146	-1.74565	-1.68276	-1.42535	-2.01957	-0.290927	0.304682	0.749357	0.13685	-1.90192	-4.13905	-0.811776	-0.665777	-1.14639	-0.580703	-1.40001	-1.02507	-1.65714	-1.86917	-1.45864	-0.947128	-1.01137	-1.12069	-0.915759	-3.29034	-1.59122	-1.93867	-0.405605	-3.4086	-1.05221
BRCA	TCGA-AN-A0AL	k5	c6	c5	FEMALE	41	0.531091	1.20014	0.792385	1.72484	0.592172	1.58362	0.893839	0.315482	-0.982581	1.80235	1.74174	0.811979	1.49088	-0.346815	1.80673	-0.0174417	-0.680407	0.748402	0.29502	-1.56943	-0.434608	-0.259679	-0.851952	0.705027	0.721287	0.384538	0.0337148	-0.695115	-0.202096	0.937618
BRCA	TCGA-A2-A0T6	k7	c8	c8	FEMALE	50	0.369638	0.992535	1.72218	-0.544883	-0.26719	-0.86523	-0.889268	-1.17204	1.41476	1.03477	0.41634	1.23362	-1.52071	-0.422275	-0.398664	1.10138	-0.176553	-0.52588	-0.425939	1.16294	2.10407	0.435393	-1.2573	0.770107	0.463802	0.303413	-0.761065	1.99258	0.897747	1.4987
BRCA	TCGA-E2-A158	k5	c5	c5	FEMALE	43	-0.915031	-0.838451	-0.696191	0.777808	0.778311	-0.0462533	0.510805	1.07212	-1.18644	-0.461138	0.00413392	-0.51491	-0.397167	0.217443	1.2801	1.35187	0.433696	1.38213	-0.341033	-0.524134	-1.54498	-0.653288	0.565093	-0.868655	-0.475272	-0.203771	0.0585007	-0.73506	0.0454559	0.234188
BRCA	TCGA-E2-A15A	k2	c9	c10	FEMALE	45	-0.327124	-1.41627	-1.36797	0.670303	0.289831	-0.114194	-0.593567	-0.137651	-1.30966	-0.963244	-1.04422	-0.470904	0.227764	-0.00161567	0.202696	0.514775	0.367442	0.495353	0.628108	-0.975594	-0.957123	-0.608891	-0.502319	-1.83868	-1.19831	1.11866	-0.807693	-0.714124	-0.391718	-0.172614
BRCA	TCGA-AO-A0JM	k10	c7	c7	FEMALE	40	0.336146	-0.100973	-0.508074	0.153987	-0.114105	-1.01386	0.309999	-1.2425	0.964722	0.218597	0.560237	1.02635	0.728828	-0.293095	1.01195	-1.03067	-0.691757	0.368461	0.209845	0.883389	-0.00151632	-0.759615	-0.30862	-0.0790809	0.172348	0.502723	0.315629	0.392229	-0.558034	0.215235
BRCA	TCGA-C8-A12V	k2	c3	c5	FEMALE	55	-0.850378	-0.419315	0.147534	-0.513656	-0.671966	0.60741	-0.924259	-0.777614	-0.204009	0.934126	0.911469	0.631586	2.76195	1.82902	-0.187204	0.315403	2.22963	3.24216	1.77476	0.782751	0.949347	0.846569	-0.578909	-1.07985	0.189519	0.664357	-0.123484	-1.40267	0.804459	-0.141967
BRCA	TCGA-A8-A08G	k5	c3	c6	FEMALE	41	1.60708	0.11046	-0.114033	1.34681	-0.758653	0.0930509	0.116706	0.728156	-0.577427	-1.65192	-2.41388	-3.12065	0.216145	-0.782043	0.295007	-1.22345	-0.191791	0.124844	0.853138	-1.03368	-0.453614	-0.94862	-0.518649	0.514057	-0.880502	-2.30583	-1.94527	0.0304421	-3.35849	-1.62705
BRCA	TCGA-A2-A0D2	k4	c5	c5	FEMALE	45	-0.790244	0.384164	-0.31612	-0.0434204	-0.541133	-1.14259	1.15071	-0.161708	0.796005	0.840908	0.558033	0.921974	-0.242799	1.30073	0.53536	0.223581	0.10636	-0.0845597	-0.644016	0.636005	-0.0827108	0.305254	0.157172	-0.892582	1.32934	-0.0423913	0.858274	-0.623154	0.127897	1.13646
BRCA	TCGA-C8-A12U	k2	c10	c6	FEMALE	46	-0.893177	-0.961107	-0.839182	0.776679	0.715934	-0.0143424	0.264054	-0.182571	0.00602745	-0.236364	-0.00878598	-0.628789	1.28572	-0.133676	-0.11582	-0.32069	0.488118	1.55077	1.59934	2.97582	2.08307	0.742988	-1.0551	-1.44256	-0.139452	0.329789	0.117296	-0.0991544	0.0949683	-1.95894
BRCA	TCGA-AR-A1AS	k10	c9	c6	FEMALE	54	1.2244	1.661	1.35914	0.604818	1.5479	0.290787	-0.00754311	-0.532425	0.223435	2.30097	1.00783	-0.137094	-1.62913	-0.806198	0.371225	-0.522518	0.907804	-0.294267	-0.534218	0.517986	0.71985	-0.0364535	-0.505152	-0.689778	1.05331	0.298801	0.236254	0.95998	0.648933	0.133889
BRCA	TCGA-A8-A09G	k5	c2	c3	FEMALE	79	1.5314	1.51095	1.62961	1.86954	1.95634	0.133464	-0.126272	0.614274	0.161146	-0.32293	0.344467	-0.944365	0.178926	0.617448	1.60403	0.408366	0.28365	1.02874	0.26523	0.173497	-0.313159	0.287879	0.0126546	0.0482768	-0.658685	0.803639	0.013614	2.7487	-0.325503	-0.44772
BRCA	TCGA-C8-A134	k4	c5	c5	FEMALE	52	-1.15869	-0.887029	-1.0424	-1.04717	-0.656544	0.225451	1.48914	-0.760953	0.459065	0.202781	0.464594	1.6707	1.09595	-0.107555	0.537533	0.247119	-0.133732	1.03031	-0.673489	0.734095	-0.71528	-0.123282	-0.472261	-0.667664	0.773196	-0.43292	0.605646	0.493016	0.728308	2.33158
BRCA	TCGA-A2-A0YF	k7	c2	c2	FEMALE	67	-1.13368	-1.39188	-1.20104	-0.897912	-0.734486	1.18327	-1.41255	-1.9142	-0.330004	-0.942009	-0.22291	-0.689542	-0.566735	-0.524723	-0.811893	-0.310221	0.225315	-0.752181	0.468002	1.10505	0.638564	0.121309	-0.49385	-0.663745	-0.0125642	1.64806	0.236451	-0.0611697	1.19924	-0.0958689
BRCA	TCGA-BH-A0DD	k5	c6	c4	MALE	58	0.524741	-0.625212	-1.18356	0.0728437	0.496634	-0.103389	1.83589	0.787774	-0.285805	-1.13212	-0.537038	-0.616824	1.72278	-0.651278	1.30837	0.00855391	-0.382794	0.486311	0.587642	-0.962702	-1.05525	-1.09805	0.617893	-0.552831	-1.25696	-1.14744	0.431932	0.36887	-0.437233	-0.397406
BRCA	TCGA-BH-A0E9	k7	c8	c2	FEMALE	53	0.216179	0.334587	0.548179	-0.0935387	-0.0818215	-0.640575	-1.6084	-1.76992	0.795589	1.2182	1.2684	0.757883	-0.269263	-1.31912	-0.945283	0.0949387	-0.0703791	-0.700727	0.409126	0.203995	1.59813	2.35683	0.277573	0.916613	0.257528	1.35493	-0.365232	-0.203735	0.0987681	1.57165
BRCA	TCGA-AR-A0TT	k2	c8	c3	FEMALE	53	-0.966108	-0.562921	-0.32661	-0.393399	0.326731	-0.416562	-0.618019	-0.984505	0.509943	0.439223	0.128122	-0.874356	1.01741	0.655209	1.38981	0.469995	2.17168	1.69114	0.785762	0.447208	-0.268967	-0.313106	1.19765	-0.80605	1.44297	0.600467	-0.127652	-0.563753	0.121839	0.520929
BRCA	TCGA-AR-A1AQ	k4	c5	c5	FEMALE	49	-0.777506	-0.300342	-0.0935497	-0.681894	-1.8258	-0.973562	1.52271	1.38821	0.102918	-1.13576	-2.53833	-2.08257	0.304493	0.0356181	0.517935	-0.983633	-0.25878	-0.69038	-1.2039	-1.04583	-1.61013	-2.71849	-0.121642	-1.19024	-2.47868	-1.78431	-1.25258	0.264192	-1.00443	-0.911667
BRCA	TCGA-A2-A0SW	k1	c8	c3	FEMALE	82	1.19612	1.29674	1.27104	1.37193	1.79436	0.451601	0.137115	0.0310671	-0.0394182	-0.338301	0.592655	-0.0819491	-0.0796718	-0.0638034	-1.41346	-0.85112	0.559909	0.706433	0.122601	-0.0472459	0.76533	1.08681	-0.0440523	1.49186	-0.113729	1.11992	0.606686	0.128629	0.171594	-0.793503
BRCA	TCGA-AO-A0JL	k3	c8	c5	FEMALE	59	-0.128477	-0.111302	-0.189772	0.304013	0.752415	-1.02193	0.671805	-0.573367	0.176801	1.31019	0.589598	0.722814	-1.17205	1.4527	-0.614459	0.128788	0.392915	-0.0503315	-0.773491	0.543296	-0.0298916	0.905429	0.305997	0.464343	-0.120488	1.18892	0.640864	0.0158621	1.05535	0.991115
BRCA	TCGA-BH-A0BV	k7	c8	c7	FEMALE	78	-0.334687	0.293697	0.892863	0.242233	0.384404	0.231819	-0.698817	-0.541293	-0.460797	0.449979	0.21378	-0.0348824	-0.914985	-0.18684	-0.918197	-0.503934	0.120728	-0.570355	-0.549141	-0.172663	0.649963	-0.469831	-1.6595	-0.69661	-0.474165	1.0086	-0.855987	-0.459898	0.305392	0.080614
BRCA	TCGA-A2-A0YM	k7	c8	c5	FEMALE	67	2.35442	2.82945	2.48443	2.35358	1.54696	-1.40253	-1.77892	-1.48035	1.60953	1.9992	2.86392	0.917945	0.296946	0.40735	-1.35205	0.380251	0.476493	0.46391	0.719939	2.0963	2.39593	2.1939	-0.165137	2.51403	1.51978	1.39624	0.148332	-0.0551649	0.0807636	1.80583
BRCA	TCGA-BH-A0C7	k1	c7	c2	FEMALE	48	0.579258	-0.278099	-0.7561	0.448373	0.693772	0.31195	-0.440724	-0.49429	0.318772	-0.808466	-0.177126	-0.0651639	-0.361681	-0.665041	-1.13713	-0.5667	-0.11614	-0.0777368	-0.149828	-0.270977	0.95475	0.327107	-0.0435486	-0.0384506	0.124421	-0.403887	0.279221	-0.323289	-0.361502	0.232057
BRCA	TCGA-A2-A0SX	k3	c5	c5	FEMALE	48	0.436815	0.890993	0.72795	0.88377	0.260787	-1.05161	-1.14469	-0.604163	1.11087	0.259156	0.0427335	-0.346343	0.126864	0.45158	-1.81871	0.426171	0.954793	1.05798	1.25729	0.721092	1.34621	1.51288	-0.850963	0.187137	-0.211998	0.899894	-0.164721	-0.087256	0.351283	0.656469
OV	TCGA-09-1664	k7	c2	--	FEMALE	37	-0.31334	-0.150339	0.0604373	0.494842	0.764341	-0.824731	0.458725	0.454621	-0.116493	0.664137	-0.242553	-1.32747	-0.903967	-0.41129	-0.802042	0.272932	-0.863682	-0.903103	0.221743	0.228462	0.396446	0.268109	-0.160526	-0.743272	-0.960949	1.1239	0.760909	-0.194252	0.102579	-0.276495
OV	TCGA-13-1404	k10	c7	--	FEMALE	48	-0.504353	-0.925979	-0.479235	0.650193	1.71306	-0.870415	1.82467	0.858993	0.122224	-0.566622	-0.442907	-0.694925	-1.79576	-0.8405	0.0549015	-1.0869	0.886729	-0.408447	0.140224	-0.235089	-0.0463989	-1.12075	-1.1492	-1.43903	0.0772147	-1.18957	1.80105	-0.961455	0.143066	-0.845906
OV	TCGA-13-1409	k7	c7	--	FEMALE	73	-2.04747	-0.200548	0.828272	-1.61011	-1.1058	-1.67878	0.633623	-0.0727283	0.00748199	-1.1362	-0.239615	0.926725	-0.930703	-0.585396	0.349443	-0.386779	-0.52011	-2.21079	-0.799632	-0.0117898	-1.24892	-0.00254548	-0.696211	1.59977	-2.39286	-1.18575	-1.63576	-1.39812	0.426869	0.980759
OV	TCGA-13-1410	k6	c7	c7	FEMALE	57	-0.0200572	-1.04506	-0.842048	-0.590297	-1.24644	-1.12793	0.189357	-1.32331	0.424486	-0.505954	-0.665556	0.221667	0.544516	0.199448	-0.338321	-1.25946	-0.684325	1.03889	0.182201	1.0596	-0.139087	0.0272787	-0.339346	0.426078	-0.301149	0.992219	-0.104087	0.531085	0.58906	0.179926
OV	TCGA-13-1482	k6	c7	--	FEMALE	52	0.299518	-0.561437	0.120618	-0.610743	-1.36832	-1.98443	-1.55577	-1.05368	1.09499	-0.00145555	0.302118	0.113061	-0.441863	-0.627887	-0.11276	-0.96988	1.28613	0.0435131	0.106533	0.402464	0.894033	0.648896	-0.103568	0.383018	0.933475	-0.465279	0.191732	1.22925	0.529016	1.21446
OV	TCGA-13-1483	k6	c7	--	FEMALE	61	-0.989089	0.0925435	-0.0912117	-0.836514	-0.466688	-1.00314	0.0679477	-0.378766	1.41967	1.01703	0.0202118	-0.260929	0.241433	-0.58071	-0.795953	-1.15608	2.24257	0.285943	-0.938761	0.328086	0.0890475	-0.206798	-0.964372	-0.589102	0.795186	-0.703635	1.28175	0.740781	-1.04486	-0.738866
OV	TCGA-13-1484	k2	c3	--	FEMALE	62	0.485947	1.2476	1.00303	1.02352	1.5483	-0.187604	-0.662567	-0.44823	-0.427413	-0.234578	0.0188099	-0.556646	1.38461	0.300715	0.0106172	1.10112	2.27029	2.90284	-0.300741	0.44996	0.13656	-0.257076	1.5841	0.413897	1.31899	0.792193	-2.75701	-1.00759	-0.392849	0.308444
OV	TCGA-13-1485	k7	c9	--	FEMALE	48	0.461861	1.14779	-0.277472	0.420784	1.76628	-1.53577	-1.89014	-1.35221	0.88124	1.5052	0.585268	0.716637	-0.936917	1.52203	-0.436156	-1.03427	-1.01127	-0.938935	-0.105008	-0.0831117	2.05634	0.631974	-0.685351	-0.336358	0.444736	0.377258	0.741535	0.619898	-0.743661	1.47203
OV	TCGA-13-1487	k6	c7	--	FEMALE	74	-0.272387	-0.759768	-0.163113	-0.48294	-0.122314	-1.24078	1.00172	-0.756344	0.693444	0.200417	-0.139412	0.776601	-0.797093	-0.264636	-0.0549415	0.847966	-0.474982	-0.262925	0.292612	1.36377	0.137424	-1.00719	0.66034	0.618538	-0.596807	-1.36011	0.00379027	0.412669	-0.981623	0.399792
OV	TCGA-13-1488	k3	c3	--	FEMALE	59	0.750506	-0.158079	0.414545	0.273778	0.447281	-1.1216	-1.40907	-1.89651	1.12594	0.323656	0.578088	-0.223853	0.925085	1.91885	0.0190604	0.0326899	0.607276	1.29565	0.370508	0.292058	1.93025	1.90212	0.2087	0.673823	0.0402806	0.35452	0.343858	0.430308	0.439034	0.382612
OV	TCGA-13-1489	k5	c2	c1	FEMALE	70	-0.101562	0.109918	-0.0967561	1.28811	-0.515548	-0.20834	1.0496	1.08937	-0.158968	-0.213329	-0.530796	-1.30017	-1.10031	-0.759994	-0.192733	1.10006	-1.05641	-1.46949	-0.699545	-1.62961	-0.247837	-0.225522	-0.703348	-0.915798	-0.829723	-0.416244	-0.372892	-1.15832	0.227822	0.0192726
OV	TCGA-13-1492	k5	c4	--	FEMALE	66	-0.0105246	-0.0771037	-0.0958376	-0.937692	-2.29129	-0.719794	1.2938	0.690337	-0.483793	-0.727414	-0.0668249	0.340675	0.632281	0.0931712	1.13023	1.41709	-1.23408	0.689326	0.616954	-1.68724	-1.4633	-0.134075	-1.31476	0.369201	-0.153698	0.253497	2.91947	0.814791	-0.631742	0.523885
OV	TCGA-13-1494	k6	c7	--	FEMALE	43	-1.4844	-0.806533	-0.894122	-1.09335	-0.228849	-2.04489	-0.725637	-1.49324	1.22064	0.480595	0.179764	0.583555	-0.578193	-0.878906	-0.15482	-1.26456	-1.00844	-0.470696	-0.13475	-0.0360051	0.93721	0.828312	-0.990084	-0.503884	-0.203115	-0.227056	0.998341	0.964415	0.653447	0.631376
OV	TCGA-13-1495	k6	c7	--	FEMALE	60	-1.36699	0.236843	0.971778	-0.863695	-0.81335	-0.988628	-0.978046	-1.34552	2.09514	2.20352	-0.175169	-0.28313	-0.0415142	0.22774	-0.0461235	-1.1231	-0.103986	-0.216126	-1.47876	-0.334548	0.230995	0.644429	1.52068	0.6162	1.71132	-0.634905	1.24031	2.18719	-0.997126	0.835414
OV	TCGA-13-1497	k5	c6	c7	FEMALE	47	0.714021	-0.737294	-0.944205	0.710526	-0.324992	-0.370762	1.30781	1.90755	-0.414537	-0.590225	-0.930668	-1.26312	0.897372	0.472545	0.833682	0.229187	-1.25537	0.71167	-0.588949	-1.38632	0.00151632	-1.32255	-0.997269	-1.25584	-1.30817	-0.882426	-0.124104	0.27945	1.29198	-0.775425
OV	TCGA-13-1499	k6	c7	--	FEMALE	56	-0.848006	-1.24465	-0.924884	-0.776545	-0.715326	-2.74778	-0.361588	-1.44781	0.822765	-1.04117	-0.551722	-0.731667	0.520793	-0.794097	-1.14205	-0.164816	0.607598	0.911697	-0.929223	1.38716	-0.133696	-0.761528	-0.136454	0.445116	0.33479	-0.674076	-0.0442856	-0.510979	-0.989869	1.13381
OV	TCGA-13-1500	k6	c8	--	FEMALE	71	0.455361	1.01751	0.968643	0.155922	0.689061	-0.283156	-1.20328	-1.40016	0.624344	0.733114	0.653305	0.672361	0.164323	2.66887	-1.24371	-1.13667	-0.209206	0.153982	0.0746791	0.361596	0.60301	0.0112242	0.142637	1.36473	0.0422269	0.651731	-0.18755	0.965279	-0.434714	0.260099
OV	TCGA-13-1501	k6	c7	--	FEMALE	50	-0.217472	0.409481	-0.141945	-0.137051	-0.072975	-1.12544	-1.09382	-1.71413	1.34898	1.1559	0.153534	0.964306	-0.586732	-0.0205757	1.12085	0.060756	-0.313883	-1.38941	-0.162043	1.23752	0.271902	0.0690138	0.520779	-0.11925	1.3752	-0.166345	-0.134572	0.612497	-0.576347	0.739414
OV	TCGA-13-1504	k6	c7	--	FEMALE	68	-0.738992	-0.484569	-0.107309	-1.30995	-0.96897	-1.75615	-0.945239	-0.746497	0.249857	-0.420023	-0.0501462	-0.66778	0.114206	-0.855449	0.358121	-1.02135	0.748055	-0.482101	0.316377	-0.209622	-0.712861	-0.537134	0.108206	-0.0181787	0.00471295	-0.789628	-0.357758	0.0638339	-0.741524	-0.397836
OV	TCGA-13-1507	k2	c10	c3	FEMALE	77	0.250286	0.413785	-0.561714	0.824743	0.396841	-0.167874	0.575197	0.0894735	0.878882	-0.207822	-0.25589	-1.34811	0.673399	0.173147	0.250564	-0.219766	0.292527	1.00984	-0.123959	1.3734	-0.309013	-0.921055	1.9594	0.304334	-0.0390202	-0.0247457	0.542139	-1.56587	0.183503	-0.481737
OV	TCGA-13-1511	k8	c6	c10	FEMALE	52	0.761317	2.33885	3.49796	0.305435	0.346628	2.37207	-0.506693	0.205849	-0.425596	1.1941	0.886599	0.628835	1.14136	-0.187906	-0.0411872	-1.20449	1.0025	-0.134782	0.934675	-0.573271	-0.359532	1.01526	0.83073	3.02122	-0.276058	-0.800779	0.315733	0.27945	-0.849036	-1.32137
OV	TCGA-13-2059	k5	c1	--	FEMALE	50	1.48542	2.4615	2.07282	2.58032	1.12738	2.38399	-1.1248	1.09679	-0.436501	0.262755	0.847798	-0.179326	-0.870502	1.93512	0.751595	-1.45414	1.56544	0.718796	1.12351	-1.28913	0.329295	-0.866702	0.809406	0.0381793	-1.54143	0.216594	-1.8621	-0.61114	-1.00076	-1.15111
OV	TCGA-13-2060	k2	c10	c10	FEMALE	51	0.307596	-0.415488	-0.789621	0.00221344	-1.38307	0.839468	0.240575	0.578771	-0.0424446	-0.632435	-0.973132	-1.19614	0.206945	-0.203344	0.975727	-0.0107523	0.218825	1.38376	-0.0912227	0.706629	-0.0217391	-1.78043	-0.688679	-0.72456	-0.367671	-0.930231	-0.929351	0.120822	-1.00224	-0.714088
OV	TCGA-13-2061	k2	c10	--	FEMALE	58	-0.801533	-0.671964	0.362047	-1.25523	-0.518943	-0.240724	-0.726485	-0.0523311	-0.514545	-0.52132	-0.293575	-0.341932	0.46132	0.219085	-0.0669945	-0.506793	0.641511	1.61948	0.234928	-0.887314	0.0548091	0.457748	-0.388673	-0.43494	-0.353076	-0.268821	-0.813234	0.56809	-0.35855	-1.13937
OV	TCGA-13-2065	k7	c8	--	FEMALE	71	1.02487	-0.555169	-0.359309	1.16341	1.68803	-1.08536	-0.498851	0.0188408	0.00409742	-0.308491	0.00207298	0.3791	1.3964	-0.920427	0.478413	2.0529	0.222217	0.0526028	1.43373	0.24559	0.0954248	-0.389704	-0.382187	-0.486972	0.369075	-1.21888	2.10951	0.405268	1.06083	0.215644
OV	TCGA-13-2066	k4	c6	--	FEMALE	49	-1.0572	-0.262833	0.184486	-0.0231495	-1.75271	-1.60121	2.54234	1.27926	-0.697597	-1.05498	-0.368384	-0.539134	-1.66371	0.271103	1.61599	1.61923	-1.73773	-1.98692	0.169965	-0.582065	-0.468688	-1.48243	-1.20812	-0.382008	-2.04008	-0.964322	-0.486865	0.462009	0.970438	-0.194027
OV	TCGA-13-2071	k3	c3	--	FEMALE	63	0.451885	-0.270376	-0.532595	-1.36648	0.120995	0.979524	-1.2234	-1.34094	1.2077	2.07227	0.404308	0.623126	1.54972	-0.257166	-1.03287	-0.26162	0.201743	0.196111	-0.297985	-0.218542	1.5445	2.08595	-0.0587823	0.195109	1.81012	-0.229833	-1.04195	0.820465	-0.492878	0.235158
OV	TCGA-23-1121	k10	c4	--	FEMALE	51	-2.59622	-2.20977	-0.750265	-1.83023	-2.49393	-0.536941	1.6353	-0.346944	-0.313983	-0.364784	-0.304394	1.89631	-0.140825	-0.692867	-0.0599903	0.419262	-1.81795	-1.45046	-1.60704	-0.502309	-0.421859	0.21401	-0.894855	0.831193	0.219138	-0.698826	0.700337	-0.374307	-0.504233	0.363398
OV	TCGA-23-1122	k6	c8	c6	FEMALE	53	-0.941721	0.0592144	0.114818	-0.681341	-0.227465	-0.658286	-1.21364	-1.61361	1.41137	0.875858	0.0679166	0.385319	-0.290134	0.516778	-0.116487	-0.670666	-0.118849	-0.041195	0.00320098	1.59542	1.77235	0.928809	0.0113103	0.604841	-0.201082	0.734955	0.361096	1.09356	0.229151	0.176854
OV	TCGA-23-1123	k2	c5	c3	FEMALE	59	0.333634	-0.8584	-1.2553	1.30735	-0.139356	0.364911	1.33425	1.07369	-0.818886	-2.69541	-0.64661	-0.657416	1.56707	-0.0459909	1.09802	1.60637	-0.310933	0.511887	-0.536348	-2.26796	-1.37477	-0.369664	-3.14202	0.544391	-1.1524	0.563622	-1.7511	-0.859568	-0.158381	-0.557248
OV	TCGA-23-1124	k8	c1	--	FEMALE	62	-0.236299	0.0174058	0.661688	1.35271	-1.07157	1.06929	-0.619619	0.0993161	-0.0635768	1.06358	-0.608725	-0.865584	-0.84528	-1.07269	-0.0652157	0.220325	-0.597008	0.0328164	-0.247987	-0.600589	0.836207	-0.106122	-2.12552	-1.57394	0.836614	0.464314	-1.49781	-1.40971	0.136828	0.811883
OV	TCGA-24-1103	k5	c2	c6	FEMALE	50	-0.0178072	0.434879	-0.269625	1.03609	1.99562	1.00788	0.296594	1.23165	-0.388913	-0.268111	-0.025271	-0.913066	0.699852	0.300971	-0.461259	-0.348997	-0.274269	-0.894403	-2.91566	-0.495492	0.334008	0.0594712	0.274958	0.69949	-0.845724	0.940253	-0.00812918	-0.826633	0.356808	-0.787677
OV	TCGA-24-1104	k7	c8	--	FEMALE	56	1.97563	2.1403	1.28673	2.15519	2.03399	1.42	-1.17787	-0.983251	-0.0829476	1.05857	0.930878	0.17148	-0.110646	0.721915	0.342393	-1.17483	0.356304	0.683791	-0.150257	1.63023	1.81665	-0.187576	1.30625	2.44003	0.754893	0.407235	-1.30619	-0.451524	-1.01957	0.0560849
OV	TCGA-24-1105	k6	c5	--	FEMALE	36	0.489962	0.498335	0.464871	1.8904	2.20438	0.174631	0.348608	0.271666	0.563044	0.888312	-0.0230576	0.173256	-1.42108	1.26274	0.629311	-0.425501	-1.2132	-1.13535	-0.722105	-0.315088	-0.935893	0.0850074	-0.0430461	-0.747635	0.32793	-0.593386	0.067444	-0.301777	-0.852629	0.411262
OV	TCGA-24-1416	k5	c9	c6	FEMALE	34	0.809618	0.552872	0.565095	1.8255	1.93699	-0.469614	0.621523	0.678897	-0.00163724	-0.585959	-0.184399	-1.70911	-0.0279605	0.736694	-0.684051	-1.10045	0.176259	-0.969157	-0.245915	2.04451	0.171089	-0.630367	-1.25901	-0.827143	-0.780282	0.174974	0.183718	-4.30919	0.000754391	-0.0670161
OV	TCGA-24-1422	k6	c7	--	FEMALE	82	-0.0793451	0.232977	-0.116236	0.322627	0.130713	-1.26649	-0.674317	-0.987988	1.10749	0.614987	0.184629	0.291654	-0.787824	0.627153	-0.992237	-0.00855391	-0.140615	-0.561554	0.449665	-0.429078	-0.131712	-0.635503	-0.0945861	-0.476736	1.14768	-0.395301	0.220527	0.999817	-0.828581	0.0081655
OV	TCGA-24-1428	k4	c5	c10	FEMALE	50	-0.0491144	0.809961	0.7892	1.14392	0.959388	1.22239	0.653053	0.428121	0.0970845	0.142942	-0.421512	-0.499425	2.23909	1.51675	0.399724	1.49903	1.22684	1.36539	0.161664	-1.85421	-0.207096	0.00536869	-1.3116	-1.40794	-0.776885	-0.580923	0.858958	-0.977984	1.17537	-1.81551
OV	TCGA-24-1430	k6	c7	c2	FEMALE	68	0.440344	0.246919	-0.570396	-0.178732	0.681075	-1.18297	-0.674565	-0.889659	1.37756	0.922982	0.00664526	-0.215012	0.419181	0.611365	-0.515837	-0.2513	-0.287318	0.367858	-0.270998	-0.885962	0.82613	0.621913	0.40892	1.35857	0.162554	0.356921	1.39407	0.520971	-0.41303	0.720399
OV	TCGA-24-1431	k9	c8	--	FEMALE	67	0.360092	-0.604378	0.509574	-0.105989	-0.799628	0.451948	0.393188	1.39867	-0.18322	-0.283876	-0.213737	-1.45833	-0.875765	-0.674502	0.135329	1.04166	0.131116	-0.167389	0.326037	-0.62383	0.398999	-1.10455	0.214651	1.95091	-2.74514	0.493819	0.828923	0.903604	-0.568488	-1.10079
OV	TCGA-24-1435	k10	c7	--	FEMALE	57	-0.529863	0.446936	0.150763	-0.656931	1.22977	-1.4779	-1.04365	-1.80514	1.19329	0.866366	0.127504	-0.814864	0.795411	0.0935354	-0.24733	-0.677628	0.652257	1.13096	-0.368371	-0.558797	0.247281	0.000811461	0.251867	-0.410495	0.84566	-0.0162375	0.405299	-1.04126	-0.71683	-0.253647
OV	TCGA-24-1436	k2	c10	c10	FEMALE	57	-0.00524612	0.277673	-0.322912	0.334072	0.559459	1.47396	-0.858971	0.215182	-0.00616576	-0.412914	-0.273168	0.23416	2.10831	-1.02842	0.0449106	-0.839721	0.360641	0.677434	0.851995	-1.68738	-0.848593	-0.413256	1.66539	0.11017	-0.377457	0.54892	-0.178564	-0.872643	-0.745288	-0.754824
OV	TCGA-24-1464	k9	c7	--	FEMALE	70	-0.177751	-0.883015	-1.17597	0.299712	1.90706	0.478266	0.00323758	0.435562	-1.39823	-0.696693	0.443346	0.0865986	0.328322	0.929323	-0.404196	-0.0723163	0.428768	0.984711	0.325034	0.215859	-0.426686	0.221751	0.112879	-0.641649	-0.485627	-0.159445	-0.686023	0.550821	-0.455753	0.249374
OV	TCGA-24-1466	k5	c6	--	FEMALE	74	1.8131	0.201888	-0.633038	1.99759	0.516101	0.877589	-0.143795	1.11319	-1.04193	-0.236055	0.776971	-0.486246	0.599712	0.114839	0.189166	-0.226544	0.221814	-0.404018	-0.430162	-2.21489	-1.38862	0.0775772	2.57878	-0.512103	-0.268687	-0.25642	1.40327	0.37147	-0.461889	0.162649
OV	TCGA-24-1467	k4	c6	c2	FEMALE	51	-0.070286	-0.274536	1.3095	-0.217014	-1.06197	0.439606	0.619888	0.766446	-0.770671	0.665989	0.65035	-0.347241	-1.64392	-0.663729	1.39319	-0.278024	-1.87327	-0.813987	-0.690133	-0.500837	0.501495	0.450237	-0.487092	2.84181	0.493109	-1.63662	-0.0412999	-0.0701247	0.778392	-0.708599
OV	TCGA-24-1474	k9	c10	c5	FEMALE	57	0.897875	0.2294	-1.16336	-0.33231	-2.14717	-0.857934	1.1039	0.54093	-0.806844	-0.738488	1.03504	0.91312	0.545644	-0.0503531	0.1003	0.605831	-0.0053287	-0.179989	1.00227	1.70102	0.545325	-0.146542	-0.371035	0.86553	-0.862202	-1.21721	0.413386	-2.4836	0.841364	1.72969
OV	TCGA-24-1545	k6	c7	--	FEMALE	69	0.555835	-0.117324	-0.694873	-0.257646	0.687631	-1.36842	-0.265603	-2.17374	1.18744	-0.305916	-0.0579994	0.137169	0.257684	-1.15393	-1.06642	0.433513	0.67146	0.698068	0.65823	0.803057	0.357699	-0.992877	0.347915	0.535125	1.08785	0.392589	-0.0442877	-0.723882	0.312532	1.34439
OV	TCGA-24-1548	k4	c4	c2	FEMALE	57	0.357157	-0.183832	-0.0311146	-1.1075	-0.982464	-1.44894	1.66109	1.7902	-0.98207	-0.83283	-0.498794	-0.851625	1.67999	-0.143595	0.885657	-0.085256	-1.39934	0.0982711	-0.556844	1.4098	-0.65118	0.202277	-0.899607	-1.64723	-0.415738	0.130775	0.181733	1.1429	0.0759002	0.00805028
OV	TCGA-24-1550	k3	c10	c7	FEMALE	49	-1.09047	-1.25856	0.9319	-1.36869	-1.72034	1.58753	-0.0309439	-1.01042	0.953548	0.717345	0.604979	0.549646	-1.04245	0.370118	0.799623	-1.46162	-0.474478	-0.423679	0.29579	-0.0577569	-0.489822	3.40869	-0.976631	1.90341	1.54588	1.80161	-0.542594	-0.223079	-0.590174	0.942473
OV	TCGA-24-1551	k3	c8	c10	FEMALE	53	0.26485	0.743421	0.348547	-0.217198	0.450435	-0.680374	-0.865607	-1.87527	1.91477	1.02458	2.04712	1.22208	1.18525	-0.212956	0.25355	-2.09427	0.762889	0.197903	0.229258	2.47191	0.998072	0.34314	0.542591	1.30364	1.35396	0.143818	2.40126	0.8328	1.21102	0.860815
OV	TCGA-24-1552	k4	c9	c9	FEMALE	77	0.81659	0.873813	1.13843	-0.327297	0.571915	0.443263	0.362984	0.437186	-0.597562	0.918287	-0.866893	0.374661	-0.868844	-1.36619	-0.0888443	1.83405	-1.36051	-1.09627	-1.48389	-0.655066	-0.58563	-0.483484	0.257277	-0.931696	-1.02368	-0.632921	0.657979	0.657643	0.385279	0.0713381
OV	TCGA-24-1553	k7	c5	c3	FEMALE	53	0.372122	1.07093	0.999119	0.508109	0.461335	1.88164	-1.67157	-0.399953	-1.00575	-0.199176	-0.0182681	-0.839348	0.422423	0.631874	-0.640265	-0.454521	1.38253	1.13392	0.31067	-0.0526987	-0.174397	0.306479	-1.96549	-0.856761	-0.717756	0.357896	-1.59759	0.189775	-0.823728	-0.854735
OV	TCGA-24-1555	k5	c4	c6	FEMALE	50	1.77739	1.60089	0.094224	2.64667	3.11459	-0.43866	1.37817	1.80267	-0.470089	-0.529811	-0.207196	-0.954151	-0.45782	-1.17998	1.13043	1.00214	1.20325	-0.719813	-0.465409	-0.699077	0.0520576	-0.158126	2.00008	-0.545532	-0.399649	-0.18865	0.128939	-1.49149	0.120751	-0.983252
OV	TCGA-24-1556	k6	c10	c10	FEMALE	50	-0.781061	-0.852488	-1.60331	0.503251	-1.79005	-0.383211	-0.895749	-1.00142	0.586107	-0.61543	0.250818	-0.00431533	0.600222	-3.61614	-0.606088	0.773843	0.884959	0.737931	-2.79185	-0.110472	0.0985192	1.33932	0.0983623	-0.707961	0.0125884	0.416719	0.613072	-0.429321	-0.669663	0.97008
OV	TCGA-24-1557	k3	c1	c2	FEMALE	49	0.462921	0.598666	0.414238	1.05284	0.508325	-0.245398	0.435153	0.531688	-0.0033309	-0.177733	-0.109814	0.19156	0.115225	0.857576	0.458844	1.21484	-0.255514	-0.0156452	0.66498	-0.744969	1.14171	-0.342055	-0.90301	-0.733515	-0.842248	0.33635	0.0143808	0.207167	0.403031	-0.0774654
OV	TCGA-24-1558	k5	c6	c9	FEMALE	73	-0.456345	-0.494644	0.619981	-0.893945	-0.313327	1.00467	0.948105	1.35106	-1.34924	-0.510144	-0.971387	-0.708668	-0.872288	-0.26813	0.67479	-0.460975	-0.896495	-1.26685	-2.93011	1.08926	-1.29088	0.596112	-0.671454	0.978216	-2.95422	-1.60909	-0.904818	-0.226286	1.69639	-0.515357
OV	TCGA-24-1562	k1	c1	c7	FEMALE	67	-0.107038	0.943065	0.358159	-0.0267475	0.690806	0.158857	0.357989	0.690851	-0.0199951	0.943874	-0.21577	-0.383359	-0.618378	0.627981	-0.65879	-0.483338	0.312624	-0.140773	-0.145604	0.103988	0.504567	-0.140657	-0.367241	1.06008	-0.53354	-1.1213	-0.151782	-1.43968	-0.159402	0.188026
OV	TCGA-24-1563	k3	c10	c7	FEMALE	66	-0.38281	-0.564795	-0.29781	-0.730685	0.83966	-0.0588772	-0.993283	-0.922219	2.76735	0.667838	0.907184	0.139896	0.132298	0.927828	0.530434	1.04727	1.20562	0.310922	-1.56316	0.0984041	1.11272	2.42214	-1.45422	0.78301	1.7121	0.780804	0.757626	-0.476688	0.416742	0.459666
OV	TCGA-24-1603	k5	c6	c2	FEMALE	53	1.22264	1.68769	0.979336	0.00744459	1.09421	0.258384	-0.277459	0.200304	-0.364424	0.892883	0.147652	0.0931214	-0.592083	-0.531754	0.997105	-0.191208	1.201	-0.512257	-0.844111	-1.56554	0.92672	0.45213	2.14763	-0.0571769	0.142067	0.334391	0.190308	-0.432282	0.743309	-0.492161
OV	TCGA-24-1604	k9	c9	c2	FEMALE	66	1.12371	0.189527	-0.431785	0.483009	0.61391	1.79733	-0.162804	-0.0326776	-0.948358	-0.994294	0.0554477	-0.797639	1.32829	-0.594695	0.00334159	-0.0723698	0.527342	1.79796	0.907556	-0.92637	-0.312922	-0.383812	0.106132	0.448326	-0.622726	0.821157	-0.121337	-0.231714	1.91266	0.00335449
OV	TCGA-24-1920	k5	c6	--	FEMALE	74	0.772758	0.362468	-0.125438	1.11685	0.106602	1.03055	0.907927	0.916916	-0.565746	-0.61235	-0.429214	-0.406714	-1.29767	-0.166557	0.543291	-0.0617839	-1.29166	0.142686	-0.899087	0.652428	-0.255006	-0.683287	-0.892636	-0.0447143	0.304138	-1.06256	-1.42963	-0.357038	1.12445	-0.223981
OV	TCGA-24-1923	k7	c8	--	FEMALE	51	-0.483259	-0.0884434	0.643675	-0.755393	-0.0502111	-1.57814	-0.779429	-0.870544	-0.473595	0.334598	0.62359	-0.101731	-0.0992019	0.069855	-2.18723	0.814109	-0.27044	-1.23422	-0.382559	-0.70449	0.630859	0.905228	1.03178	1.20776	-0.702268	0.509337	-0.482477	-0.615334	-0.307182	1.51945
OV	TCGA-24-1927	k4	c10	--	FEMALE	59	0.215211	-0.535444	-0.672257	-0.614595	-0.715831	0.176701	0.453336	0.452373	0.481554	-1.08973	0.239937	-0.0187217	1.33507	0.494956	2.3004	-0.41668	0.664152	1.34454	0.688046	0.248796	1.0522	0.0293913	-0.561266	-1.0917	-0.191203	0.158086	1.51876	-0.349637	0.348457	-0.824208
OV	TCGA-24-2020	k5	c6	c4	FEMALE	67	-0.761668	-1.80191	-1.08899	-0.595923	-0.318554	-0.180723	1.72696	1.14917	-2.57097	-3.08991	0.00897693	-1.09681	-1.54893	-1.82565	2.15845	-0.0339372	-3.46489	-2.25859	-1.81353	-0.873642	-1.30517	-1.20689	-2.8898	-0.971211	-2.15416	-3.16978	0.364611	1.44709	1.25299	-0.236179
OV	TCGA-24-2023	k5	c1	c1	FEMALE	54	-0.501872	-0.0848211	0.433499	0.69575	0.646976	2.28422	0.156377	1.12438	-0.670448	0.643724	-0.727913	-0.693728	-0.053127	-0.237872	0.288541	-0.989207	-0.197488	-0.495206	0.398008	-1.06825	-0.518907	0.193319	-0.340892	0.757425	-1.39239	-0.85963	-0.124506	0.00635255	0.316055	0.122529
OV	TCGA-24-2024	k5	c9	c7	FEMALE	72	-1.04099	-1.11763	-0.564892	-1.18445	-0.296469	0.336537	-0.181682	-0.142083	-0.387925	-1.36745	-0.489399	-0.656039	-0.756164	1.42474	0.966927	-0.833356	0.509443	-0.71965	0.116308	-1.00656	0.520255	-0.289059	-0.280643	0.199658	-0.367165	0.48297	-0.565265	-1.01289	0.567764	-0.768759
OV	TCGA-24-2027	k7	c4	c2	FEMALE	51	-1.52861	-2.83985	-1.98379	-0.844734	-1.49223	-1.70268	1.67947	-0.720463	0.65338	-1.91962	-0.3453	1.39361	-0.772143	0.31167	0.271953	0.764494	-2.69298	-1.75976	-1.72293	0.0146056	-1.73247	0.621611	2.08962	-0.00450855	-1.06498	0.685764	-0.221506	2.90262	-0.236984	0.75567
OV	TCGA-24-2030	k5	c6	--	FEMALE	87	-0.78889	-0.690271	0.139514	0.319861	-0.291284	0.980162	1.433	1.88699	-1.39839	0.145578	-0.326266	-1.35176	-0.607654	-0.264307	1.34555	0.0259878	-1.94059	-1.22644	-1.33556	-0.797014	-1.39836	-1.04352	-0.543743	0.528342	-0.490152	-1.74068	0.0802435	-0.460776	-0.514727	-1.2306
OV	TCGA-24-2033	k5	c9	c7	FEMALE	87	0.0663535	0.707881	-0.630429	0.53512	-0.58985	-0.741491	2.06047	1.21964	-0.196402	-0.0131938	-0.65915	-0.665236	-0.833391	-0.31389	1.14684	0.295496	0.531236	-1.94993	-0.620161	-1.26864	-0.0487347	-1.05252	-0.24775	0.052875	-0.0835468	-0.641014	-0.313307	-0.902247	-0.157968	-0.136721
OV	TCGA-24-2260	k7	c8	--	FEMALE	74	0.0933344	-1.27153	-1.98288	0.36876	0.376499	-1.11201	0.0423509	-0.731331	-0.00492128	-1.56021	-0.208582	-0.177023	-1.21229	-2.62364	0.799443	-0.105587	-0.293971	-0.587993	-3.91952	-0.45081	-0.661198	0.199523	-0.462883	0.355948	0.239534	-0.306698	1.02162	-0.314112	0.856951	0.736694
OV	TCGA-24-2261	k2	c8	c3	FEMALE	76	0.240433	-0.415971	1.04847	-0.333671	-0.21268	-0.556265	0.244419	0.0596872	-0.883603	-0.623902	-0.601223	-0.0498831	-0.0582473	-0.646119	1.03874	0.471586	1.50904	1.59018	0.821821	0.608406	-1.35358	-1.96053	-0.418419	-1.84466	-1.82065	-0.701908	1.76287	-0.539596	-0.721494	-1.71693
OV	TCGA-24-2267	k3	c3	c3	FEMALE	58	1.69478	0.916162	1.34835	0.440881	0.498463	1.24884	-0.116989	0.228394	-0.363266	1.12721	-0.0460118	-0.285641	2.11353	-2.35459	0.757529	-0.178351	0.408024	0.520016	-2.86186	0.0284815	0.78325	-0.214314	1.47151	-0.962816	0.0197815	0.383083	0.983033	-0.943446	-1.34076	0.279159
OV	TCGA-24-2288	k2	c3	c3	FEMALE	70	0.187903	0.981015	1.15137	0.955921	0.804465	0.112588	-0.0917964	-0.318318	0.102268	0.00820172	-0.202093	-0.738557	0.13096	-0.839684	0.242631	0.3315	-0.189649	1.15136	0.976419	0.582805	1.39712	-0.475449	0.0208913	0.736485	0.30694	0.5161	-0.3459	-0.795425	-0.481539	0.146447
OV	TCGA-24-2289	k3	c7	--	FEMALE	68	1.14887	0.143961	-0.321592	0.979864	0.706992	-0.332631	-0.374223	-0.262396	1.23697	0.171111	0.199143	0.399181	-0.00604221	1.64573	0.0980745	0.652433	0.387993	-0.043701	0.778026	0.591657	1.11228	1.58063	-0.679204	-0.0333669	0.68697	-0.36823	-0.261759	0.557359	-0.445481	-0.148439
OV	TCGA-24-2290	k5	c6	c10	FEMALE	56	0.414571	0.392051	-0.261933	0.798293	0.330831	0.250665	1.31652	2.219	-1.1582	-0.103156	-1.23959	-2.19511	-0.66367	0.800426	1.28314	-1.04179	-0.908032	-0.0785136	0.085954	-1.6928	-1.00557	-0.487276	0.0580207	-0.858711	-1.30152	-0.872839	0.398	0.598065	-1.26439	-2.54618
OV	TCGA-24-2295	k9	c1	--	FEMALE	69	-0.656373	0.280095	-0.00665429	0.173978	-0.00334789	0.0371987	1.05043	0.207551	0.234374	-0.848104	0.25592	0.0962248	0.796852	3.79143	1.2993	-1.54052	-1.76184	-0.293481	-1.23673	0.494206	-1.00367	-0.0289404	-2.61081	0.88258	-0.368065	-0.27138	1.14071	1.88375	-1.52056	1.70345
OV	TCGA-24-2298	k5	c9	c7	FEMALE	55	1.58422	1.08737	0.148942	2.97908	0.69822	0.307464	0.472961	0.496551	-0.283865	0.543548	0.440792	1.10716	0.781102	-0.571383	0.434929	-0.277894	-0.21079	-0.163008	-0.495935	-0.728701	-0.884061	0.203293	2.44256	1.18439	-0.551581	0.263988	-0.0153589	1.56229	-0.430394	0.904832
OV	TCGA-25-1312	k5	c2	c4	FEMALE	69	-0.0550238	-1.01855	-0.538082	0.345016	-0.930404	0.172687	0.90691	1.03701	-1.57943	-0.645559	-0.805426	-0.260886	-0.160753	-0.861006	0.769086	0.798066	-0.57279	-0.521318	-0.67622	-0.12075	-1.21134	-1.11624	-0.85514	0.413155	-1.16389	-0.767563	-1.28297	0.605096	1.08344	-0.598841
OV	TCGA-25-1313	k7	c8	c8	FEMALE	62	-0.486735	-0.22267	0.845972	0.0391801	-0.000515675	0.502374	-1.25771	-1.00038	-0.734059	-0.24175	0.338621	-0.0860583	-0.00884403	0.746966	-0.64358	0.665664	0.0520321	1.18092	0.307296	-1.19963	0.112285	0.640757	0.559182	-0.14293	-1.54119	0.644438	-1.32491	-0.0151104	-0.466478	-0.0931848
OV	TCGA-25-1318	k5	c9	c7	FEMALE	54	0.496404	1.25173	0.642419	2.28082	2.21357	1.52569	-0.73626	0.00542857	-0.42848	0.0819947	-0.0615952	0.0842408	-0.640971	-0.414529	-0.836479	-0.41922	0.322423	-0.582189	0.683121	0.164181	-0.999154	0.310732	0.888548	-0.921032	-0.497216	-0.605798	-1.46324	0.00487234	0.741873	0.0289074
OV	TCGA-25-1319	k7	c8	c2	FEMALE	73	1.78849	-0.0909311	0.11907	0.182977	0.306882	-0.532972	-1.23836	-1.67374	0.253502	0.0224619	1.45925	0.745911	0.157318	-0.206491	-0.450384	0.147696	1.03751	0.274389	-0.273423	0.790575	0.767777	0.376294	1.68621	0.222181	1.09418	1.65905	0.299584	0.386272	-0.21795	1.48263
OV	TCGA-25-1320	k6	c7	--	FEMALE	65	-1.27088	-0.00106604	0.137476	-1.8759	-0.932316	-1.98726	-0.499803	-1.6112	1.86043	1.07096	-0.564773	1.13295	0.470838	-1.31574	-1.86399	-0.084687	-0.406448	-0.0870695	-1.0997	1.10505	0.609687	0.199785	-0.308068	-0.388872	0.776891	0.634034	0.712576	-0.751019	0.680792	0.874523
OV	TCGA-25-1321	k7	c9	c2	FEMALE	65	0.446334	-0.100098	0.446718	0.730215	-1.56025	0.424027	1.21927	0.649028	-1.48252	-0.662772	-0.261371	0.374029	-1.34549	0.501618	1.31808	-0.199267	-0.488383	-0.582465	-0.824615	0.662053	-0.70774	0.393809	1.71146	-0.111722	-1.35384	-0.106337	-1.39929	1.21025	0.170774	-0.380352
OV	TCGA-25-1322	k7	c8	c8	FEMALE	62	-0.303815	0.107919	0.484654	0.130014	-0.763035	-0.600116	-0.599153	-0.496438	-0.221413	0.140989	0.462184	-0.253497	0.643859	0.678209	-0.586527	-0.83316	-0.819025	-0.191733	0.285322	-1.00772	0.772418	0.214296	-0.64438	-0.606325	-0.0394993	0.644156	-0.486196	0.785187	-1.15542	0.238595
OV	TCGA-25-1323	k6	c4	c4	FEMALE	72	-0.329804	-0.610751	-0.181727	-0.878575	-0.771376	-1.43699	0.23565	-0.445138	0.834199	0.668513	0.0440385	1.10075	-0.537017	-0.556604	0.493486	-0.504605	-0.976156	-0.37492	-0.702472	1.53572	0.592693	1.32121	0.580492	-0.678764	-0.635918	0.197394	-0.242574	0.306588	0.298941	1.2125
OV	TCGA-25-1329	k6	c8	c7	FEMALE	76	-0.340413	-0.507188	0.693662	-0.814785	0.331346	-0.117356	0.103649	-0.505907	0.431884	1.08483	-0.311706	0.960666	0.447806	-1.17525	-0.686624	0.380236	-1.20589	-0.92138	-0.460434	-0.51881	-0.093981	-0.868185	-1.03869	0.322424	0.491686	-0.26736	0.570899	2.96849	0.0923497	0.0317593
OV	TCGA-25-1623	k3	c8	c7	FEMALE	71	-0.0464328	-0.0392725	0.624598	0.0246295	-0.067659	-0.779078	-0.927146	-0.419325	0.546815	1.79748	-0.668067	2.52719	0.853472	1.67952	0.785654	-1.76006	0.327745	0.889689	-4.2024	0.584304	0.398191	1.64318	-0.1553	0.900296	1.3951	0.981492	1.0745	0.943446	-0.595624	1.13055
OV	TCGA-25-1628	k6	c7	--	FEMALE	67	-0.533985	-0.0596685	-0.154433	-0.828368	-0.697867	-2.07678	-1.00592	-2.26583	1.22603	0.0211166	-0.640661	0.598838	1.16476	0.409751	-0.092944	-0.584239	0.205486	0.805682	1.68079	0.857097	-0.109994	-0.129356	0.105923	0.150067	0.119331	0.503439	0.25997	0.431542	-0.981313	1.24743
OV	TCGA-25-1630	k7	c8	c3	FEMALE	73	-0.817916	-0.171674	0.96604	-0.501546	-0.186681	-0.106327	-0.873117	-1.89462	1.32012	0.490774	0.853105	0.651637	0.383335	0.524252	-1.50775	0.207667	-0.588006	-0.420114	-1.55138	0.186354	3.11698	1.84882	0.404362	0.519234	0.418994	-0.00195855	0.136692	-0.955781	-1.01694	0.739946
OV	TCGA-25-1631	k8	c1	c2	FEMALE	73	0.668425	0.18309	-0.197503	0.699273	0.504205	1.23977	0.100097	1.08867	-0.46396	0.317594	-0.0106057	-0.221532	0.529059	-2.99702	-0.763791	0.84585	-0.528388	-0.385221	0.337585	0.207494	1.11473	-0.0450385	-0.952027	0.394263	0.14214	0.543728	-0.855476	-0.228753	-0.385935	-0.131305
OV	TCGA-25-1635	k6	c7	c7	FEMALE	71	0.50386	0.258805	-0.31048	0.397238	-0.238083	-1.55811	-0.145718	-1.38345	0.813618	-0.211436	0.572235	1.52739	-0.0489153	1.43624	0.0812025	0.409158	0.420532	0.410882	-0.249854	-0.722092	0.00692438	-0.502655	-0.594817	0.960802	2.42482	0.855289	0.478195	0.216048	-1.48022	1.2813
OV	TCGA-25-2396	k7	c8	c3	FEMALE	71	0.954914	0.239478	-0.298866	0.861983	-0.05127	-2.01629	-0.570902	-1.25887	-0.0510093	0.030794	0.607852	0.272635	-0.606636	-0.122965	-0.854171	-0.44314	-0.581272	0.139452	0.357481	-0.0284472	2.01912	0.230361	-0.265291	-0.0534801	-0.935463	-0.100071	0.261527	0.595228	0.267685	2.26191
OV	TCGA-25-2397	k5	c1	c6	FEMALE	59	0.928051	1.65843	2.46887	-0.0213814	1.35487	2.00147	0.657627	0.883145	-2.64932	0.664268	0.291107	-0.533969	-1.5595	-1.0297	-0.484201	-0.67791	-0.122253	-0.0341903	0.0504927	-1.5464	-0.30001	-1.31469	-0.958552	0.516572	1.20636	-0.45684	-0.132601	-0.426114	-0.883809	-0.494885
OV	TCGA-25-2399	k3	c3	c7	FEMALE	80	0.673697	1.03245	-0.0917843	0.245278	0.178049	1.13831	-0.53255	-0.148326	0.0292526	0.200327	-0.118136	-0.358853	1.13691	-0.156806	-0.987779	-0.210297	1.18511	0.47251	1.11782	0.219855	1.1254	1.27033	0.362599	0.876844	-0.294157	0.433751	-0.58267	-0.263292	0.275044	-0.492803
OV	TCGA-25-2400	k5	c4	c2	FEMALE	76	0.276427	-0.147292	1.24767	-0.0163509	-0.811263	1.07359	0.93278	-0.0865137	-2.27004	0.206758	0.240672	-0.408943	0.0846941	0.0106298	0.15292	-1.83994	0.118019	0.177923	-1.42252	0.311572	-0.656871	0.0694352	0.486815	-1.6937	-0.919923	-0.0187807	0.100946	0.42081	0.333551	0.083257
OV	TCGA-25-2404	k7	c8	c7	FEMALE	38	0.0325813	-0.13809	-0.498883	-0.710338	-0.00102049	-1.23137	-0.733419	-2.11932	1.03496	0.516886	0.747223	0.243844	0.849127	0.129131	-0.00334159	1.00095	-0.402169	0.246246	0.29055	0.263615	1.36286	-0.0597075	0.433368	0.366537	-0.49984	1.90405	0.675869	1.00759	-0.0610869	1.6683
OV	TCGA-25-2409	k5	c1	c7	FEMALE	71	1.32729	0.722208	-0.330386	1.93597	0.98984	1.6586	-0.712884	0.874259	-1.14633	-0.092433	-0.655032	-0.309525	1.42595	-1.31672	-0.780203	1.04526	-0.0321052	0.898753	1.34904	-1.37039	0.740639	-0.528819	-0.190264	0.559769	0.372926	0.670126	-0.897591	-1.51616	0.0410311	-0.516278
OV	TCGA-29-1688	k2	c8	c3	FEMALE	39	0.468307	-0.138087	-0.0302374	0.30288	1.62572	-0.984637	0.240019	1.42416	0.605911	-0.255226	-0.654727	-1.28405	1.65938	-0.200817	-0.973211	-0.830873	0.579784	0.607751	-0.107279	-0.820256	-0.613484	-0.162872	0.535682	-0.372107	-1.10064	-1.12061	0.0114055	-1.19792	-0.813003	-0.935837
OV	TCGA-29-1690	k7	c10	c3	FEMALE	66	-0.339365	1.87527	1.82076	-0.117527	1.54246	1.34629	-2.08469	-1.45033	1.09426	2.34097	0.641427	1.477	-0.885429	2.33165	-0.723053	0.758222	0.766262	-0.912014	1.49678	1.42144	1.94396	0.384593	0.216873	0.421208	0.792725	0.854177	-0.246186	0.824659	-1.10676	0.668286
OV	TCGA-29-1693	k6	c9	c7	FEMALE	72	-0.790242	-0.043217	-0.102484	-0.377895	1.34998	0.0243377	0.0532936	-0.819829	0.670539	0.145932	-0.285156	0.537846	-0.174765	0.234386	-0.504558	1.08237	-0.479205	-0.0986538	-0.157276	-0.284474	0.0673121	1.18446	1.38147	1.48058	-1.03757	-0.324324	0.546327	0.0566302	0.111225	-0.149748
OV	TCGA-29-1696	k8	c6	c6	FEMALE	43	0.383461	1.95374	1.34845	0.371026	0.333735	1.91984	-0.887642	0.356289	0.140532	1.68171	0.311013	-0.125348	-0.0961477	0.800201	-1.1349	0.922808	0.685357	0.0313797	0.395728	0.433421	1.64444	1.34488	-2.02634	-0.56101	-0.64826	-0.132586	-1.31442	-0.968856	0.654279	-0.418686
OV	TCGA-29-1697	k5	c6	c6	FEMALE	62	1.28896	2.7786	1.42604	1.19023	-0.53678	0.222898	1.36448	2.63488	-1.13219	-0.214192	-0.848056	-1.62468	1.21463	0.305989	1.37088	0.130678	-1.84555	-0.93525	-1.50169	-2.03115	-0.432871	0.0785875	-0.296028	-1.57216	-0.941299	-2.14558	0.219286	-1.23616	0.435146	-1.79515
OV	TCGA-29-1698	k6	c7	--	FEMALE	53	-0.542284	-1.46212	0.136258	-0.981092	-0.963963	-1.70187	0.669752	-0.767587	0.637846	-0.0581999	-0.714851	0.660305	0.45817	-0.451202	0.28457	-0.0125355	-0.957647	-0.125193	0.146605	1.24659	-0.209587	-0.712671	-0.452284	-0.300434	-0.394528	-0.697915	0.669313	-0.487789	-0.499838	0.782001
OV	TCGA-29-1702	k5	c6	c4	FEMALE	84	-1.28301	-1.57027	-1.33782	-0.00221344	0.518626	0.247536	1.95964	0.680433	-1.20933	-1.28841	-1.32159	-0.438994	-1.20213	1.33043	0.965496	2.44888	-1.80197	-3.41182	-0.732589	-1.80388	-1.05837	-1.10143	-0.177297	-0.822486	-1.46303	-2.01604	-0.759303	-1.28217	0.711503	-0.430753
OV	TCGA-29-1705	k6	c7	c7	FEMALE	47	-1.46643	0.409988	-0.40835	0.209467	0.340469	-1.55395	-0.256055	-0.630272	0.340555	1.11443	-0.659571	9.63774e-05	-1.35872	0.345446	-0.0745191	-1.90898	0.170465	-1.27618	-1.08729	0.530571	0.0379838	0.267204	0.597957	-1.2718	0.0344263	-0.860237	-0.29976	-1.03547	-2.91873	1.40378
OV	TCGA-29-1710	k6	c3	c3	FEMALE	54	0.0779689	-0.322428	0.0908238	-1.17657	0.0561722	0.502439	-1.85637	-1.95952	0.0728658	-0.0293794	0.262402	-0.565354	0.550213	0.607069	0.019453	-0.237061	1.67469	1.55791	0.570415	2.43736	-0.0736466	-0.37298	1.28774	0.995427	0.708563	0.736146	-1.22025	0.792588	-0.639645	0.351496
OV	TCGA-29-1711	k4	c10	c10	FEMALE	45	-1.13047	-0.731601	0.501324	-0.147819	-2.94995	1.09658	-0.424836	-0.0633935	-0.329906	-0.194082	-0.920915	-1.80025	0.613633	-1.3307	0.0110695	0.372144	0.0404479	1.49405	0.896219	-1.29554	-0.387603	-0.85776	-2.452	-1.19203	0.00423813	-0.315826	-0.448576	-1.76077	-0.0100308	-0.547808
OV	TCGA-29-1762	k5	c6	c4	FEMALE	59	-0.954701	0.138879	0.633317	-0.79491	-0.611762	-0.508897	0.978901	0.825053	-0.469106	-0.986897	-0.00207298	-1.73436	-0.801921	-0.453475	1.48024	-0.499368	-1.90993	-1.53962	-0.602597	-0.299246	-0.645135	-0.325777	-0.845617	0.351823	-1.42949	-0.122731	0.321737	0.302024	-0.96257	-0.743099
OV	TCGA-29-1763	k5	c4	c4	FEMALE	43	-0.0551996	-0.523711	-0.444981	-1.00189	-0.74524	0.63878	0.771534	-0.0284501	-0.88083	0.0657901	-0.0632003	-0.128557	1.09903	0.0464178	0.897165	1.45596	-0.2641	0.120262	-0.597206	-0.487329	0.570642	0.381342	0.506261	0.331765	0.307087	0.29794	-0.173882	-0.834034	0.0585152	0.430205
OV	TCGA-29-1766	k6	c7	--	FEMALE	74	-0.181621	-0.628935	-0.119837	-0.655428	-0.717153	-0.79217	-0.790315	-1.41026	0.651092	0.572262	-0.342317	1.45073	0.119707	-0.42191	-0.924018	-0.586845	-0.176225	-0.166093	-0.641946	0.756429	0.542751	-0.235059	-0.0870135	1.53123	0.187094	0.108333	0.269101	0.25182	-0.965458	0.258819
OV	TCGA-29-1768	k6	c7	--	FEMALE	50	0.0455608	1.46178	1.29533	-1.9699	-1.34207	-1.71621	-1.80739	-2.33795	3.96054	4.52148	2.1299	1.75612	1.00803	0.572692	-1.50673	-1.54765	0.257144	1.01256	3.00155	3.0427	1.71103	3.03021	1.56696	1.95352	2.19458	2.1212	1.57212	1.28266	-0.0499163	3.0175
OV	TCGA-29-1769	k4	c10	--	FEMALE	40	-0.563175	-0.387264	0.338232	-0.227211	-1.28503	0.416565	1.5797	0.577751	-0.319785	-0.592626	-0.597644	-1.18064	0.696319	-0.464109	-0.160419	-0.0569132	-0.349168	-0.576331	0.0521639	-0.187257	0.358245	0.129843	-1.38403	-0.990213	-0.282443	-0.651362	0.0351371	-1.12674	-0.728039	-1.18675
OV	TCGA-29-1770	k6	c7	c7	FEMALE	54	0.0496492	0.679603	-0.0311729	-0.00600279	0.895124	-0.150617	-0.470406	-0.906451	0.888069	0.600268	0.219106	0.466683	-0.391645	-1.47121	-1.15755	-1.36678	0.295922	-1.0913	0.0504251	1.25106	1.49206	0.200713	1.43683	0.0954247	-0.0185795	-0.0574987	0.756033	-2.95233	0.768442	-0.0668611
OV	TCGA-29-1771	k7	c2	--	FEMALE	76	2.34524	1.06348	-0.28968	1.49573	0.932133	0.668497	-1.24421	0.0166865	0.36051	0.297381	0.943131	-0.286724	0.0206276	0.437857	0.0668619	0.544394	0.760463	-0.674691	0.41747	-0.570813	1.85709	0.594016	-0.221565	0.420108	0.372956	1.33661	-0.864002	-1.95319	0.0108969	0.923728
OV	TCGA-29-1774	k5	c6	--	FEMALE	82	-1.05485	-1.22652	-1.54594	-0.61693	-0.889362	-0.938667	2.71618	0.453391	-0.602888	-1.0901	-0.297173	-0.518449	-2.27168	0.887435	0.616371	0.812224	-2.26368	-1.94928	0.363329	-0.142196	-0.899091	-1.99455	-1.32433	0.181929	-1.13186	0.632293	2.65581	-1.54293	-0.18519	1.72503
OV	TCGA-29-1775	k9	c4	--	FEMALE	51	-0.119775	0.630069	2.04291	-0.563536	-0.956472	-0.791815	0.636781	1.0245	-0.416682	-1.04734	-0.135362	-1.05712	0.825828	0.108718	-0.553993	-0.150507	-0.500072	0.118231	0.0738431	0.174199	0.584693	-1.22385	-0.068347	-0.136122	-1.0543	-0.158247	0.498758	-0.427594	0.913161	-1.27126
OV	TCGA-29-1776	k7	c7	c7	FEMALE	63	-0.525699	-1.14586	0.0206046	-0.709857	0.211358	1.12634	0.324177	-0.951387	0.399113	-0.72454	0.00788172	0.569429	-0.487447	-0.214741	-0.118947	3.18432	0.297616	-0.200386	-0.321748	1.39635	-0.0177373	0.468971	0.220654	2.56217	0.453132	0.207075	0.739864	2.82861	0.0795901	0.142057
OV	TCGA-29-1777	k6	c7	--	FEMALE	47	0.170203	1.43948	1.57634	0.0652745	0.463323	-0.689608	-0.360549	-1.01456	0.624554	1.40113	-0.461395	0.136221	-0.14993	-0.743114	-0.122842	-1.32013	0.951476	0.174419	1.0147	1.12167	-0.210577	-0.704472	0.373003	0.563285	0.0590034	-0.000768447	-0.82533	0.354201	-0.359896	0.177587
OV	TCGA-29-1785	k2	c10	c10	FEMALE	55	-0.54248	-0.707842	0.21351	-1.05266	-0.0919765	1.47955	-1.09451	-1.10407	0.0459834	0.393039	-0.741186	-0.176471	0.959621	0.965305	-1.15159	1.07449	1.36071	1.43261	0.0609193	0.161515	-0.145762	-0.547978	0.0401364	0.624338	-0.242027	-0.552086	0.869124	0.622735	-0.462349	-0.133508
OV	TCGA-29-2414	k6	c7	c7	FEMALE	75	-0.688058	-1.30107	-0.412767	-1.37849	-1.01298	-1.80942	0.972472	-0.849917	0.584736	0.00545834	-0.319889	0.702359	-0.472047	-1.52145	0.41472	-1.58411	-0.25205	-0.792789	-0.673778	1.63677	-1.07085	-1.80854	1.16581	-0.70702	-0.205024	-1.58019	-0.0596999	-0.362909	0.294588	0.320717
OV	TCGA-29-2427	k2	c3	c3	FEMALE	60	0.748152	0.0114644	0.609168	0.709618	1.43313	0.335678	-2.24141	-1.48944	-0.803928	-0.199025	0.607761	-9.63774e-05	1.34006	0.987166	-0.534417	-0.0443255	2.00111	1.53625	2.10913	0.22262	-0.140891	1.75331	1.40904	-0.187661	0.95475	0.300385	0.096935	1.47842	-0.76514	-0.240357
OV	TCGA-29-2431	k7	c4	--	FEMALE	59	0.195652	-0.144878	-0.75812	-0.565182	-2.21956	-2.19266	0.846877	0.438595	0.183174	-1.08698	-0.101315	1.05547	-0.585185	-0.454794	-0.205134	0.393399	-1.68878	-1.45086	-0.741554	-0.413265	-0.240174	-0.657574	-1.03938	1.97508	-0.806524	-0.253999	-0.794567	-0.616074	-0.0378476	0.591416
OV	TCGA-29-2432	k2	c3	--	FEMALE	61	0.00524612	-0.417267	0.510192	0.477065	1.80578	1.486	-1.25136	-0.707505	0.150329	-0.645333	-0.463254	0.0201306	-0.297054	-0.586694	-0.608221	0.244268	1.08472	1.07431	0.799991	-0.630827	0.551294	0.770014	0.12809	0.466271	0.379593	-0.942197	-1.35684	0.517023	0.269593	0.617285
OV	TCGA-30-1866	k5	c1	--	FEMALE	61	1.39963	0.36466	-1.09325	1.9271	0.24979	0.8139	0.492568	0.212611	-1.08177	-1.49418	-0.834371	-0.383909	-0.335654	-0.266358	0.811028	0.252231	-0.744742	0.136194	0.457623	-1.57781	0.491773	0.357119	0.270862	-0.525819	-1.982	-0.960166	-0.481291	-1.18768	0.933449	-0.340313
OV	TCGA-30-1887	k6	c7	--	FEMALE	67	0.33695	-1.1253	-0.938514	-0.483848	1.21434	0.216072	-0.64415	-2.14656	1.19988	-0.119182	-0.673485	0.366884	0.253079	0.118556	-0.533308	0.364721	-0.325846	0.841236	0.108834	0.0537832	-0.546536	0.21408	-0.435586	-0.686396	0.429956	-0.0885749	-0.0888392	1.08616	-0.343575	0.413912
OV	TCGA-30-1891	k6	c7	c7	FEMALE	61	1.43654	1.50264	-0.0693199	0.508447	-0.0558361	-1.54357	-0.692464	-0.534316	-0.229372	0.934617	-0.106251	0.457811	-2.46352	0.933075	0.708425	-0.468189	-0.106318	-0.790715	-0.79995	1.11081	0.461758	-0.999476	0.578212	-0.547281	0.282181	0.107418	-1.22177	1.41181	-0.390392	0.88034
OV	TCGA-36-1569	k7	c8	--	FEMALE	52	-0.0960772	0.179764	-0.134031	0.132485	-0.139748	-1.2773	-0.983416	-0.903201	0.707534	-0.670066	-0.357361	0.569406	-0.450847	0.111793	-0.204783	0.299741	0.952786	-0.126598	1.65005	0.809033	0.748702	-0.223305	0.336724	0.58661	0.0994069	-0.255962	-0.713411	-1.95566	0.064556	0.642202
OV	TCGA-36-1570	k5	c7	c2	FEMALE	49	-0.0829069	0.054513	0.0627164	1.53482	1.49278	-0.778965	1.00691	0.84619	0.0102501	0.256254	-0.492998	-0.627022	0.312024	-0.404402	-0.493292	0.607491	0.582601	1.52623	0.0935177	-0.467761	0.0829571	-0.409237	-0.0286099	-0.869764	-0.746898	-0.502449	0.13759	-0.0945481	0.150099	-0.319872
OV	TCGA-36-1571	k5	c6	c2	FEMALE	53	-0.384407	-0.203352	0.609274	-0.483723	-0.287531	0.666879	1.034	1.3351	-0.582265	-0.0326466	-1.10101	0.265273	1.03056	-0.194924	1.56298	-0.36509	-0.9949	-0.529066	-1.56457	-0.825775	-1.1894	-0.606336	-0.207744	-0.246483	-2.41057	0.0508991	-0.282411	0.521217	-0.318337	-0.554007
OV	TCGA-36-1576	k6	c3	--	FEMALE	76	-0.420176	-0.618189	-0.442064	-1.02735	-0.840077	-1.39107	-0.768553	-1.58907	1.15874	0.473478	0.228542	1.67057	-1.23186	1.50673	-0.779005	-0.716211	0.636148	0.238011	1.24945	0.986103	1.21008	0.17969	0.608168	0.665422	0.43491	0.268972	0.928295	0.428211	-0.935343	1.56817
OV	TCGA-36-1577	k3	c4	c4	FEMALE	43	1.62576	0.247966	0.000651683	-0.621578	-0.231942	-0.519356	0.784833	-0.0584463	1.77603	1.35889	1.065	1.36143	-1.29176	0.523893	-0.387076	0.926521	-1.37441	-1.74583	1.532	2.31866	1.3837	2.77415	-1.20464	1.54225	0.187717	-0.0687863	0.46357	-0.63581	0.0969877	0.368372
OV	TCGA-36-1578	k5	c6	c10	FEMALE	63	1.28456	2.02599	2.38559	1.75629	2.95533	1.45084	0.0398617	1.07774	-1.26567	0.34236	-1.21822	-1.71688	1.26397	0.800914	1.60284	-0.410051	3.06252	1.93005	0.0534288	-1.27065	-0.698685	0.15443	2.3263	1.65505	0.303032	-0.0235133	-1.31722	1.3378	-0.86414	-1.20388
OV	TCGA-36-1580	k6	c7	c7	FEMALE	82	0.547937	0.592428	0.201579	0.0455378	0.738082	-1.03689	-1.20241	-1.52123	2.13633	0.0763426	-0.111054	-0.311111	-0.435976	0.424159	-0.0371629	-0.52738	0.619746	-0.00142424	0.958882	1.31936	0.584005	-0.237657	-0.612799	-1.00893	0.652899	0.0252013	-0.531644	1.04916	-0.982614	0.890644
OV	TCGA-36-1581	k3	c3	c3	FEMALE	63	0.919181	0.6618	1.84427	-0.0937541	-0.10225	0.375451	-0.352863	-0.728871	0.867194	2.27844	0.849598	0.270375	1.36511	0.555434	-0.0386689	0.423799	0.88964	2.49459	-0.576031	0.433774	2.36593	0.842749	1.8543	-0.137511	0.591545	0.920376	2.08611	-0.158197	1.33286	1.06878
OV	TCGA-36-2529	k6	c7	--	FEMALE	71	-0.596825	-1.03682	-0.900844	-0.480233	0.901172	-1.37414	-0.421273	-1.89023	0.537447	-0.193251	-0.465226	0.217302	0.488682	0.657889	-1.32074	-0.397411	1.63955	1.52513	-0.169828	0.818463	-0.0751082	-0.565497	0.304944	-0.761046	2.14246	-0.00467081	0.0650057	0.32213	-0.545925	0.862633
OV	TCGA-36-2530	k5	c6	--	FEMALE	38	1.12149	1.70282	1.10354	2.14142	-0.486349	1.06274	0.660689	1.08526	0.0861717	0.557598	-0.173991	-1.15683	0.443954	-0.190046	1.99249	0.35178	0.16846	0.0275849	0.130068	-0.562717	-0.327834	-0.98176	0.153722	-0.272236	-0.63914	-1.3391	-0.442724	-0.940115	0.39857	-0.703634
OV	TCGA-36-2532	k5	c1	--	FEMALE	61	-0.170999	0.597373	0.0816842	0.839132	0.753725	1.58021	0.456044	1.53086	-2.20689	-0.60576	-0.936953	-0.0324887	1.40719	0.0668386	-0.948206	0.382738	0.342382	1.63636	1.81118	-1.13468	0.123705	-1.50914	-1.69606	-0.24933	-1.3955	-0.951817	1.21685	0.284384	-0.355001	-1.17058
OV	TCGA-36-2534	k5	c4	--	FEMALE	72	0.371513	0.491577	-0.188619	1.30187	2.23147	0.13678	0.557623	1.66779	-0.744375	-0.216843	-0.167759	0.231825	0.721292	1.50928	0.0373659	0.772428	1.26505	0.00142424	-0.97376	-0.0945082	-1.79594	-1.15731	1.23833	-0.118021	0.84007	-0.870404	-1.74655	0.790121	0.62685	-0.811374
OV	TCGA-36-2537	k9	c6	--	FEMALE	39	-1.71987	-1.0866	-0.604174	-1.17591	-0.402612	0.860683	-0.0323626	0.303639	-0.346267	-0.314596	-0.104614	0.132528	-0.621856	0.613403	-0.00406018	0.288108	-0.709987	-0.655334	0.666442	-0.888843	0.449954	1.03681	-0.863817	-0.205255	-0.532907	-0.448047	-1.95387	-0.178673	0.480085	-0.684836
OV	TCGA-36-2542	k5	c1	--	FEMALE	59	0.623547	-0.17389	0.280402	1.35016	2.66293	0.404879	-0.341393	0.778417	0.619174	-0.447864	0.259054	-1.15238	-0.482133	0.732315	0.332138	0.196781	1.30008	0.413056	-0.0889161	-0.40389	1.14214	0.767537	-0.901753	0.836522	0.723807	0.0639575	-0.691746	0.464476	1.6741	-0.268122
OV	TCGA-36-2543	k2	c3	--	FEMALE	85	0.555679	0.9875	0.0017374	0.331345	0.370093	0.134281	-0.615951	-0.198836	0.559627	-0.120954	0.285242	-0.819585	2.28653	-0.479206	-1.13208	0.282578	0.645338	2.36662	2.2256	0.272488	1.91427	1.59845	0.255495	0.665137	-0.114951	0.885636	0.705341	0.201246	0.189657	-1.13488
OV	TCGA-36-2544	k5	c6	--	FEMALE	58	-0.712404	0.253398	0.358294	-0.404443	0.730329	0.870257	0.980694	1.12506	0.89823	-0.0639407	-0.330787	-1.35606	-1.16849	-0.550562	0.613661	-0.521695	-0.38679	-0.960199	-0.127337	-0.783824	-0.266078	-0.752822	-1.14586	-1.63791	-0.205345	-0.0498545	-1.02447	-0.339769	0.229888	-0.363841
OV	TCGA-36-2545	k4	c3	--	FEMALE	42	-0.412705	0.78602	0.328601	-0.0306977	0.438397	0.361607	-0.595844	0.431697	0.641171	0.858909	-0.184646	0.131126	1.54636	0.468648	-1.07174	-0.210916	1.20689	2.85118	1.55928	1.80286	0.991154	0.0665528	-0.824094	0.0860946	-0.421429	0.487967	0.662169	-0.233687	-0.00832115	1.12141
OV	TCGA-36-2547	k5	c6	--	FEMALE	64	-0.440166	-2.89639	-2.29141	0.275972	-1.18844	-0.13261	2.128	1.02059	-1.07063	-2.10498	-1.13785	-0.316879	-1.32658	-0.274137	2.07895	-0.0494579	-0.557749	-0.365518	-1.42563	-1.16101	-1.71666	-0.395896	0.126825	-1.77301	-1.80498	-2.26584	0.115157	-1.01326	1.89298	-0.135257
OV	TCGA-36-2549	k5	c2	--	FEMALE	54	1.77788	1.80364	0.646076	1.3087	1.58369	2.0076	-0.0493552	0.368256	-0.767669	0.178078	0.143612	-1.15848	0.666574	-1.19618	-0.955175	1.17921	1.11553	0.770498	-0.612455	-0.906189	0.307184	-0.151813	0.463299	0.367265	-1.04245	1.65993	-0.922002	0.0449366	-0.834207	-1.13412
OV	TCGA-42-2588	k6	c7	--	FEMALE	61	-0.615244	1.06298	0.577769	0.639547	0.174793	0.0149805	-0.777411	-2.46975	1.29454	1.15921	-0.0121505	0.290249	-0.390949	-0.40971	-1.09159	0.410837	0.4116	1.8759	0.23251	0.225395	-0.754434	0.0855298	-0.40849	-0.982656	-0.0975722	-0.165568	-1.05407	0.531825	-0.24231	1.2084
OV	TCGA-42-2590	k5	c1	--	FEMALE	57	0.235238	-0.0455013	-0.558752	2.29163	2.62992	1.8254	0.464809	0.549998	0.252416	-0.226836	-0.0876095	-0.803925	0.142043	-0.0499801	-0.196534	-0.778571	0.144297	0.570106	-0.242554	-1.54996	1.33588	0.836948	-1.33733	0.0108496	0.537738	-1.32417	-1.3289	0.109967	0.125636	-0.785849
OV	TCGA-59-2348	k10	c9	c7	FEMALE	59	1.1262	0.665114	0.453408	-0.720381	-0.848376	0.710363	-1.03727	-0.51144	-0.204232	0.158671	0.266275	-0.296667	-0.614303	-1.32771	1.04571	-1.27407	-0.300206	-0.628813	1.05805	-0.0407824	0.673731	-0.152796	-0.564388	-0.480813	-0.137315	0.315791	-1.85723	0.901137	0.330664	-0.458558
OV	TCGA-59-2351	k3	c3	c8	FEMALE	51	0.218184	-0.697583	-0.606975	-1.30986	-1.06859	-0.676813	-1.84558	-0.968509	-0.246946	0.844796	0.765104	0.613425	0.00604221	1.60793	0.450798	-0.843872	0.787966	0.329968	0.32466	1.76569	0.808171	2.58415	0.380916	-0.53069	-0.0220477	2.32734	-1.53706	0.893736	-1.75843	2.02666
OV	TCGA-59-2352	k7	c4	c4	FEMALE	78	-0.527929	-0.435933	-1.13961	-0.949016	-1.50873	-0.836335	0.199984	-0.188753	0.159578	-0.327158	-0.244531	-0.931838	1.31683	0.496703	0.311035	-0.865242	0.0498038	0.95925	-0.352426	0.343751	-0.853378	-0.445118	-0.783338	0.363018	0.273149	2.53627	-2.19853	0.797522	-0.521886	-0.67902
OV	TCGA-59-2372	k5	c4	--	FEMALE	73	-1.08903	-1.32321	-1.32079	-0.455471	-0.683912	-0.418178	1.88745	0.498407	-0.741341	-0.829937	-0.122201	1.48082	-2.18781	-0.604973	1.04472	-0.330515	-1.71381	-1.57926	-0.0103973	0.295089	-2.16722	-0.3243	-1.56688	-0.565882	0.848289	-0.73063	-1.05683	-0.97379	-0.00502206	0.0967601
OV	TCGA-61-1724	k10	c1	c7	FEMALE	47	1.62318	1.76004	2.70047	0.685807	0.287735	0.326894	-0.180147	-0.140769	-0.114518	0.661812	0.271294	-0.126219	-0.32922	-1.65954	1.14614	-0.396803	-0.984266	0.294969	0.266027	-1.54304	-1.1254	-1.03871	-1.97885	0.592828	-0.636331	-0.882042	-0.149316	-0.209264	0.75883	-0.344347
OV	TCGA-61-1727	k2	c10	--	FEMALE	74	0.206307	-0.615887	-0.29982	1.25131	0.600605	-0.649227	-0.742492	0.667915	0.98579	-0.321648	-0.385728	-1.53131	2.44547	1.62695	0.10398	-1.19199	1.77253	1.73217	1.23786	-0.171573	-0.605175	0.348742	-0.270802	-0.619852	1.04678	0.290024	-1.34562	-0.697485	-0.382207	-1.59893
OV	TCGA-61-1741	k5	c6	c4	FEMALE	76	-1.25183	-2.31613	-1.27757	-0.714664	-1.43261	-0.248661	2.09182	1.23807	-1.36674	-2.16612	-0.988747	0.95773	-0.0991483	-0.658074	1.24999	0.864101	-0.573366	0.985044	-1.18361	-0.295552	-1.8231	-1.64238	0.218511	-0.733859	-0.430663	-0.417594	0.64473	0.0292957	0.871469	-0.0504763
OV	TCGA-61-1900	k4	c2	c2	FEMALE	51	-0.676725	-0.678421	-0.721067	-0.408933	-0.635595	-0.762657	1.65752	1.03452	-0.711439	-0.902254	-0.0825304	-0.0080645	-1.04924	0.155959	0.553637	0.456472	-2.19701	-1.4972	-0.0315647	1.67636	-0.912749	-2.09674	-1.66509	-0.67675	-1.82653	-1.03801	0.315545	-0.377761	0.0440053	-0.53044
OV	TCGA-61-1907	k5	c10	c10	FEMALE	63	0.375595	0.350844	-0.441306	0.167831	0.655222	0.213334	0.607068	1.45814	-2.16067	-1.06267	-0.580622	-1.3864	1.43827	-0.827331	0.114399	0.721004	1.08162	1.86356	1.5655	-0.723274	-0.615508	-1.66398	-1.74766	-2.11549	-0.0248216	-0.531332	1.10887	-0.393673	-0.4103	-1.22306
OV	TCGA-61-1910	k5	c6	c6	FEMALE	56	0.834792	0.114832	-1.30547	2.92567	0.784849	0.0870084	2.23748	1.94805	-0.662948	-0.802615	-1.06383	-0.698025	0.659478	-2.76863	0.896006	0.283515	-1.30613	-0.137421	-1.13415	-0.104126	-0.618542	-0.61381	-1.43439	-0.61224	-2.09399	-1.33529	-0.0227625	-0.724622	0.521947	0.00250478
OV	TCGA-61-1911	k2	c10	--	FEMALE	55	0.884794	0.116659	0.683652	1.51608	0.353942	2.08786	-1.7122	-0.488898	-0.941202	0.492194	-0.570138	0.57343	0.373936	0.988216	1.23773	-0.270979	0.781241	0.547522	0.576454	-0.168948	-1.18528	-0.0872544	0.466063	0.998448	-0.2424	0.565063	-0.948114	0.00104848	-0.124214	0.0350793
OV	TCGA-61-1914	k5	c9	c3	FEMALE	65	0.47287	1.20459	0.348001	-0.0699641	0.723652	0.824258	0.327855	0.664327	-0.580112	0.634351	-0.0549297	-0.161104	0.0564635	0.598387	0.556317	1.88423	-0.164886	-0.466068	-0.435122	-0.660606	0.504663	0.479918	-0.567729	-0.408174	0.680971	1.8425	-0.0826897	1.17288	-0.484416	0.282049
OV	TCGA-61-1915	k2	c6	--	FEMALE	50	0.739695	1.47675	1.36459	0.431105	0.968926	1.39894	-0.471113	0.712381	-1.93763	-1.26512	0.0593705	-1.91997	0.0295242	-0.414398	0.988937	0.150792	3.16765	1.32882	0.411509	-0.0654763	-0.0872149	-0.658287	0.401341	-0.81167	1.11455	0.609861	-1.66117	-0.275627	-0.176487	-0.815701
OV	TCGA-61-1918	k5	c1	c8	FEMALE	45	0.956433	0.583345	0.597159	1.11197	0.183295	1.4581	0.381794	1.55436	-1.50025	-1.03478	-0.691043	-0.805285	-0.482356	-0.640274	-0.223887	1.01618	0.988009	0.0683236	0.000893918	-0.589978	-0.480629	-0.0863666	-0.843256	-1.48338	-1.33334	-1.31134	-1.58432	0.180523	1.11418	-0.472378
OV	TCGA-61-1919	k3	c7	c7	FEMALE	58	-0.636496	-0.668024	-1.20142	-0.488488	-0.116574	-0.54496	0.403478	-1.0832	1.52813	0.376911	-0.468668	0.120586	0.0572247	0.249222	0.271937	2.58984	0.0694933	0.419949	-0.75529	-0.36068	0.851458	1.58517	-0.65896	-0.762904	0.0923152	-0.508966	0.605741	0.277724	-1.11204	0.614713
OV	TCGA-61-1995	k5	c6	c5	FEMALE	43	0.430947	1.59033	0.663963	0.118035	0.580085	0.0500485	0.468705	1.31229	-1.29787	-0.0111943	-0.469772	-0.638853	-0.486992	0.155752	0.393546	-0.372833	0.305668	-0.383946	0.0531573	-1.43722	-0.289197	-0.43904	-0.0552615	-0.419293	-0.395168	-0.919495	0.260924	-0.533059	-0.728812	-1.14136
OV	TCGA-61-2008	k7	c8	c8	FEMALE	40	-0.440033	0.0805891	-0.140453	1.48084	-0.07438	-0.924337	0.810052	0.589592	-0.367154	0.430819	-0.603694	0.361754	-0.824144	-0.833036	1.05589	-0.188725	0.205755	-0.143083	0.0244278	0.0838296	-0.835491	-0.36713	0.468102	-1.20005	-0.981693	-0.0679742	-0.758338	-0.912978	0.413084	-0.138638
OV	TCGA-61-2087	k5	c1	--	FEMALE	49	0.320232	0.835603	-0.862703	1.55762	2.11493	1.23235	1.26544	0.686502	-1.45583	-0.991143	-0.705905	-0.910223	1.91443	0.15643	1.68578	-1.14192	0.359654	2.22406	1.30765	-1.77534	-0.865697	-0.782808	0.336128	-1.23592	-1.5162	-1.94562	0.316512	0.291785	0.359403	-0.111619
OV	TCGA-61-2088	k5	c9	c6	FEMALE	51	1.14599	-0.3701	-0.678504	0.858337	0.381609	0.960806	1.9249	1.16602	-2.24644	-1.9805	-0.853184	-1.02523	-1.27147	0.424404	1.66136	0.69451	-1.39746	-1.80485	-0.230983	-0.805538	-1.8052	-2.03582	-0.362986	-1.04651	-0.734352	-2.16073	-0.693272	-0.177193	-0.0599017	-0.79096
OV	TCGA-61-2094	k2	c10	c3	FEMALE	63	0.360842	1.01416	0.704218	0.505599	0.857072	0.428094	-0.79808	0.233183	-0.00477629	0.418193	0.195895	-1.60545	2.57463	3.53671	0.143472	0.390253	0.810657	2.25483	2.19412	-0.324993	-0.485056	0.554165	0.457527	-0.91261	0.510078	-0.369476	-1.33866	-0.23122	-0.0477525	-1.06075
OV	TCGA-61-2096	k3	c3	--	FEMALE	56	-1.01083	-0.402718	-0.313457	-0.130217	-0.523105	-0.121698	0.572602	0.525297	-0.831618	0.118302	-0.0876362	-0.904108	0.109559	0.914119	-0.229889	0.70083	-0.846468	0.394117	-0.818829	1.79241	-0.367558	1.73753	-0.573582	0.769829	-1.52793	-0.41179	-1.25198	-0.523561	-0.0181161	-0.62923
OV	TCGA-61-2612	k6	c7	--	FEMALE	63	-0.771474	-0.735408	-1.30755	-1.1636	0.463619	-0.676861	0.0849944	-0.941312	0.734913	0.307851	-0.863903	0.0950415	-0.0246492	-0.147252	-0.405945	-0.431757	0.162479	0.555127	-0.431095	1.68412	0.597415	1.7276	-0.0516418	0.0387841	0.0766656	0.000768447	0.773678	-0.00104848	-0.447471	1.36126
OV	TCGA-61-2613	k7	c8	--	FEMALE	73	0.375465	0.707265	0.346648	-0.116736	-0.623391	-0.743859	-2.36659	-2.09376	1.75988	1.14198	1.60245	1.24667	-0.38192	0.0577895	-1.32435	0.345969	0.155047	0.154035	1.11278	2.26277	2.93088	1.51959	1.82769	1.36728	1.18807	0.939622	0.373881	0.491613	-0.502804	2.00717

## Sheet: TCGA pan32
										pathway gene signatures	pathway gene signatures	pathway gene signatures	pathway gene signatures	pathway gene signatures	pathway gene signatures	pathway gene signatures	pathway gene signatures	pathway gene signatures	pathway gene signatures	pathway gene signatures	pathway gene signatures	pathway gene signatures	immune cell signatures (Bindea et al.)	immune cell signatures (Bindea et al.)	immune cell signatures (Bindea et al.)	immune cell signatures (Bindea et al.)	immune cell signatures (Bindea et al.)	immune cell signatures (Bindea et al.)	immune cell signatures (Bindea et al.)	immune cell signatures (Bindea et al.)	immune cell signatures (Bindea et al.)	immune cell signatures (Bindea et al.)	immune cell signatures (Bindea et al.)	immune cell signatures (Bindea et al.)	immune cell signatures (Bindea et al.)	immune cell signatures (Bindea et al.)	immune cell signatures (Bindea et al.)	immune cell signatures (Bindea et al.)	immune cell signatures (Bindea et al.)	immune cell signatures (Bindea et al.)
cancer type	case	RNA-seq profile id	RPPA profile id	mRNA-based pan-cancer class c1-c10 (mRNA data)	Proteome-based pan-cancer subtype k1-k10 (mRNA data)	Proteome-based pan-cancer subtype k1-k10 (RPPA data)	in TCGA-CPTAC cohort	gender	age	Fatty acid metabolism	Glycolysis/GNG	Pentose phosphate	TCA CYCLE	OX-PHOS	Ras	YAP1	MYC	EMT	HYPOXIA	NRF2/KEAP1	WNT	NOTCH	aDC	T cells	T helper cells	Tcm cells	APM2	APM1	Cytotoxic cells	Eosinophils	Mast cells	Neutrophils	B cells	iDC	Macrophages	Th1 cells	Th2 cells	DC	CD8 T cells	NK cells
ACC	TCGA-OR-A5J1	TCGA-OR-A5J1-01A-11R-A29S-07	NA	c2	k9	---	no	MALE	58	-0.32703	-0.91455	-1.28683	-0.895902	0.0702616	-4.31886e-06	0.292849	-0.185871	-0.0698194	-0.96386	-0.606299	0.538557	0.461389	-0.230273	0.0313399	0.659216	1.12778	0.434497	-0.774664	0.0306842	0.661335	-0.0097042	0.355495	0.0957336	0.0961154	0.13431	-1.04043	-0.193936	-0.491899	0.526458	0.392349
ACC	TCGA-OR-A5J2	TCGA-OR-A5J2-01A-11R-A29S-07	TCGA-OR-A5J2-01A-21-A39K-20	c3	k6	k9	no	FEMALE	44	0.106203	-1.18195	-1.78594	-0.323174	-1.50904	-1.26172	0.053212	-0.950919	0.652166	-0.293375	0.864202	1.81758	1.24928	0.738676	0.83704	0.834113	1.18076	-0.308178	-1.16649	-0.181785	0.525611	0.377702	0.323715	0.416618	0.048824	0.625379	0.0189523	0.278416	0.71617	0.0421	0.984756
ACC	TCGA-OR-A5J3	TCGA-OR-A5J3-01A-11R-A29S-07	TCGA-OR-A5J3-01A-21-A39K-20	c9	k9	k10	no	FEMALE	23	0.18765	2.12095	3.17865	0.403442	-0.352374	0.168433	-0.318442	0.375939	0.417159	0.877194	0.607505	1.12855	-0.284972	0.0134121	-0.862774	-0.575081	0.113842	-0.684994	-0.17439	-0.270379	0.384342	0.0845886	0.638158	-0.295097	-0.584045	-0.342876	0.340185	0.263952	0.678414	-1.34293	0.0655899
ACC	TCGA-OR-A5J5	TCGA-OR-A5J5-01A-11R-A29S-07	NA	c9	k3	---	no	MALE	30	-1.24324	-0.691122	-2.30704	-2.31238	0.359434	-0.417736	-1.1752	-0.701604	0.841651	-0.837226	0.147621	2.34067	1.70887	-0.441915	-0.113279	0.633383	0.383935	0.019103	-0.494767	0.785188	0.786057	0.224291	0.426563	0.794734	-0.255009	-0.0433482	0.780226	0.990314	-0.473138	0.891123	0.871388
ACC	TCGA-OR-A5J6	TCGA-OR-A5J6-01A-31R-A29S-07	TCGA-OR-A5J6-01A-41-A39K-20	c1	k3	k9	no	FEMALE	29	1.62862	0.313901	-0.565234	1.8408	0.690852	1.40211	-0.446559	-0.0846313	-1.01122	-0.401495	-0.307312	-1.26158	-1.11052	-0.806071	0.784286	-0.353566	-0.442637	1.12728	0.681158	1.03047	-0.524072	-0.709278	0.497207	0.369337	2.48804	0.578292	-0.943075	-2.11948	2.3141	0.263001	0.956989
ACC	TCGA-OR-A5J7	TCGA-OR-A5J7-01A-11R-A29S-07	TCGA-OR-A5J7-01A-21-A39K-20	c2	k4	k6	no	FEMALE	30	0.0883782	-0.464807	0.632971	0.253598	0.142882	-0.724938	1.14188	0.545742	-0.550323	-0.829015	-0.221412	-0.264473	1.30791	-0.141073	-0.508159	1.14673	-0.957463	-1.02528	0.272135	-0.990387	-0.108814	-1.18976	-0.357967	-0.0730543	-0.533492	-0.337789	-0.525928	1.40578	-0.144428	-0.281065	0.164628
ACC	TCGA-OR-A5J8	TCGA-OR-A5J8-01A-11R-A29S-07	TCGA-OR-A5J8-01A-21-A39K-20	c3	k6	k6	no	MALE	66	-1.51443	-0.156086	-0.33589	-2.22603	-1.32235	-0.38404	-0.62363	-1.58129	3.28744	2.69027	1.74349	1.52724	2.0538	0.907781	2.29876	0.625179	-0.280398	1.78821	1.31176	1.57902	1.09117	0.168403	2.42771	1.7967	2.9554	3.64936	3.06856	2.16835	2.04326	1.02845	2.19066
ACC	TCGA-OR-A5J9	TCGA-OR-A5J9-01A-11R-A29S-07	TCGA-OR-A5J9-01A-21-A39K-20	c2	k7	k5	no	FEMALE	22	-0.131126	-1.65594	-1.35431	-1.05638	-0.30646	-1.63981	0.357574	-0.497711	0.582281	-0.692104	-0.246878	1.7068	2.51541	-1.25468	0.251754	-0.323863	-0.115447	-0.511469	-1.50818	0.0993645	0.0496761	-0.447555	-0.0352326	-0.348941	-0.366297	-1.18887	0.141796	-0.501665	-0.932059	1.34491	-0.0587503
ACC	TCGA-OR-A5JA	TCGA-OR-A5JA-01A-11R-A29S-07	TCGA-OR-A5JA-01A-21-A39K-20	c9	k4	k3	no	FEMALE	53	-0.47058	1.96318	0.97732	-0.0265295	0.125181	0.311788	0.854576	0.0424358	0.350312	1.68974	0.65391	0.382985	-0.122636	-0.788639	-0.259925	1.27884	-0.613056	-0.6795	1.30717	-0.508829	0.797099	0.239573	0.822235	-0.311599	0.025999	0.312625	0.292848	1.32354	-0.213358	-0.0738661	0.89861
ACC	TCGA-OR-A5JB	TCGA-OR-A5JB-01A-11R-A29S-07	NA	c10	k4	---	no	MALE	52	-2.40163	-0.10833	1.33063	-1.42456	-0.704168	1.08639	0.376755	0.671169	0.885825	2.40807	-0.422362	-0.0790003	1.85232	2.09656	2.03602	1.89999	0.327213	1.19283	2.6358	2.24349	-0.760983	-1.01978	2.34259	0.178378	0.727145	0.919232	2.31325	1.96465	-0.201028	-0.331735	1.05882
ACC	TCGA-OR-A5JC	TCGA-OR-A5JC-01A-11R-A29S-07	NA	c3	k1	---	no	MALE	37	0.47082	0.629705	0.362979	-0.331979	0.827774	0.124561	-0.0731856	0.462893	0.163412	0.393246	0.306707	0.730116	0.782206	0.424094	0.0248531	0.0657333	0.722824	0.340443	0.663861	0.754207	-0.485215	0.224344	0.251053	0.51896	0.506901	0.333273	-0.116169	0.0747682	0.333868	1.03993	1.8446
ACC	TCGA-OR-A5JD	TCGA-OR-A5JD-01A-11R-A29S-07	NA	c3	k5	---	no	FEMALE	57	2.59398	2.02529	0.91488	2.39535	2.15848	0.442109	-1.04477	0.357928	-0.151467	-0.052226	0.927435	0.118936	-0.359105	-0.53461	1.36047	-0.509706	-0.154908	1.57148	-0.849596	1.0526	0.495805	0.742403	0.797897	0.804396	1.96513	1.31932	0.758298	-1.29899	1.45454	1.24375	0.314165
ACC	TCGA-OR-A5JE	TCGA-OR-A5JE-01A-11R-A29S-07	NA	c1	k4	---	no	FEMALE	17	0.212627	0.49814	-0.106435	1.2955	1.44098	-0.154301	0.0642323	0.627528	0.333479	0.154517	-1.06088	-0.457728	0.551487	0.656979	-0.0997371	-0.673309	-1.84202	0.251962	0.71815	-0.512645	-0.454347	-0.554014	-0.177285	-0.112753	0.895286	0.57068	-0.675166	0.191389	0.073845	-1.03012	0.0451158
ACC	TCGA-OR-A5JF	TCGA-OR-A5JF-01A-11R-A29S-07	NA	c2	k7	---	no	FEMALE	69	0.651836	-0.120426	0.138005	-0.263034	-0.224699	-0.136186	-0.474668	-0.02757	0.322859	-0.586521	0.578423	0.692651	0.187033	-0.204979	-0.186498	-0.53878	-0.0893651	-0.878127	-0.704485	-0.254088	0.243526	-0.280252	-0.182005	0.0896656	-0.810936	0.0327426	0.496806	-0.111672	-0.415503	-0.399695	0.129056
ACC	TCGA-OR-A5JG	TCGA-OR-A5JG-01A-11R-A29S-07	NA	c2	k5	---	no	MALE	61	-0.19958	-0.485527	-0.049514	0.929058	0.750248	-0.425623	0.649364	1.12857	1.02578	-0.404305	-0.291481	-0.727487	-0.167456	0.0529405	-0.454688	-0.855112	-0.561236	-0.032523	-1.25681	-0.605762	1.01285	-0.18819	-0.0206394	0.165904	0.194371	0.261174	-0.406773	0.384061	-0.27518	-1.13239	0.58393
ACC	TCGA-OR-A5JI	TCGA-OR-A5JI-01A-11R-A29S-07	NA	c3	k7	---	no	MALE	22	0.860227	0.42123	0.260619	-1.15223	0.181522	0.296218	-1.1111	-1.40657	1.11563	0.240017	0.614625	1.00583	0.644556	-0.186595	1.35717	-0.770831	0.0681029	1.14229	0.273421	0.968462	-0.666977	0.678591	0.279835	0.953997	1.84905	1.00101	0.812186	-0.881217	1.33562	1.15291	2.01996
ACC	TCGA-OR-A5JJ	TCGA-OR-A5JJ-01A-11R-A29S-07	NA	c9	k4	---	no	MALE	65	0.15025	0.686185	1.18205	-0.0829372	0.0414041	-0.458628	0.201822	0.395628	0.643542	0.520374	0.458033	1.38401	0.577988	-0.114517	1.18814	0.462035	-0.302262	-0.292864	0.178226	0.749094	1.29461	0.0447046	-0.229266	0.633766	0.0427292	-0.0380836	1.63653	1.23828	0.297402	0.0329289	0.348935
ACC	TCGA-OR-A5JK	TCGA-OR-A5JK-01A-11R-A29S-07	NA	c3	k2	---	no	MALE	49	0.582708	0.82075	-1.15483	0.102474	0.456318	0.308213	-1.15787	-0.0711159	0.435836	-0.0117919	0.394282	0.873609	0.0411909	0.873938	2.30271	1.05338	0.89111	1.90757	1.56807	2.28894	0.486102	0.0833855	0.934288	3.10426	0.329921	1.12977	1.87051	0.861107	0.665726	1.53941	1.76297
ACC	TCGA-OR-A5JL	TCGA-OR-A5JL-01A-11R-A29S-07	NA	c3	k5	---	no	FEMALE	36	2.10973	1.88263	0.833227	2.41628	1.1488	0.521901	0.659065	0.858435	-1.333	-0.542969	1.22812	-0.665123	-0.764194	-0.465686	0.742768	1.19083	-0.306208	-0.39973	1.79759	0.209925	0.791339	0.275741	0.820132	0.393213	0.804986	0.439093	-0.157791	-0.0441134	0.302923	0.0261878	-0.598875
ACC	TCGA-OR-A5JM	TCGA-OR-A5JM-01A-11R-A29S-07	NA	c2	k4	---	no	FEMALE	25	-0.327089	0.0754523	-0.167595	-0.386299	-1.02861	-0.739625	1.78405	-0.201577	-0.495843	-0.260958	-0.171831	0.142952	-1.39727	0.192409	-1.29597	1.9454	0.218853	-1.75476	-0.472261	-1.65517	-0.518646	-1.06599	-1.39871	-0.55025	-1.35214	-1.17283	-1.16561	1.74529	-1.62365	-1.42462	-0.663132
ACC	TCGA-OR-A5JO	TCGA-OR-A5JO-01A-11R-A29S-07	NA	c3	k3	---	no	FEMALE	26	1.10564	0.591739	-0.0635462	-0.173951	-0.66741	1.19704	-0.887201	-1.25887	0.254201	0.9698	1.25677	0.223499	0.525226	0.50571	2.26751	-0.150288	0.407542	2.00166	1.57842	2.84984	2.46221	3.84792	1.51787	2.08201	2.56374	1.52571	1.1126	0.0309204	3.36857	1.63536	2.47385
ACC	TCGA-OR-A5JP	TCGA-OR-A5JP-01A-11R-A29S-07	TCGA-OR-A5JP-01A-21-A39K-20	c7	k4	k5	no	MALE	40	0.261294	0.0714871	0.54804	1.31672	0.336815	-0.626141	0.793182	0.514904	1.34413	0.616424	0.0199521	0.792951	0.925824	0.153779	-0.342714	0.0488649	-1.37138	-0.550236	-0.85074	-0.365073	0.0738339	-0.505536	0.0643114	0.199907	-0.341333	-0.152426	-0.471789	1.27605	0.260522	-0.607351	-0.0859533
ACC	TCGA-OR-A5JQ	TCGA-OR-A5JQ-01A-11R-A29S-07	NA	c3	k6	---	no	FEMALE	26	0.434103	-0.0755148	0.673866	-0.617447	-0.503023	0.459859	-0.338512	-1.56367	0.788544	0.0363891	0.841214	1.31752	-0.0569574	0.344761	1.81574	-0.592581	-0.340447	1.12316	-0.305211	1.05934	-0.281454	0.964355	0.137102	2.02482	1.42235	0.748805	1.09306	0.0778935	1.55357	0.713626	1.55626
ACC	TCGA-OR-A5JR	TCGA-OR-A5JR-01A-11R-A29S-07	TCGA-OR-A5JR-01A-21-A39K-20	c2	k5	k2	no	MALE	45	0.90435	0.588064	1.51101	1.14712	0.507814	0.63831	0.07303	-0.120996	-0.517553	-0.661521	0.747608	-0.305068	-0.580294	-0.560708	0.727529	-0.218301	0.923141	1.05673	0.309102	0.90594	-0.23535	0.330516	0.259578	0.766104	0.604703	0.282628	0.00441477	-0.466421	-0.164717	0.655403	0.3942
ACC	TCGA-OR-A5JS	TCGA-OR-A5JS-01A-11R-A29S-07	TCGA-OR-A5JS-01A-21-A39K-20	c2	k4	k3	no	FEMALE	65	0.00283422	0.183842	0.388621	-0.0691371	-0.833128	-0.745015	0.653253	0.448782	-0.317731	-0.596641	-0.19864	0.0271951	-0.876346	-0.59438	0.151191	-0.0696905	0.488753	-1.39157	-0.222932	-0.203864	-0.12937	-1.19048	-0.415482	-0.445606	-0.591278	-0.952699	-0.607571	0.776017	-0.667862	-0.928633	-0.526491
ACC	TCGA-OR-A5JT	TCGA-OR-A5JT-01A-11R-A29S-07	TCGA-OR-A5JT-01A-21-A39K-20	c2	k5	k7	no	FEMALE	65	1.2992	0.908909	1.06213	1.01552	0.581136	0.532425	-0.098054	0.0433454	0.300642	0.120653	0.394264	-0.385189	-1.04726	0.19448	-0.0229662	-0.0585233	0.288788	-0.140026	0.849802	-0.191322	-0.797802	0.113605	0.348986	-0.157261	-0.201296	-0.0376929	-0.243372	-0.884349	-0.196514	-0.176065	-0.455668
ACC	TCGA-OR-A5JV	TCGA-OR-A5JV-01A-11R-A29S-07	TCGA-OR-A5JV-01A-21-A39K-20	c3	k2	k9	no	MALE	55	1.01877	0.941183	0.138977	1.14451	0.278238	0.928649	-0.311403	-0.146657	0.188157	0.636933	0.82286	-1.03563	-0.0254787	3.0487	0.919956	0.128147	0.734392	1.71277	0.902235	0.7392	0.137026	0.308365	1.88312	1.06503	0.776256	1.90243	0.232716	-0.406879	0.215238	0.421529	-0.660256
ACC	TCGA-OR-A5JW	TCGA-OR-A5JW-01A-11R-A29S-07	TCGA-OR-A5JW-01A-21-A39K-20	c2	k8	k7	no	MALE	47	-0.229117	0.0600324	0.262267	-0.226132	-0.930669	-0.387155	0.265818	0.356751	-0.636092	-0.394039	-0.082229	-0.0992528	0.279012	0.145616	-0.627417	0.534888	0.694549	0.0617426	-0.275763	-0.326422	1.13262	-0.571754	0.362532	0.112119	-0.254091	-0.0793997	-0.38334	-0.401327	-0.438036	-0.179801	-0.137772
ACC	TCGA-OR-A5JX	TCGA-OR-A5JX-01A-11R-A29S-07	NA	c2	k7	---	no	MALE	50	-0.948156	0.399858	-0.391628	-1.49868	0.180798	-0.127698	-1.15935	-0.561597	0.622176	0.206419	-0.390576	0.404978	0.0551511	0.00714802	-0.21531	-0.296373	1.12319	0.164166	-0.144488	0.727817	0.489313	-0.0380247	0.567317	0.874956	0.0364423	-0.239353	0.172755	-1.15119	-0.557316	0.464592	0.895614
ACC	TCGA-OR-A5JY	TCGA-OR-A5JY-01A-31R-A29S-07	TCGA-OR-A5JY-01A-21-A39K-20	c3	k4	k8	no	FEMALE	68	-0.956346	0.705104	0.0935612	1.04823	-0.405984	0.354862	0.671553	-0.35679	-0.694016	0.724788	0.933423	0.459472	-0.238125	1.26978	0.176082	1.87889	0.1951	0.539501	1.1778	-0.703908	0.0026898	-1.03615	1.02381	0.762462	0.443718	0.598969	-0.866987	1.60538	0.582291	-1.00525	-0.70109
ACC	TCGA-OR-A5JZ	TCGA-OR-A5JZ-01A-11R-A29S-07	TCGA-OR-A5JZ-01A-21-A39K-20	c10	k8	k3	no	MALE	60	-0.480684	1.57759	1.44508	0.0980614	-1.08238	0.791015	0.0153233	-0.165572	0.0974366	0.832319	0.0218331	-0.731979	-0.823961	-0.014589	0.0732001	0.23101	1.47952	0.18371	0.690406	0.383745	-1.18479	-0.15971	-0.0762532	-0.17871	-0.479214	0.132135	0.323918	0.537698	-0.0265052	0.168024	-0.349878
ACC	TCGA-OR-A5K0	TCGA-OR-A5K0-01A-11R-A29S-07	TCGA-OR-A5K0-01A-21-A39K-20	c1	k5	k5	no	FEMALE	69	-1.46898	-0.723908	-0.375407	-0.198003	-0.604114	-0.614904	-0.267322	0.0436886	-0.36987	-1.23386	-1.28928	-0.396855	-2.741	-0.923092	-1.06894	0.98423	-1.69116	1.76266	0.578602	-0.879765	-1.01665	-0.572786	-1.37323	-0.0338811	-0.863254	-0.731974	-0.312471	0.922027	0.133183	-0.885851	-0.578646
ACC	TCGA-OR-A5K1	TCGA-OR-A5K1-01A-11R-A29S-07	TCGA-OR-A5K1-01A-21-A39K-20	c2	k1	k9	no	MALE	48	0.277988	-0.321079	0.701909	1.02079	0.660842	0.82492	-0.310974	0.112533	0.0111836	0.218512	-0.2578	-0.746131	0.497965	0.200331	0.73064	-0.708314	0.0041328	0.773523	0.832108	1.11731	-1.22387	0.435661	-0.180262	0.232909	0.0333282	-0.408546	-0.236031	0.187735	-0.261638	-0.030264	0.28256
ACC	TCGA-OR-A5K2	TCGA-OR-A5K2-01A-11R-A29S-07	NA	c1	k5	---	no	FEMALE	32	0.123835	0.355453	1.21374	0.666546	1.16201	-0.278228	0.131864	0.98008	0.363344	0.279822	-0.767461	-0.448521	-0.144859	0.426435	-0.16157	-0.715032	-1.71075	-0.124734	-0.137389	-0.337435	-0.528188	-0.569145	-0.322942	0.251738	0.466424	0.157857	-0.261237	-0.248272	0.124991	-0.744642	-0.502424
ACC	TCGA-OR-A5K3	TCGA-OR-A5K3-01A-11R-A29S-07	TCGA-OR-A5K3-01A-21-A39K-20	c2	k5	k1	no	MALE	53	0.14045	0.289276	0.373654	1.75642	1.97281	0.791215	-0.393656	0.84645	-0.424355	-0.0743601	-0.565827	-0.479447	-0.944389	0.550265	-0.53345	-0.812517	-0.435353	1.30225	0.159219	0.264084	-0.468342	0.00122812	0.226625	0.716394	0.251919	0.545882	-0.0727734	-0.71541	-0.991495	0.0797832	-1.02058
ACC	TCGA-OR-A5K4	TCGA-OR-A5K4-01A-11R-A29S-07	TCGA-OR-A5K4-01A-21-A39K-20	c2	k5	k1	no	FEMALE	64	1.58697	0.750375	0.459072	0.533739	-0.143488	0.0844214	0.658087	0.657765	-0.467527	-1.1924	-0.359942	-0.523746	-1.08229	1.00298	-0.573835	0.129805	0.197929	-0.999972	-0.0540702	-0.442004	-0.988656	-0.256853	-0.417817	-0.126429	-0.489844	-0.965848	-1.13926	0.181836	-1.06435	-0.0709169	-0.450414
ACC	TCGA-OR-A5K5	TCGA-OR-A5K5-01A-11R-A29S-07	TCGA-OR-A5K5-01A-21-A39K-20	c1	k5	k6	no	FEMALE	59	-0.213152	1.04289	0.416795	-0.255164	0.515278	0.112479	0.0221766	-0.137777	0.23013	0.429435	-0.61256	0.391353	-0.397496	0.440021	-0.501503	-0.568339	-1.03372	-0.867218	-0.139851	-0.787503	-0.857176	-0.83605	-0.885264	-0.336416	0.347269	-0.0386033	-0.748764	-0.424807	-0.185272	-0.56311	-0.753145
ACC	TCGA-OR-A5K6	TCGA-OR-A5K6-01A-11R-A29S-07	TCGA-OR-A5K6-01A-21-A39K-20	c2	k5	k7	no	FEMALE	56	-0.248754	-0.129863	-0.577045	0.211304	-0.161374	0.327233	0.0185999	0.491028	-0.0934203	-0.658358	-0.174001	-0.193607	-1.13585	-0.169103	-0.0379281	0.199233	-0.351214	0.203455	0.165077	-0.535396	0.315602	-0.438912	0.15509	-0.165884	0.526861	0.469728	-0.445428	-0.768362	-0.024577	-0.826042	-0.600372
ACC	TCGA-OR-A5K8	TCGA-OR-A5K8-01A-11R-A29S-07	TCGA-OR-A5K8-01A-21-A39K-20	c2	k1	k5	no	MALE	39	-0.646639	-1.3583	-0.956318	-0.922605	0.154142	-0.513744	-0.340006	-0.289087	0.265869	-1.26472	-1.16625	-0.130796	-0.472318	-1.04754	-0.368017	-0.116942	-0.850935	-0.65057	-0.544167	0.352686	-1.43216	-0.204922	-0.497256	-0.557106	-0.74987	-0.546739	-0.304676	-0.513275	-0.402121	0.303336	0.489383
ACC	TCGA-OR-A5K9	TCGA-OR-A5K9-01A-11R-A29S-07	NA	c2	k4	---	no	FEMALE	61	-0.228084	0.570851	-0.0969316	-0.199734	-0.921937	-0.752702	1.30676	0.580334	-0.078059	0.0615027	-0.756169	-0.51233	-0.709923	-1.04262	-0.99721	-0.323005	-0.997867	-1.01787	-0.473634	-2.04695	0.445384	-1.01425	-0.351019	-0.352063	-0.0879984	-0.583117	-1.10918	1.12378	-1.011	-2.19227	-0.405084
ACC	TCGA-OR-A5KO	TCGA-OR-A5KO-01A-11R-A29S-07	TCGA-OR-A5KO-01A-21-A39K-20	c2	k4	k10	no	FEMALE	39	-0.884345	-0.891395	-0.0210377	-1.05554	-0.708256	-0.730966	1.89831	-0.583143	0.541765	-0.636882	0.362296	0.522816	-0.790464	-1.40178	-0.770793	0.44495	0.341464	-1.77771	0.115812	-0.709881	0.280356	-0.825005	-0.271994	-0.426556	-1.48518	-0.679172	-0.755465	0.872447	-0.299196	-0.249271	0.247039
ACC	TCGA-OR-A5KT	TCGA-OR-A5KT-01A-11R-A29S-07	NA	c3	k3	---	no	FEMALE	44	0.0833738	0.671541	0.862442	0.322784	0.293282	0.529779	-1.44043	-0.346208	1.62402	1.31746	0.223228	0.0369262	1.12698	0.112025	1.26125	-0.505926	-0.970474	0.475817	0.406258	1.30698	0.793085	1.42581	2.8495	2.77445	1.58172	1.39556	0.687417	1.15664	2.92364	0.446404	1.32293
ACC	TCGA-OR-A5KU	TCGA-OR-A5KU-01A-11R-A29S-07	TCGA-OR-A5KU-01A-21-A39K-20	c2	k6	k6	no	FEMALE	37	-0.200644	0.952618	-0.000690486	-0.935921	-0.911929	0.0375927	-0.65257	-0.675434	0.71808	0.495612	-0.0207626	0.805197	-1.07924	-0.242279	-0.36425	-1.10595	-0.443755	-1.09267	-0.475133	-0.266236	-1.44886	-0.0396518	-0.546237	-0.0124584	0.319241	-0.472407	0.638142	-0.361176	-0.0305201	-0.186122	0.176765
ACC	TCGA-OR-A5KV	TCGA-OR-A5KV-01A-11R-A29S-07	NA	c4	k5	---	no	FEMALE	17	0.914111	1.08974	0.268563	0.979217	0.583131	0.530624	-0.502971	0.95102	-0.262023	0.586507	-1.30991	1.5996	0.700107	-0.949204	-0.542702	-0.776112	-1.65492	-1.55926	-1.17592	-0.432697	-1.35044	-0.158816	-0.832384	0.260917	-0.755061	-0.956409	-0.537167	-1.0063	-1.03469	0.251008	-0.842333
ACC	TCGA-OR-A5KW	TCGA-OR-A5KW-01A-11R-A29S-07	TCGA-OR-A5KW-01A-21-A39K-20	c2	k9	k1	no	FEMALE	55	0.402768	1.9331	1.20531	0.311117	-0.00769274	-0.352995	0.508262	0.0482546	0.439589	1.23447	0.438337	-0.121651	-0.635473	0.971085	-0.240501	-0.533085	-0.274493	-1.16376	-0.522679	-0.0793859	1.51207	0.048215	0.448381	-0.425643	-0.331766	-0.222841	-0.166968	0.195416	-0.199634	-1.44574	0.0679581
ACC	TCGA-OR-A5KX	TCGA-OR-A5KX-01A-11R-A29S-07	TCGA-OR-A5KX-01A-21-A39K-20	c1	k4	k2	no	FEMALE	25	-0.911622	-0.719479	-0.439478	-1.52138	-0.573589	0.838134	0.291919	-0.674547	0.0858867	0.0218864	-0.875694	0.243451	1.02887	-0.458764	-0.681798	0.634165	0.641804	0.204741	0.609166	-0.0759777	0.768084	-0.035148	-0.60072	-0.408662	-0.36584	-0.810043	-1.31362	-0.687606	-0.109534	0.263565	0.0100968
ACC	TCGA-OR-A5KY	TCGA-OR-A5KY-01A-11R-A29S-07	TCGA-OR-A5KY-01A-21-A39K-20	c7	k4	k5	no	FEMALE	23	0.967175	1.05037	1.21806	0.435709	0.478995	-1.26104	0.782258	0.802974	0.98017	0.518112	0.743687	1.36309	1.22216	-0.141766	0.296015	0.811664	0.0330317	0.365894	-1.38784	-0.428942	0.988846	-0.104613	0.500499	-0.0509362	0.579237	0.231905	0.21341	1.64597	-0.360372	0.123312	1.35961
ACC	TCGA-OR-A5KZ	TCGA-OR-A5KZ-01A-11R-A29S-07	TCGA-OR-A5KZ-01A-21-A39K-20	c7	k4	k4	no	MALE	42	-0.633841	-0.291821	-0.176478	-0.617117	-0.810013	-0.809949	2.05181	0.32417	1.7078	1.18788	-0.0215815	0.951105	0.976888	-0.877784	0.393082	1.19718	0.252733	-0.429832	0.525672	-0.0429442	-0.438853	-0.566953	0.145121	-0.233678	0.626422	-0.593079	-0.0465544	1.64033	0.116158	0.674231	0.566918
ACC	TCGA-OR-A5L3	TCGA-OR-A5L3-01A-11R-A29S-07	NA	c1	k5	---	no	FEMALE	67	1.10199	-0.405711	-1.91668	-0.34741	1.43406	0.364462	-1.18427	0.464444	-0.970067	-2.33383	-1.57666	-1.45321	-1.69564	-1.21501	-0.551771	-0.423204	-1.40038	-0.721763	-0.271284	-0.66146	-0.315974	-0.805688	-0.634584	-0.0304535	-0.270441	-0.726878	-1.47011	-1.09668	1.08738	-0.696588	-1.56059
ACC	TCGA-OR-A5L4	TCGA-OR-A5L4-01A-11R-A29S-07	NA	c2	k7	---	no	FEMALE	48	-0.0774171	0.901697	1.60902	1.48914	0.334327	0.254877	0.976465	0.657291	0.154145	0.865713	-0.0667474	-0.557171	0.662327	0.183235	-0.228351	-0.834329	-0.207333	0.0484681	0.0312444	0.283299	-0.404333	-0.605095	0.737319	-0.0250224	-0.218802	0.0653272	-0.253814	-0.0163576	0.15073	-0.211616	0.0443894
ACC	TCGA-OR-A5L5	TCGA-OR-A5L5-01A-11R-A29S-07	NA	c8	k7	---	no	FEMALE	77	1.74059	1.63885	1.39215	1.08065	0.998639	0.951201	-1.10168	-0.20666	1.28339	0.800242	1.22821	0.91172	-0.424483	0.110552	1.33993	0.265758	1.0282	1.06102	0.71063	1.79576	0.416592	2.52833	0.456794	2.09426	1.29819	1.19453	1.14424	-0.187067	1.58199	0.691248	1.46763
ACC	TCGA-OR-A5L6	TCGA-OR-A5L6-01A-11R-A29S-07	NA	c2	k3	---	no	MALE	60	-0.679913	-0.169557	-0.434519	-0.961594	0.835307	0.552811	-0.73435	-0.356547	0.83557	0.377225	-0.516715	-0.109402	0.00883221	-0.168872	0.15909	-0.0375207	0.27291	-0.0776094	0.869071	1.1927	-1.2761	-0.304377	0.130803	-0.244151	-0.427095	0.0699282	0.362037	-0.0919756	-0.0774542	-1.2551	-0.391691
ACC	TCGA-OR-A5L8	TCGA-OR-A5L8-01A-11R-A29S-07	NA	c2	k7	---	no	FEMALE	36	0.472905	-1.84366	-1.37432	-0.821343	-0.925453	-1.52294	0.300368	-0.00923309	0.0389504	-2.16352	-0.55974	0.779463	-1.05996	-1.73087	-0.358883	0.319531	1.46041	-1.09706	-3.21336	-0.548983	0.345523	-1.23672	-0.91518	0.142496	-1.13029	-1.02725	-1.6094	0.191561	-1.03141	-0.713471	0.548134
ACC	TCGA-OR-A5L9	TCGA-OR-A5L9-01A-11R-A29S-07	NA	c1	k3	---	no	FEMALE	53	-1.10609	-0.429096	-1.7138	-2.29647	0.647708	0.91516	-1.62817	-0.374234	-0.0776284	-0.646435	-1.44049	-0.701337	-0.0139658	0.516349	1.30059	-1.42654	-0.790158	0.587651	0.751906	1.86082	-0.311528	1.2582	0.283772	0.906545	0.0764897	0.357232	-0.0551508	-0.452636	0.510657	0.871839	0.493747
ACC	TCGA-OR-A5LA	TCGA-OR-A5LA-01A-11R-A29S-07	NA	c3	k3	---	no	FEMALE	52	1.03492	1.1248	0.746929	0.873891	2.07804	1.30452	-1.41382	0.154355	-0.216422	0.283922	-0.215448	-0.66045	-0.441957	-0.534497	1.53293	-1.26871	-0.682526	0.914716	0.777818	1.65811	0.189019	2.49267	0.444874	1.20093	1.39676	0.790586	0.517277	-0.376485	1.74736	0.453299	0.873692
ACC	TCGA-OR-A5LB	TCGA-OR-A5LB-01A-11R-A29S-07	NA	c2	k7	---	no	MALE	59	-0.349798	-0.18899	0.0646613	-0.0710359	-0.596022	-1.07753	0.418035	0.592757	-0.439191	-0.900489	-0.294973	-0.0562698	-0.225369	-0.639258	-0.734614	0.195047	-0.499987	-1.20411	-0.776212	-0.640309	0.447318	-0.668405	-0.847733	-0.548085	-0.532339	-0.363383	-0.127447	-0.235743	-1.06417	0.341742	0.138076
ACC	TCGA-OR-A5LC	TCGA-OR-A5LC-01A-11R-A29S-07	NA	c1	k4	---	no	FEMALE	71	-0.30454	-0.700332	-0.153946	-0.0888364	0.377531	-0.641699	0.0579164	0.55616	1.03103	-0.471969	-1.1233	0.386519	0.779792	-0.44435	-0.292237	-0.447396	-0.584854	-1.061	-0.111295	-0.461984	-0.058067	-0.808602	-0.56749	-1.00441	0.189934	0.0187932	-0.740195	1.21109	0.141886	-0.469686	0.35484
ACC	TCGA-OR-A5LD	TCGA-OR-A5LD-01A-11R-A29S-07	TCGA-OR-A5LD-01A-21-A39K-20	c1	k6	k5	no	MALE	52	-0.981314	-3.94386	-3.33111	-2.27314	-0.259909	-1.38453	0.183378	-0.2781	0.58444	-2.15844	-2.60735	-0.670067	0.248728	-1.17692	-0.747886	0.953334	-0.0991258	-0.860653	-1.78962	-1.11156	-0.417737	-1.24931	-1.36199	0.445065	-0.862963	-1.63412	-0.662283	-0.0283698	-0.485467	-1.1571	-0.148658
ACC	TCGA-OR-A5LE	TCGA-OR-A5LE-01A-11R-A29S-07	NA	c6	k5	---	no	MALE	14	-0.293938	0.0655703	-0.389427	1.09976	0.0101156	-0.137115	1.52739	0.951343	-0.978028	-0.465115	-1.26118	-0.944995	-1.24805	-0.140694	-0.896738	2.46131	-0.174478	-1.90027	-0.66229	-1.42764	0.0888829	-1.16883	-1.39371	-0.634353	-1.30755	-1.20679	-1.36293	0.292938	-0.891152	-1.81842	-1.00392
ACC	TCGA-OR-A5LG	TCGA-OR-A5LG-01A-11R-A29S-07	TCGA-OR-A5LG-01A-21-A39K-20	c1	k3	k7	no	MALE	46	0.173089	-0.56496	-0.649178	0.166467	0.324451	0.462984	0.425081	-0.0213957	-0.305662	-0.568644	-0.746435	0.449073	-1.04004	-0.216176	0.2047	-0.27371	0.380092	0.201259	-0.289439	0.68827	0.78917	-0.666695	-0.15388	-0.822144	-0.164222	0.211909	-0.840614	0.087347	0.558899	0.328902	-0.171562
ACC	TCGA-OR-A5LH	TCGA-OR-A5LH-01A-11R-A29S-07	TCGA-OR-A5LH-01A-21-A39K-20	c9	k5	k5	no	FEMALE	36	1.41416	1.30623	0.732635	1.51166	0.821137	1.6044	-1.09459	0.304681	-0.0468257	0.518169	1.09934	0.296398	-0.0326395	0.298693	0.979035	0.0436707	-1.01487	1.07552	1.42196	1.12186	0.704147	0.588516	0.617005	0.65347	0.524228	0.69103	0.200724	-0.413573	0.659296	0.793715	0.0933196
ACC	TCGA-OR-A5LJ	TCGA-OR-A5LJ-01A-11R-A29S-07	TCGA-OR-A5LJ-01A-21-A39K-20	c1	k2	k6	no	FEMALE	54	-0.809062	-0.184122	-0.880086	-0.4745	-0.305407	-0.631969	-0.0313971	0.704924	0.200331	-0.832866	0.570239	0.986975	0.285815	0.899299	1.2117	0.645571	0.559752	0.317223	-0.130317	0.506736	0.445117	-0.474704	0.0609558	0.457617	-0.972456	-0.278744	0.92657	1.17433	-0.346977	0.475642	0.810476
ACC	TCGA-OR-A5LK	TCGA-OR-A5LK-01A-11R-A29S-07	TCGA-OR-A5LK-01A-21-A39K-20	c3	k3	k7	no	MALE	62	-0.194561	-0.984387	-0.471247	-0.599457	0.856769	1.37309	-1.40619	-0.424309	0.234901	0.320249	0.501345	0.543833	0.652881	0.726418	2.04192	-0.250855	0.896713	2.13354	0.675679	1.73142	-0.356893	2.87701	1.09565	2.56393	2.79691	1.89032	0.997833	-0.735979	1.96731	1.79746	1.6086
ACC	TCGA-OR-A5LL	TCGA-OR-A5LL-01A-11R-A29S-07	TCGA-OR-A5LL-01A-21-A39K-20	c2	k10	k7	no	FEMALE	75	-1.07789	-1.24194	-2.27593	-0.0379839	-0.881054	0.150172	0.403299	-0.682418	-0.798108	-2.08213	-0.476497	-0.910505	-1.73164	-1.5754	-0.391814	0.846806	-0.301233	-0.355017	-0.171427	-0.421832	1.05021	-0.908632	-0.419434	-0.518883	-0.952406	-0.15484	-0.993501	-1.84474	0.381249	-0.697997	-0.913584
ACC	TCGA-OR-A5LM	TCGA-OR-A5LM-01A-11R-A29S-07	TCGA-OR-A5LM-01A-21-A39K-20	c2	k5	k2	no	MALE	23	-0.132226	1.89066	1.51424	0.816202	1.44002	0.756808	0.0143293	0.787152	-0.310091	0.8037	0.372852	-0.212543	0.332412	0.124444	-0.220681	0.1812	0.0343327	-0.0684511	1.54256	-0.3769	-0.413366	0.118342	0.585389	0.013977	0.431637	0.558452	0.142078	-0.598644	-0.454931	0.766454	0.0692813
ACC	TCGA-OR-A5LN	TCGA-OR-A5LN-01A-11R-A29S-07	TCGA-OR-A5LN-01A-21-A39K-20	c10	k2	k8	no	FEMALE	31	-0.362895	-1.03032	-0.962308	-0.39376	0.885376	1.26762	-0.999255	0.0205181	-0.45716	-0.538964	-0.59794	-0.075142	0.563003	0.289617	1.37464	0.0492531	-0.418581	1.20862	0.533975	1.73311	-0.10474	0.188283	0.921123	0.773814	0.87059	0.471655	0.0537658	-0.81504	0.651165	1.34665	0.297277
ACC	TCGA-OR-A5LO	TCGA-OR-A5LO-01A-11R-A29S-07	TCGA-OR-A5LO-01A-21-A39K-20	c4	k7	k5	no	FEMALE	61	-0.795182	0.558431	-0.194796	-0.44402	-1.10185	-0.802298	-0.0797325	0.258277	-0.00323004	0.784835	0.339506	1.17703	0.871919	-1.31051	-0.57903	0.789556	0.837983	-1.80349	-1.42272	-0.464777	1.07746	-0.64837	-0.257765	-0.24049	-0.564885	-0.838851	-0.0333544	0.92491	-0.305285	0.43602	0.872355
ACC	TCGA-OR-A5LP	TCGA-OR-A5LP-01A-11R-A29S-07	TCGA-OR-A5LP-01A-21-A39K-20	c3	k7	k5	no	FEMALE	37	0.222427	0.298488	1.0654	0.992566	0.0125062	0.843418	-0.826942	-0.0106701	0.472697	0.919272	0.912346	0.791175	0.706794	0.995319	1.11372	-0.691857	0.502924	1.06836	0.111195	0.86069	0.449079	1.83889	1.0054	0.708884	0.901883	1.02206	0.559178	-0.596143	0.658461	0.672978	1.50308
ACC	TCGA-OR-A5LR	TCGA-OR-A5LR-01A-11R-A29S-07	NA	c3	k7	---	no	FEMALE	30	1.80316	1.47757	0.619146	0.0527857	-0.605819	1.20664	-0.27361	-0.366188	-0.355347	0.621871	0.54308	-0.0116107	-0.474011	0.0949259	0.277998	-0.103869	1.18611	0.081194	0.548347	0.17717	0.191018	0.887437	-0.0179866	-0.144052	0.0488542	0.198329	-0.172261	0.0946434	-0.0187158	0.395297	0.879821
ACC	TCGA-OR-A5LS	TCGA-OR-A5LS-01A-11R-A29S-07	TCGA-OR-A5LS-01A-21-A39K-20	c2	k5	k8	no	FEMALE	34	1.10827	-0.614893	-0.0592485	0.144666	0.106655	-1.00881	0.432257	0.417528	-0.93314	-2.03161	-0.269789	-0.167107	-0.708519	0.0709164	-0.162911	-0.172997	0.0437328	-1.25013	-1.06779	-0.586277	0.998546	-0.515496	-0.396096	0.697417	-0.843262	-0.757483	-0.381722	0.00508091	-0.663904	-0.426405	-0.425909
ACC	TCGA-OR-A5LT	TCGA-OR-A5LT-01A-11R-A29S-07	TCGA-OR-A5LT-01A-21-A39K-20	c2	k5	k3	no	MALE	57	-0.0240457	0.11154	0.0520621	-1.22068	-0.716016	-0.138907	0.0687123	-0.733155	0.36126	-0.344837	-0.435395	0.18297	-1.81989	-0.100254	-0.648817	-0.534166	0.106474	-0.286948	-0.0417656	-0.724489	-1.25248	-0.199403	-0.75025	-0.367741	-0.590499	-0.35693	0.482401	-0.762204	-0.210037	-1.29046	-1.47111
ACC	TCGA-OU-A5PI	TCGA-OU-A5PI-01A-12R-A29S-07	TCGA-OU-A5PI-01A-21-A39K-20	c9	k7	k7	no	FEMALE	53	0.633461	0.214369	0.567826	-0.252341	-1.04061	-0.658849	-0.134603	-0.642203	0.570328	-0.405166	0.534379	1.54834	-0.18342	-1.24539	0.0968654	-0.234121	0.614531	-0.142884	-0.835367	-0.18199	0.226738	-0.097912	-0.0248105	-0.0226342	0.148863	0.292176	0.761888	0.178533	-0.762477	0.217016	0.793126
ACC	TCGA-P6-A5OF	TCGA-P6-A5OF-01A-11R-A29S-07	NA	c9	k7	---	no	FEMALE	55	-0.252732	0.499128	-0.303306	-0.99377	-1.1951	-0.190387	-0.396946	-1.18938	0.773486	1.1623	1.15148	1.30307	0.443391	-0.0558077	-0.0822743	-0.117257	0.885649	-0.23606	-0.805699	0.0209936	1.34498	-0.0361646	1.41889	0.131666	0.125005	0.574355	0.210748	0.121467	-0.00888884	0.605034	1.11981
ACC	TCGA-P6-A5OG	TCGA-P6-A5OG-01A-22R-A29S-07	TCGA-P6-A5OG-01A-11-A39K-20	c3	k3	k4	no	FEMALE	45	-2.42352	-0.646943	-0.308273	-1.86156	-1.33553	0.217161	0.321147	-0.596703	3.49878	2.85764	0.675075	0.752678	3.42856	0.37063	2.14849	1.52299	1.56913	0.420586	1.86249	2.06822	1.03407	0.708055	4.60865	1.77905	1.68639	2.388	3.3504	2.60138	2.01471	1.72202	1.24126
ACC	TCGA-PA-A5YG	TCGA-PA-A5YG-01A-11R-A29S-07	TCGA-PA-A5YG-01A-21-A39K-20	c3	k3	k5	no	MALE	51	2.15677	1.01039	0.610679	1.36106	0.612731	0.788361	-0.576743	0.160794	0.257436	0.424798	1.1158	0.726628	0.461355	-0.128779	1.71785	-0.524415	0.90838	1.11263	0.0524788	1.38447	0.635763	2.95075	0.802594	1.32645	1.02789	1.89462	0.947701	-0.999801	0.412201	1.35326	1.28666
ACC	TCGA-PK-A5H8	TCGA-PK-A5H8-01A-11R-A29S-07	TCGA-PK-A5H8-01A-21-A39K-20	c2	k4	k2	no	MALE	42	-1.23518	-0.562068	0.261654	-0.316864	0.206236	0.561186	0.352306	0.455326	-0.550546	-0.0447378	-0.265484	-0.766267	-0.832347	-0.499247	-0.323983	-0.380794	0.820633	0.17896	-0.0649241	-0.497468	0.37449	-0.608793	1.16813	-0.133955	-0.0124361	0.136937	-0.457743	0.603853	-0.532082	0.281531	0.514574
ACC	TCGA-PK-A5H9	TCGA-PK-A5H9-01A-11R-A29S-07	TCGA-PK-A5H9-01A-21-A39K-20	c3	k7	k7	no	FEMALE	27	1.83061	0.662126	-1.46735	1.87149	-1.26358	1.31621	-0.197874	-1.04963	-1.03435	-0.803901	0.816834	-0.23138	0.0224102	-0.651114	0.584632	-0.34569	0.82556	0.38016	0.936346	0.942229	1.78369	1.231	1.42639	0.160858	0.514834	-0.133725	-0.56649	-0.408139	1.16613	-0.377764	2.25919
ACC	TCGA-PK-A5HA	TCGA-PK-A5HA-01A-11R-A29S-07	TCGA-PK-A5HA-01A-21-A39K-20	c10	k3	k2	no	MALE	63	-1.29337	-1.43461	-0.0634108	-0.478266	-0.348856	0.97744	-0.754649	-0.129225	-0.30696	0.536137	-0.0652267	-0.196985	0.796687	0.389134	1.16208	0.147502	0.407256	1.01147	0.972585	0.775244	0.265898	1.05315	1.27913	0.412651	1.34574	0.872762	1.09101	-1.25161	2.26783	1.66649	1.38533
ACC	TCGA-PK-A5HB	TCGA-PK-A5HB-01A-11R-A29S-07	NA	c2	k4	---	no	MALE	63	-1.05076	-0.390215	0.0419584	0.86524	-0.324507	-0.356597	1.39677	0.745598	0.123018	0.76379	0.315619	0.422209	1.09642	0.0912784	-0.911847	1.56023	-1.0236	-0.872084	-0.136905	-1.17341	-0.0646861	-1.1103	0.767917	0.234354	-0.314245	-0.601381	-0.541688	1.0574	-0.840595	-1.03572	1.27313
BLCA	TCGA-2F-A9KO	TCGA-2F-A9KO-01A-11R-A38B-07	TCGA-2F-A9KO-01A-21-A459-20	c3	k3	k8	no	MALE	63	0.522379	0.75492	0.451153	-0.291998	-1.0129	-0.195944	0.222257	-0.673218	-0.00469303	0.373127	1.15853	1.00641	0.405021	1.07274	1.43413	0.636094	1.01899	0.914246	1.36926	1.83723	1.93341	0.159738	0.362524	1.25529	0.634169	0.840824	1.32852	0.560392	0.806646	2.58782	0.0503573
BLCA	TCGA-2F-A9KP	TCGA-2F-A9KP-01A-11R-A38B-07	NA	c2	k5	---	no	MALE	66	0.629481	0.435813	0.275658	0.564203	-0.535997	0.239166	1.33694	1.50051	-1.38371	-0.162827	-0.143837	0.152016	0.188519	-0.645264	-0.807813	0.390398	0.502537	-1.63445	-1.01042	-1.09775	4.16142e-05	-0.734496	-0.256638	-0.232021	-1.18163	-1.26586	-1.71072	-0.202736	-0.691841	-0.181471	-0.88622
BLCA	TCGA-2F-A9KQ	TCGA-2F-A9KQ-01A-11R-A38B-07	TCGA-2F-A9KQ-01A-21-A459-20	c2	k5	k5	no	MALE	69	1.01139	1.39232	0.252163	0.209169	0.323319	1.07674	0.0392886	0.307346	-0.714399	1.37278	-0.211506	-0.236342	0.625047	-1.13209	-1.29295	0.0673674	0.0427378	-1.64066	-0.980658	-1.31821	-0.196358	0.490634	-0.199474	-1.65563	-0.605507	-0.834717	-1.22412	-0.229224	-0.391156	-1.03295	0.291458
BLCA	TCGA-2F-A9KR	TCGA-2F-A9KR-01A-11R-A38B-07	TCGA-2F-A9KR-01A-21-A459-20	c9	k5	k3	no	FEMALE	59	0.587041	0.458949	1.24058	0.371847	0.584575	0.208058	-0.548431	-0.397427	-0.13165	0.184538	0.521732	0.970139	0.200928	-0.201704	-0.399164	-0.75157	0.697782	-0.115316	0.451275	0.030792	1.34288	-0.345983	0.095081	-0.57566	-0.430193	-0.704134	-0.505068	-0.518522	-0.90793	1.58944	0.241958
BLCA	TCGA-2F-A9KT	TCGA-2F-A9KT-01A-11R-A38B-07	TCGA-2F-A9KT-01A-21-A459-20	c2	k6	k3	no	MALE	83	-2.1906	-1.78874	-1.4555	-1.57292	-0.825526	-0.134462	-0.0614935	-0.44727	-0.145541	-0.346493	-1.01962	0.230114	0.233382	-1.78919	-1.43262	-1.43584	-0.109382	-1.29937	-1.3875	-1.32406	-0.507663	-0.913871	0.0230985	-1.31088	-0.473328	-0.381831	-1.22304	-1.10634	-1.57399	-1.06403	-0.165273
BLCA	TCGA-2F-A9KW	TCGA-2F-A9KW-01A-11R-A38B-07	NA	c4	k9	---	no	FEMALE	67	-0.417167	-0.490932	-0.868483	1.13507	0.585977	-1.09382	1.46018	0.0289009	0.030744	0.189109	0.673106	-0.0625512	0.437359	-0.364892	-0.440963	-0.374043	-0.0297444	-0.517701	-0.354708	-0.725575	0.502205	-0.149708	1.64003	-0.0934925	0.433655	0.932171	-0.437966	1.04606	0.723126	-0.376703	-0.965705
BLCA	TCGA-4Z-AA7M	TCGA-4Z-AA7M-01A-11R-A39I-07	TCGA-4Z-AA7M-01A-21-A458-20	c2	k4	k4	no	MALE	65	-0.26282	-0.395282	-0.999174	-0.382709	-0.820201	-0.551949	1.19697	-0.363206	-0.679508	-1.44344	-0.0911434	0.0400064	-1.18218	-1.22035	-0.451482	-0.00649258	-0.41217	-0.9076	-0.311465	-0.801512	-0.369357	-1.09954	-0.794295	-0.341139	-0.323438	-0.660378	-1.24933	-0.0618542	-1.06576	0.0211632	0.23846
BLCA	TCGA-4Z-AA7N	TCGA-4Z-AA7N-01A-11R-A39I-07	NA	c8	k3	---	no	MALE	65	-0.246889	-1.24847	-1.16316	-1.14995	-1.51269	-0.963552	-1.81046	-1.53197	0.657296	0.375117	0.918466	1.91585	0.913546	0.417083	2.54658	0.412558	2.37648	1.67225	-0.0598549	1.62099	2.14425	1.74193	1.07311	4.316	0.879818	0.997612	2.25861	-0.595358	1.24107	2.62461	0.56189
BLCA	TCGA-4Z-AA7O	TCGA-4Z-AA7O-01A-31R-A39I-07	TCGA-4Z-AA7O-01A-41-A459-20	c2	k8	k5	no	MALE	64	-0.611333	-1.23255	-1.07173	-0.601095	-0.591226	1.35024	0.326071	-0.652293	-0.450336	0.0461649	-0.908155	0.373956	-0.305936	0.0246562	0.373943	0.996301	-0.0120987	-0.0703577	0.689279	0.651165	-0.449278	-0.0943168	-0.217142	-0.255061	-0.0418534	-0.494302	-0.319828	-0.40466	0.299012	0.500137	0.714379
BLCA	TCGA-4Z-AA7Q	TCGA-4Z-AA7Q-01A-11R-A39I-07	TCGA-4Z-AA7Q-01A-21-A458-20	c3	k2	k2	no	MALE	79	0.134441	0.279548	0.959019	-0.21396	0.221177	1.22059	-0.97823	0.342508	-0.189593	-0.722746	0.487831	0.23858	-0.370807	2.24202	1.38987	-0.386491	0.114564	1.18844	1.40168	1.66223	0.712817	-0.122518	0.93373	1.42176	0.408354	0.681716	1.16166	0.923813	0.927325	1.19088	0.283094
BLCA	TCGA-4Z-AA7R	TCGA-4Z-AA7R-01A-11R-A39I-07	TCGA-4Z-AA7R-01A-21-A457-20	c4	k5	k5	no	MALE	73	0.982282	1.11379	1.60834	1.19476	0.053173	-0.792979	1.04542	0.214189	-0.564129	-0.447185	0.567153	-0.564439	-0.0807735	-1.30412	-1.5231	0.721749	0.44168	-1.39465	-0.787178	-2.08834	0.327774	-1.02979	-0.779392	0.800749	-1.47091	-0.378457	-0.756865	-0.462765	-0.691433	-0.828428	-0.654258
BLCA	TCGA-4Z-AA7S	TCGA-4Z-AA7S-01A-11R-A39I-07	TCGA-4Z-AA7S-01A-21-A458-20	c2	k5	k5	no	MALE	66	0.873595	0.804058	0.0995665	1.27172	0.45403	1.91667	0.69762	1.2132	-1.60616	0.711348	-0.720173	-0.494253	0.0637329	-1.49903	-0.451444	-0.0596203	0.388205	-1.3545	-2.19901	-0.997722	-0.611131	0.00701252	-1.03172	-0.24133	-1.34307	-1.42571	-1.69122	0.183656	-0.170156	-0.515397	-0.490074
BLCA	TCGA-4Z-AA7W	TCGA-4Z-AA7W-01A-11R-A39I-07	TCGA-4Z-AA7W-01A-21-A457-20	c10	k2	k2	no	MALE	55	-0.711586	-0.378433	-0.405256	-0.263185	1.69322	0.84287	-0.816259	0.639386	0.24848	-0.369148	-1.96099	-1.23669	-0.982701	1.22416	1.88505	-1.0966	-2.11602	1.85689	2.62349	2.27911	-0.216064	-1.01715	0.30097	0.715473	0.639894	0.621342	1.44934	-0.425469	1.73057	1.05319	0.13329
BLCA	TCGA-4Z-AA7Y	TCGA-4Z-AA7Y-01A-11R-A39I-07	TCGA-4Z-AA7Y-01A-21-A458-20	c6	k5	k5	no	MALE	60	1.10941	1.79191	1.39153	1.47693	0.345777	2.06422	0.589722	0.260419	-0.976436	1.90901	-0.619434	-1.22793	0.2819	-1.41469	-1.56153	0.236589	-0.346033	-0.831323	-0.733552	-1.01426	-1.49688	-0.671413	-0.938863	-1.33901	-0.656934	-1.33741	-1.46536	0.0185105	-0.860223	-1.68103	-1.47695
BLCA	TCGA-4Z-AA80	TCGA-4Z-AA80-01A-11R-A39I-07	TCGA-4Z-AA80-01A-21-A458-20	c6	k5	k5	no	MALE	73	1.33172	0.0720165	0.298709	0.836371	0.196255	0.805656	1.62743	0.79832	-1.7315	-1.58119	-0.460378	-0.404434	-0.641647	-0.135694	-0.888709	-0.34788	-0.333104	-0.880605	0.0393264	-0.51008	0.0871768	-1.03595	-1.71522	-0.488643	-1.85535	-1.54488	-1.49664	0.046401	-0.95744	0.155895	-2.10493
BLCA	TCGA-4Z-AA81	TCGA-4Z-AA81-01A-11R-A39I-07	TCGA-4Z-AA81-01A-21-A457-20	c10	k5	k2	no	MALE	80	-1.78017	-1.39411	-0.442467	-0.317469	-0.701914	2.02942	0.5565	1.24886	-1.52259	-1.57447	-2.48087	-2.16052	-2.11744	0.482825	0.34682	0.1501	-2.03063	0.971812	1.99714	0.805094	-2.28404	-1.6085	-1.7593	-1.23748	-2.56082	-1.10832	-0.273686	-0.150743	-0.119482	-0.885324	0.184107
BLCA	TCGA-4Z-AA82	TCGA-4Z-AA82-01A-11R-A39I-07	TCGA-4Z-AA82-01A-21-A458-20	c7	k6	k4	no	MALE	59	-0.995187	-0.201883	0.426528	-0.325826	-0.815479	-0.911867	0.274461	-0.197608	0.99344	0.468018	0.460553	0.700398	1.95716	0.610961	-0.542837	0.157341	0.128601	0.349749	0.199563	-0.461161	0.823089	0.80497	-0.185861	-0.141414	0.466405	0.247613	0.690856	1.1138	0.440432	-0.128552	0.363091
BLCA	TCGA-4Z-AA83	TCGA-4Z-AA83-01A-11R-A39I-07	TCGA-4Z-AA83-01A-21-A458-20	c2	k3	k5	no	MALE	52	-1.20185	0.76411	-0.423595	-1.26686	-0.545599	1.46692	-2.09187	-0.993878	0.504133	2.00185	-0.70007	-1.0693	0.915989	0.255727	-0.555751	-0.471156	0.212857	0.436076	0.0617956	0.156959	-0.532471	-0.00385441	-0.0437619	-0.682586	0.502258	-0.647273	-0.198835	-1.71866	0.975775	-0.0840902	0.287446
BLCA	TCGA-4Z-AA84	TCGA-4Z-AA84-01A-11R-A39I-07	TCGA-4Z-AA84-01A-21-A458-20	c10	k4	k2	no	MALE	61	-0.520541	-0.948113	0.138294	-0.797649	0.0792754	-0.160633	0.923042	1.39516	-0.151239	-0.598732	-0.390118	-0.993922	-0.0985466	-0.892799	-1.58703	-0.233718	-1.64377	-1.54093	-1.08355	-0.885042	-1.43255	-0.777744	-0.861774	0.167832	-1.46838	-0.619704	-0.651741	-0.282769	-1.67105	-0.690057	0.191336
BLCA	TCGA-4Z-AA86	TCGA-4Z-AA86-01A-11R-A39I-07	TCGA-4Z-AA86-01A-21-A457-20	c7	k6	k3	no	MALE	66	-0.842206	-0.0401146	-0.405981	0.0820836	-1.15804	-1.97095	0.360291	-1.02253	1.75569	1.02015	0.214658	0.462638	1.07824	1.22323	1.38918	0.106257	-0.0205125	0.826226	1.31168	1.06106	0.101259	0.288979	1.17178	0.907276	0.983701	1.32515	2.38655	1.47785	0.590509	0.696537	0.88651
BLCA	TCGA-4Z-AA87	TCGA-4Z-AA87-01A-11R-A39I-07	TCGA-4Z-AA87-01A-21-A458-20	c10	k5	k5	no	MALE	72	1.05379	0.0210696	-0.911231	0.200536	0.814544	0.718235	1.51503	1.73333	-1.29272	-1.63725	-1.04937	-0.873442	-1.0946	-1.46932	0.119206	0.904258	-0.491496	-0.0303769	-0.553803	-0.114214	0.341872	-1.53442	-0.688683	0.307013	-0.310499	-0.0877129	-0.867611	-0.182165	-0.276745	0.197117	-0.580203
BLCA	TCGA-4Z-AA89	TCGA-4Z-AA89-01A-11R-A39I-07	TCGA-4Z-AA89-01A-21-A458-20	c6	k5	k5	no	MALE	60	-0.0867856	0.241311	-0.121666	0.484048	0.461711	2.64693	-0.316612	0.795161	-1.68743	-0.369092	-1.43988	-1.37197	-1.0725	-0.337437	-0.520958	0.202308	0.243638	-0.620758	0.272671	-0.401738	-0.43928	-1.04824	-1.44042	-1.21332	-1.23051	-1.83842	-1.77324	-0.898302	-1.43279	0.284139	-1.35762
BLCA	TCGA-5N-A9KI	TCGA-5N-A9KI-01A-31R-A42T-07	TCGA-5N-A9KI-01A-21-A457-20	c3	k8	k3	no	FEMALE	76	0.474585	1.78308	1.68958	0.093539	0.330968	1.61894	-0.849418	-0.912545	-0.0443154	0.410899	0.995134	-0.416482	-1.70666	0.701599	-0.304245	-0.662531	-0.878199	0.507712	0.81828	0.643332	0.850995	0.833771	0.705328	1.41633	0.958644	1.29779	-0.27024	-1.32765	0.794849	-0.350722	0.83486
BLCA	TCGA-5N-A9KM	TCGA-5N-A9KM-01A-11R-A42T-07	NA	c2	k7	---	no	FEMALE	73	1.37128	1.07633	1.29721	0.263818	0.934998	0.414112	-0.295774	-0.326814	0.180344	0.221427	0.116912	-0.676437	-1.64839	-0.377822	-0.0731993	-0.0182833	-0.786597	0.908552	-0.389661	0.523143	-0.879684	0.265499	0.0777159	0.377406	-0.161731	0.908617	0.0698862	-1.46552	-1.36402	-0.205772	-1.1096
BLCA	TCGA-BL-A0C8	TCGA-BL-A0C8-01A-11R-A10U-07	TCGA-BL-A0C8-01A-21-A209-20	c2	k9	k5	no	MALE	73	2.13191	0.360535	-0.537408	1.59684	0.397541	0.172863	0.432889	0.00608226	-1.10617	-0.818486	0.702548	-0.387974	1.04659	-0.520959	-0.580389	-0.300569	0.504869	-1.40107	-0.565788	-1.00718	-0.261842	-0.383597	-0.456825	-0.91319	-0.199372	0.00644035	-1.25161	-0.43383	-0.669952	-1.18358	-1.05619
BLCA	TCGA-BL-A13I	TCGA-BL-A13I-01A-11R-A13Y-07	TCGA-BL-A13I-01A-21-A209-20	c10	k2	k7	no	FEMALE	57	0.450506	0.0372164	1.29849	0.265916	0.12071	-3.28851	0.133461	0.483704	2.7484	0.467249	1.31336	-0.952743	0.242049	0.744055	1.42194	-0.236973	-0.0256532	1.19171	0.293357	0.678408	1.54238	2.48158	1.00486	-0.0198677	0.958214	1.28291	1.97035	1.69546	1.50882	0.297654	0.083112
BLCA	TCGA-BL-A13J	TCGA-BL-A13J-01A-11R-A10U-07	TCGA-BL-A13J-01A-21-A209-20	c7	k6	k7	no	MALE	65	-0.739684	0.601621	-0.14131	-0.978535	-0.658761	0.101627	0.445754	-0.473822	-0.0439234	1.05933	0.160742	0.348218	-0.263675	-0.786924	-0.517695	0.368198	0.290906	-0.540193	-0.794224	-0.476872	0.444274	-0.0984421	-0.611187	-0.408411	-0.407889	0.390811	-0.355384	-0.165724	-0.401864	-0.550934	0.338828
BLCA	TCGA-BL-A3JM	TCGA-BL-A3JM-01A-12R-A21D-07	TCGA-BL-A3JM-01A-21-A23Y-20	c4	k5	k6	no	MALE	62	0.215835	0.120588	-1.71123	0.581878	-0.141979	-2.2416	1.96145	0.721545	0.325417	-1.15398	0.455051	2.13831	-0.877512	0.25748	-0.273815	1.00503	0.353495	-0.373993	-0.0206027	-0.13167	0.996198	-0.226691	-0.843006	-0.197253	-1.09653	-0.257275	-0.34799	1.5964	-1.00525	0.645448	1.30099
BLCA	TCGA-BL-A5ZZ	TCGA-BL-A5ZZ-01A-31R-A30C-07	NA	c8	k6	---	no	FEMALE	80	0.0413204	0.766127	0.722709	0.222566	-0.268639	-3.33855	-0.115565	-0.603183	2.14646	2.51914	1.89166	1.73038	2.05373	-0.508138	0.349194	-0.238503	-0.37603	0.00643611	-0.395889	0.869311	0.488789	2.08474	2.45345	0.186528	1.09854	1.94941	1.83116	1.2456	1.83377	0.781231	1.37355
BLCA	TCGA-BT-A0S7	TCGA-BT-A0S7-01A-11R-A10U-07	TCGA-BT-A0S7-01A-21-A209-20	c8	k4	k7	no	MALE	75	1.03063	0.679299	0.262548	1.94682	0.00449036	-2.72938	1.48715	1.20822	-0.0541565	-0.0257871	-0.0608929	0.0220308	1.49992	-1.09289	-0.0977219	1.88074	0.40707	-0.314729	-0.935098	-0.632422	-0.50195	-0.0892289	-0.0348976	0.249267	-0.253785	-0.405617	-0.944762	0.158349	-0.142506	0.303596	-0.867118
BLCA	TCGA-BT-A0YX	TCGA-BT-A0YX-01A-11R-A10U-07	TCGA-BT-A0YX-01A-21-A209-20	c3	k5	k8	no	FEMALE	70	0.381025	1.59742	2.12592	1.16024	0.685546	-0.0685755	1.07601	1.33943	-0.637461	1.21655	1.49163	0.493169	1.08552	0.313999	0.742571	0.376258	0.0881078	0.14245	-0.105315	0.607146	-0.678803	0.182801	1.2845	0.51146	0.666733	0.653246	0.657635	0.0680899	-0.0936462	-0.425085	-1.463
BLCA	TCGA-BT-A20J	TCGA-BT-A20J-01A-11R-A14Y-07	TCGA-BT-A20J-01A-21-A209-20	c3	k2	k4	no	MALE	75	0.305611	0.900864	1.56915	0.13528	-0.321814	-0.178299	0.15935	0.867875	-0.74418	-0.1557	0.768793	0.232041	-1.46551	0.611013	1.07696	0.0481069	0.741645	1.18383	0.454473	0.642017	0.769865	0.286717	0.737123	1.53448	0.343733	1.199	1.01204	0.191955	0.778828	0.151191	-0.01228
BLCA	TCGA-BT-A20N	TCGA-BT-A20N-01A-11R-A14Y-07	TCGA-BT-A20N-01A-21-A209-20	c2	k5	k9	no	MALE	72	-0.417656	0.70713	1.39178	0.245051	-0.574027	-0.589761	1.87839	1.63256	-0.434963	0.269759	-0.182921	-0.174357	0.0830693	-0.88812	-1.31086	-0.0472819	-0.149406	-1.40466	-0.965823	-1.71114	-0.938165	-1.73754	-1.23466	-1.02713	-0.906627	-0.0542909	-0.994497	0.238587	-0.551693	-1.54323	-0.217538
BLCA	TCGA-BT-A20O	TCGA-BT-A20O-01A-21R-A14Y-07	TCGA-BT-A20O-01A-31-A209-20	c8	k2	k2	no	MALE	75	0.0628974	0.369024	1.6778	0.329397	-0.790825	-2.96022	0.283317	-0.198356	1.34702	0.00919144	1.59565	-1.02435	-1.07114	1.8234	2.55975	0.907839	1.08934	1.90132	1.47863	2.28831	0.771965	1.29079	1.41643	2.19796	0.232575	2.05778	2.34109	0.538325	0.940415	1.83076	0.7837
BLCA	TCGA-BT-A20P	TCGA-BT-A20P-01A-11R-A14Y-07	TCGA-BT-A20P-01A-21-A209-20	c2	k5	k5	no	FEMALE	81	0.0840367	1.09026	0.661699	-1.08669	1.003	0.0234211	-0.932728	0.123562	-0.659542	0.627223	-0.622318	-0.519215	-0.214642	-0.500397	-0.786459	-0.710646	-0.41028	-0.471071	-0.175372	-0.577068	-1.07179	-0.496983	-0.85137	-0.875364	-0.795844	-1.18964	-1.28184	-0.54934	-0.529307	0.652345	-0.847294
BLCA	TCGA-BT-A20Q	TCGA-BT-A20Q-01A-11R-A14Y-07	TCGA-BT-A20Q-01A-21-A209-20	c7	k7	k1	no	MALE	73	0.402005	0.207092	-0.127483	0.120972	-0.189472	-0.499409	-0.794903	-1.34944	0.917865	0.152022	0.721772	0.465372	0.404984	0.45967	0.92488	-0.243152	0.564128	0.622245	0.524947	0.389652	0.945269	0.779215	0.0620937	0.87145	1.0005	0.693618	0.570626	-0.045359	0.230479	0.675651	0.535236
BLCA	TCGA-BT-A20R	TCGA-BT-A20R-01A-12R-A16R-07	TCGA-BT-A20R-01A-21-A209-20	c8	k6	k7	no	FEMALE	79	1.14447	0.221278	0.83031	0.363648	0.062567	-0.659099	0.56775	-1.28343	1.64049	0.805121	1.69458	0.738821	-0.297599	0.0638435	-0.287733	-0.978529	0.101866	0.201061	-0.370933	0.193384	1.0025	1.38827	0.890189	0.670009	0.765672	1.82028	0.27198	0.506053	0.571673	0.120537	0.650129
BLCA	TCGA-BT-A20T	TCGA-BT-A20T-01A-11R-A14Y-07	TCGA-BT-A20T-01A-21-A209-20	c7	k7	k7	no	MALE	63	0.414973	-0.769993	-0.649085	-0.939142	0.506784	0.312399	-0.522245	-1.34809	0.434612	0.252712	-0.0877528	1.06795	0.558913	0.339769	0.54411	-0.260804	-0.196063	0.93634	1.14588	0.528772	-0.361487	-0.133188	-0.199661	-0.521674	0.171863	0.580691	0.532527	-0.404255	0.248456	1.50916	0.802106
BLCA	TCGA-BT-A20U	TCGA-BT-A20U-01A-11R-A14Y-07	TCGA-BT-A20U-01A-21-A209-20	c7	k8	k3	no	FEMALE	70	0.393337	1.04652	1.95101	1.03629	-0.312432	-0.479947	1.51334	1.25954	0.28646	0.828167	1.26645	0.878267	0.00987417	-0.336283	-0.450456	0.130154	0.383792	0.104531	0.027907	-0.552174	-0.494688	-0.767642	-0.143767	-0.499596	0.297672	0.467287	0.0342799	1.05326	0.0656765	-0.795687	-0.786395
BLCA	TCGA-BT-A20V	TCGA-BT-A20V-01A-11R-A14Y-07	TCGA-BT-A20V-01A-21-A209-20	c2	k4	k4	no	FEMALE	59	-0.647996	0.2817	0.814121	0.116455	-0.66694	0.447428	0.159655	1.3101	-1.84896	-1.07191	0.0662429	0.302317	-0.071191	1.61762	-0.308325	-0.828459	0.235402	-0.416737	0.881895	0.174538	-0.471548	-1.16108	-1.07022	-0.172283	-0.552396	-0.681455	-0.285441	1.13382	-0.675075	-1.70915	-1.00904
BLCA	TCGA-BT-A20W	TCGA-BT-A20W-01A-21R-A14Y-07	TCGA-BT-A20W-01A-11-A209-20	c4	k4	k7	no	MALE	71	1.00173	0.192332	-0.215552	0.387053	0.135929	-1.00437	0.391854	0.277366	0.178474	-0.106537	0.939531	1.55301	1.26895	0.116582	0.872984	1.06154	0.459173	0.122989	0.0684929	0.754	1.33003	0.961091	-0.147107	1.16907	0.723358	-0.328491	0.557411	0.70434	0.794928	1.19776	0.437881
BLCA	TCGA-BT-A20X	TCGA-BT-A20X-01A-11R-A16R-07	TCGA-BT-A20X-01A-21-A209-20	c7	k4	k4	no	MALE	56	-0.781219	1.17478	0.700704	0.443833	0.56712	-1.61626	1.0111	0.0835892	0.426835	1.50203	0.424689	-0.0853557	0.851425	-0.211508	0.0689101	0.150448	0.353725	-0.319717	-0.465569	0.251672	-1.23758	-0.902946	0.104225	0.132597	-1.58671	0.58931	1.50432	0.0194815	-0.404035	0.561581	-0.160755
BLCA	TCGA-BT-A2LA	TCGA-BT-A2LA-01A-11R-A18C-07	TCGA-BT-A2LA-01A-21-A209-20	c4	k4	k4	no	MALE	54	-1.5728	-0.773381	0.0764309	-0.707266	-0.215296	-3.12483	0.671965	0.564732	0.826789	-0.765023	1.24163	1.10562	0.87487	-1.80732	-0.506882	-0.103454	-0.0505034	-1.46168	-0.865987	-1.1544	1.72217	0.587186	-0.427925	0.942976	-1.50358	-0.76168	0.870004	1.26338	-1.73812	1.65028	1.40868
BLCA	TCGA-BT-A2LB	TCGA-BT-A2LB-01A-11R-A18C-07	TCGA-BT-A2LB-01A-21-A209-20	c3	k6	k10	no	FEMALE	73	0.84229	0.953272	0.331855	0.0336326	0.0513339	0.336397	-0.925	-0.649829	1.03306	0.626273	0.333658	0.423419	-0.125001	0.644823	0.571574	-0.402234	-0.671317	0.015413	0.358665	0.841588	0.633871	0.778259	1.35134	0.660897	0.328545	0.653227	0.599598	-0.420616	0.960603	0.92755	0.545897
BLCA	TCGA-BT-A2LD	TCGA-BT-A2LD-01A-12R-A20F-07	TCGA-BT-A2LD-01A-21-A23Y-20	c7	k6	k9	no	FEMALE	78	-1.59414	-1.78494	-0.802013	-0.0462139	-0.375707	-0.982068	0.443585	-0.446893	0.0107729	0.0545796	-0.904451	-0.559199	-2.33112	0.478257	-0.406553	-1.0284	-1.82474	-0.392737	0.550248	-0.700438	-0.815258	-0.186345	0.609535	0.387885	0.00289341	-0.151613	-0.202385	-0.217971	-0.632105	-1.13024	1.37257
BLCA	TCGA-BT-A3PH	TCGA-BT-A3PH-01A-11R-A220-07	TCGA-BT-A3PH-01A-21-A23Y-20	c6	k5	k5	no	MALE	76	-0.343769	-0.869171	-0.416522	0.42687	0.108768	1.06155	0.570396	0.163464	-1.09447	-0.0490301	-1.17941	-1.13789	-0.557782	-0.899745	-1.48037	-0.195359	-1.53364	-1.39762	-1.47764	-1.4214	-0.787647	-0.460889	-0.0604039	-1.3114	-0.503626	-0.554729	-1.19594	-0.0168753	-0.259648	-2.26503	-0.962271
BLCA	TCGA-BT-A3PJ	TCGA-BT-A3PJ-01A-21R-A220-07	TCGA-BT-A3PJ-01A-11-A23Y-20	c10	k4	k4	no	MALE	76	-1.45407	-0.509236	-1.36952	-0.436767	-1.38557	-1.07556	1.05369	-0.28609	0.800431	0.183319	-0.924284	-0.832129	-0.0505415	0.504798	0.21782	1.46885	-0.396598	0.847105	1.87847	-0.0720796	-1.36328	-1.79055	0.35002	-0.235242	-1.04542	0.142878	0.248407	0.926998	-0.60488	-1.28421	-0.594775
BLCA	TCGA-BT-A3PK	TCGA-BT-A3PK-01A-21R-A220-07	TCGA-BT-A3PK-01A-11-A23Y-20	c7	k6	k3	no	MALE	80	-0.636073	-0.0143935	-0.103739	0.174867	-0.200858	-1.26801	0.0246926	-0.253865	0.936107	1.4168	0.86311	1.20019	1.59715	1.34814	0.170773	0.298311	0.118765	0.087731	0.550038	0.108994	-0.026312	0.0981655	2.43545	-0.0535516	0.14286	1.13678	2.06937	0.796065	0.770749	-0.28047	0.419034
BLCA	TCGA-BT-A42B	NA	TCGA-BT-A42B-01A-41-A23Y-20	---	---	k7	no	MALE	59	NA	NA	NA	NA	NA	NA	NA	NA	NA	NA	NA	NA	NA	NA	NA	NA	NA	NA	NA	NA	NA	NA	NA	NA	NA	NA	NA	NA	NA	NA	NA
BLCA	TCGA-BT-A42C	TCGA-BT-A42C-01A-11R-A23N-07	TCGA-BT-A42C-01A-21-A23Y-20	c2	k5	k5	no	MALE	64	1.7933	1.11969	0.604038	0.104113	0.910346	1.38	0.39653	0.850665	-1.29191	0.0805563	0.736628	-0.13748	-0.156938	-0.726438	-0.617703	0.530891	0.15465	-1.27232	-0.808362	-0.794052	0.204848	-0.206241	-0.0210253	-0.341238	-0.866956	-0.79893	-0.223392	0.164884	-1.0606	-0.420078	-0.307074
BLCA	TCGA-BT-A42E	TCGA-BT-A42E-01A-11R-A23W-07	TCGA-BT-A42E-01A-21-A457-20	c10	k4	k4	no	MALE	74	-1.52966	-0.602672	0.129277	-0.79127	-0.150863	-1.13134	0.332353	0.710964	0.74544	0.835052	-0.054294	0.0759979	1.71114	1.75347	1.04359	0.776451	0.277558	0.864835	0.749904	1.27867	-0.211351	-1.62098	0.551723	0.388902	0.0148027	0.164853	1.56364	0.853018	-0.435567	0.659405	-0.451216
BLCA	TCGA-BT-A42F	TCGA-BT-A42F-01A-11R-A23W-07	NA	c10	k2	---	no	MALE	64	-0.121278	-0.244507	1.34678	1.41152	1.24498	0.226725	0.286338	1.99933	0.403022	0.273865	-0.97862	-0.55286	-0.492854	1.05616	1.15636	-0.533469	-1.18296	0.807323	0.786207	1.03853	-0.377824	-0.27077	0.946667	1.47677	0.415965	1.18101	2.06856	-1.02646	1.07275	-0.162426	-1.74555
BLCA	TCGA-C4-A0EZ	TCGA-C4-A0EZ-01A-21R-A24X-07	TCGA-C4-A0EZ-01A-11-A209-20	c4	k5	k7	no	FEMALE	69	-0.423852	-1.01061	-0.907354	0.248751	0.911653	-2.51999	0.649458	0.257743	0.0337544	-0.961054	-0.131277	-0.885476	1.24166	-1.41897	-1.05692	1.06619	-0.385457	-1.31546	-2.29372	-1.76981	-0.00643079	-0.481492	-1.76375	-0.541854	-2.48551	-1.62632	0.126965	1.81852	-1.29942	-0.222008	1.29828
BLCA	TCGA-C4-A0F0	TCGA-C4-A0F0-01A-12R-A10U-07	TCGA-C4-A0F0-01A-21-A209-20	c10	k4	k7	no	MALE	60	-1.47544	0.38534	0.632039	1.78046	1.14234	-2.57358	2.4484	1.60563	1.12195	1.11006	-1.52553	-2.43088	0.341738	-0.0991801	-0.0926708	-0.552155	-2.20258	-0.492254	-0.386154	-0.786877	-2.45608	-0.334691	-0.305458	-1.22368	-0.976914	0.157856	-0.555699	0.595659	-0.00436345	-1.03843	-1.18359
BLCA	TCGA-C4-A0F1	TCGA-C4-A0F1-01A-11R-A034-07	TCGA-C4-A0F1-01A-21-A209-20	c7	k4	k3	no	MALE	71	-0.141127	2.12586	0.724246	2.30291	0.875203	-0.908793	0.71026	0.336389	0.5792	1.17227	-0.0457924	-0.324419	1.11951	0.0982627	-0.55101	0.00382403	0.0472465	-0.339622	0.536538	-0.600506	-1.07966	-0.185036	0.700218	-0.211665	-0.749184	0.226847	0.422841	-0.218816	-0.439569	-0.97023	-0.0757874
BLCA	TCGA-C4-A0F6	TCGA-C4-A0F6-01A-11R-A10U-07	TCGA-C4-A0F6-01A-21-A209-20	c2	k10	k9	no	FEMALE	82	1.36634	0.70121	0.442303	1.71385	0.208751	-0.182239	0.634918	0.661821	-0.4517	0.0499854	-0.300097	-0.189994	0.487724	-1.5945	-0.120512	0.831014	0.362902	-0.579297	-1.06569	-0.660241	-0.979458	-0.476237	-0.311964	-0.385456	0.363106	0.573728	-0.489023	-0.856361	-0.893069	-0.836836	-1.68593
BLCA	TCGA-C4-A0F7	TCGA-C4-A0F7-01A-11R-A084-07	TCGA-C4-A0F7-01A-21-A209-20	c4	k5	k4	no	MALE	77	0.108818	0.0416456	0.752054	1.50534	0.734042	-2.00566	1.88027	1.4739	0.173565	0.80542	0.588864	1.02806	1.01557	-0.596932	-1.00175	1.69339	0.867123	-0.955525	-0.711586	-0.790491	0.482229	0.0290833	0.193837	-0.593937	-1.11135	-0.0395654	-0.434455	1.11518	-0.28243	0.548997	-0.0250094
BLCA	TCGA-CF-A1HR	TCGA-CF-A1HR-01A-11R-A13Y-07	TCGA-CF-A1HR-01A-21-A209-20	c2	k5	k7	no	MALE	62	1.52194	0.460467	0.180593	0.272855	0.400013	1.27972	-1.03408	0.181092	-0.787639	-0.597843	-0.403022	-0.00835946	0.0457902	0.315819	0.108984	-1.01644	-0.329965	0.330278	-0.0628816	0.211963	0.0169322	1.00071	-0.259266	0.445255	0.294128	-0.369656	-0.681517	-0.520104	0.44385	0.0961921	-1.48268
BLCA	TCGA-CF-A1HS	TCGA-CF-A1HS-01A-11R-A13Y-07	TCGA-CF-A1HS-01A-21-A209-20	c7	k4	k4	no	FEMALE	75	-1.55901	-0.0592392	0.486993	0.673913	-0.606305	-1.23513	0.876078	0.486056	1.10734	0.977415	-0.0439964	0.595547	1.07063	0.536717	-0.188317	1.19644	0.621163	0.241133	-0.0235977	-0.694863	-0.506089	-0.493577	0.383922	0.0396751	0.843159	0.417879	0.714676	0.980142	-0.0924888	-0.720249	-0.313973
BLCA	TCGA-CF-A27C	TCGA-CF-A27C-01A-11R-A16R-07	TCGA-CF-A27C-01A-21-A209-20	c6	k5	k5	no	MALE	52	-0.662003	-0.213573	0.597362	-0.956773	-0.190115	2.49845	0.0554644	0.915625	-2.33549	-1.30052	-1.49617	-1.37477	-1.10991	-1.57756	-0.782659	0.267895	0.982005	-1.27905	-0.83528	-0.739696	-0.135835	-1.57476	-1.2917	-1.13141	-1.47881	-2.50359	-1.61957	-1.83154	-1.55323	0.588408	-0.155567
BLCA	TCGA-CF-A3MF	TCGA-CF-A3MF-01A-12R-A21D-07	TCGA-CF-A3MF-01A-21-A23Y-20	c6	k7	k5	no	MALE	34	-1.6431	-2.75603	-3.80009	-3.86533	-0.920221	1.13023	-1.65528	-0.463564	-1.26365	-1.74781	-2.61777	-1.25724	0.78844	-1.55051	-0.93207	-1.42523	-0.341514	-1.40894	-1.3205	-0.621089	-0.354251	-0.207212	-1.19841	-0.787545	-0.957363	-2.519	-2.04972	-2.6129	0.107143	-0.73276	-0.946698
BLCA	TCGA-CF-A3MG	TCGA-CF-A3MG-01A-11R-A20F-07	TCGA-CF-A3MG-01A-21-A23Y-20	c6	k5	k5	no	MALE	48	-0.333749	1.28797	2.02904	0.0868366	0.326692	2.78408	0.342702	1.27913	-2.46479	0.125555	-1.89127	-2.14838	-0.920878	-1.94217	-1.75688	-0.86225	-1.27009	-2.72023	-1.55957	-1.56368	-1.48963	-1.29357	-1.35583	-1.97858	-1.89952	-2.72002	-2.41515	-1.71227	-1.39714	-2.47345	-2.30372
BLCA	TCGA-CF-A3MH	TCGA-CF-A3MH-01A-11R-A20F-07	TCGA-CF-A3MH-01A-21-A23Y-20	c6	k5	k9	no	MALE	75	-0.3537	0.593326	0.908448	-0.636559	0.650166	3.06007	-1.17825	0.500589	-1.4007	0.523803	-1.33624	-0.836663	0.307493	-1.28889	-0.610435	-0.667389	0.0304317	-1.28831	-0.867107	-1.01329	-1.03098	-0.910656	-0.839342	-1.04524	-1.02414	-2.04479	-1.37938	-1.58439	-1.06544	-1.06333	-1.18148
BLCA	TCGA-CF-A3MI	TCGA-CF-A3MI-01A-11R-A20F-07	TCGA-CF-A3MI-01A-21-A23Y-20	c1	k1	k5	no	MALE	62	-1.28966	-1.00279	-2.07895	-0.638466	1.54471	1.69148	-1.00058	0.245479	-0.568755	0.0362582	-1.35364	-0.678468	1.04216	-0.109291	-0.314746	-1.20637	-0.757154	-0.432529	-0.730018	-0.409395	0.443922	-0.118946	-0.0634833	-0.867027	-0.0523327	-1.48644	-1.06022	-2.38369	0.00060585	0.486985	-0.606385
BLCA	TCGA-CF-A47S	TCGA-CF-A47S-01A-11R-A23W-07	TCGA-CF-A47S-01A-21-A457-20	c6	k5	k5	no	MALE	41	0.238154	0.281386	0.128404	-0.689862	0.730638	3.04153	-1.88428	0.428264	-1.25544	0.045951	-1.37436	-1.04023	-0.561902	0.145133	-0.274397	-0.575641	-0.0271492	-0.772315	-0.30145	-0.010699	-0.550515	-0.349975	-0.58584	-0.887516	0.208146	-1.53223	-1.02161	-2.91367	0.490481	0.193423	-1.29596
BLCA	TCGA-CF-A47T	TCGA-CF-A47T-01A-11R-A23W-07	TCGA-CF-A47T-01A-21-A457-20	c6	k5	k5	no	FEMALE	58	-0.129207	0.101826	0.180908	0.38311	1.6086	1.29058	0.00411111	1.55036	-0.344143	-0.547436	-1.4119	-0.255621	-0.123043	-1.81672	-1.27697	0.0445745	-0.486018	-2.61883	-1.38995	-0.978101	-0.142472	-0.825075	-1.54043	-1.34506	-0.625416	-1.76888	-2.05156	-0.521005	-0.520311	-0.627494	-0.657189
BLCA	TCGA-CF-A47V	TCGA-CF-A47V-01A-11R-A23W-07	TCGA-CF-A47V-01A-21-A457-20	c2	k3	k5	no	MALE	52	-0.247381	-1.0656	-1.83704	-2.56322	-0.298191	0.857264	-2.23156	-1.63703	-0.435851	-0.0151509	-1.21946	-0.24744	1.32377	0.254579	0.0577614	-0.573627	0.526184	-0.199001	0.179085	0.252282	0.758343	0.60919	-0.0299243	-0.0665674	0.511244	-1.64925	-0.894904	-1.47609	-0.149497	1.05797	0.955381
BLCA	TCGA-CF-A47W	TCGA-CF-A47W-01A-11R-A23W-07	TCGA-CF-A47W-01A-21-A457-20	c6	k5	k5	no	MALE	42	0.23139	0.410733	0.573314	1.13169	2.42009	1.70954	-1.18442	1.03173	-1.25996	-0.953766	-1.89906	-1.30768	0.0667932	-1.16168	-0.815622	-0.351962	-1.17769	-1.31154	-0.850776	-0.278298	-0.399925	-0.707018	-1.28596	-1.17314	-0.933361	-2.23759	-2.53963	-2.2478	-1.15499	0.311581	-1.05685
BLCA	TCGA-CF-A47X	TCGA-CF-A47X-01A-31R-A23W-07	NA	c6	k5	---	no	MALE	60	0.727045	-0.420285	-0.252886	-0.422064	0.435765	1.93473	-0.00653274	0.390329	-1.3315	-1.08816	-0.959004	-0.511481	-0.789338	-0.883954	-0.867631	-0.214007	0.716688	-1.14504	-1.20532	-1.25496	0.00874957	-0.67516	-1.17234	-0.520197	-1.43688	-1.96356	-1.45554	-1.86177	0.181642	0.467129	-1.21106
BLCA	TCGA-CF-A47Y	TCGA-CF-A47Y-01A-11R-A23W-07	TCGA-CF-A47Y-01A-21-A457-20	c6	k7	k7	no	MALE	55	-0.75576	-0.714031	-0.128081	-1.23037	0.299255	1.44877	-1.6911	-0.067024	-1.19815	-0.666408	-1.36431	-0.754468	-0.392478	-1.38107	-0.731751	0.194076	0.441205	-1.15719	-1.21938	-0.251446	0.237604	-0.626419	-0.72723	-0.73154	-0.544866	-2.02168	-2.30929	-2.47764	-1.75667	0.627325	-0.996093
BLCA	TCGA-CF-A5U8	TCGA-CF-A5U8-01A-11R-A28M-07	TCGA-CF-A5U8-01A-21-A457-20	c6	k5	k5	no	MALE	59	0.105057	-0.635856	-0.302968	-0.371651	0.798695	1.70402	-1.1206	0.742431	-1.54381	-1.74966	-1.94742	-1.37921	-1.62792	-1.50205	-1.1573	-0.154327	-0.14557	-1.69293	-1.31099	-0.752073	-0.60504	-1.18505	-1.18313	-0.913585	-0.920143	-2.28904	-2.59643	-3.06929	-2.08574	0.31713	-1.21342
BLCA	TCGA-CF-A5UA	TCGA-CF-A5UA-01A-11R-A28M-07	TCGA-CF-A5UA-01A-21-A458-20	c6	k5	k5	no	MALE	67	0.295335	0.0673252	-0.233646	0.557989	2.24702	0.797141	-0.634632	0.652715	-0.261517	-0.42331	-1.93017	-1.03547	-0.365674	-0.923254	-0.484753	-0.271029	-0.797504	-0.917407	-0.333381	-0.28746	-1.45352	-1.11654	-1.17113	-1.19991	0.293823	-1.73991	-1.549	-1.39287	-0.870332	0.339425	-1.08466
BLCA	TCGA-CF-A7I0	TCGA-CF-A7I0-01A-22R-A352-07	NA	c2	k7	---	no	MALE	54	0.757421	0.289231	-0.857774	0.151983	0.931115	0.606826	-1.04413	0.0216553	-0.442092	0.0660231	-0.197794	0.418593	1.0569	-0.860485	0.22663	-0.280343	0.352992	-0.783715	-1.02999	0.335468	0.598227	1.29923	0.235213	-0.22307	0.515734	-0.919771	-1.01478	-0.939072	0.295786	0.961384	0.160236
BLCA	TCGA-CF-A8HX	TCGA-CF-A8HX-01A-11R-A36F-07	TCGA-CF-A8HX-01A-21-A459-20	c1	k3	k5	no	FEMALE	55	0.204617	0.208463	-1.73602	-2.55866	-0.506579	0.89987	-1.22967	0.234458	-1.42061	-0.999801	-1.49747	-0.507635	0.0931172	-0.976139	-1.19826	0.473142	-0.602659	-1.19322	-1.47316	-0.764014	-0.141546	-0.660395	-1.05381	-0.591853	-0.43814	-1.72657	-1.43911	-1.76438	-0.0418645	-0.416012	-0.117057
BLCA	TCGA-CF-A8HY	TCGA-CF-A8HY-01A-11R-A36F-07	TCGA-CF-A8HY-01A-21-A459-20	c1	k5	k5	no	MALE	59	-0.215198	0.412367	0.264357	0.399135	2.61525	1.27984	-1.11996	1.0212	-0.694252	0.588789	-2.0305	-0.859819	0.397843	-1.3256	-0.679436	-1.82753	-1.3613	-1.21558	-0.662498	-0.458337	-0.524627	-0.259044	-1.13389	-1.01246	-0.118479	-1.90422	-1.60771	-2.36442	-0.0789572	0.303793	-0.390414
BLCA	TCGA-CF-A9FF	TCGA-CF-A9FF-01A-11R-A38B-07	TCGA-CF-A9FF-01A-21-A459-20	c2	k7	k9	no	MALE	52	0.87561	0.165828	-1.34183	-0.770438	1.43954	1.5032	-0.891834	-0.402382	-0.215152	0.785566	-0.0471956	-0.0631423	0.68911	-0.47172	0.5965	-0.0790151	-0.00385753	0.0553603	-0.358159	0.398037	0.426222	1.10291	-0.0998329	1.66784	0.113557	-0.87869	-0.270187	-0.831551	0.553137	0.612951	-0.024382
BLCA	TCGA-CF-A9FH	TCGA-CF-A9FH-01A-11R-A38B-07	TCGA-CF-A9FH-01A-21-A459-20	c6	k5	k5	no	MALE	85	0.0411353	0.911781	0.318916	-0.393272	0.431501	1.78622	-0.687563	0.585769	-1.58925	0.0915765	-1.20201	-1.66928	-0.796299	0.692195	-0.946801	-0.101079	0.118481	-0.712517	0.860615	-1.09486	0.0908299	-0.810781	-1.08788	-1.35271	-1.49872	-1.90162	-2.30404	-0.51079	-0.468262	-0.261568	-1.73681
BLCA	TCGA-CF-A9FL	TCGA-CF-A9FL-01A-11R-A38B-07	TCGA-CF-A9FL-01A-21-A459-20	c2	k7	k10	no	MALE	85	-0.148095	-0.473099	-0.516347	-0.805756	0.239091	0.232724	0.1016	-1.17322	0.157819	-0.0280216	0.0347116	0.0763102	0.15253	-1.43749	-0.554347	0.450284	0.710626	-0.686286	-0.921269	-0.71739	0.458856	-0.0436202	-0.342012	-0.400727	-0.260714	0.135587	-0.770822	-0.612649	0.134698	0.789951	0.336402
BLCA	TCGA-CF-A9FM	TCGA-CF-A9FM-01A-11R-A38B-07	TCGA-CF-A9FM-01A-21-A459-20	c2	k8	k5	no	MALE	50	0.138541	0.140046	-0.288704	0.0234845	0.0805343	2.23769	-1.28551	0.00585796	-0.845886	-0.058004	-0.611005	-0.726875	-0.0683391	0.159024	-0.0820185	0.717909	1.44124	-0.376627	-1.06402	-0.206104	0.228502	-0.624202	0.478057	-0.642886	-0.0386697	-1.19614	-0.537645	-2.85133	0.276217	0.375864	-1.5493
BLCA	TCGA-CU-A0YN	TCGA-CU-A0YN-01A-21R-A10U-07	TCGA-CU-A0YN-01A-11-A209-20	c7	k4	k8	no	MALE	60	-1.77076	-0.56856	-0.728778	-0.987	-1.30113	-0.353978	0.939691	-0.000822723	0.624668	0.906918	0.0241887	0.432636	0.547654	0.53863	0.699973	1.54639	0.890246	-0.0160893	-0.459163	-0.0810394	-0.434523	0.039866	1.30975	0.464856	0.650859	0.350627	1.04784	1.89299	0.774244	-0.722618	-0.753036
BLCA	TCGA-CU-A0YO	TCGA-CU-A0YO-01A-11R-A10U-07	NA	c8	k7	---	no	MALE	84	0.375846	-0.041647	-1.00438	0.355132	-0.0600909	1.18723	-0.897654	-0.49627	0.0635557	0.407946	0.749324	0.922761	0.217671	1.33206	0.839748	-0.0688332	1.01771	0.640328	0.228936	0.600882	0.202462	1.44652	0.416739	0.693644	0.175621	0.0715921	0.313636	-0.534467	1.36896	0.59104	-0.107512
BLCA	TCGA-CU-A0YR	TCGA-CU-A0YR-01A-12R-A10U-07	NA	c3	k2	---	no	MALE	83	0.324038	-0.632816	-0.708875	1.81752	0.693791	-0.743363	1.66241	0.693844	0.470821	0.822793	0.718799	0.07654	-0.219004	0.326984	0.412767	0.588751	-0.290552	0.623804	0.410573	0.227742	0.191476	-0.62071	0.712364	0.218316	1.20837	2.05978	0.790436	0.320259	1.1771	-0.723401	-0.670189
BLCA	TCGA-CU-A3KJ	TCGA-CU-A3KJ-01A-11R-A21D-07	TCGA-CU-A3KJ-01A-21-A23Y-20	c10	k4	k4	no	MALE	75	-1.46503	0.11925	0.911267	-0.53783	-1.23105	-0.805693	1.00639	-0.124025	-0.386221	0.516326	-0.0871431	-0.399533	0.869997	0.236948	-0.200061	0.547969	1.06561	0.017978	0.937747	-0.244163	-0.4919	-1.03093	0.715933	-0.706071	-0.986823	0.574357	1.10148	0.706883	-1.33157	0.0331338	0.392563
BLCA	TCGA-CU-A3QU	TCGA-CU-A3QU-01A-11R-A22U-07	TCGA-CU-A3QU-01A-21-A23Y-20	c6	k5	k5	no	MALE	58	0.30585	-0.673087	0.242263	-0.0583942	-0.646732	1.14475	0.688181	0.583404	-1.99616	-1.40476	-0.960226	-1.81565	-1.79611	-1.00721	-1.41555	-0.650663	-1.17082	1.18142	-0.1294	-0.654644	-0.779851	-0.950889	-0.460939	-1.24157	-1.62521	-1.50842	-2.12379	-1.04438	-1.17863	-1.11406	-1.06958
BLCA	TCGA-CU-A3YL	TCGA-CU-A3YL-01A-11R-A22U-07	TCGA-CU-A3YL-01A-21-A23Y-20	c2	k7	k8	no	MALE	67	0.0932187	-0.421589	-1.50688	-1.97087	-0.529538	0.526409	-1.53634	-1.01301	-0.283027	-0.8186	-0.549815	0.671869	0.861163	-0.539416	-0.0901767	-0.46785	0.614726	-0.181986	-0.0958181	0.370604	0.792991	0.068524	-0.606181	-0.310937	-0.0188206	-1.32918	-0.970404	-0.608463	0.367111	0.937233	0.00439066
BLCA	TCGA-CU-A5W6	TCGA-CU-A5W6-01A-11R-A28M-07	TCGA-CU-A5W6-01A-21-A457-20	c9	k5	k5	no	MALE	70	1.53806	1.68257	0.813125	1.27666	1.47206	0.88593	0.280839	0.331597	-0.708681	0.461239	0.917176	0.0610095	0.159019	0.391032	-0.441535	-0.10697	-0.148856	-0.321212	-0.222265	-0.04033	0.326358	0.309108	0.53525	-0.29605	0.405252	-0.182221	-0.36104	0.0789644	-0.318957	1.08066	-0.313044
BLCA	TCGA-CU-A72E	TCGA-CU-A72E-01A-12R-A33J-07	TCGA-CU-A72E-01A-21-A458-20	c9	k7	k10	no	MALE	76	0.786897	1.90731	2.34926	0.952429	1.35248	1.25399	-0.3631	0.0570223	0.222279	0.723554	1.2303	0.448033	0.732929	-1.39346	-0.40338	0.376692	-0.430502	-0.439485	-1.25996	-0.40715	0.173532	0.0690294	0.0437695	-0.367084	0.127338	0.476407	-0.00628832	-0.559505	-0.400172	0.388993	0.314523
BLCA	TCGA-DK-A1A3	TCGA-DK-A1A3-01A-11R-A13Y-07	TCGA-DK-A1A3-01A-21-A209-20	c8	k7	k10	no	MALE	60	-0.300026	-0.451077	-0.287129	-0.366703	-0.291562	0.358997	0.615279	-0.273234	0.0556117	-0.0669273	0.620819	0.0449478	-0.978654	0.121444	0.275732	-0.168571	-0.926371	0.611711	-0.547521	0.385639	0.0138108	1.61613	0.0434725	0.921128	0.706802	0.604016	-0.080955	-0.415788	1.19007	-0.0897282	0.306372
BLCA	TCGA-DK-A1A5	TCGA-DK-A1A5-01A-11R-A13Y-07	TCGA-DK-A1A5-01A-21-A209-20	c7	k6	k6	no	MALE	79	-0.204249	-0.662716	0.0297622	-0.293418	-0.820943	-0.269263	0.899708	-1.25345	0.928599	0.492508	0.275457	0.196088	0.0871292	-0.0619331	-0.309223	0.23243	0.34993	0.779701	1.2979	-0.134962	-0.469004	0.209879	-0.286942	-0.239105	0.430627	0.8289	-0.0901792	0.834372	-0.101949	-0.173833	0.465301
BLCA	TCGA-DK-A1A6	TCGA-DK-A1A6-01A-11R-A13Y-07	TCGA-DK-A1A6-01A-21-A209-20	c10	k2	k2	no	MALE	53	-0.140198	-1.80177	-0.270588	-0.794907	0.17461	0.753784	1.89709	0.840189	-0.747334	-0.910815	-1.55852	-1.40143	-2.47952	0.512881	0.421274	0.437087	-0.251803	0.0700544	0.522832	0.401038	-1.47612	-1.91819	-0.248676	-1.39247	-1.30542	0.0562638	-0.110981	0.22084	1.28348	0.425327	-0.463802
BLCA	TCGA-DK-A1A7	TCGA-DK-A1A7-01A-11R-A13Y-07	NA	c4	k5	---	no	FEMALE	67	1.05605	0.19696	-0.285493	0.305466	1.96524	0.247389	0.0278588	0.444877	0.389589	-0.859651	0.42119	0.964156	0.738468	-0.364337	0.468036	-0.933808	-0.163991	-0.398088	-0.987703	0.111834	0.650286	0.528514	-0.592737	1.45538	0.0609199	-1.02342	-0.492396	-0.498459	0.377557	1.36697	0.839591
BLCA	TCGA-DK-A1AA	TCGA-DK-A1AA-01A-11R-A13Y-07	TCGA-DK-A1AA-01A-21-A209-20	c2	k5	k5	no	MALE	57	-0.452462	-0.342367	-0.170113	-0.10093	-0.265513	2.02861	-0.180491	0.506492	-0.759883	0.193188	-0.303989	-0.17257	0.0419704	-0.612839	-0.397148	0.530602	0.665562	-0.65605	-0.747523	-0.541154	-0.777568	0.141542	-0.17985	-1.0648	-0.154054	-1.01978	-1.16144	-0.82247	-0.46981	-0.132914	0.18626
BLCA	TCGA-DK-A1AB	TCGA-DK-A1AB-01A-11R-A13Y-07	TCGA-DK-A1AB-01A-21-A209-20	c8	k6	k7	no	FEMALE	74	0.118864	1.35499	1.23877	-0.141611	-1.01336	-0.758515	-0.587125	-0.887175	1.27997	1.53737	1.4319	1.54768	1.39431	1.12029	0.563328	0.805217	0.959609	0.935514	0.371807	0.525188	1.07459	0.988398	1.56078	0.834154	0.673343	1.23799	1.49984	0.342109	0.0515569	0.108061	0.922221
BLCA	TCGA-DK-A1AC	TCGA-DK-A1AC-01A-11R-A13Y-07	TCGA-DK-A1AC-01A-21-A209-20	c4	k4	k5	no	MALE	72	1.1759	-0.546421	0.677086	0.967353	0.165361	-0.708644	2.01875	0.86703	0.134447	-0.303288	0.409337	-0.410505	-2.30779	-0.385394	0.969723	1.55464	-0.164825	0.130264	-0.183204	0.860667	0.131558	-0.364594	-0.536466	0.462884	-1.27676	0.73968	0.287157	0.69353	0.0982511	1.43402	0.0374106
BLCA	TCGA-DK-A1AD	TCGA-DK-A1AD-01A-11R-A13Y-07	TCGA-DK-A1AD-01A-21-A209-20	c2	k10	k7	no	MALE	69	1.41445	-0.0279323	-0.624303	0.206433	0.200375	0.121237	0.903208	0.349641	-0.719504	-1.93061	0.407352	0.359839	-0.465206	0.516405	0.408887	0.427555	0.00551222	0.0261277	0.517447	-0.708974	0.15881	-0.285863	-0.558177	0.342575	-0.0204235	-0.333639	-0.558563	-0.390282	-0.257579	-0.442176	-0.53665
BLCA	TCGA-DK-A1AE	TCGA-DK-A1AE-01A-11R-A13Y-07	TCGA-DK-A1AE-01A-21-A209-20	c2	k5	k10	no	MALE	84	1.21168	1.21118	1.70768	1.12431	0.509629	-2.12181	2.2411	1.91116	-0.388906	-0.218596	1.82566	0.706968	0.155928	-0.175305	-0.446249	1.69127	1.09684	-0.911657	-0.0698355	-0.130808	0.374565	-1.22913	-1.4164	-0.970805	-0.427088	-0.605808	-0.26838	1.27135	-1.95294	0.226694	-0.927495
BLCA	TCGA-DK-A1AF	TCGA-DK-A1AF-01A-11R-A13Y-07	TCGA-DK-A1AF-01A-21-A209-20	c8	k7	k7	no	FEMALE	84	0.407638	0.0362769	-0.607415	-0.259094	-0.735199	-0.618935	-0.797767	-1.97208	1.70144	1.59291	1.61962	1.09097	0.881894	1.36701	1.33614	-0.176633	0.613345	0.646473	0.213518	1.31666	2.09055	2.43028	2.64257	1.1352	1.55781	2.19515	1.64716	0.564695	1.81993	0.686345	0.924002
BLCA	TCGA-DK-A1AG	TCGA-DK-A1AG-01A-11R-A13Y-07	TCGA-DK-A1AG-01A-21-A209-20	c6	k5	k5	no	MALE	65	-0.359018	-0.0115266	0.0154406	-1.32819	-0.125861	1.58924	-1.42229	0.307238	-0.667585	-0.0522503	-0.767724	-0.268951	0.174194	-0.594889	-0.154309	-0.0403547	0.604638	-0.963453	-0.694954	-0.00198826	-0.1091	-0.779021	0.560886	-0.977505	-0.387024	-1.37004	-1.13594	-0.774711	-0.233671	0.439969	-0.324291
BLCA	TCGA-DK-A2HX	TCGA-DK-A2HX-01A-12R-A18C-07	TCGA-DK-A2HX-01A-21-A209-20	c8	k7	k7	no	FEMALE	80	-0.759859	-0.729894	-0.997814	-0.470925	-1.16573	-0.0822028	-0.776337	-2.11796	0.960386	0.0371294	0.807406	0.630704	0.328507	0.0323446	0.0359731	-1.35958	-0.283723	-0.107094	-0.827277	-0.483238	0.313198	1.85536	0.663434	0.348341	0.299068	0.971042	0.336942	-0.398583	1.24807	-0.163529	1.10455
BLCA	TCGA-DK-A2I1	TCGA-DK-A2I1-01A-11R-A180-07	TCGA-DK-A2I1-01A-21-A209-20	c8	k6	k2	no	FEMALE	73	1.26953	0.447819	-0.38997	0.378791	1.6047	-0.529648	-0.34558	-0.181213	0.936678	0.17508	0.655408	0.380233	-0.143527	0.517002	0.669194	-0.948027	-1.26549	0.692141	0.0401539	0.458609	0.898052	1.2429	0.347717	1.46963	1.04108	1.24309	0.691492	-0.707741	1.41812	0.525859	0.372122
BLCA	TCGA-DK-A2I2	TCGA-DK-A2I2-01A-11R-A180-07	TCGA-DK-A2I2-01A-21-A209-20	c7	k3	k4	no	FEMALE	63	-0.85489	-0.321177	0.0143895	0.0525658	0.919125	-1.53778	0.541747	-0.0524613	1.28484	0.888582	0.366268	-0.283214	0.772126	0.326165	0.0577232	-0.827187	-0.14231	1.18924	0.315218	-0.442318	0.0961694	0.376686	2.57388	-0.0992243	0.937292	1.13527	0.869258	0.254338	0.227875	-0.449943	-0.911583
BLCA	TCGA-DK-A2I4	TCGA-DK-A2I4-01A-11R-A21D-07	TCGA-DK-A2I4-01A-21-A23Y-20	c3	k3	k3	no	MALE	79	-0.647028	-0.385757	-0.513481	-0.763585	-0.970931	-0.862542	-0.429083	-2.07408	1.45189	1.41559	0.94327	-0.0176531	-0.27303	1.73908	2.02164	0.541885	0.485282	1.76992	1.91936	2.12941	1.47896	1.05254	1.55219	1.39556	0.920341	2.77008	2.55279	1.39769	1.92852	1.45489	1.45832
BLCA	TCGA-DK-A2I6	TCGA-DK-A2I6-01A-12R-A18C-07	NA	c10	k4	---	no	MALE	81	-0.173506	-0.362414	0.682676	1.66988	0.167922	-0.911345	0.545591	1.315	-0.239888	-0.542601	-1.51796	-0.387135	-0.00313959	-0.080646	-1.11267	-1.24154	-0.950232	-0.819532	-0.372134	-1.32308	-0.764055	-1.34282	-0.93758	-1.1074	-0.484121	-0.465016	-0.894821	-0.400984	-0.0583939	-1.4139	-1.47521
BLCA	TCGA-DK-A3IK	TCGA-DK-A3IK-01A-32R-A21D-07	TCGA-DK-A3IK-01A-41-A23Y-20	c9	k7	k7	no	MALE	87	1.0301	0.146507	-0.249716	-0.314777	0.260377	0.457901	-0.927424	-0.894297	0.511472	-0.619696	0.583217	1.08434	0.123219	-0.171205	-0.157597	-1.01748	0.468988	-0.402296	-0.705213	-0.00423998	0.530234	0.928561	-0.38886	1.11489	0.201592	-0.332884	-0.436455	-1.25528	0.236032	0.952371	0.839321
BLCA	TCGA-DK-A3IL	TCGA-DK-A3IL-01A-11R-A20F-07	TCGA-DK-A3IL-01A-21-A23Y-20	c2	k7	k9	no	FEMALE	79	0.765835	0.0577103	0.736723	-0.17543	-0.194293	0.781059	-0.478519	-0.0351436	-0.358737	-1.0217	-0.618757	-0.477615	-0.128693	-0.711877	-0.774695	0.0355135	0.424891	-1.05846	-1.90436	-0.792183	0.0904855	0.182	-0.786359	0.908915	-0.420824	-0.846675	-1.38391	-0.477733	-0.223798	-1.34304	0.383482
BLCA	TCGA-DK-A3IM	TCGA-DK-A3IM-01A-11R-A20F-07	TCGA-DK-A3IM-01A-21-A23Y-20	c7	k5	k4	no	MALE	76	-1.57373	-0.18156	1.2995	-0.0225526	-0.0890324	-0.717806	1.7136	1.9969	0.0897509	0.558953	-0.339134	0.48312	0.389163	-0.995318	-1.11362	0.377038	-0.27476	-1.08039	-0.591574	-1.5636	-0.158557	-0.937906	-0.421303	-0.68553	-1.15074	-0.484726	-0.748049	1.18721	-1.89504	-0.907522	0.151113
BLCA	TCGA-DK-A3IN	TCGA-DK-A3IN-01A-11R-A20F-07	TCGA-DK-A3IN-01A-21-A23Y-20	c7	k6	k3	no	MALE	72	-0.702985	-0.25172	1.60594	-0.100421	-0.846611	-1.06413	0.152742	-0.342398	1.591	0.14935	0.867463	0.677571	0.678464	0.0128929	0.454192	0.423529	-0.0204743	0.46297	-0.0435079	-0.206801	1.06934	0.218745	1.3379	0.767379	1.14861	1.40704	1.19404	0.629721	1.0742	-1.44438	1.77413
BLCA	TCGA-DK-A3IQ	TCGA-DK-A3IQ-01A-31R-A32Y-07	TCGA-DK-A3IQ-01A-41-A23Y-20	c8	k6	k7	no	MALE	74	-0.668334	-0.468085	-0.96867	-1.40656	-1.13194	-2.35984	-1.62817	-2.75805	2.42459	0.494271	1.10974	1.55753	0.950656	-1.46421	-0.697102	-1.44056	-0.0142139	-0.107533	-1.26413	-0.200553	0.840399	2.16652	0.840458	0.0854117	0.228151	1.16617	0.309728	-0.888286	-0.450926	0.460771	1.6721
BLCA	TCGA-DK-A3IS	TCGA-DK-A3IS-01A-21R-A21D-07	NA	c6	k5	---	no	MALE	68	0.335509	0.316113	0.227885	0.184076	0.796595	1.49249	1.08039	0.677561	-1.11359	-0.871095	-0.912098	-0.244929	-0.996577	-0.911548	-0.728103	0.418528	-0.371248	0.386402	1.19949	-0.502211	-1.19714	-0.653809	-1.50741	-1.43908	-1.32815	-1.96964	-1.64293	0.098213	-1.19758	0.364726	-0.306027
BLCA	TCGA-DK-A3IT	TCGA-DK-A3IT-01A-31R-A20F-07	TCGA-DK-A3IT-01A-21-A23Y-20	c8	k7	k7	no	MALE	62	0.46746	0.158501	-0.445064	1.15232	0.192355	-0.479561	0.992112	-0.0130371	0.377699	0.205213	0.388313	-0.372096	0.357406	0.252203	0.195163	0.589875	0.392014	-0.0152637	-0.572764	-0.0250561	0.14649	0.683448	0.30745	1.37614	-0.103626	0.549285	0.366237	0.895097	0.353647	-1.3049	0.140408
BLCA	TCGA-DK-A3IU	TCGA-DK-A3IU-01A-11R-A20F-07	TCGA-DK-A3IU-01A-21-A23Y-20	c8	k3	k2	no	MALE	58	-0.533016	-0.030331	-0.534733	-0.15629	-0.61862	-1.34573	-0.664964	-1.37346	1.51067	1.1226	0.424949	0.740269	-1.26035	1.65402	2.29883	0.248837	0.906381	1.65572	1.7431	2.25625	0.502006	1.52455	1.55001	3.16026	0.996533	2.03549	2.01027	0.385122	0.961219	1.39098	2.11561
BLCA	TCGA-DK-A3IV	TCGA-DK-A3IV-01A-22R-A21D-07	TCGA-DK-A3IV-01A-11-A23Y-20	c3	k2	k2	no	MALE	60	-0.44052	-0.134131	-0.0154496	-0.987586	-1.42565	1.50862	0.093268	-0.415651	-1.78805	-1.37029	0.575876	-0.125833	-1.04102	1.83098	1.31901	2.07251	2.29791	0.762105	0.971416	1.06789	0.762026	0.165004	-0.255377	1.70825	0.178473	-0.495933	0.742558	1.34929	0.281374	0.393268	0.582063
BLCA	TCGA-DK-A3WW	TCGA-DK-A3WW-01A-22R-A23N-07	TCGA-DK-A3WW-01A-11-A23Y-20	c10	k2	k3	no	MALE	57	-0.754867	0.729922	0.0685301	0.597141	0.626523	-0.809008	0.906066	1.39854	-0.267308	0.963924	-1.0655	-2.2287	-0.580627	1.41528	1.57779	0.148661	-0.0636621	1.25476	1.70996	1.80992	-0.428973	-1.39235	0.903696	0.127353	-1.46781	0.836412	1.77717	0.219652	-0.445213	1.01846	-1.05517
BLCA	TCGA-DK-A3WX	TCGA-DK-A3WX-01A-22R-A22U-07	TCGA-DK-A3WX-01A-11-A23Y-20	c7	k4	k4	no	FEMALE	67	-1.31231	-0.646862	-1.1263	0.246923	-1.33956	-1.40709	0.553525	0.221957	1.03079	0.376462	-0.123641	0.446283	1.25175	0.793031	0.662573	0.790745	0.684511	-0.0984465	0.833041	1.13114	0.315157	0.419581	3.41038	-0.343688	-0.590503	0.351743	0.527448	0.532863	-0.963745	-0.633038	-0.562517
BLCA	TCGA-DK-A3WY	TCGA-DK-A3WY-01A-11R-A22U-07	TCGA-DK-A3WY-01A-21-A23Y-20	c8	k2	k7	no	FEMALE	67	-0.195213	-0.149431	0.63923	0.28939	0.131392	-2.31744	-0.0273199	-0.020856	1.5069	-0.267865	0.532902	0.0682756	-0.414047	1.15042	2.72314	1.87695	1.52554	2.10318	0.951276	1.6026	1.07709	1.3272	0.587679	5.49145	0.382073	1.2532	1.96666	1.50087	1.38022	2.39153	1.68679
BLCA	TCGA-DK-A3X1	TCGA-DK-A3X1-01A-12R-A22U-07	TCGA-DK-A3X1-01A-21-A23Y-20	c2	k5	k2	no	FEMALE	78	0.208101	-0.413377	0.386538	-0.720034	0.955415	0.689934	0.45178	-0.281132	0.553905	-0.539762	-0.103702	-0.160543	0.00740657	-0.673686	-0.38373	-0.110959	-1.02177	-0.619607	0.163394	-0.160881	-0.0512228	-0.486274	-0.685135	-0.555506	-0.151824	0.198929	-1.05218	-0.207098	0.0677107	0.762212	-0.516837
BLCA	TCGA-DK-A3X2	TCGA-DK-A3X2-01A-11R-A22U-07	TCGA-DK-A3X2-01A-21-A23Y-20	c6	k5	k4	no	MALE	85	-0.41278	1.09297	1.02571	2.90388	0.81644	-0.683667	1.481	2.13097	-1.56134	-0.705605	-1.01785	-0.33566	-0.17346	-1.02233	-1.13558	1.3701	-0.35314	-2.08838	-1.69822	-2.0083	-1.00165	-1.69963	-1.5024	-0.661469	-1.77139	-1.00506	-0.862309	0.665288	-1.27637	0.0169213	-1.357
BLCA	TCGA-DK-A6AV	TCGA-DK-A6AV-01A-12R-A30C-07	NA	c2	k4	---	no	FEMALE	82	-0.120857	0.193642	1.58795	0.0167756	0.338615	1.13418	1.0591	1.25472	-0.641624	0.203447	-0.789863	0.0788982	-0.0495505	-0.459681	0.29359	0.00691987	-0.713436	-0.271744	-0.578831	-0.00438131	-0.593222	-0.337643	-0.735453	0.578875	-0.62466	-0.102398	-0.605734	-0.0245379	0.456263	0.300081	-0.30645
BLCA	TCGA-DK-A6AW	TCGA-DK-A6AW-01A-11R-A30C-07	TCGA-DK-A6AW-01A-21-A458-20	c6	k7	k7	no	MALE	70	0.302439	0.335289	-0.407931	1.13145	1.94174	0.636344	-0.521701	0.12823	-0.279962	0.461096	-1.1553	-1.29493	-0.0283134	-0.445225	-0.980794	-0.757377	-1.2879	-1.23753	-0.719109	0.475763	0.354127	-0.350679	-0.406331	-0.918601	0.0136531	-1.13272	-0.516201	-1.6073	-0.388264	0.628717	-0.956493
BLCA	TCGA-DK-A6B0	TCGA-DK-A6B0-01A-11R-A31N-07	TCGA-DK-A6B0-01A-21-A458-20	c6	k5	k5	no	MALE	61	-0.208985	0.0174615	0.545437	0.581681	1.11969	2.41197	-1.1181	0.612858	-1.06244	0.00494445	-1.62431	-1.30853	-0.710413	-1.1418	-0.65694	-0.296237	-0.156653	-0.797559	-0.8897	-0.384736	-0.23827	-0.800152	-1.06509	-1.13141	-0.434816	-1.67345	-2.23732	-2.71842	-0.356756	0.700299	-1.25597
BLCA	TCGA-DK-A6B1	TCGA-DK-A6B1-01A-12R-A30C-07	TCGA-DK-A6B1-01A-21-A458-20	c2	k5	k5	no	MALE	67	2.31336	-0.119523	-0.660036	0.735261	0.237759	0.277792	0.325626	-0.0582748	-0.890175	-1.25492	0.056336	-0.683813	-0.674184	-1.17887	-0.468496	0.124006	-0.298395	1.00731	-0.0191275	-0.840959	0.0899852	-0.214299	-0.272921	-0.440162	-0.449114	-0.831451	-0.844712	-0.147915	0.72299	0.914526	-0.233767
BLCA	TCGA-DK-A6B2	TCGA-DK-A6B2-01A-11R-A30C-07	TCGA-DK-A6B2-01A-21-A458-20	c8	k6	k7	no	MALE	70	0.791676	-0.385593	-0.471294	-0.356741	-0.719874	-0.270078	-0.572135	-1.23837	0.492544	-0.197619	0.930781	0.848318	0.453092	0.820462	0.792996	0.360241	0.517168	0.83843	1.06206	0.825086	1.27033	1.0026	0.746466	0.904801	1.39407	1.21613	0.336666	0.234754	1.2564	-0.306159	0.927238
BLCA	TCGA-DK-A6B5	TCGA-DK-A6B5-01A-11R-A31N-07	TCGA-DK-A6B5-01A-21-A458-20	c1	k3	k10	no	MALE	45	0.925266	0.205825	1.12128	-0.651836	-0.558484	0.155632	-0.57954	-0.603716	0.00729204	-0.511259	0.174159	0.723985	0.383121	1.0996	0.138045	-0.642052	-0.818599	0.611515	0.410694	0.724407	1.75319	-0.330339	0.211178	-0.251979	0.613811	0.66246	0.386008	0.0507874	0.136012	-0.789367	8.14162e-05
BLCA	TCGA-DK-A6B6	TCGA-DK-A6B6-01A-11R-A30C-07	TCGA-DK-A6B6-01A-21-A457-20	c6	k5	k2	no	MALE	57	0.906268	-0.744418	-0.545475	0.598199	-0.165039	1.4078	-0.329483	0.652898	-1.45967	-2.25968	-0.595123	-0.48903	-1.43539	0.622032	0.754043	-0.180714	0.383298	0.797317	0.69	1.08198	-0.0720041	-0.58495	-0.405572	0.442965	-0.507572	-0.999052	-1.15249	-0.0292836	0.0547958	0.734464	-1.54679
BLCA	TCGA-DK-AA6L	TCGA-DK-AA6L-01A-11R-A39I-07	TCGA-DK-AA6L-01A-21-A458-20	c10	k2	k4	no	MALE	48	-1.42705	-0.443317	0.545862	-1.21606	-0.749674	1.27789	-0.324127	-0.0950552	-0.28831	-0.177665	-0.791888	-0.713624	0.499067	-0.0767469	-0.261239	-0.978108	0.706854	0.648875	0.198256	-0.0107801	-0.3415	-0.177952	-0.526856	-0.863757	1.42117	0.159319	-0.727412	-0.497423	-0.0715971	-1.94601	-0.741801
BLCA	TCGA-DK-AA6M	TCGA-DK-AA6M-01A-11R-A39I-07	TCGA-DK-AA6M-01A-21-A458-20	c10	k3	k6	no	FEMALE	64	-1.30708	-1.25725	-0.857959	-0.353925	0.581089	-0.767835	-0.443331	-0.108816	0.592354	-0.119851	-0.405769	0.0752381	0.138737	0.57106	0.393291	-0.861387	-1.24564	1.08472	1.01352	0.602963	-0.253054	0.282056	1.08828	0.505431	1.50201	0.620116	0.832511	0.16224	0.488912	0.0867719	1.28337
BLCA	TCGA-DK-AA6P	TCGA-DK-AA6P-01A-11R-A39I-07	TCGA-DK-AA6P-01A-21-A458-20	c4	k5	k2	no	FEMALE	72	1.4604	1.57722	1.83532	0.804522	-0.178663	0.286534	0.234866	0.774566	-0.362673	-1.55707	0.103972	0.396015	-0.552226	-1.19556	-0.286944	0.623866	0.0421438	-1.63965	-1.29547	-1.06167	0.700046	-0.0829227	-1.33039	-0.509691	-0.409152	-1.5524	-1.72245	-0.272025	-0.755579	0.0928318	-1.50911
BLCA	TCGA-DK-AA6Q	TCGA-DK-AA6Q-01A-11R-A39I-07	TCGA-DK-AA6Q-01A-21-A458-20	c1	k4	k10	no	FEMALE	61	-0.569029	-0.0177369	1.13079	-0.140223	0.192677	-1.59193	0.366213	0.957669	-0.0580267	-0.51148	1.06568	0.858471	0.857848	1.04713	0.841056	-0.42811	-0.325866	0.390789	1.45158	1.17416	0.316255	0.731243	-0.600211	-0.73234	0.146404	-0.340102	0.412808	0.353912	-1.31694	0.235113	-0.432665
BLCA	TCGA-DK-AA6R	TCGA-DK-AA6R-01A-11R-A42T-07	TCGA-DK-AA6R-01A-21-A458-20	c10	k4	k3	no	MALE	68	-1.61185	-0.547243	-0.26473	0.218205	-0.348611	0.358568	1.14167	0.242071	-0.00261665	0.418577	-0.598901	-0.620505	-0.0920311	0.674284	-0.316725	-0.154818	-1.21793	-0.745054	-0.317558	0.231819	-0.582967	-0.848027	-0.172089	-0.868926	-0.203181	-0.231284	0.783805	0.672913	-0.799177	-0.627014	-0.750374
BLCA	TCGA-DK-AA6S	TCGA-DK-AA6S-01A-21R-A39I-07	TCGA-DK-AA6S-01A-11-A458-20	c8	k6	k6	no	MALE	60	-1.21598	-0.80509	-0.144124	-1.31029	-0.778172	-1.40523	-0.977943	-2.32559	1.49833	-0.185356	0.875967	1.58697	1.06651	0.130521	0.925535	-0.579038	0.560648	0.494024	0.199409	0.571854	1.02333	0.620787	-0.0140821	0.418352	0.438332	0.963013	1.24469	0.25183	0.0128781	0.73358	1.03642
BLCA	TCGA-DK-AA6T	TCGA-DK-AA6T-01A-11R-A39I-07	NA	c8	k2	---	no	MALE	63	0.116361	-0.165816	0.635155	0.984133	1.35096	-1.99236	0.787208	0.942284	0.0395529	-1.54231	-1.44422	-1.32224	-1.60371	-0.564468	0.848582	1.9578	1.39646	1.7525	0.170502	1.08286	-1.30065	-0.291347	-0.987578	4.63846	0.100137	-0.766323	-0.127931	1.28635	1.39152	1.00679	-0.288441
BLCA	TCGA-DK-AA6U	TCGA-DK-AA6U-01A-11R-A39I-07	NA	c2	k5	---	no	MALE	64	0.778524	-0.0145078	-0.572671	0.129893	-0.185526	0.82487	1.11285	0.994966	-1.28298	-1.93142	0.14023	0.167052	-0.799528	-0.386937	-0.757703	0.904047	0.443466	-1.18149	-0.0538442	-0.84923	-0.721821	-0.372233	-0.550924	-0.515436	-0.403358	-1.38223	-1.05197	-0.230152	-1.02519	-0.580629	0.337211
BLCA	TCGA-DK-AA6W	TCGA-DK-AA6W-01A-12R-A39I-07	NA	c4	k4	---	no	MALE	78	-0.172546	-0.574127	-0.666302	-0.217788	-0.230865	-2.21015	0.842993	1.15667	-0.0667456	-1.03429	0.951787	2.13242	0.248639	-0.722612	-0.128592	1.19661	0.185339	0.428828	-1.3273	-0.958224	0.553426	0.755269	-0.773734	0.72335	0.959314	0.160051	-0.124658	1.06426	-0.150116	-0.46705	0.478655
BLCA	TCGA-DK-AA6X	TCGA-DK-AA6X-01A-12R-A42T-07	NA	c3	k3	---	no	MALE	63	1.47127	1.62985	0.23721	0.958532	0.502082	-0.469545	-0.112051	-0.579168	-0.190161	-0.850511	1.61017	0.33213	0.10787	0.632669	0.499072	0.969387	1.52061	1.14175	0.239149	0.129396	1.45206	1.50918	0.718754	1.56108	1.56884	1.0567	0.175999	0.891739	0.549686	0.0784072	0.379483
BLCA	TCGA-DK-AA71	TCGA-DK-AA71-01A-31R-A39I-07	NA	c2	k5	---	no	MALE	71	1.29339	0.734948	0.990851	1.24574	1.41288	1.70473	-0.508519	0.956214	-0.724329	0.301292	-0.046302	-0.408839	0.548281	-0.616825	-0.239202	-0.413561	-0.27616	-0.690706	0.00629279	-0.363346	0.283662	-0.917255	-0.255028	-0.922888	-0.839192	-0.371951	-0.644713	0.479729	-0.20713	0.0541055	-0.293506
BLCA	TCGA-DK-AA74	TCGA-DK-AA74-01A-11R-A39I-07	TCGA-DK-AA74-01A-21-A458-20	c8	k6	k3	no	MALE	75	0.313481	0.672652	-0.269061	-0.437543	1.32043	-1.75134	-1.57596	-1.15273	2.24877	1.58412	-0.0881367	0.467157	1.11645	1.13487	1.4206	-1.56777	-1.22407	1.32753	2.09515	1.6739	0.361566	1.32325	2.15418	1.11734	2.17166	2.10682	2.30427	0.232983	1.76087	0.380578	0.835526
BLCA	TCGA-DK-AA75	TCGA-DK-AA75-01A-11R-A39I-07	TCGA-DK-AA75-01A-21-A458-20	c1	k5	k5	no	MALE	82	0.628196	-0.719633	0.993517	0.165886	2.07017	0.476218	0.502909	1.65484	-1.37062	-1.63266	-1.15626	-0.268937	-0.424627	-1.70186	-0.984658	0.354365	-0.652533	-1.75023	-1.02408	-1.02003	-0.622265	-0.267552	-1.03891	-0.846623	-1.16165	-1.96589	-1.79444	0.823858	-1.51596	-0.614577	0.260386
BLCA	TCGA-DK-AA76	TCGA-DK-AA76-01A-11R-A39I-07	TCGA-DK-AA76-01A-21-A458-20	c6	k5	k9	no	FEMALE	64	1.64026	-0.748519	0.238065	-0.897746	-0.523407	0.993617	1.23068	0.891215	-1.73173	-1.98202	-0.639511	-0.790344	-0.129383	-1.06133	-1.26297	0.201226	0.038719	-2.13423	-1.00079	-2.02193	-0.382282	-0.950546	-1.95056	-1.48351	-1.81467	-1.55345	-2.02262	-0.62745	-0.768593	-0.894635	-1.69132
BLCA	TCGA-DK-AA77	TCGA-DK-AA77-01A-11R-A39I-07	TCGA-DK-AA77-01A-21-A458-20	c6	k5	k5	no	MALE	61	0.711154	0.788866	0.297393	0.42145	0.00750954	1.8917	0.605279	1.23088	-1.19916	0.953129	-0.35775	-0.788247	-0.833934	0.0505476	0.178562	0.544521	-0.0609045	0.984701	1.31664	0.130235	-0.414774	-0.364485	-0.667363	-0.483647	-1.32642	-0.653772	-0.478532	0.227434	0.194966	0.16883	-0.254694
BLCA	TCGA-E5-A2PC	TCGA-E5-A2PC-01A-11R-A206-07	TCGA-E5-A2PC-01A-21-A209-20	c6	k5	k8	no	FEMALE	61	0.158959	0.352924	2.47856	-0.391209	-0.104475	0.81836	0.801196	0.372681	-0.800957	-0.0300934	0.0388648	-1.06434	-1.20554	0.534167	-0.275401	0.0901921	-0.516476	-0.00936461	1.30195	-0.435455	-0.907046	-1.46513	-1.20661	-1.34508	-0.468057	-0.886733	-0.442388	0.0822893	-1.72321	-0.877395	-0.84999
BLCA	TCGA-E5-A4TZ	TCGA-E5-A4TZ-01A-11R-A31N-07	NA	c2	k5	---	no	MALE	64	-1.24014	-1.26219	0.173783	-0.229945	-1.27024	1.54445	1.1185	1.50956	-1.61317	-2.49521	-0.697182	0.0664481	-0.115844	-0.125875	-1.0822	1.45316	0.791386	-0.608461	-1.16211	-1.4189	-1.10822	-0.543867	-0.964188	-0.046243	-0.348318	-0.627142	-0.538541	-0.0366137	-0.483134	-1.38329	-0.00416284
BLCA	TCGA-E5-A4U1	TCGA-E5-A4U1-01A-11R-A31N-07	TCGA-E5-A4U1-01A-31-A457-20	c4	k5	k9	no	MALE	72	1.76013	0.483047	-0.655314	-0.457594	1.21326	-0.109853	-0.89986	0.780407	-1.23808	-2.43555	-1.1613	-1.03854	-0.270545	-1.72775	-0.6414	-0.48783	-0.232345	-1.92271	-1.25383	-0.302781	0.667024	0.296086	-1.59515	-0.870438	-0.707133	-2.46723	-1.55093	-0.706802	-1.25075	0.0531649	0.92261
BLCA	TCGA-E7-A3X6	TCGA-E7-A3X6-01A-12R-A22U-07	TCGA-E7-A3X6-01A-21-A23Y-20	c10	k2	k8	no	MALE	70	-1.05532	-0.717896	-0.168761	0.139504	-0.367793	1.77037	-0.0824443	-1.24302	-0.247473	0.235322	-0.487699	-0.442661	0.319541	1.00584	0.656023	0.22128	0.198498	0.432704	1.63697	0.476324	-0.817864	-0.556892	0.424865	-0.472722	-0.433016	-0.167208	0.276824	-0.37132	-0.033544	0.302556	-0.0356443
BLCA	TCGA-E7-A3Y1	TCGA-E7-A3Y1-01A-11R-A22U-07	TCGA-E7-A3Y1-01A-21-A23Y-20	c2	k5	k5	no	MALE	57	-0.54104	-0.442701	-0.474248	0.0519634	1.29915	0.449233	-1.11675	-0.315228	-0.913417	-1.02103	-1.13689	-0.491215	0.676976	-1.57573	-0.0543829	0.114383	1.23955	-0.838124	-1.25384	0.158324	0.727538	-0.144257	-0.987287	-0.468566	-0.604227	-1.96017	-2.04107	-1.80245	-0.57243	0.402478	0.278175
BLCA	TCGA-E7-A4IJ	TCGA-E7-A4IJ-01A-31R-A26T-07	NA	c2	k5	---	no	MALE	56	1.21676	0.40936	1.17783	-0.469592	0.0853078	1.34368	-0.313701	-0.350518	-0.697179	-1.20413	-0.447301	-0.375265	-0.603931	0.136656	0.455942	-0.139678	-1.11669	-0.203004	0.871361	0.909412	0.37302	-1.13013	-0.842199	-0.25474	-0.301542	-1.27814	-0.642506	-0.276208	-0.224802	-0.0288056	-0.248982
BLCA	TCGA-E7-A4XJ	TCGA-E7-A4XJ-01A-11R-A26T-07	TCGA-E7-A4XJ-01A-21-A457-20	c6	k5	k5	no	MALE	66	0.349526	-0.656852	-0.692452	-0.554489	0.152061	0.964203	-1.12125	1.25747	-0.518462	0.00995665	-1.89145	-0.73244	0.652024	-1.5888	-1.27954	-0.625038	-0.533063	-1.43497	-1.44614	-0.88017	-1.36207	-0.650739	-1.27131	-0.916501	-0.253327	-1.72567	-2.21679	-1.25092	-0.450849	-0.657829	-1.72894
BLCA	TCGA-E7-A519	TCGA-E7-A519-01A-11R-A26T-07	TCGA-E7-A519-01A-21-A457-20	c1	k3	k5	no	MALE	72	-1.06987	-0.594403	-1.37892	-2.42172	2.01509	1.44257	-2.81509	-0.124881	-0.0281995	-0.757012	-2.9425	-1.29101	-0.434926	0.679198	0.583841	-1.99689	-1.14512	-0.0408879	0.511004	1.26849	-0.398611	0.254943	0.500724	0.714369	0.688166	-1.15806	-0.0158614	-2.73572	1.58681	-0.0111201	-1.64746
BLCA	TCGA-E7-A541	TCGA-E7-A541-01A-11R-A26T-07	TCGA-E7-A541-01A-21-A458-20	c2	k2	k5	no	MALE	66	-0.589305	-1.1118	-0.417508	-0.616906	-0.207996	1.11242	-0.497065	-0.446373	-1.02134	-0.555337	-0.365177	-0.590015	0.395128	1.29025	0.763696	-0.164092	-0.0123988	0.621828	1.36782	1.0276	-0.259765	-0.235322	0.262248	0.21856	0.688129	-0.110863	0.442495	0.354963	0.451683	-0.097948	-0.0666529
BLCA	TCGA-E7-A5KE	TCGA-E7-A5KE-01A-11R-A28M-07	TCGA-E7-A5KE-01A-21-A457-20	c6	k5	k5	no	FEMALE	78	-0.780157	-1.55091	-1.05537	-0.964946	-0.266254	1.35199	1.11293	0.637486	-2.42578	-1.44716	-1.57565	-0.831327	-0.336515	-1.21903	-2.14641	-0.153372	-0.28758	-2.3591	-1.90753	-1.77022	-1.27749	-1.01747	-1.34449	-1.5711	-1.46698	-2.50811	-2.29931	-0.818957	-1.21962	-1.49532	-0.709774
BLCA	TCGA-E7-A5KF	TCGA-E7-A5KF-01A-11R-A28M-07	TCGA-E7-A5KF-01A-21-A457-20	c6	k5	k5	no	MALE	67	0.485594	0.530721	0.52688	0.24119	0.118235	2.55838	-0.182845	0.148864	-1.55909	-1.0361	-1.42721	-1.46299	-1.02053	-0.98739	-0.776421	0.70365	0.360263	-1.31076	-0.971026	-1.42881	-0.21143	-1.40475	-1.4698	-1.33484	-2.45178	-2.93976	-1.52032	-1.19426	-1.39906	-0.202222	-2.26913
BLCA	TCGA-E7-A677	TCGA-E7-A677-01A-11R-A30C-07	TCGA-E7-A677-01A-21-A458-20	c2	k3	k10	no	MALE	81	0.0308879	1.21772	0.358754	-1.34704	-0.984971	0.305366	-1.03654	-0.653466	-0.391468	1.35446	0.748973	1.06011	1.37469	-0.0142675	-0.127284	-0.180612	1.32252	0.0557772	0.121825	-0.205222	0.93747	1.53038	0.00173576	-0.307701	0.338526	-0.864575	0.799395	0.722688	0.544869	0.0755387	0.606932
BLCA	TCGA-E7-A678	TCGA-E7-A678-01A-11R-A30C-07	TCGA-E7-A678-01A-21-A458-20	c6	k5	k5	no	MALE	55	-0.241324	-0.134482	0.38934	0.61463	1.47746	2.36614	-1.39034	0.724017	-1.41436	-1.56692	-2.5124	-2.23542	-1.52875	-0.834085	0.137154	-0.520964	-0.520705	-1.15096	-0.422196	0.223803	-0.0863051	-1.0145	-2.01004	-0.501149	-1.29064	-2.11905	-2.17279	-2.90106	-1.14951	0.488598	-1.91538
BLCA	TCGA-E7-A6MD	TCGA-E7-A6MD-01A-41R-A352-07	TCGA-E7-A6MD-01A-31-A458-20	c8	k7	k1	no	MALE	66	1.26327	0.583332	0.771404	-0.468917	0.422488	0.0287102	-0.306511	-0.964422	0.748613	-0.712605	0.725186	0.8526	-0.308594	0.135808	1.19712	0.0588782	0.719835	0.292055	-0.316829	0.682287	1.03709	1.49788	-0.16816	1.68035	0.238938	0.435209	0.629954	-0.3901	1.34749	1.50067	-0.0782401
BLCA	TCGA-E7-A6ME	TCGA-E7-A6ME-01A-22R-A32O-07	TCGA-E7-A6ME-01A-11-A458-20	c4	k5	k7	no	MALE	75	1.4475	1.01693	1.35066	0.516625	0.366537	-0.349853	-0.155043	0.0974184	-0.316129	-1.25362	1.49137	1.37652	-0.379288	1.0124	0.470897	-0.38893	0.450562	1.44568	0.953022	0.708881	1.42619	1.20343	0.21861	1.62634	-0.00816279	-0.640924	1.03341	0.956649	-0.259528	1.80417	1.49315
BLCA	TCGA-E7-A6MF	TCGA-E7-A6MF-01A-12R-A32O-07	TCGA-E7-A6MF-01A-21-A458-20	c2	k8	k5	no	MALE	37	0.417316	-1.67655	-1.85152	-0.107583	-1.18007	0.991005	-1.38163	0.38016	-1.92687	-2.55518	-0.27404	0.155449	1.57658	-1.07519	-0.355035	0.994507	2.15165	-0.452646	-1.90938	0.112371	1.13239	-0.404091	-0.421486	-0.150402	-1.17596	-1.96278	-1.20019	-3.1283	-1.78776	1.18638	-0.0860524
BLCA	TCGA-E7-A7DU	TCGA-E7-A7DU-01A-11R-A32O-07	TCGA-E7-A7DU-01A-21-A457-20	c6	k5	k5	no	MALE	73	-0.492226	-0.565177	0.127929	-1.12318	0.924629	2.33516	-1.41385	0.208328	-0.885087	-0.514146	-1.69689	-1.08705	-0.781442	-0.668274	-0.290894	-0.490259	-0.900957	-1.70696	-0.399811	-0.78683	-0.209687	0.00221123	-1.4559	-1.47267	-0.822262	-1.89158	-1.3871	-1.70852	-0.0607374	-0.486987	-1.00454
BLCA	TCGA-E7-A7DV	TCGA-E7-A7DV-01A-11R-A33J-07	TCGA-E7-A7DV-01A-21-A457-20	c10	k3	k3	no	MALE	44	0.366862	0.830184	1.8848	0.89602	1.37079	-1.50238	-0.0211869	-0.131513	0.799728	1.08159	0.0935722	-1.03262	-2.5153	0.205676	-0.0930033	-1.21219	-1.3684	1.30505	1.02407	-0.222786	-1.16419	0.126651	1.58043	-1.12812	1.17592	2.26898	0.908164	1.0367	0.822903	-1.11209	0.548117
BLCA	TCGA-E7-A7PW	TCGA-E7-A7PW-01A-11R-A352-07	TCGA-E7-A7PW-01A-21-A458-20	c4	k5	k5	no	MALE	63	1.71521	2.41483	2.47276	1.01014	1.64694	0.445082	-0.174866	0.435317	-0.939942	-0.945399	1.58974	0.733056	-0.0953878	-0.29866	-0.390021	0.691461	0.105062	-0.677264	-0.426687	0.0863502	1.12987	-0.218601	-0.039838	0.388569	-0.697987	-1.13098	-0.112508	-0.0758078	-0.790449	1.10338	1.00049
BLCA	TCGA-E7-A7XN	TCGA-E7-A7XN-01A-11R-A352-07	TCGA-E7-A7XN-01A-21-A459-20	c10	k2	k8	no	MALE	66	-0.653768	0.36302	-0.275743	0.356389	0.307266	1.0994	0.15934	1.5507	-1.17213	0.0644517	-0.980187	-1.17056	0.524711	2.92023	1.41727	0.203506	-0.372862	1.44035	1.79465	1.25293	-1.02479	-1.23064	0.343087	-0.466099	-0.461636	0.191592	1.52052	0.657195	-0.0296588	0.666395	-1.54826
BLCA	TCGA-E7-A85H	TCGA-E7-A85H-01A-11R-A352-07	TCGA-E7-A85H-01A-21-A458-20	c2	k5	k5	no	MALE	64	0.0816138	-0.944184	0.631308	1.26736	1.1097	0.149231	0.904896	1.53475	-0.556736	-1.27526	-0.187558	-0.0561631	-0.602436	0.169072	0.243728	0.0671216	-1.1177	0.259093	0.205761	-0.0249038	0.460622	-1.23535	-0.894801	0.132134	-0.675567	0.230856	-0.118276	0.437503	0.153552	0.757815	-0.133693
BLCA	TCGA-E7-A8O7	TCGA-E7-A8O7-01A-11R-A36F-07	TCGA-E7-A8O7-01A-21-A458-20	c2	k8	k7	no	MALE	52	0.227881	-0.252213	-0.103078	-0.679769	-0.914843	2.50972	-1.07345	-0.465092	-1.32368	-0.258854	-0.140919	-0.443059	0.0427922	0.606953	0.22575	-0.0406891	1.29478	-0.0480337	-0.398442	0.135777	0.115729	0.249493	0.426539	0.10579	0.468478	-0.98885	-0.562132	-1.49705	0.756856	-0.0451524	-0.975919
BLCA	TCGA-E7-A8O8	TCGA-E7-A8O8-01A-11R-A36F-07	TCGA-E7-A8O8-01A-21-A458-20	c6	k5	k5	no	MALE	59	0.115536	-0.205622	-0.622959	-0.581655	1.51614	0.780819	-0.287294	1.31059	-0.681229	-1.65971	-1.61772	-0.878963	-0.0151519	-0.716885	-0.47748	0.510289	-0.617652	-0.717202	-0.00117647	-0.561321	-0.762935	-0.644099	-1.41538	-0.679408	-0.660213	-1.74834	-1.90611	-0.713085	0.0260174	-0.0603622	-0.507195
BLCA	TCGA-E7-A97P	TCGA-E7-A97P-01A-11R-A38B-07	TCGA-E7-A97P-01A-21-A459-20	c3	k3	k8	no	MALE	73	-0.449983	0.448605	0.231571	0.49002	-0.0273706	0.261907	0.365299	-0.430597	0.459917	1.31649	0.591134	0.168721	1.04738	1.83845	1.56793	0.588671	0.108358	0.983489	1.67068	1.59922	-0.0078246	-0.147579	0.644069	0.244323	-0.629032	0.964247	2.11568	1.22961	0.256701	1.05056	0.576686
BLCA	TCGA-E7-A97Q	TCGA-E7-A97Q-01A-11R-A38B-07	NA	c8	k6	---	no	FEMALE	60	0.518569	-1.07135	-1.97513	-1.16042	-0.523111	-0.227877	-0.748767	-2.03244	-0.163449	-0.735075	0.332596	0.606984	-0.307475	-0.133854	0.160262	0.326299	0.891205	-0.0807115	-0.12331	0.723581	1.35846	0.900631	0.0750571	0.371462	-0.282249	0.62974	0.584497	-0.823252	-0.178721	-0.391276	1.73539
BLCA	TCGA-FD-A3B3	TCGA-FD-A3B3-01A-12R-A206-07	TCGA-FD-A3B3-01A-21-A209-20	c8	k4	k6	no	FEMALE	74	-1.10095	0.604333	0.145241	0.231263	-0.379899	-1.77976	1.49066	-0.150145	1.32756	1.29273	0.852695	1.03622	1.16276	1.82718	1.49765	1.45465	1.11	0.933985	1.8487	1.39192	1.19501	1.20992	1.88256	1.85701	0.425758	1.38639	2.30279	1.81071	0.574872	1.26848	1.03961
BLCA	TCGA-FD-A3B4	TCGA-FD-A3B4-01A-12R-A206-07	TCGA-FD-A3B4-01A-21-A209-20	c8	k6	k7	no	FEMALE	55	-0.939749	-0.699346	-0.454991	-0.863717	-0.486557	-1.64829	0.204855	-0.871128	1.40142	0.874072	0.914092	1.07328	0.898829	1.97776	0.964141	0.280346	0.194337	0.508362	1.43143	0.546844	0.682204	1.1926	0.867332	2.08478	-0.369964	0.546733	1.55883	1.27362	-0.152911	0.329504	0.956673
BLCA	TCGA-FD-A3B5	TCGA-FD-A3B5-01A-11R-A20F-07	TCGA-FD-A3B5-01A-21-A23Y-20	c7	k4	k8	no	MALE	86	-0.216611	1.39359	1.41204	0.282182	-0.0657661	0.0651311	-0.26711	-0.201996	-0.562112	0.93068	0.730703	0.519432	0.568277	-0.619341	-0.910785	-0.291677	-0.404798	-1.00844	-0.0421152	-1.05712	0.988744	-0.774152	0.23896	-0.30113	-0.849954	0.258504	0.492088	-0.132523	-1.2293	-0.271461	-0.270965
BLCA	TCGA-FD-A3B6	TCGA-FD-A3B6-01A-21R-A20F-07	TCGA-FD-A3B6-01A-11-A23Y-20	c10	k4	k7	no	MALE	75	-1.77338	-0.611477	0.147502	-0.327357	-0.475546	-0.825195	0.572431	0.507734	0.0712017	-0.0910688	-0.924355	-0.838752	-2.39609	0.662371	0.846629	1.73607	-0.694588	1.46625	1.25658	0.515967	-0.677736	-0.817124	1.43131	0.365296	-0.279253	1.14933	0.709068	0.858034	-0.2505	-0.97894	-0.4485
BLCA	TCGA-FD-A3B7	TCGA-FD-A3B7-01A-31R-A20F-07	TCGA-FD-A3B7-01A-41-A23Y-20	c8	k6	k2	no	MALE	66	-1.2043	-0.141634	-0.490436	0.114596	-0.71996	-2.00405	-0.044964	-0.446019	1.50676	1.05533	1.05601	0.900996	1.42323	1.41833	1.77809	-0.445712	0.404155	0.821591	1.10252	1.07013	1.35707	1.49932	2.50392	1.78586	0.582086	1.51691	2.46998	1.89336	1.71871	0.583935	1.50426
BLCA	TCGA-FD-A3B8	TCGA-FD-A3B8-01A-31R-A20F-07	TCGA-FD-A3B8-01A-41-A23Y-20	c8	k6	k3	no	MALE	56	-0.344554	-0.114976	-0.492521	-0.196336	-1.02474	-2.31325	-0.327351	-1.93967	2.24252	0.866128	1.61786	0.912968	1.0217	2.27184	1.99575	0.402318	0.637316	1.48113	1.34887	1.77435	1.97024	2.5349	2.83454	2.55394	0.783244	1.99147	2.81553	0.627192	1.60979	0.810339	1.8792
BLCA	TCGA-FD-A3N5	TCGA-FD-A3N5-01A-11R-A21D-07	TCGA-FD-A3N5-01A-21-A23Y-20	c10	k4	k4	no	MALE	69	-1.53591	0.0769116	-0.47422	0.122362	-1.02726	-0.358335	0.887019	-0.0625533	-0.480695	1.00479	-0.560418	-0.546969	0.00858328	1.13215	-0.204643	1.33275	-0.156299	0.289323	0.945416	-0.235612	-0.542203	-1.12955	0.54049	-0.686491	-0.66994	0.0449226	0.742241	1.76088	-0.285963	-1.05551	-0.411103
BLCA	TCGA-FD-A3N6	TCGA-FD-A3N6-01A-11R-A21D-07	TCGA-FD-A3N6-01A-21-A23Y-20	c10	k4	k4	no	FEMALE	43	-1.02978	1.97414	1.59885	1.47848	-0.385	-0.700571	1.2176	1.43211	-0.118039	0.47101	0.0640731	-0.0265372	0.791631	-0.0105531	0.054166	1.02022	0.726856	0.0383954	0.338835	0.231513	-0.467653	-1.43666	0.0485374	-0.660222	-1.13965	-0.381818	0.824233	0.326454	-1.59691	-0.479016	-1.37595
BLCA	TCGA-FD-A3NA	TCGA-FD-A3NA-01A-11R-A21D-07	TCGA-FD-A3NA-01A-21-A23Y-20	c3	k10	k5	no	MALE	60	0.368431	0.237465	1.0205	0.106099	-0.250799	0.632498	0.354404	-0.258926	0.412573	0.173596	0.674312	0.86288	-0.357592	0.208108	0.324566	-0.0219552	-0.384733	0.74041	0.515806	0.201246	0.157402	0.349563	0.764131	-0.490947	0.354341	0.880086	0.471467	0.503383	0.868824	-0.288894	-0.0383785
BLCA	TCGA-FD-A3SJ	TCGA-FD-A3SJ-01A-12R-A22U-07	TCGA-FD-A3SJ-01A-21-A23Y-20	c8	k7	k7	no	MALE	59	1.85987	0.563271	0.40991	1.057	0.353118	-1.25716	0.894885	0.16598	0.641238	-0.957336	0.962816	0.821567	-0.274477	-0.636589	0.346987	0.0947082	0.168	-0.328428	-0.753564	-0.304467	0.936268	1.07397	-0.432621	1.2132	0.294444	0.297659	-0.45389	0.275757	-0.444667	-0.381639	0.571413
BLCA	TCGA-FD-A3SL	TCGA-FD-A3SL-01A-21R-A22U-07	TCGA-FD-A3SL-01A-41-A23Y-20	c8	k7	k7	no	MALE	60	0.714585	-0.491859	-0.353339	-0.474909	-0.587042	-0.720817	-0.042878	-2.01763	1.35849	-0.056483	1.21668	0.0249118	0.123154	-0.198346	0.025427	-1.63213	0.0243546	0.434698	-1.01141	0.644271	-0.15133	1.3328	0.13015	1.02709	0.511932	1.36813	0.721371	-0.242135	0.0159675	-0.897603	1.49193
BLCA	TCGA-FD-A3SM	TCGA-FD-A3SM-01A-11R-A22U-07	TCGA-FD-A3SM-01A-21-A23Y-20	c7	k6	k9	no	MALE	70	0.0949035	1.66743	2.52127	0.00132277	-0.654086	-0.288433	-0.0215295	-1.54837	0.34283	1.35677	1.62631	-0.0912561	0.75753	-0.543636	-0.826295	0.040659	-0.35179	-0.234596	-0.450543	-1.12233	0.201093	0.537642	-0.213566	-0.207091	-0.210865	0.370393	-0.244799	-0.444096	-0.525024	-1.2564	-0.861964
BLCA	TCGA-FD-A3SN	TCGA-FD-A3SN-01A-12R-A22U-07	TCGA-FD-A3SN-01A-21-A23Y-20	c7	k6	k10	no	MALE	79	-0.858207	-0.663782	-0.0671039	-0.972558	-0.109113	0.116828	0.0148868	-0.363297	0.0953815	0.346178	-0.375264	-0.470807	0.12615	-0.224001	-0.561786	-0.233472	-0.52971	-0.315086	-0.0617087	0.104126	-0.801532	-0.862186	-0.18528	-0.435554	0.0246855	0.710611	0.29024	-0.17129	0.832694	-1.9791	0.355349
BLCA	TCGA-FD-A3SO	TCGA-FD-A3SO-01A-11R-A22U-07	TCGA-FD-A3SO-01A-21-A23Y-20	c7	k4	k6	no	MALE	68	-1.3957	-0.897745	-0.238732	0.257144	-1.31184	-0.796882	1.05414	0.15267	0.565347	0.0642902	-0.245158	-0.523549	-0.184691	0.153032	0.0827521	0.577973	0.120694	0.659505	0.650304	0.113789	-0.294701	-0.514553	0.965895	0.406724	-0.622652	0.947503	0.343159	0.909938	0.172107	-1.30408	-0.58036
BLCA	TCGA-FD-A3SP	TCGA-FD-A3SP-01A-31R-A22U-07	TCGA-FD-A3SP-01A-41-A23Y-20	c8	k6	k8	no	MALE	60	-0.558654	-0.0507156	-0.236055	-0.96724	-1.38449	-2.74886	-0.769201	-2.42703	2.14491	1.03966	0.981594	1.03598	0.960778	0.485699	0.920286	-0.634114	0.558395	1.11202	1.13859	0.908388	0.732656	1.59163	1.72635	0.763858	1.13314	1.92516	1.70488	0.795485	0.448077	-0.203462	1.64376
BLCA	TCGA-FD-A3SQ	TCGA-FD-A3SQ-01A-21R-A22U-07	TCGA-FD-A3SQ-01A-11-A23Y-20	c8	k7	k7	no	MALE	62	0.305261	0.0538557	-0.740387	-0.361643	-0.720555	-1.02117	-2.43634	-2.21602	1.22597	0.071179	1.2128	1.5894	0.928192	0.403357	0.104812	-0.977827	0.470519	0.876093	-0.30669	0.231638	1.33435	1.78346	0.796789	1.68475	1.45866	1.16989	0.492308	-1.28121	0.138183	0.194004	0.71583
BLCA	TCGA-FD-A3SR	TCGA-FD-A3SR-01A-11R-A22U-07	TCGA-FD-A3SR-01A-21-A23Y-20	c8	k6	k7	no	MALE	68	-0.0741835	-1.14829	-1.35289	-1.21408	-1.60926	0.294133	0.17109	-1.6024	-0.17555	-1.73451	0.633162	0.177411	-1.62183	1.41151	0.822204	-0.659756	0.341177	0.489919	0.837673	0.707868	0.930246	1.28604	0.0262856	0.988487	0.575651	0.739154	-0.282388	0.0227629	0.142091	0.707261	2.44957
BLCA	TCGA-FD-A3SS	TCGA-FD-A3SS-01A-12R-A22U-07	TCGA-FD-A3SS-01A-21-A23Y-20	c2	k5	k8	no	MALE	66	-1.16954	-0.789661	-0.638025	0.238769	-0.0711338	0.260237	0.928447	-0.0157317	-0.418721	-0.0798719	-0.121527	-0.346089	-1.90752	-0.262929	-1.31115	0.807942	-0.131362	-1.0464	-0.724681	-0.401178	-0.612824	-0.638708	-0.0185726	-0.439481	-1.35478	-0.341644	-0.65693	0.429167	-1.78888	-0.882121	0.431765
BLCA	TCGA-FD-A43N	TCGA-FD-A43N-01A-11R-A23W-07	TCGA-FD-A43N-01A-21-A457-20	c3	k7	k8	no	MALE	76	0.742838	0.178105	-0.225659	-0.332032	-0.114343	1.01759	-0.600839	-1.01794	0.414245	0.89392	0.366074	0.908111	0.872776	0.0158212	-0.0154368	-0.618565	-0.290937	-0.640931	-0.049139	-0.201811	-0.0917002	0.162339	1.18364	0.300443	-0.0177482	0.434532	0.36185	-0.501089	0.392996	0.3939	-0.123939
BLCA	TCGA-FD-A43P	TCGA-FD-A43P-01A-31R-A23W-07	NA	c3	k2	---	no	MALE	74	0.8612	0.135336	1.31535	-0.143596	-0.404048	-0.70821	0.628641	0.422589	0.145078	-0.576717	1.36378	1.33739	-0.0502304	1.16565	1.95241	0.782298	1.23872	1.22498	0.986662	1.83795	1.5172	-0.488057	0.417556	2.25405	0.50491	0.829644	1.466	1.83999	0.690354	1.5851	1.54655
BLCA	TCGA-FD-A43S	TCGA-FD-A43S-01A-21R-A23W-07	TCGA-FD-A43S-01A-31-A457-20	c8	k7	k8	no	FEMALE	71	1.43997	0.701306	0.458021	-0.2509	1.34381	-0.284384	-2.80601	-0.902352	1.47328	0.642205	0.273625	0.492239	0.328503	-0.0896158	1.97333	-1.30725	-0.0458682	1.22441	0.180178	2.0691	2.02351	2.88892	1.2033	3.15618	1.33499	0.725285	1.68339	-1.83286	1.91156	2.4338	0.883335
BLCA	TCGA-FD-A43U	TCGA-FD-A43U-01A-11R-A23W-07	TCGA-FD-A43U-01A-21-A457-20	c3	k3	k7	no	MALE	70	1.57495	1.23177	0.219835	-0.651938	1.40109	-1.03832	-2.36774	-1.29317	2.11179	0.494909	0.0846287	0.159604	0.522205	1.38006	1.40668	-1.10139	-0.677385	1.40092	0.315851	1.60366	1.96141	0.876138	1.37831	1.28599	2.47407	2.34043	1.1631	-1.18549	1.92937	1.44771	1.45231
BLCA	TCGA-FD-A43X	TCGA-FD-A43X-01A-11R-A23W-07	TCGA-FD-A43X-01A-21-A457-20	c6	k5	k5	no	MALE	84	-1.5214	-1.28066	-0.355501	-1.11342	-0.185293	1.66346	-1.22932	0.189593	-1.20698	-1.1237	-1.9995	-1.13488	-0.392919	-1.51673	-1.56411	-1.06642	-0.359438	-1.73465	-0.911221	-1.13143	-1.12193	-0.527684	-1.61619	-1.56976	-0.934153	-2.20963	-2.79437	-2.29196	-1.87384	-0.401287	-0.604852
BLCA	TCGA-FD-A43Y	TCGA-FD-A43Y-01A-21R-A26T-07	TCGA-FD-A43Y-01A-31-A457-20	c7	k6	k7	no	MALE	65	-0.697746	0.325989	1.05462	-0.441463	-0.0891126	-0.958575	-0.275448	-0.00933125	1.77054	0.887863	0.847814	0.715242	1.00415	1.01991	-0.257181	-0.0850868	-0.284629	0.0902643	1.48604	-0.000996945	-0.382297	-0.140865	-0.173088	-0.197824	0.613896	1.17445	1.34521	-0.609543	-0.451118	-0.021762	-0.785489
BLCA	TCGA-FD-A5BR	TCGA-FD-A5BR-01A-11R-A26T-07	TCGA-FD-A5BR-01A-21-A457-20	c8	k3	k4	no	MALE	57	0.709239	-0.597201	-0.830844	-0.678621	-0.49375	-0.0460827	-1.30585	-0.982521	0.772953	0.088981	0.633419	1.35522	0.544108	-0.0244733	1.23836	-0.136899	0.806651	0.326503	-0.422514	0.418048	1.45694	1.55589	1.08069	2.33892	0.923961	0.362827	1.23393	-0.287998	1.37076	0.924252	0.583443
BLCA	TCGA-FD-A5BS	TCGA-FD-A5BS-01A-21R-A26T-07	TCGA-FD-A5BS-01A-11-A457-20	c8	k3	k3	no	MALE	68	-0.159216	0.235709	0.793105	0.100581	0.889553	-1.92396	-1.8398	-0.8221	2.08341	0.847477	0.479202	0.35761	-0.337914	3.58644	2.51788	-0.24458	-0.180792	2.14089	1.96122	2.89382	1.28012	1.00233	1.59975	2.97128	1.20423	2.77464	3.46251	-0.291922	2.2447	2.55614	1.41661
BLCA	TCGA-FD-A5BT	TCGA-FD-A5BT-01A-11R-A26T-07	TCGA-FD-A5BT-01A-21-A457-20	c8	k6	k6	no	MALE	84	-0.688875	-0.610365	-0.227633	-0.759823	1.22157	-1.66845	-1.60884	-1.0802	2.47587	1.1878	-1.66675	-0.578863	-0.743978	1.25969	1.66517	-2.86605	-1.8036	1.66863	1.26934	2.19947	-0.438474	1.51658	1.25729	1.33927	0.893006	1.73148	1.82	-0.560518	1.66274	0.433413	0.813179
BLCA	TCGA-FD-A5BU	TCGA-FD-A5BU-01A-31R-A26T-07	NA	c7	k6	---	no	FEMALE	76	-0.333894	-0.0838186	0.851295	-0.504043	-0.613852	-1.07289	-0.215783	-0.602429	1.31687	0.979718	0.509225	0.0521103	1.6756	0.271269	0.418617	-1.33129	-0.895582	0.571992	0.462689	-0.512411	1.07285	0.705536	0.76495	1.41749	0.785553	0.864461	1.22396	0.0208825	-0.116841	-0.157579	0.860455
BLCA	TCGA-FD-A5BV	TCGA-FD-A5BV-01A-11R-A26T-07	TCGA-FD-A5BV-01A-21-A457-20	c2	k5	k4	no	FEMALE	47	0.0492477	-0.887171	-0.822499	-1.60109	-0.140847	0.588931	0.728035	-0.105239	-0.363202	-0.33999	-0.249331	-0.386865	-0.510917	-1.08866	-0.458821	-0.146578	-0.758054	-1.19458	-1.0273	-1.18266	-0.617172	-0.0230113	-1.01441	-0.684132	-0.665483	-0.621875	-0.80455	0.077133	-0.0642051	-0.762832	-1.01348
BLCA	TCGA-FD-A5BX	TCGA-FD-A5BX-01A-11R-A26T-07	TCGA-FD-A5BX-01A-21-A457-20	c7	k6	k4	no	MALE	82	-0.424465	0.165166	-0.365251	0.649945	2.12669	-2.71735	-1.31256	-0.771525	3.2346	0.997592	-0.312338	-0.671783	0.678091	-0.431924	-0.263473	-2.22973	-1.3413	0.563081	0.511241	1.30191	-0.446287	0.65489	0.186529	-0.0940104	2.3002	1.60869	0.689496	-1.05726	-0.302724	-0.0447117	1.20824
BLCA	TCGA-FD-A5BY	TCGA-FD-A5BY-01A-31R-A28M-07	NA	c7	k6	---	no	FEMALE	63	0.16189	0.194883	0.562432	-0.574077	-0.0510042	0.19132	0.374949	-1.00516	0.660954	0.349098	0.295657	-0.100375	0.829829	0.0717576	-0.369417	-0.125817	-0.683585	0.211242	0.0856731	-0.12819	-0.0415339	0.879679	0.485909	-0.381821	0.796237	0.664002	0.17549	1.26752	0.129432	-1.19371	-0.171474
BLCA	TCGA-FD-A5BZ	TCGA-FD-A5BZ-01A-11R-A28M-07	TCGA-FD-A5BZ-01A-21-A457-20	c8	k6	k7	no	FEMALE	77	0.352772	0.533111	-0.724154	-0.0808529	-0.715057	-1.52623	-1.01784	-2.20161	1.76038	0.702119	1.08485	1.51601	0.955783	-0.577909	-0.119058	-0.0273077	-0.402606	-0.391319	-0.774913	-0.104623	1.03968	1.98041	0.581409	0.760946	0.878641	0.998441	0.689078	-0.0581294	-0.277272	-0.0456781	1.52769
BLCA	TCGA-FD-A5C0	TCGA-FD-A5C0-01A-11R-A28M-07	TCGA-FD-A5C0-01A-21-A457-20	c2	k7	k7	no	MALE	61	-0.0589325	-0.364224	0.530195	-0.95991	-0.707266	1.37522	0.598756	-0.714696	-0.350068	-0.146288	-0.200768	-0.0753139	-0.707746	-0.514216	-0.282914	0.672065	0.33831	-0.447935	-1.37456	-0.28191	0.432244	0.394808	0.302909	-0.202262	0.366774	0.172222	-0.307862	0.644367	-0.427461	-0.370845	1.41964
BLCA	TCGA-FD-A5C1	TCGA-FD-A5C1-01A-11R-A28M-07	TCGA-FD-A5C1-01A-21-A457-20	c3	k3	k7	no	FEMALE	61	-0.368538	-0.170705	0.613575	0.44058	1.19146	-0.675492	-0.692043	0.0385927	1.49227	1.06098	0.147665	0.119289	0.407424	1.82038	0.928961	-0.844533	-1.31544	1.64296	2.06845	1.1173	0.424627	0.375304	1.66974	0.890038	1.13123	1.5455	2.05913	1.20205	0.985795	1.15946	0.175491
BLCA	TCGA-FD-A62N	TCGA-FD-A62N-01A-11R-A30C-07	TCGA-FD-A62N-01A-21-A458-20	c3	k3	k7	no	MALE	69	-0.740556	0.0521043	-0.217094	-0.146707	0.0558597	-1.69993	-1.29759	-1.24768	1.54887	1.23521	-0.291286	0.239757	0.901577	2.31076	2.46432	-0.792875	-0.620502	1.99279	1.95899	1.97049	0.419632	1.16822	1.31019	2.21287	1.83377	1.96102	3.13898	0.619629	2.29241	1.61858	-0.035175
BLCA	TCGA-FD-A62O	TCGA-FD-A62O-01A-11R-A30C-07	TCGA-FD-A62O-01A-21-A458-20	c2	k7	k9	no	MALE	74	0.266417	-0.298546	-0.389435	-0.901089	-1.42769	0.80388	-0.131193	0.833067	-0.184317	-0.291569	-0.286546	0.426965	0.137912	-0.62367	-1.0549	-0.188645	0.391264	-1.28953	-1.55018	-1.32548	-0.324636	0.641839	0.435914	-0.580717	-0.314792	-0.537303	-0.42594	-1.22447	-0.967277	-0.83518	-0.909942
BLCA	TCGA-FD-A62P	TCGA-FD-A62P-01A-32R-A30C-07	NA	c3	k3	---	no	MALE	76	-0.551249	-0.257881	0.0557663	0.0979527	0.51245	0.331218	-0.365188	0.238166	0.512422	0.179295	-0.239132	0.167012	0.0428944	0.21815	0.339552	-1.03083	-0.410477	0.579436	0.0802144	0.472066	0.7298	1.21415	0.875511	0.0258704	0.707053	1.36903	0.601759	0.176476	0.655588	-0.185125	1.23104
BLCA	TCGA-FD-A62S	TCGA-FD-A62S-01A-11R-A30C-07	TCGA-FD-A62S-01A-21-A458-20	c8	k6	k7	no	FEMALE	60	-0.855334	-0.698313	-0.312639	-0.81962	-1.0942	-2.17412	-0.470862	-1.87875	2.02707	0.754165	0.869655	1.71752	1.43008	1.06605	0.869907	0.580243	0.354074	0.81621	0.303383	0.112062	1.2595	1.34841	1.01434	1.25982	1.39955	1.44486	1.40941	0.359874	0.635697	0.077337	1.15802
BLCA	TCGA-FD-A6TA	TCGA-FD-A6TA-01A-12R-A33J-07	TCGA-FD-A6TA-01A-21-A458-20	c3	k6	k2	no	MALE	58	0.682604	0.414614	0.584059	-0.28378	0.128204	0.566157	-0.747414	-1.47807	0.874119	0.619327	0.600792	0.467248	0.0101648	0.515153	0.873229	-0.128451	0.453221	0.667216	0.233521	0.306033	1.44527	0.746896	0.488777	1.79687	0.728531	0.811455	0.299126	0.361961	0.749414	0.811542	0.984087
BLCA	TCGA-FD-A6TB	TCGA-FD-A6TB-01A-12R-A33J-07	TCGA-FD-A6TB-01A-21-A458-20	c8	k3	k7	no	MALE	82	1.12066	1.52657	-0.404274	-0.0699728	-0.310377	-1.68041	-1.61761	-1.26546	0.809241	0.02609	1.86682	1.49903	0.68675	1.88223	1.56402	0.451751	1.13927	1.12889	0.511575	1.58738	1.5299	1.54574	1.05049	3.203	1.37834	1.19495	1.74755	0.905159	1.60295	1.75375	1.88735
BLCA	TCGA-FD-A6TC	TCGA-FD-A6TC-01A-21R-A33J-07	NA	c7	k6	---	no	FEMALE	79	-0.500452	0.2162	0.672626	-0.958937	-0.347063	-0.10369	-0.223081	-1.18514	0.622691	0.409015	0.21787	0.408384	0.128803	-0.690733	-0.857795	0.156589	-0.275145	-0.445629	-0.510425	-0.746301	0.785753	0.827145	0.850505	-0.360537	0.31654	0.507039	0.27385	0.232559	0.288687	-0.0807592	0.682054
BLCA	TCGA-FD-A6TD	TCGA-FD-A6TD-01A-51R-A33J-07	TCGA-FD-A6TD-01A-61-A458-20	c3	k3	k7	no	MALE	77	-0.0847154	0.839206	1.11302	0.267065	0.615896	-0.042382	-0.444685	-0.229925	1.24002	1.59994	0.664383	0.0265344	0.923152	0.65313	0.499467	-0.221403	-0.261098	1.27487	1.35729	0.790702	0.682971	0.116169	1.63844	1.07948	1.6908	0.991855	1.8144	0.806441	1.29238	0.368673	0.118835
BLCA	TCGA-FD-A6TE	TCGA-FD-A6TE-01A-12R-A33J-07	TCGA-FD-A6TE-01A-21-A458-20	c6	k5	k6	no	MALE	54	1.67345	2.40839	1.85545	1.61411	0.0587843	0.462843	0.99952	0.285305	-2.04244	0.694855	0.196494	-0.942405	-1.67927	-0.161487	0.166071	2.03182	0.126412	1.06073	0.705631	0.8586	-0.188044	-1.05766	-0.113959	-0.385867	-0.768647	-0.830295	-0.775768	1.32093	-1.5559	-0.374549	-0.726006
BLCA	TCGA-FD-A6TF	TCGA-FD-A6TF-01A-52R-A32O-07	TCGA-FD-A6TF-01A-41-A458-20	c8	k6	k7	no	FEMALE	80	0.10375	0.494215	0.00707238	0.494411	-0.114695	-0.898954	-0.371118	-0.0505841	0.987868	0.919162	0.61096	0.040719	-0.0801024	-1.04053	-0.0328771	-1.15054	-1.15943	0.0812567	-0.578815	0.157726	-0.707967	2.03299	0.78826	1.22826	0.122029	1.01039	0.462276	-0.331562	0.768477	0.282924	0.574263
BLCA	TCGA-FD-A6TG	TCGA-FD-A6TG-01A-11R-A32O-07	TCGA-FD-A6TG-01A-21-A458-20	c8	k7	k3	no	MALE	73	0.41678	0.261853	0.612629	0.304586	-0.0831276	-0.584225	-0.94884	-0.967914	0.791898	-0.0578842	0.88821	0.785523	0.0694366	-0.638013	0.601177	-0.359225	-0.0876461	0.73786	-0.684471	0.56177	1.28466	1.82106	-0.253049	1.25222	1.15592	1.06085	0.212102	-0.698231	-0.0551053	0.257876	1.23891
BLCA	TCGA-FD-A6TH	TCGA-FD-A6TH-01A-11R-A32O-07	TCGA-FD-A6TH-01A-21-A458-20	c7	k6	k1	no	MALE	63	-0.167836	0.437785	1.56679	1.07923	-0.0133916	-0.811107	1.01844	0.563616	0.617648	1.26287	-0.126821	0.462513	-0.6011	0.261954	-0.582201	0.19544	-0.917387	-0.338914	0.0654636	-0.412024	-0.980052	0.300848	0.455643	0.75679	0.935469	0.669275	-1.14386	1.07949	-0.39646	-0.83206	0.785521
BLCA	TCGA-FD-A6TI	TCGA-FD-A6TI-01A-11R-A32O-07	TCGA-FD-A6TI-01A-21-A458-20	c2	k7	k8	no	MALE	73	1.96737	1.5595	0.108283	2.08559	1.67218	1.70681	-1.21848	-0.50011	-0.469764	0.437219	0.463947	-0.210156	-0.661586	-0.433125	-0.584071	-1.15524	-0.246843	0.298099	-1.01593	0.102577	0.132694	1.27653	0.488072	-0.580509	0.0828143	-0.108457	-0.736948	-1.965	-0.481844	-0.219289	-0.762936
BLCA	TCGA-FD-A6TK	TCGA-FD-A6TK-01A-42R-A33J-07	TCGA-FD-A6TK-01A-51-A457-20	c7	k6	k7	no	MALE	60	-0.626062	-0.215354	0.353461	-0.364254	-0.249008	-1.27382	0.12743	-1.69529	1.40629	0.810953	0.504139	0.535221	0.169941	0.758014	1.07873	0.359006	-0.068118	0.779048	1.47985	0.977638	0.739694	1.37241	0.990581	1.03272	0.190127	0.975424	2.03818	1.49509	0.795029	0.545151	0.716896
[truncated: 10,390 more rows]

## Sheet: CCLE
	cancer type	cell line	Proteome-based pan-cancer subtype k1-k10 (mRNA data)	Proteome-based pan-cancer subtype k1-k10 (RPPA data)
CHLA15_AUTONOMIC_GANGLIA	AUTONOMIC_GANGLIA	CHLA15	k1	---
NB1643_AUTONOMIC_GANGLIA	AUTONOMIC_GANGLIA	NB1643	k1	---
CHP126_AUTONOMIC_GANGLIA	AUTONOMIC_GANGLIA	CHP126	k3	k10
[truncated: 1,081 more rows]
