# Supplementary material for: Pan-cancer molecular subtypes revealed by mass-spectrometry-based proteomic characterization of more than 500 human cancers
Source: Nat Commun. 2019 Dec 12;10:5679. doi: 10.1038/s41467-019-13528-0 (PMC6908580; doi:10.1038/s41467-019-13528-0)
Supplement: Supplementary file 5 — Supplementary Data 2 [file 41467_2019_13528_MOESM5_ESM.xlsx]

## Sheet: CPTAC Confirm-Disc TOTAL
					proteome-based subtype correlations (t-statistic, given subtype vs rest of tumors)										proteome-based subtype correlations (p-value, given subtype vs rest of tumors)										proteome-based subtype correlations (fdr, given subtype vs rest of tumors)										membership in selected GO term categories													mRNA-based subtype correlations (t-statistic, given subtype vs rest of tumors)
					k1	k2	k3	k4	k5	k6	k7	k8	k9	k10	k1	k2	k3	k4	k5	k6	k7	k8	k9	k10	k1	k2	k3	k4	k5	k6	k7	k8	k9	k10	T cell activation	positive regulation of T cell activation	MHC protein complex	humoral immune response	complement activation	Golgi apparatus part	hemoglobin complex	endoplasmic reticulum part	growth factor binding	extracellular matrix	cell adhesion	collagen binding	cytoskeleton	c1	c2
Gene	NCBIGeneID	Authority	Description	num cancer types with data	t	t	t	t	t	t	t	t	t	t	p	p	p	p	p	p	p	p	p	p	fdr	fdr	fdr	fdr	fdr	fdr	fdr	fdr	fdr	fdr	GO	GO	GO	GO	GO	GO	GO	GO	GO	GO	GO	GO	GO	t	t
A1BG	1	HGNC:5	alpha-1-B glycoprotein	5	0.38	-5.33	9.33	-1.25	-7.22	2.54	4.97	-1.82	3.73	-4.47	0.701579	1.49036e-07	2.9282e-19	0.212657	1.81255e-12	0.011285	9.02007e-07	0.0691218	0.000214872	9.67222e-06	0.838766	6.25277e-06	7.4425e-17	0.322841	4.98431e-11	0.0715579	8.96071e-06	0.260587	0.00231708	0.00139798	0	0	0	0	0	0	0	0	0	0	0	0	0	0.3	-0.78
A2M	2	HGNC:7	alpha-2-macroglobulin	5	-0.28	-2.6	9.26	1.22	-5.14	0.73	0.5	-1.46	2.44	-2.37	0.775914	0.00956141	4.94984e-19	0.222447	3.89558e-07	0.467009	0.615218	0.143796	0.0148657	0.0180044	0.885161	0.0417078	1.23241e-16	0.334165	3.71263e-06	0.697896	0.724109	0.387677	0.0594867	0.138087	0	0	0	0	0	0	0	0	1	0	0	0	0	-0.26	-0.94
NAT1	9	HGNC:7645	N-acetyltransferase 1	5	1.25	-0.07	-3.9	-2.76	2.3	-0.49	1.28	0.52	1.23	-0.47	0.212545	0.943946	0.000106674	0.00604735	0.0220635	0.62576	0.201499	0.601209	0.218739	0.638132	0.402435	0.974513	0.00131991	0.018266	0.0569722	0.813145	0.318775	0.802493	0.40339	0.842768	0	0	0	0	0	0	0	0	0	0	0	0	0	0.62	2.73
NAT2	10	HGNC:7646	N-acetyltransferase 2	1	NA	NA	0.26	NA	1.97	-0.82	-2.58	-0.13	NA	0.27	NA	NA	0.800205	NA	0.0586808	0.421062	0.015474	0.900735	NA	0.787593	NA	NA	0.894903	NA	0.127071	0.661128	0.0402705	0.958751	NA	0.919793	0	0	0	0	0	0	0	0	0	0	0	0	0	0.82	1.02
SERPINA3	12	HGNC:16	serpin family A member 3	5	-0.5	-3.21	8.4	-2.49	-7.54	2.25	4.43	-0.52	3.85	-3.79	0.619843	0.00138655	4.15908e-16	0.0131785	2.11733e-13	0.0248388	1.16509e-05	0.603267	0.000132801	0.00016664	0.786035	0.00979178	5.83227e-14	0.0346113	6.69502e-12	0.120428	8.35166e-05	0.803248	0.00154945	0.00760592	0	0	0	0	0	0	0	0	0	0	0	0	0	-0.44	-0.76
AAMP	14	HGNC:18	angio associated migratory cell protein	5	3.15	3.4	-2.04	-0.87	2.77	-1.08	-2.88	1.54	-4.16	0.52	0.00172287	0.000724799	0.0417769	0.385776	0.00588475	0.280215	0.00417718	0.125247	3.71525e-05	0.60262	0.00938904	0.00586587	0.131056	0.506973	0.0189206	0.53448	0.0135534	0.360207	0.000556673	0.821977	0	0	0	0	0	0	0	0	0	0	0	0	1	0.52	0.8
AARS	16	HGNC:20	alanyl-tRNA synthetase	5	2.75	0.58	1.98	2.24	0.73	-1.07	-3.78	0.59	-2.27	0.1	0.00617588	0.56249	0.0487825	0.025202	0.465988	0.283197	0.000177864	0.558555	0.0236881	0.918329	0.0269529	0.732625	0.145584	0.0585492	0.607337	0.537061	0.000890703	0.776161	0.0844768	0.973834	0	0	0	0	0	0	0	0	0	0	0	0	0	1.41	-1.25
ABAT	18	HGNC:23	4-aminobutyrate aminotransferase	5	2.66	-1.34	-1.57	-6.39	3.37	0.1	1.86	-2.57	-1.53	2.19	0.00815636	0.181317	0.117848	3.60254e-10	0.000800645	0.917226	0.0634557	0.010342	0.125678	0.0286756	0.0339047	0.356875	0.271119	1.25263e-08	0.0034329	0.965998	0.128797	0.0911094	0.275766	0.177357	0	0	0	0	0	0	0	0	0	0	0	0	0	-0.2	1.21
ABCA1	19	HGNC:29	ATP binding cassette subfamily A member 1	4	-2.69	0.12	1.75	0.94	-0.93	0.81	-0.33	-1.12	2.96	-0.95	0.00738992	0.906773	0.0818465	0.346217	0.350954	0.417834	0.745358	0.262424	0.00330684	0.340379	0.0312547	0.954901	0.210349	0.467731	0.495629	0.658762	0.826082	0.534547	0.0192686	0.643899	0	0	0	0	0	0	0	1	0	0	0	0	0	1.26	-0.61
ABCA2	20	HGNC:32	ATP binding cassette subfamily A member 2	3	-4.01	0.94	0.78	-0.09	-0.02	1.08	-0.21	-0.31	-0.31	2.08	7.65815e-05	0.350449	0.434106	0.929749	0.98206	0.279965	0.831025	0.755683	0.753526	0.0382118	0.000661489	0.551723	0.635633	0.954276	0.988279	0.534262	0.888029	0.893979	0.864195	0.207761	0	0	0	0	0	0	0	0	0	0	0	0	0	-0.94	2.22
ABCA3	21	HGNC:33	ATP binding cassette subfamily A member 3	2	0.02	-0.59	0.77	-2.62	0.64	0.15	1.65	-1.75	NA	0.5	0.982683	0.556272	0.44434	0.00962445	0.522897	0.883241	0.100455	0.0818726	NA	0.620703	0.992665	0.727664	0.644431	0.0269691	0.656882	0.952269	0.1854	0.284156	NA	0.832887	0	0	0	0	0	0	0	0	0	0	0	0	0	1.8	1.79
ABCB7	22	HGNC:48	ATP binding cassette subfamily B member 7	5	-6.56	2.27	-3.63	0.28	5.02	-1.69	-2.37	-1.16	1.44	3.96	1.31316e-10	0.0238703	0.000315443	0.779458	7.16615e-07	0.0909194	0.0181366	0.247598	0.150052	8.60197e-05	5.21455e-09	0.0826431	0.00318841	0.845807	6.43376e-06	0.277221	0.0458818	0.519714	0.312721	0.0053284	0	0	0	0	0	0	0	0	0	0	0	0	0	-1.13	1.03
ABCF1	23	HGNC:70	ATP binding cassette subfamily F member 1	5	-0.63	2.42	-1.72	6.25	0.79	0.4	-4.64	-1.26	-1.77	2.41	0.528459	0.0157198	0.0865496	8.45058e-10	0.427789	0.689157	4.33586e-06	0.207228	0.0774128	0.016074	0.71479	0.0609377	0.218931	2.61668e-08	0.570619	0.852127	3.53253e-05	0.473202	0.197173	0.129327	0	0	0	0	0	0	0	0	0	0	0	0	0	-0.42	-0.85
ABL1	25	HGNC:76	ABL proto-oncogene 1, non-receptor tyrosine kinase	5	-2.15	-2.11	0.87	-4.56	-4.42	3.21	6.94	0.63	-0.16	-0.67	0.0321687	0.0349813	0.385976	6.54165e-06	1.22547e-05	0.00142764	1.17598e-11	0.526783	0.874815	0.503935	0.100478	0.110446	0.590459	5.73408e-05	8.48673e-05	0.0161003	3.53343e-10	0.754121	0.938385	0.767374	1	0	0	0	0	0	0	0	0	0	1	0	1	-1.62	0.7
AOC1	26	HGNC:80	amine oxidase, copper containing 1	4	-0.38	-0.51	-3.25	NA	1.3	-0.28	-0.38	2.2	0.44	0.52	0.700739	0.613335	0.00123434	NA	0.195182	0.780587	0.703784	0.0281998	0.661727	0.601191	0.838451	0.772615	0.00930712	NA	0.320553	0.901303	0.794771	0.157021	0.80144	0.821597	0	0	0	0	0	0	0	0	0	0	0	0	0	0.73	1.25
ABL2	27	HGNC:77	ABL proto-oncogene 2, non-receptor tyrosine kinase	4	-2.53	0.67	-0.05	0.59	-0.57	0.65	2.12	-0.52	-1.52	-0.04	0.0117271	0.502982	0.957028	0.553243	0.570886	0.518921	0.0347915	0.603842	0.130303	0.964279	0.0454666	0.685255	0.977213	0.662726	0.697477	0.735629	0.0787606	0.803744	0.283542	0.990467	0	0	0	0	0	0	0	0	0	0	1	0	1	-0.15	-1.2
ABO	28	HGNC:79	ABO, alpha 1-3-N-acetylgalactosaminyltransferase and alpha 1-3-galactosyltransferase	2	0.89	-2.22	-0.83	NA	2.55	-0.77	-0.17	-0.35	0.66	-0.65	0.376178	0.0280078	0.40919	NA	0.0120024	0.443754	0.866458	0.728062	0.509728	0.516452	0.580945	0.0934083	0.61366	NA	0.0343	0.68037	0.913284	0.879478	0.68755	0.774199	0	0	0	0	0	0	0	0	0	0	0	0	0	1.63	-0.63
ABR	29	HGNC:81	active BCR-related	5	0.31	3.62	1.72	-2.82	-1.16	1.43	-1.51	0.04	-0.32	-0.72	0.758666	0.000320173	0.0852451	0.00491544	0.244928	0.153875	0.132804	0.969443	0.748237	0.471446	0.876137	0.00308504	0.216439	0.015343	0.379967	0.383444	0.230166	0.98668	0.861302	0.745484	0	0	0	0	0	0	0	0	0	0	0	0	0	0.22	-1.51
ACAA1	30	HGNC:82	acetyl-CoA acyltransferase 1	5	3.16	-0.37	-3.41	-2.33	3.49	-1.34	-3.17	-0.03	2.93	2.04	0.00165682	0.710771	0.000707302	0.0199194	0.000530131	0.181599	0.001635	0.977203	0.00354306	0.0419861	0.00910153	0.840009	0.00600493	0.048449	0.0024009	0.421705	0.00612761	0.989986	0.0203476	0.218966	0	0	0	0	0	0	0	0	0	0	0	0	0	2.81	-0.83
ACACA	31	HGNC:84	acetyl-CoA carboxylase alpha	5	-0.72	2.11	1.85	-2.48	2.98	-1.26	-3.6	-1.11	0.36	1.33	0.471948	0.0349011	0.0645915	0.0132974	0.00303224	0.209816	0.000348261	0.265512	0.719756	0.185007	0.670057	0.110251	0.178163	0.034871	0.0107677	0.459019	0.00159628	0.537786	0.841941	0.477603	0	0	0	0	0	0	0	0	0	0	0	0	1	0.74	0.33
ACACB	32	HGNC:85	acetyl-CoA carboxylase beta	3	0.25	1.67	3.57	-3.77	0.77	-0.43	-0.97	-2.43	0.44	1.18	0.804797	0.0957214	0.000405155	0.000189783	0.442079	0.66643	0.331562	0.0157127	0.657417	0.240623	0.90132	0.228487	0.00388898	0.000999633	0.584708	0.837555	0.463497	0.114643	0.799134	0.547798	0	0	0	0	0	0	0	0	0	0	0	0	0	2.5	-0.36
ACADL	33	HGNC:88	acyl-CoA dehydrogenase, long chain	4	0.05	-1.12	-0.08	-0.59	-0.01	-0.22	0.71	0.61	-1.28	1.56	0.963253	0.264654	0.939575	0.5558	0.992199	0.826091	0.478789	0.539664	0.201635	0.118695	0.983282	0.46025	0.969044	0.664952	0.994556	0.923292	0.606433	0.762882	0.381522	0.386864	0	0	0	0	0	0	0	0	0	0	0	0	0	0.14	2.68
ACADM	34	HGNC:89	acyl-CoA dehydrogenase, C-4 to C-12 straight chain	5	2.2	-0.2	-3.47	-1.48	4.38	-2.37	-1.41	-0.63	0.11	2.32	0.0279357	0.842245	0.000571543	0.140501	1.41668e-05	0.0179546	0.159855	0.526478	0.91472	0.0206176	0.0902615	0.91882	0.00507114	0.233485	9.70112e-05	0.0982081	0.265824	0.754322	0.958589	0.149266	0	0	0	0	0	0	0	0	0	0	0	0	0	0.62	-0.81
ACADS	35	HGNC:90	acyl-CoA dehydrogenase, C-2 to C-3 short chain	5	2.65	-1.65	-3.13	-2.51	3.08	-0.27	1.71	-1.12	-0.35	-0.1	0.00827576	0.0986472	0.00181853	0.0124997	0.00215847	0.785285	0.0877133	0.264758	0.730136	0.91728	0.0342786	0.233305	0.0127286	0.033212	0.0080479	0.903474	0.166482	0.536811	0.849495	0.973572	0	0	0	0	0	0	0	0	0	0	0	0	0	0.96	0.57
ACADSB	36	HGNC:91	acyl-CoA dehydrogenase, short/branched chain	5	2.19	-1.58	-1.99	-4.45	6.24	-2.81	0.48	-0.32	-0.63	0.12	0.028992	0.114927	0.0474048	1.05836e-05	9.05778e-10	0.00509293	0.634803	0.752761	0.530747	0.905032	0.0927217	0.259224	0.1428	8.59334e-05	1.48182e-08	0.0406065	0.740815	0.89275	0.705868	0.967253	0	0	0	0	0	0	0	0	0	0	0	0	0	-0.61	0.53
ACADVL	37	HGNC:92	acyl-CoA dehydrogenase, very long chain	5	2.68	-1.83	-2.66	0.65	2.7	-0.87	-0.36	0.13	-0.44	-0.1	0.00753397	0.0679655	0.00804366	0.515091	0.00720882	0.383822	0.720216	0.892784	0.657508	0.922623	0.0317716	0.179425	0.0391747	0.630004	0.0224293	0.630177	0.806402	0.9563	0.799148	0.974812	0	0	0	0	0	0	0	0	0	0	0	0	0	0.98	0.31
ACAT1	38	HGNC:93	acetyl-CoA acetyltransferase 1	5	2.48	-1.14	-4.38	-1.44	4.9	-1.27	1.29	-1.31	-0.21	-0.75	0.0135858	0.25529	1.41042e-05	0.151381	1.27846e-06	0.203144	0.197901	0.192437	0.830495	0.452498	0.0512385	0.449791	0.000247229	0.247246	1.0925e-05	0.451415	0.314303	0.454493	0.910647	0.733091	0	0	0	0	0	0	0	0	0	0	0	0	0	0.8	0.87
ACAT2	39	HGNC:94	acetyl-CoA acetyltransferase 2	5	2.22	-1.54	0.1	2.4	2.05	-0.99	-2.87	-2.99	4.36	-0.75	0.0269781	0.124425	0.917295	0.0168181	0.0405947	0.324703	0.00433079	0.00293595	1.55305e-05	0.451798	0.087826	0.274698	0.957805	0.0422511	0.0938695	0.576948	0.0139372	0.0451793	0.000274372	0.732445	0	0	0	0	0	0	0	0	0	0	0	0	0	0.77	-0.47
ACLY	47	HGNC:115	ATP citrate lyase	5	0.98	1.26	2.38	-2.31	0.76	-1.76	-3.49	3.26	0.68	-0.61	0.327882	0.209606	0.0176769	0.0213775	0.450535	0.0792918	0.000525868	0.00117162	0.497521	0.541077	0.533553	0.393333	0.07011	0.051304	0.593455	0.254868	0.00228044	0.0277096	0.676118	0.788432	0	0	0	0	0	0	0	0	0	0	0	0	0	0.53	0.67
ACO1	48	HGNC:117	aconitase 1	5	3.39	-1.85	0.34	-2.66	-0.33	-0.11	3.48	-1.34	1.05	-2.5	0.000762978	0.0651449	0.737185	0.00802458	0.74047	0.909273	0.000547153	0.179413	0.29506	0.0128834	0.00471192	0.174147	0.857438	0.0231811	0.825992	0.963438	0.00236519	0.438593	0.486107	0.113676	0	0	0	0	0	0	0	0	0	0	0	0	0	1.14	-0.91
ACO2	50	HGNC:118	aconitase 2	5	1.35	0.38	-1.83	0.07	5.93	-4.46	-0.98	-1.13	0.1	-0.43	0.178584	0.70566	0.067549	0.947264	5.49897e-09	1.00494e-05	0.326676	0.260143	0.917394	0.667341	0.356524	0.836833	0.184197	0.965624	7.76135e-08	0.000290087	0.458291	0.532004	0.959878	0.857465	0	0	0	0	0	0	0	0	0	0	0	0	0	2.3	0.28
ACOX1	51	HGNC:119	acyl-CoA oxidase 1	5	0.15	0.93	-0.43	1.75	3.42	0.07	-6.86	-0.36	1.29	1.33	0.883433	0.351809	0.66647	0.0808106	0.000664945	0.945193	1.97227e-11	0.720386	0.197705	0.184527	0.94309	0.553432	0.81285	0.150868	0.00293434	0.97698	5.6884e-10	0.875113	0.377237	0.477277	0	0	0	0	0	0	0	0	0	0	0	0	0	0.5	-0.33
ACP1	52	HGNC:122	acid phosphatase 1, soluble	5	4.34	-2.82	0.86	1.49	-0.3	-0.07	0.28	-1.58	2.68	-3.04	1.6787e-05	0.00496389	0.388701	0.137011	0.765062	0.940413	0.779483	0.11539	0.00762577	0.00250312	0.00017612	0.0255882	0.593436	0.228994	0.844114	0.975182	0.851554	0.344569	0.0359598	0.0411237	0	0	0	0	0	0	0	0	0	0	0	0	0	2.22	0.6
ACP2	53	HGNC:123	acid phosphatase 2, lysosomal	5	-1.34	2.97	2.35	-0.46	0.09	1.3	-4.92	0.27	1.53	-0.43	0.181509	0.00312902	0.0192204	0.647547	0.931491	0.193622	1.18424e-06	0.783872	0.126511	0.666104	0.360385	0.017893	0.0744647	0.742141	0.957066	0.437882	1.14122e-05	0.906599	0.276924	0.856601	0	0	0	0	0	0	0	0	0	0	0	0	0	0.35	-1.46
ACP5	54	HGNC:124	acid phosphatase 5, tartrate resistant	5	2.65	1.23	1.24	1.84	0.93	-2.04	-2.8	-3.52	2.4	0.31	0.00827377	0.219234	0.214609	0.0664708	0.354437	0.0421105	0.00533805	0.000465283	0.0167566	0.754735	0.0342825	0.405666	0.407571	0.129261	0.498935	0.169816	0.0166231	0.0166058	0.0649409	0.90145	0	0	0	0	0	0	0	0	0	0	0	0	0	0.13	-2.07
ACPP	55	HGNC:125	acid phosphatase, prostate	5	-0.69	-0.96	2.18	-1.43	1.02	-1.98	-2.63	-0.6	0.29	4.87	0.490754	0.339157	0.0294784	0.153706	0.307315	0.0486179	0.00881517	0.547893	0.769914	1.53393e-06	0.685713	0.540708	0.102402	0.250341	0.449244	0.186728	0.0252875	0.769192	0.873838	0.000581982	0	0	0	0	0	0	0	0	0	0	0	0	0	-1.82	-0.57
ACTA1	58	HGNC:129	actin, alpha 1, skeletal muscle	5	1.77	-1.54	3.56	-0.41	-10.32	2.59	8.38	-2.39	1.12	-1.81	0.0778793	0.124921	0.000397234	0.684604	7.11386e-23	0.00974463	4.73577e-16	0.0170599	0.264884	0.0704115	0.196046	0.275241	0.00383406	0.772847	9.06795e-21	0.064371	3.04809e-14	0.119824	0.45466	0.292262	0	0	0	0	0	0	0	0	0	0	0	0	1	0.07	-2.31
ACTA2	59	HGNC:130	actin, alpha 2, smooth muscle, aorta	4	1.66	-2.06	2.78	-0.43	-8.79	2.06	8.44	-3.15	1.43	-2.16	0.0979684	0.0400454	0.00566591	0.669686	3.69393e-17	0.0398489	4.81551e-16	0.00177575	0.153842	0.0316614	0.23234	0.121759	0.030291	0.760765	2.01797e-15	0.163305	3.08318e-14	0.0346067	0.318685	0.187239	0	0	0	0	0	0	0	0	0	0	0	0	1	-0.13	-2.25
ACTB	60	HGNC:132	actin beta	5	2.38	-0.5	6.32	1.28	-9.88	1.69	5.03	-2.26	1.71	-3.37	0.0174479	0.620584	5.50345e-10	0.202823	2.97252e-21	0.0910059	6.5871e-07	0.0240098	0.0880745	0.00081309	0.0624827	0.77737	2.93197e-08	0.311207	2.90997e-19	0.2772	6.79204e-06	0.142459	0.216471	0.0209147	0	0	0	0	0	0	0	0	0	0	1	0	1	-0.2	-2.99
ACTG1	71	HGNC:144	actin gamma 1	5	2.26	-0.8	6.45	1.35	-10.12	2.08	4.65	-1.69	1.66	-3.82	0.0239559	0.421681	2.5273e-10	0.17719	4.55054e-22	0.0379186	4.1356e-06	0.0908699	0.0983267	0.000149426	0.080025	0.617147	1.44756e-08	0.279751	5.06227e-20	0.158739	3.38516e-05	0.301517	0.233713	0.00719914	0	0	0	0	0	0	0	0	0	1	1	0	1	-0.04	-3.24
ACTG2	72	HGNC:145	actin, gamma 2, smooth muscle, enteric	4	1.81	-2.45	3.86	-0.24	-10.36	2.55	7.61	-0.03	NA	-2.06	0.0705702	0.0147099	0.00013363	0.811717	1.52069e-22	0.0111344	1.85513e-13	0.977857	NA	0.0397813	0.183033	0.0578579	0.00158897	0.869187	1.82438e-20	0.0709827	7.90468e-12	0.990141	NA	0.213144	0	0	0	0	0	0	0	0	0	0	0	0	0	0.44	-1.99
ACTN4	81	HGNC:166	actinin alpha 4	5	1.77	-3.23	0.42	3.37	-7.34	1.22	6.17	-0.51	1.81	-1.72	0.0769752	0.00130018	0.674011	0.000801329	8.21166e-13	0.223684	1.3616e-09	0.609504	0.071477	0.0858938	0.194317	0.00931793	0.817307	0.00337222	2.39824e-11	0.473722	2.78445e-08	0.80738	0.186244	0.326703	0	0	0	0	0	0	0	0	0	0	0	0	1	0.65	-2.14
ACTL6A	86	HGNC:24124	actin like 6A	5	4.3	-0.5	1.05	4.95	-0.99	-1.54	-1.72	0.6	-1.31	-1.55	2.0492e-05	0.617992	0.292448	1.01616e-06	0.323792	0.124268	0.0854108	0.551484	0.191427	0.12153	0.000208961	0.77541	0.49671	1.18828e-05	0.466146	0.335682	0.163048	0.772586	0.368719	0.391481	0	0	0	0	0	0	0	0	0	0	0	0	0	0.1	-1.1
ACTN1	87	HGNC:163	actinin alpha 1	5	1.99	-2.8	1.79	1.04	-11.2	3.68	7.86	-1.8	1.3	-0.5	0.0473052	0.00526127	0.0748159	0.298733	2.8186e-26	0.00025698	2.20949e-14	0.0729173	0.193691	0.613861	0.135632	0.0266997	0.197823	0.417876	7.83892e-24	0.00424626	1.10285e-12	0.266748	0.371499	0.827547	0	0	0	0	0	0	0	0	0	0	1	0	0	-0.39	-1.98
ACTN2	88	HGNC:164	actinin alpha 2	5	1.73	-3.01	1.74	2.55	-9.02	1.59	7.2	0.13	0.58	-1.9	0.0835092	0.00271954	0.0826561	0.0110729	3.34751e-18	0.11248	2.1102e-12	0.895576	0.562035	0.0584167	0.20673	0.0160843	0.211761	0.0300387	2.14469e-16	0.316073	7.35205e-11	0.957042	0.730227	0.263559	0	0	0	0	0	0	0	0	0	0	1	0	1	0.38	-2.37
ACTN3	89	HGNC:165	actinin alpha 3 (gene/pseudogene)	3	0.83	-2.89	2.78	2.31	-6.97	2.1	3.62	-0.38	0.8	-0.63	0.406515	0.00414335	0.00576831	0.0213113	1.73167e-11	0.0363487	0.000343437	0.706565	0.422984	0.530997	0.611244	0.0223301	0.0306371	0.051157	3.92415e-10	0.154844	0.00157831	0.866766	0.611522	0.782667	0	0	0	0	0	0	0	0	0	0	0	0	0	0.77	-3.01
ACVR1	90	HGNC:171	activin A receptor type 1	4	-2.69	0.71	0.85	-1.31	0.22	0.77	-1.17	-0.61	-0.18	3.16	0.00735851	0.476639	0.395273	0.191181	0.82259	0.440395	0.241823	0.539046	0.861094	0.00168701	0.0311672	0.664194	0.599942	0.296826	0.88586	0.677057	0.366088	0.762555	0.930176	0.0324081	0	0	0	0	0	0	0	0	1	0	1	0	0	0.73	-0.28
ACVR1B	91	HGNC:172	activin A receptor type 1B	1	NA	-0.53	0.8	NA	-1.46	NA	0.45	-0.33	0.93	0.39	NA	0.599057	0.42703	NA	0.148948	NA	0.657289	0.7422	0.357039	0.699443	NA	0.761297	0.629502	NA	0.260234	NA	0.7583	0.886972	0.550531	0.875548	0	0	0	0	0	0	0	0	1	0	0	0	0	0.41	2.69
ACY1	95	HGNC:177	aminoacylase 1	3	0.34	-2.38	-2.88	-5.42	4.93	-0.92	3.91	-1.54	NA	-0.33	0.730447	0.0177219	0.00423547	1.14687e-07	1.32494e-06	0.359523	0.000113156	0.125009	NA	0.742959	0.857334	0.0664185	0.0244662	1.83254e-06	1.12749e-05	0.608558	0.000599039	0.359871	NA	0.895667	0	0	0	0	0	0	0	0	0	0	0	0	0	-0.08	2.11
ACYP1	97	HGNC:179	acylphosphatase 1	5	2.28	-4.84	-0.15	0.5	1.14	-0.88	2.01	-0.08	3.11	-3.53	0.0227615	1.75531e-06	0.882468	0.620129	0.253364	0.378629	0.0452157	0.934248	0.00195142	0.000459423	0.0768067	4.64101e-05	0.939451	0.719383	0.3895	0.625372	0.0978486	0.972239	0.0128258	0.0144504	0	0	0	0	0	0	0	0	0	0	0	0	0	0.14	1.14
ACYP2	98	HGNC:180	acylphosphatase 2	5	2.57	1.18	-2.57	1.52	-1.58	-0.82	0.63	-3.45	2.94	1.91	0.0103545	0.239124	0.0105463	0.129754	0.114836	0.412206	0.531881	0.000614599	0.00344791	0.0571473	0.0410756	0.430602	0.0480092	0.219282	0.21353	0.654061	0.652198	0.0195238	0.0198699	0.260543	0	0	0	0	0	0	0	0	0	0	0	0	0	0.65	-0.21
ADA	100	HGNC:186	adenosine deaminase	5	4.39	3.69	4.04	2.85	-7.98	2.8	-0.8	-2.19	-0.72	-1.34	1.33943e-05	0.000243826	6.04627e-05	0.00448642	9.38159e-15	0.00531251	0.422634	0.0292905	0.469663	0.181152	0.00014497	0.00249462	0.000823264	0.0142072	3.67957e-13	0.0415476	0.553954	0.159276	0.652499	0.473389	1	1	0	0	0	0	0	0	0	0	1	0	0	0.89	-2.17
ADAM8	101	HGNC:215	ADAM metallopeptidase domain 8	2	-1.04	1.16	4.77	NA	-2.57	-1.71	-1.04	2.04	NA	-0.06	0.301457	0.248852	5.50203e-06	NA	0.0115285	0.0897842	0.298913	0.0435583	NA	0.949733	0.504597	0.442318	0.000112249	NA	0.0332331	0.275317	0.428938	0.201768	NA	0.985952	0	1	0	0	0	0	0	0	0	0	1	0	0	1.09	-0.13
ADAM10	102	HGNC:188	ADAM metallopeptidase domain 10	5	-6.9	0.04	-0.22	-1.48	3.23	-1.68	1.33	2.74	-4.15	2.14	1.52985e-11	0.967526	0.824354	0.138521	0.00129841	0.0927647	0.18413	0.00641028	3.89809e-05	0.0326839	7.35529e-10	0.985137	0.909242	0.231	0.00520937	0.27997	0.2971	0.0681825	0.000575416	0.190411	0	0	0	0	0	1	0	1	0	0	0	0	0	-2.06	3.05
ADAR	103	HGNC:225	adenosine deaminase, RNA specific	5	-0.18	4.18	-2.48	4.33	1.37	1	-3.58	-0.06	-3.89	0.42	0.858618	3.37251e-05	0.0133197	1.74957e-05	0.171354	0.318492	0.000373746	0.953956	0.000112082	0.677001	0.929996	0.000520434	0.0569976	0.000131828	0.289222	0.572514	0.00169405	0.980264	0.00134714	0.862394	0	0	0	0	0	0	0	0	0	0	0	0	0	-0.01	-1.12
ADARB1	104	HGNC:226	adenosine deaminase, RNA specific B1	4	-1.89	-3.27	-0.92	-0.52	-4.48	3.81	5.89	-2.75	2.77	0.71	0.0589514	0.00115067	0.355694	0.606516	9.6129e-06	0.000159178	7.5877e-09	0.00614637	0.00575947	0.477981	0.159809	0.00848297	0.562691	0.709092	6.78391e-05	0.00291884	1.29234e-07	0.0669378	0.0292644	0.750538	0	0	0	0	0	0	0	0	0	0	0	0	0	-1.98	0.04
ADCY3	109	HGNC:234	adenylate cyclase 3	2	-2.14	0.04	1.63	NA	-0.78	-1.23	2.47	-0.71	NA	0.74	0.035012	0.968208	0.105844	NA	0.440304	0.222083	0.01555	0.478567	NA	0.462858	0.107258	0.98525	0.251421	NA	0.58318	0.471678	0.0404426	0.717608	NA	0.739902	0	0	0	0	0	0	0	0	0	0	0	0	0	-1.45	0.05
ADCY5	111	HGNC:236	adenylate cyclase 5	3	-2.41	-2.12	-0.68	-1.57	-0.45	0.38	3.34	1.06	-0.36	0.93	0.0167833	0.0347131	0.499474	0.118181	0.650681	0.707385	0.000944339	0.289963	0.719234	0.35492	0.0604561	0.109858	0.690804	0.203737	0.759553	0.862087	0.00382015	0.560302	0.841528	0.653683	0	0	0	0	0	0	0	0	0	0	0	0	1	-0.88	2.12
ADCY6	112	HGNC:237	adenylate cyclase 6	5	-3.04	-1.01	1.73	-2.97	1.24	-1.65	2.86	-1.33	0.43	0.73	0.00246019	0.312769	0.0851139	0.00311124	0.216958	0.100048	0.00437438	0.183185	0.669921	0.468669	0.0125216	0.512919	0.216196	0.0104904	0.347275	0.293442	0.0140516	0.443785	0.807633	0.74361	0	0	0	0	0	0	0	0	0	0	0	0	0	-0.13	1.37
ADCY7	113	HGNC:238	adenylate cyclase 7	2	-1.16	0.26	-1.95	NA	-1.14	0.66	2.35	0.55	NA	0.43	0.249522	0.796547	0.0527372	NA	0.25659	0.508357	0.0202217	0.580592	NA	0.670944	0.448023	0.891586	0.154402	NA	0.392929	0.727609	0.0501199	0.790195	NA	0.859547	0	0	0	0	0	0	0	0	0	0	0	0	0	-1.16	1.88
ADCY9	115	HGNC:240	adenylate cyclase 9	3	-0.55	-1.91	1.14	-3.37	0.94	0.38	0.67	0.19	3.43	-1.7	0.580021	0.0579211	0.256168	0.000874251	0.347443	0.704577	0.505024	0.850161	0.000712225	0.0903252	0.755293	0.159458	0.457712	0.00361371	0.492033	0.860698	0.630069	0.935335	0.00586012	0.334239	0	0	0	0	0	0	0	0	0	0	0	0	0	-1.27	0.78
ADCYAP1R1	117	HGNC:242	ADCYAP receptor type I	1	-2.41	-0.95	2.07	NA	-0.76	-0.62	3.16	0.06	NA	-0.65	0.0198795	0.344726	0.043983	NA	0.452134	0.535361	0.00272673	0.952293	NA	0.521929	0.0692511	0.545484	0.135812	NA	0.59473	0.747326	0.00950548	0.979915	NA	0.778278	0	0	0	0	0	0	0	0	0	0	0	0	0	NA	0.78
ADD1	118	HGNC:243	adducin 1	5	0.39	-3.55	-1.73	-0.86	-1.07	-0.76	4.16	-3.04	4.57	1.62	0.699567	0.000427087	0.0834378	0.387475	0.283139	0.450213	3.77794e-05	0.00247747	6.1865e-06	0.106498	0.837565	0.00386844	0.213271	0.508695	0.422947	0.685489	0.000231465	0.0409421	0.000128421	0.36484	0	0	0	0	0	0	0	0	0	0	0	0	0	-0.47	1.59
ADD2	119	HGNC:244	adducin 2	5	-1.04	-2.9	5.79	5.64	-3.16	-0.53	-1.31	-4.11	7.77	-2.15	0.297401	0.00391339	1.18731e-08	2.71431e-08	0.00166739	0.595527	0.192266	4.56953e-05	3.95858e-14	0.0319894	0.500544	0.021319	5.06477e-07	5.07286e-07	0.00643654	0.791367	0.307389	0.00447474	1.87825e-11	0.188262	0	0	0	0	0	0	0	0	0	0	1	0	0	-0.11	-0.21
ADD3	120	HGNC:245	adducin 3	5	1.03	-2.49	-2.51	-1.07	-1.4	-0.63	4.46	-0.23	0.63	1.55	0.301461	0.012945	0.0124433	0.283379	0.163189	0.528909	1.01432e-05	0.821385	0.529428	0.121979	0.50453	0.052647	0.0545287	0.401603	0.278786	0.743304	7.4232e-05	0.922782	0.70496	0.392305	0	0	0	0	0	0	0	0	0	0	0	0	1	0.28	1.54
PLIN2	123	HGNC:248	perilipin 2	5	1.79	-3.15	0.24	6.13	-4.16	3.42	-2.46	0.21	0.75	1.18	0.0733337	0.00170058	0.809835	1.74566e-09	3.68748e-05	0.000683706	0.0144064	0.832547	0.456451	0.237684	0.187938	0.0113903	0.900966	4.74548e-08	0.000230458	0.00934503	0.0379199	0.927409	0.640394	0.544477	0	0	0	0	0	0	0	0	0	0	0	0	0	0.28	0.85
ADH1A	124	HGNC:249	alcohol dehydrogenase 1A (class I), alpha polypeptide	4	1.37	-1.61	-1.81	-2.56	-2.89	1.04	9.21	-3.13	1.19	-2.4	0.172701	0.107679	0.0704753	0.0107761	0.00405621	0.298794	1.39811e-18	0.00187661	0.234214	0.0167066	0.347643	0.247968	0.189508	0.0294011	0.0137839	0.551906	1.35695e-16	0.0358066	0.421095	0.131968	0	0	0	0	0	0	0	0	0	0	0	0	0	-0.11	0.14
ADH1B	125	HGNC:250	alcohol dehydrogenase 1B (class I), beta polypeptide	5	1.19	-1.69	-0.15	-2.57	-5.25	3.99	8.67	-3.62	0.88	-2.35	0.233814	0.0916474	0.883155	0.010309	2.2421e-07	7.63171e-05	5.09565e-17	0.000322687	0.381032	0.0190799	0.428751	0.221874	0.939773	0.028438	2.25816e-06	0.00161108	3.87048e-15	0.0136554	0.572985	0.142905	0	0	0	0	0	0	0	0	0	0	0	0	0	-0.02	-1.01
ADH1C	126	HGNC:251	alcohol dehydrogenase 1C (class I), gamma polypeptide	5	0.56	-1.74	-0.5	-2.84	-3.97	2.35	7.8	-2.51	1.35	-1.66	0.574016	0.0828566	0.620038	0.00461415	8.07532e-05	0.0189398	3.35302e-14	0.0124473	0.177138	0.0968995	0.75092	0.206169	0.781857	0.0145501	0.000463063	0.101126	1.63363e-12	0.100743	0.35006	0.347858	0	0	0	0	0	0	0	0	0	0	0	0	0	0.26	-0.51
ADH4	127	HGNC:252	alcohol dehydrogenase 4 (class II), pi polypeptide	2	1.51	-2.06	0.94	-2.2	-3.08	0.34	7.34	-4.93	1.31	-0.58	0.132841	0.0402458	0.348229	0.0286679	0.00228616	0.732116	3.59123e-12	1.53687e-06	0.192345	0.561117	0.289113	0.122214	0.554693	0.0650138	0.00845445	0.876913	1.1934e-10	0.000587432	0.369842	0.801096	0	0	0	0	0	0	0	0	0	0	0	0	0	0.66	-1.21
ADH5	128	HGNC:253	alcohol dehydrogenase 5 (class III), chi polypeptide	5	3.51	-5.18	-2.67	-3.04	-2.75	-0.61	9.7	2.3	-0.55	-1.79	0.000479904	3.07928e-07	0.00770387	0.0024661	0.0061989	0.539533	1.42829e-20	0.0216292	0.581677	0.073609	0.00320901	1.16272e-05	0.0380669	0.00860627	0.0197748	0.750941	1.7643e-18	0.135385	0.744391	0.299292	0	0	0	0	0	0	0	0	0	0	0	0	0	0.42	1.86
ADH6	130	HGNC:255	alcohol dehydrogenase 6 (class V)	3	0.54	-1.85	0.25	NA	1.83	-1.11	-0.84	-0.31	1.76	-1.09	0.58759	0.0655556	0.802847	NA	0.0685251	0.267813	0.404138	0.759449	0.0792075	0.276976	0.760891	0.17482	0.896297	NA	0.143169	0.523449	0.535623	0.895394	0.200616	0.584015	0	0	0	0	0	0	0	0	0	0	0	0	0	1.89	-0.98
ADH7	131	HGNC:256	alcohol dehydrogenase 7 (class IV), mu or sigma polypeptide	1	2.14	-3.31	-1.11	NA	-0.53	0.29	0.33	1.09	NA	-0.73	0.0346059	0.00133286	0.271898	NA	0.597952	0.771647	0.742146	0.278913	NA	0.466694	0.106293	0.00950704	0.475169	NA	0.720262	0.896652	0.823866	0.549159	NA	0.74203	0	0	0	0	0	0	0	0	0	0	0	0	0	2.68	0.04
ADK	132	HGNC:257	adenosine kinase	5	4.28	-1.77	0.78	-1.72	1.9	-0.21	-1.24	-0.7	-0.43	-0.62	2.24945e-05	0.076756	0.433886	0.0863167	0.0575008	0.831643	0.216299	0.486781	0.669722	0.53566	0.0002266	0.195457	0.635615	0.158852	0.125136	0.926269	0.336401	0.724243	0.807687	0.785725	0	0	0	0	0	0	0	0	0	0	0	0	0	0.48	-1.18
ADM	133	HGNC:259	adrenomedullin	1	1.33	-3.21	0.34	NA	0.18	-2.03	-2.75	3.6	NA	-0.19	0.191399	0.00238513	0.736945	NA	0.856359	0.0483161	0.00836867	0.000767369	NA	0.84897	0.37352	0.0145406	0.857321	NA	0.908082	0.186051	0.0242456	0.0216489	NA	0.944848	0	0	0	0	0	0	0	0	0	0	0	0	0	1.56	0.26
ADPRH	141	HGNC:269	ADP-ribosylarginine hydrolase	5	1.28	1.5	-0.31	-0.32	-6.59	4.43	2.74	-1.41	-0.59	0.7	0.202046	0.132933	0.756476	0.750531	1.08968e-10	1.15044e-05	0.00630205	0.160259	0.558492	0.485151	0.388819	0.288112	0.868694	0.822519	2.1335e-09	0.000324973	0.0190715	0.410309	0.727522	0.754962	0	0	0	0	0	0	0	0	0	0	0	0	0	-1.73	-1.65
PARP1	142	HGNC:270	poly(ADP-ribose) polymerase 1	5	0.58	4.9	-2	4.31	3.17	-3.12	-3.31	-0.59	-3.14	0.38	0.563026	1.25408e-06	0.0464423	1.90741e-05	0.00161948	0.00190428	0.00100955	0.552966	0.00179037	0.70122	0.742469	3.55705e-05	0.14105	0.000142592	0.00627535	0.0201	0.00403987	0.772926	0.0119887	0.876237	0	0	0	0	0	0	0	0	0	0	0	0	0	1.47	-0.79
PARP4	143	HGNC:271	poly(ADP-ribose) polymerase family member 4	5	1.44	1.91	-0.74	-3.22	-1	-0.36	-1.28	3.31	-1.45	2.16	0.150445	0.0566245	0.46175	0.00134666	0.319203	0.72077	0.20229	0.00100484	0.146662	0.0310006	0.315905	0.156781	0.658949	0.00516649	0.46204	0.870087	0.319572	0.0252788	0.307586	0.184861	0	0	0	0	0	0	0	0	0	0	0	0	0	1.87	0.59
ADRA2A	150	HGNC:281	adrenoceptor alpha 2A	2	-0.43	1.29	2.15	-1.14	-2.14	0.49	1.83	NA	NA	-1.95	0.66656	0.200061	0.0339446	0.257849	0.0351933	0.622825	0.0706892	NA	NA	0.0544369	0.816447	0.381584	0.113552	0.374085	0.083526	0.811198	0.140631	NA	NA	0.2542	0	0	0	0	0	0	0	0	0	0	0	0	0	-0.98	0.94
GRK2	156	HGNC:289	G protein-coupled receptor kinase 2	5	0.71	5.11	3.06	1.53	-4.1	-1.98	-1.32	-1.45	-0.83	2.38	0.477605	4.44444e-07	0.00232767	0.127306	4.70074e-05	0.048734	0.187245	0.148953	0.406168	0.0177797	0.675697	1.53435e-05	0.0154671	0.21591	0.000286042	0.186932	0.301015	0.395196	0.595331	0.136969	0	0	0	0	0	0	0	0	0	0	0	0	0	-2.25	-1.66
GRK3	157	HGNC:290	G protein-coupled receptor kinase 3	3	0.16	4.29	1.53	1.23	-3.08	-0.8	-0.67	-0.48	-3.3	1.9	0.872973	2.3232e-05	0.126235	0.220729	0.00221226	0.424535	0.503115	0.628974	0.00106956	0.058645	0.937948	0.000380885	0.284302	0.332491	0.00823592	0.664032	0.628522	0.819249	0.00808579	0.264196	0	0	0	0	0	0	0	0	0	0	0	0	0	-2.67	-2.12
ADSL	158	HGNC:291	adenylosuccinate lyase	5	0.03	-1.68	-0.21	4.59	-0.07	-0.81	-2.38	-1.61	6.12	-0.84	0.978552	0.0934704	0.831518	5.51527e-06	0.945774	0.417127	0.0175053	0.107389	1.80172e-09	0.398691	0.990557	0.224623	0.913345	4.9761e-05	0.967113	0.658434	0.0446635	0.33154	1.31039e-07	0.689433	0	0	0	0	0	0	0	0	0	0	0	0	0	0.53	-0.74
ADSS	159	HGNC:292	adenylosuccinate synthase	5	2.07	0.27	3.8	2.71	-2.06	-3.37	-1.86	1.15	2.42	-1.64	0.0393401	0.783622	0.000159248	0.0069689	0.0395776	0.000792959	0.0639281	0.252478	0.0158828	0.101037	0.117606	0.884163	0.00183459	0.0205513	0.0920569	0.0104182	0.129626	0.524477	0.062404	0.355666	0	0	0	0	0	0	0	0	0	0	0	0	0	1.81	-0.36
AP2A1	160	HGNC:561	adaptor related protein complex 2 subunit alpha 1	5	-0.21	2.7	0.17	-2.03	-5.23	4.37	3.36	-1.27	-1.76	-0.18	0.831264	0.00715493	0.868606	0.04311	2.45765e-07	1.50845e-05	0.000827018	0.203873	0.0781947	0.861067	0.916147	0.0334183	0.933491	0.0910206	2.45304e-06	0.000405812	0.003411	0.469157	0.198758	0.951508	0	0	0	0	0	1	0	0	0	0	0	0	0	-1.15	-2.22
AP2A2	161	HGNC:562	adaptor related protein complex 2 subunit alpha 2	5	0.79	-1.19	-0.32	-4.25	-3.29	2.73	4.08	-1.3	1.23	0.71	0.4322	0.234454	0.749987	2.48841e-05	0.00105458	0.00662644	5.255e-05	0.194599	0.218204	0.478659	0.63421	0.424914	0.864906	0.000178381	0.00434216	0.0488906	0.000310002	0.456594	0.402627	0.751021	0	0	0	0	0	0	0	0	0	0	0	0	0	-1.89	0.87
AP1B1	162	HGNC:554	adaptor related protein complex 1 subunit beta 1	5	1.86	2.23	0.3	-2.74	3.35	-0.82	-4.67	2.18	-1.42	-0.09	0.0639602	0.0259123	0.762067	0.00640156	0.000856275	0.41249	3.75882e-06	0.0296825	0.155121	0.927133	0.169903	0.0879242	0.872077	0.0191261	0.00363323	0.654336	3.11005e-05	0.160231	0.32067	0.976518	0	0	0	0	0	1	0	0	0	0	0	0	0	1.3	-0.83
AP2B1	163	HGNC:563	adaptor related protein complex 2 subunit beta 1	5	1.74	0.24	0.43	-4.61	-0.37	1.47	1.31	1.17	-2.57	-0.23	0.082426	0.813703	0.666209	5.13441e-06	0.713689	0.143131	0.191	0.243003	0.0105846	0.814579	0.204876	0.902596	0.812694	4.67683e-05	0.806335	0.366445	0.305644	0.51555	0.0463173	0.929667	0	0	0	0	0	1	0	0	0	0	0	0	0	-0.65	-0.36
AP1G1	164	HGNC:555	adaptor related protein complex 1 subunit gamma 1	5	0.48	2.49	-2.06	-1.7	4.6	-2.21	-2.94	3.91	-4.86	0.97	0.632962	0.0131675	0.0397583	0.0897825	5.37252e-06	0.027267	0.0034297	0.000104833	1.52321e-06	0.332105	0.795389	0.0531584	0.126447	0.163819	4.00875e-05	0.127915	0.0115098	0.00701791	4.0581e-05	0.638696	0	0	0	0	0	1	0	0	0	0	0	0	0	1	0.6
AEBP1	165	HGNC:303	AE binding protein 1	5	-0.27	-3.67	2.24	-2.7	-11.4	10.64	5.65	-2.76	1.36	1.26	0.78455	0.00027162	0.0255866	0.00715515	4.44133e-27	4.12324e-24	2.59541e-08	0.00595954	0.175196	0.208375	0.890039	0.00271014	0.0917836	0.0210294	1.50968e-24	1.6306e-20	3.85185e-07	0.065995	0.34698	0.508928	0	0	0	0	0	0	0	0	0	1	0	0	0	-2.13	-2.63
AES	166	HGNC:307	amino-terminal enhancer of split	5	2.1	-1.05	-3.55	-3.94	0.87	-1.24	4.58	-1.6	0.27	1.63	0.0358382	0.29314	0.000424402	9.3599e-05	0.385295	0.216985	5.9452e-06	0.110839	0.788237	0.104045	0.109242	0.491947	0.00403877	0.000546656	0.527743	0.466191	4.66349e-05	0.337097	0.884858	0.360916	0	0	0	0	0	0	0	0	0	0	0	0	0	0.29	2.39
AFM	173	HGNC:316	afamin	5	-2.19	-4.23	6.54	-1.03	-6.28	2.6	6.71	-1.4	2.47	-4.07	0.0287998	2.76623e-05	1.44182e-10	0.304883	6.93463e-10	0.00947416	4.9941e-11	0.160958	0.0138863	5.32341e-05	0.0922339	0.000440373	8.58059e-09	0.424322	1.16086e-08	0.0633605	1.34522e-09	0.410945	0.0565904	0.00401438	0	0	0	0	0	0	0	0	0	0	0	0	0	-0.03	-0.42
AGA	175	HGNC:318	aspartylglucosaminidase	4	3.1	-0.81	0.05	-4.28	2.57	0.11	-0.48	-2.68	0.87	1.13	0.00203885	0.418317	0.957224	2.3621e-05	0.0104558	0.913968	0.631548	0.00755067	0.38627	0.257747	0.0107632	0.613488	0.97725	0.000170612	0.030602	0.965224	0.738356	0.0756919	0.577291	0.566699	0	0	0	0	0	0	0	0	0	0	0	0	0	0.49	-1.19
ACAN	176	HGNC:319	aggrecan	5	-0.36	-2.57	-0.01	1.28	-6.34	4.21	3.23	-0.21	-0.29	1.35	0.721708	0.0105097	0.992474	0.202685	5.54853e-10	3.09451e-05	0.00130633	0.834042	0.772047	0.177764	0.851889	0.0449042	0.995821	0.311087	9.49614e-09	0.00075232	0.00503947	0.927505	0.874963	0.469488	0	0	0	0	0	1	0	0	0	1	1	0	0	-1.83	-2.57
AGL	178	HGNC:321	amylo-alpha-1, 6-glucosidase, 4-alpha-glucanotransferase	5	-1.56	-1.43	-0.47	-2.3	0.16	-2.6	4.05	2.51	-0.54	0.04	0.119941	0.152849	0.639583	0.0218119	0.872673	0.00966964	5.98754e-05	0.0122618	0.588778	0.970054	0.270029	0.317441	0.794918	0.0521434	0.918378	0.0640897	0.000346693	0.0997184	0.749531	0.992368	0	0	0	0	0	0	0	0	0	0	0	0	0	-0.51	3.56
JAG1	182	HGNC:6188	jagged 1	5	-1.17	-2.8	2.25	2.49	-0.57	0.79	0.4	2.75	-5.34	0.24	0.243182	0.00539752	0.0250045	0.0132703	0.569189	0.430967	0.692065	0.00624638	1.48212e-07	0.808523	0.440377	0.0271177	0.0903599	0.0348262	0.69603	0.669854	0.785308	0.067346	5.51038e-06	0.927814	0	0	0	0	0	0	0	0	0	0	0	0	0	-2.85	0.36
AGT	183	HGNC:333	angiotensinogen	5	-0.61	-4.53	6.77	-0.64	-7.02	2.53	5.11	-1.79	4.19	-3.39	0.542684	7.2543e-06	3.43497e-11	0.522296	6.88414e-12	0.0117238	4.61579e-07	0.0734577	3.30504e-05	0.000743698	0.726681	0.000149835	2.22908e-09	0.635105	1.70529e-10	0.0732058	4.96015e-06	0.267569	0.000505082	0.0198009	0	0	0	0	0	0	0	0	0	0	0	0	0	0.58	-0.82
AGTR1	185	HGNC:336	angiotensin II receptor type 1	1	NA	0.56	-0.98	-1.27	3.26	NA	-0.98	NA	NA	-1.14	NA	0.581362	0.330517	0.212591	0.00224294	NA	0.330888	NA	NA	0.261258	NA	0.747536	0.537857	0.322834	0.00832228	NA	0.46282	NA	NA	0.569364	0	0	0	0	0	0	0	0	0	0	0	0	0	NA	2.62
AGTR2	186	HGNC:338	angiotensin II receptor type 2	1	-0.99	0.65	-1.73	NA	0.96	0.29	2.28	0.28	NA	-1.46	0.327071	0.517137	0.0903212	NA	0.344144	0.770265	0.0268182	0.780655	NA	0.151045	0.532531	0.69622	0.225341	NA	0.488719	0.896363	0.0635089	0.905086	NA	0.434354	0	0	0	0	0	0	0	0	0	0	0	0	0	-0.3	0.06
AGXT	189	HGNC:341	alanine--glyoxylate and serine--pyruvate aminotransferase	1	0.4	-1.95	-0.81	NA	0.59	NA	-0.67	-2.97	5.92	-1.18	0.691588	0.0542334	0.422484	NA	0.553837	NA	0.50184	0.00383727	5.81889e-08	0.240971	0.831606	0.151901	0.625826	NA	0.683471	NA	0.627377	0.0515508	2.46721e-06	0.547769	0	0	0	0	0	0	0	0	0	0	0	0	0	0.18	-0.68
AHCY	191	HGNC:343	adenosylhomocysteinase	5	3.12	0.26	0.56	-1.24	3.47	-1.94	-1.76	-0.13	-0.86	-1.6	0.00188439	0.791487	0.575867	0.214253	0.000560603	0.0529945	0.078628	0.896706	0.391375	0.110638	0.0100897	0.888722	0.748596	0.324887	0.00251839	0.196723	0.152966	0.957472	0.581431	0.372713	0	0	0	0	0	0	0	0	0	0	0	0	0	3.21	1.33
AHR	196	HGNC:348	aryl hydrocarbon receptor	5	1.69	-0.87	1.17	1.55	-3.72	1.89	-0.88	1.33	-0.09	0.19	0.0910959	0.384105	0.241763	0.12202	0.000224827	0.0592472	0.381539	0.184067	0.931982	0.852303	0.220216	0.58116	0.439962	0.208842	0.00113405	0.212103	0.514483	0.44447	0.965208	0.946301	0	0	0	0	0	0	0	0	0	0	0	0	0	-0.02	-2.17
AHSG	197	HGNC:349	alpha 2-HS glycoprotein	5	0.69	-4.93	7.23	-1.82	-8.11	1.98	6.89	-0.5	3.18	-4.18	0.489576	1.12119e-06	1.68337e-12	0.0688538	3.51769e-15	0.0477377	1.58364e-11	0.619681	0.00153323	3.43404e-05	0.684806	3.241e-05	1.33358e-10	0.13276	1.48948e-13	0.184362	4.65537e-10	0.812774	0.0107132	0.00302121	0	0	0	0	0	0	0	0	0	1	0	0	0	0.9	-0.87
AIF1	199	HGNC:352	allograft inflammatory factor 1	5	2.15	4.53	4.03	0.63	-5.1	4.4	-1.02	-2.25	-1.34	-3.34	0.0320971	7.40435e-06	6.39424e-05	0.526926	4.70183e-07	1.31956e-05	0.306049	0.0250104	0.179906	0.000912691	0.100336	0.000152154	0.000861035	0.639028	4.39209e-06	0.00036323	0.436871	0.146272	0.353427	0.0222064	0	1	0	0	0	0	0	0	0	0	0	0	0	-0.08	-4.2
CRYBG1	202	HGNC:356	crystallin beta-gamma domain containing 1	5	1.79	2.17	1.4	1.74	-0.55	-2.34	-2.85	0.95	-1.02	1.04	0.074549	0.0305696	0.161789	0.0829727	0.580544	0.0195348	0.00459015	0.344142	0.310463	0.300386	0.190214	0.0997764	0.336257	0.15397	0.704913	0.103142	0.0146446	0.609255	0.501777	0.608236	0	0	0	0	0	0	0	0	0	0	0	0	0	1.79	0.05
AK1	203	HGNC:361	adenylate kinase 1	5	2.68	-5.52	-1.04	-3.97	-0.84	0.13	4.53	-0.24	6.47	-2.43	0.00748936	5.28767e-08	0.296842	8.10432e-05	0.40304	0.900296	7.35942e-06	0.812539	2.24929e-10	0.0153074	0.0316063	2.61848e-06	0.502284	0.000483304	0.545575	0.960273	5.6249e-05	0.918068	2.03745e-08	0.125998	0	0	0	0	0	0	0	0	0	0	0	0	0	0.44	0.48
AK2	204	HGNC:362	adenylate kinase 2	5	3.88	0.63	-2.13	-0.43	2.85	-3.38	-0.81	0.07	-1.23	1.02	0.000115604	0.528996	0.0335412	0.665711	0.00454563	0.000787625	0.418074	0.94043	0.218857	0.310174	0.000945889	0.705659	0.112542	0.75699	0.0151981	0.0103711	0.549391	0.974563	0.403458	0.617651	0	0	0	0	0	0	0	0	0	0	0	0	0	2.22	0.07
AK4	205	HGNC:363	adenylate kinase 4	5	1.88	0.95	0.38	-0.67	-0.38	0.27	-1.46	1.03	-1.08	0.05	0.0606737	0.343634	0.702254	0.500254	0.703786	0.789973	0.144068	0.30547	0.281377	0.95631	0.162997	0.544327	0.834794	0.616323	0.799427	0.905268	0.244865	0.575714	0.471914	0.987292	0	0	0	0	0	0	0	0	0	0	0	0	0	0.82	0.02
AKT1	207	HGNC:391	AKT serine/threonine kinase 1	5	-2.08	-1.67	0.88	-5	-3.72	3.24	5.23	1.19	-1.08	0.47	0.0378535	0.0964433	0.380364	7.6476e-07	0.000220314	0.00128062	2.4498e-07	0.235588	0.282531	0.640268	0.114248	0.229395	0.586063	9.33953e-06	0.00111774	0.0148227	2.80774e-06	0.506071	0.472815	0.844302	0	1	0	0	0	0	0	0	0	0	0	0	1	-3.49	-0.72
AKT2	208	HGNC:392	AKT serine/threonine kinase 2	5	-1.91	0.53	1.42	-2.87	-4.3	3.87	5.38	1.43	-4.46	-1.49	0.0571455	0.597657	0.15611	0.00433414	1.99026e-05	0.000120394	1.13002e-07	0.153833	9.85474e-06	0.136483	0.156629	0.760077	0.328483	0.0138002	0.000132148	0.00234156	1.4335e-06	0.402111	0.000188469	0.41457	0	0	0	0	0	0	0	0	0	0	0	0	0	-1.24	-1.36
ALAD	210	HGNC:395	aminolevulinate dehydratase	5	2.18	-3.9	2	-1.14	-2.35	-0.86	2.64	-1.9	6.49	-1.61	0.0296856	0.000106959	0.0465052	0.254537	0.0190205	0.392272	0.00853122	0.0581289	1.96267e-10	0.108124	0.0945242	0.0013094	0.14117	0.370152	0.0503035	0.63726	0.0246232	0.235477	1.81074e-08	0.368126	0	0	0	0	0	0	0	0	0	0	0	0	0	0.37	0.9
ALAS1	211	HGNC:396	5'-aminolevulinate synthase 1	4	-1.59	-0.29	1.42	4.65	3.36	-0.51	-1.38	-1.89	-0.22	-3.58	0.113712	0.771568	0.156723	4.81688e-06	0.000864323	0.613453	0.169926	0.0598712	0.825208	0.000398438	0.259521	0.877527	0.329148	4.46137e-05	0.00366484	0.802957	0.278705	0.239182	0.907446	0.0130742	0	0	0	0	0	0	0	0	0	0	0	0	0	-1.3	-1.18
ALB	213	HGNC:399	albumin	5	0.4	-4.39	7.59	-2.09	-7.02	2.33	7.74	-1.46	1.29	-4.89	0.687418	1.34923e-05	1.42094e-13	0.037	6.973e-12	0.0203736	4.92275e-14	0.143917	0.198489	1.33097e-06	0.828562	0.000245894	1.29369e-11	0.0802741	1.72381e-10	0.105828	2.34243e-12	0.38765	0.378081	0.000538645	0	0	0	0	0	0	0	0	0	0	0	0	0	0.26	-0.31
ALCAM	214	HGNC:400	activated leukocyte cell adhesion molecule	5	-2.11	-3.16	-1.24	-4.2	3.46	-0.34	0.09	0.85	-0.46	3.83	0.0352521	0.00167074	0.217109	3.11703e-05	0.000580591	0.734833	0.926883	0.397663	0.648019	0.000145588	0.107879	0.0112341	0.410847	0.000214624	0.00259579	0.878129	0.953069	0.655434	0.79274	0.00712734	0	0	0	0	0	0	0	0	0	0	1	0	0	-2.85	0.52
ABCD1	215	HGNC:61	ATP binding cassette subfamily D member 1	5	-5.36	3.55	1.92	1.64	-1.9	2.71	-4.65	-0.72	-0.24	3.78	1.31258e-07	0.000416346	0.0560543	0.102041	0.0581129	0.00686752	4.20443e-06	0.472822	0.809421	0.000178162	2.40881e-06	0.0038025	0.161441	0.181503	0.126042	0.0501392	3.43231e-05	0.713508	0.897116	0.00804112	0	0	0	0	0	0	0	0	0	0	0	0	0	0.3	-0.76
ALDH1A1	216	HGNC:402	aldehyde dehydrogenase 1 family member A1	5	3.29	-1.35	-0.44	-2.79	-3.71	-0.38	7.58	-0.63	-0.82	-1.13	0.00105404	0.176121	0.663119	0.00553141	0.000225572	0.705227	1.53091e-13	0.529448	0.414039	0.260234	0.00621265	0.350069	0.810546	0.0169324	0.00113734	0.861226	6.68625e-12	0.756017	0.603406	0.568256	0	0	0	0	0	0	0	0	0	0	0	0	0	-1.02	1.46
ALDH2	217	HGNC:404	aldehyde dehydrogenase 2 family member	5	3.25	0.1	-2.81	-0.78	1.33	-0.81	-0.06	-0.53	-0.15	0.95	0.00123624	0.924143	0.00511005	0.433694	0.183258	0.418557	0.95056	0.593702	0.884403	0.343039	0.00713831	0.963868	0.0282093	0.553812	0.305023	0.659551	0.968296	0.798318	0.942783	0.645511	0	0	0	0	0	0	0	0	0	0	0	0	0	1.49	-1.25
ALDH3A1	218	HGNC:405	aldehyde dehydrogenase 3 family member A1	4	2.44	-2.89	-2.73	NA	2.75	-1.54	0.24	1.06	0.53	-0.57	0.0152928	0.00408098	0.00670531	NA	0.0061619	0.124953	0.810227	0.2885	0.596637	0.566481	0.0561832	0.0221123	0.0343573	NA	0.019667	0.336459	0.873206	0.558111	0.755963	0.803463	0	0	0	0	0	0	0	0	0	0	0	0	0	1.22	1.57
ALDH1B1	219	HGNC:407	aldehyde dehydrogenase 1 family member B1	5	1.49	-2.46	-3.32	0.44	-3.94	5.79	3.2	-3.79	1.37	1.82	0.137261	0.0142206	0.000966323	0.659586	9.15246e-05	1.18031e-08	0.00147253	0.000171257	0.169952	0.0696967	0.296295	0.0563738	0.00772046	0.751904	0.00051541	8.09437e-07	0.00559241	0.00935127	0.339699	0.290587	0	0	0	0	0	0	0	0	0	0	0	0	0	-0.37	-2.08
ALDH1A3	220	HGNC:409	aldehyde dehydrogenase 1 family member A3	5	2.22	-1.26	-0.38	0.73	-6.65	3.91	2.91	-2.69	0.42	2.62	0.026606	0.209041	0.702401	0.466007	7.35867e-11	0.00010308	0.00381448	0.00730734	0.673109	0.00909128	0.0869309	0.392761	0.834888	0.58515	1.48105e-09	0.00206229	0.012543	0.0741307	0.809909	0.0913719	0	0	0	0	0	0	0	0	0	0	0	0	0	-0.93	-2.89
ALDH3B1	221	HGNC:410	aldehyde dehydrogenase 3 family member B1	5	0.68	2.23	-2.03	-2.19	-0.91	-0.61	2.3	1.07	-0.81	-0.1	0.495949	0.0261971	0.0433823	0.028929	0.363068	0.539022	0.0215936	0.286749	0.418501	0.923026	0.690153	0.0887661	0.134536	0.0655206	0.507292	0.750494	0.0530898	0.556725	0.60751	0.975069	0	0	0	0	0	0	0	0	0	0	0	0	0	2.04	-0.25
ALDH9A1	223	HGNC:412	aldehyde dehydrogenase 9 family member A1	5	4.23	-1.52	-0.84	-4.22	1.44	-2.81	4.74	0.77	-2.01	-1.67	2.71835e-05	0.129848	0.40321	2.91037e-05	0.150103	0.00516915	2.72321e-06	0.442404	0.0444524	0.09513	0.000268717	0.283052	0.608131	0.000202257	0.261357	0.0409939	2.35019e-05	0.690834	0.132374	0.344152	0	0	0	0	0	0	0	0	0	0	0	0	0	1.43	2.47
ALDH3A2	224	HGNC:403	aldehyde dehydrogenase 3 family member A2	5	-0.7	-0.87	-3.28	-0.32	4.9	-3.12	-2.09	2.75	0.71	1.16	0.484947	0.382177	0.00112493	0.748857	1.27819e-06	0.00190085	0.036894	0.00609119	0.475405	0.246405	0.681362	0.579403	0.0086697	0.821545	1.09302e-05	0.0200996	0.0827543	0.0667664	0.657178	0.553692	0	0	0	0	0	0	0	1	0	0	0	0	0	-0.72	1.17
ABCD2	225	HGNC:66	ATP binding cassette subfamily D member 2	1	NA	-0.55	1.04	NA	-3.59	3.1	0.24	0.78	NA	-0.56	NA	0.581864	0.302309	NA	0.000697285	0.00303081	0.810911	0.438698	NA	0.576066	NA	0.747863	0.507733	NA	0.00305393	0.0282685	0.873712	0.687221	NA	0.808931	0	0	0	0	0	0	0	0	0	0	0	0	0	0.15	0.7
ALDOA	226	HGNC:414	aldolase, fructose-bisphosphate A	5	3.53	-0.16	2.75	-2.13	-1.35	-0.39	-0.85	1.79	-1.13	-0.79	0.000459077	0.874344	0.00619958	0.0334285	0.177164	0.697133	0.398155	0.0743078	0.259048	0.431463	0.00309644	0.936338	0.0325032	0.0738263	0.297021	0.856721	0.529762	0.269011	0.448428	0.717981	0	0	0	0	0	0	0	0	0	0	0	0	1	0.95	-2.2
ALDOB	229	HGNC:417	aldolase, fructose-bisphosphate B	3	1.86	-0.66	1.6	-3.15	1.21	0.52	-1.09	-1.59	0.88	1.13	0.0642313	0.509218	0.111611	0.00178879	0.227507	0.60155	0.276019	0.113651	0.3777	0.261395	0.17039	0.689862	0.260504	0.00653454	0.360389	0.795362	0.402844	0.341355	0.570299	0.569256	0	0	0	0	0	0	0	0	0	0	0	0	0	0.89	-0.84
ALDOC	230	HGNC:418	aldolase, fructose-bisphosphate C	5	3.82	-2.19	2.04	-0.37	-3.59	1.51	0.38	1.6	0.04	-1.18	0.000150663	0.0290544	0.0421749	0.7122	0.000360928	0.13095	0.701782	0.110784	0.966113	0.237582	0.00118524	0.0960506	0.132101	0.793051	0.00170462	0.346629	0.793096	0.337103	0.983184	0.544345	0	0	0	0	0	0	0	0	0	0	0	0	1	0.94	-1.7
AKR1B1	231	HGNC:381	aldo-keto reductase family 1 member B	5	2.48	0.18	3.16	-1.44	-2.2	1.39	1.14	-0.85	-0.26	-2.98	0.0133839	0.859697	0.0016477	0.149787	0.028116	0.165531	0.256375	0.397146	0.797483	0.00299694	0.0505919	0.92847	0.0118038	0.245293	0.0697598	0.398915	0.381924	0.655218	0.890022	0.0462336	0	0	0	0	0	0	0	0	0	0	0	0	0	0.2	-1.45
ALOX5	240	HGNC:435	arachidonate 5-lipoxygenase	5	1.04	5.43	7.85	1.64	-6.15	-0.79	-2.87	1.14	-1.34	-1.47	0.297142	8.48072e-08	2.36732e-14	0.101187	1.50572e-09	0.432665	0.00432006	0.255196	0.179368	0.143296	0.500398	3.95647e-06	2.44756e-12	0.180199	2.3472e-08	0.67135	0.013921	0.527442	0.353066	0.422578	0	0	0	0	0	0	0	0	0	0	0	0	0	0.47	-2.87
ALOX5AP	241	HGNC:436	arachidonate 5-lipoxygenase activating protein	5	-2.73	2.44	7	-0.69	-4.16	-0.48	-3.14	1.42	3.72	-0.47	0.0065111	0.0149449	7.93596e-12	0.488769	3.66334e-05	0.631203	0.00181706	0.156342	0.000223302	0.63552	0.0281414	0.0585726	5.5325e-10	0.605882	0.000229184	0.817264	0.00669503	0.405449	0.00238988	0.84124	0	0	0	0	0	0	0	1	0	0	0	0	0	-0.28	-2.08
ALOX15	246	HGNC:433	arachidonate 15-lipoxygenase	4	1.03	-0.26	3.99	-0.31	-0.1	-3.94	-1.03	3.13	NA	-1.62	0.304286	0.795386	8.15103e-05	0.75442	0.917822	9.80608e-05	0.303651	0.00190633	NA	0.105981	0.507506	0.891113	0.00106129	0.825399	0.947716	0.0019752	0.434056	0.0360256	NA	0.364095	0	0	0	0	0	0	0	0	0	0	0	0	0	1.89	1.96
ALOX15B	247	HGNC:434	arachidonate 15-lipoxygenase, type B	2	-0.23	-1.06	0.19	-1.2	-0.85	0.64	0.16	-1.76	NA	3.77	0.816759	0.290736	0.852523	0.231765	0.395159	0.525137	0.875626	0.0809024	NA	0.000229511	0.908682	0.489407	0.923201	0.343625	0.538003	0.740196	0.91946	0.282028	NA	0.00931939	0	0	0	0	0	0	0	0	0	0	0	0	1	0.07	-1.24
ALPI	248	HGNC:437	alkaline phosphatase, intestinal	3	-0.12	1.07	-0.37	-0.12	1.19	1.08	-2.67	-1.48	2.02	-0.88	0.901683	0.286834	0.713984	0.906039	0.236639	0.283464	0.00838267	0.142289	0.0448708	0.38214	0.953474	0.484798	0.843397	0.935906	0.370348	0.537395	0.0242631	0.384926	0.133222	0.675632	0	0	0	0	0	0	0	0	0	0	0	0	0	1.95	-1.79
ALPL	249	HGNC:438	alkaline phosphatase, liver/bone/kidney	5	-0.6	-3.44	0.42	2.29	-1.24	1.46	0.5	2.58	-0.22	-1.58	0.546261	0.000625587	0.671657	0.0221846	0.214873	0.144388	0.616864	0.0102811	0.829475	0.115362	0.728452	0.00522028	0.815426	0.0528292	0.344703	0.368789	0.725558	0.0909785	0.910431	0.381117	0	0	0	0	0	0	0	0	0	1	0	0	0	-1.27	-0.13
ALPP	250	HGNC:439	alkaline phosphatase, placental	2	-0.6	-0.18	-3.16	NA	-0.31	-1.63	2.85	3.86	NA	-0.82	0.55239	0.857004	0.0018541	NA	0.753565	0.104536	0.00493426	0.000159638	NA	0.414603	0.733682	0.927053	0.0129183	NA	0.835648	0.302567	0.0155238	0.00922705	NA	0.704013	0	0	0	0	0	0	0	0	0	0	0	0	0	0.72	0.84
ALPPL2	251	HGNC:441	alkaline phosphatase, placental like 2	2	-1.32	-0.63	-1.49	NA	0.01	-0.87	1.27	3.39	NA	-0.79	0.187241	0.526884	0.138232	NA	0.993257	0.384359	0.20726	0.000879363	NA	0.432174	0.367811	0.704319	0.301903	NA	0.995209	0.630885	0.32574	0.0228499	NA	0.718868	0	0	0	0	0	0	0	0	0	0	0	0	0	0.03	1.56
AMBP	259	HGNC:453	alpha-1-microglobulin/bikunin precursor	5	0.01	-3.36	7.24	-1.12	-9.83	4.51	6.12	-2.16	1.83	-2.76	0.993157	0.00084352	1.5814e-12	0.262049	4.81887e-21	8.00753e-06	1.78275e-09	0.0314757	0.0680888	0.00591619	0.997099	0.00668783	1.26098e-10	0.37897	4.5712e-19	0.000238697	3.55649e-08	0.16635	0.179528	0.0702823	0	0	0	0	0	0	0	0	0	0	1	0	0	-0.58	-1.1
AMD1	262	HGNC:457	adenosylmethionine decarboxylase 1	3	0.44	1.78	0.24	3.08	-1.06	-0.49	-2.04	0.35	1.12	-1.87	0.66284	0.0766654	0.810592	0.00243856	0.291761	0.621391	0.0433676	0.725127	0.265145	0.0628836	0.81386	0.195391	0.901396	0.0085272	0.432238	0.809952	0.0945184	0.878351	0.454951	0.275323	0	0	0	0	0	0	0	0	0	0	0	0	0	1.25	0.45
AMFR	267	HGNC:463	autocrine motility factor receptor	4	-5.12	1.2	1.7	-1.8	-0.72	-0.33	-0.27	-1.11	5.41	0.88	4.55984e-07	0.232743	0.09013	0.0731494	0.47259	0.743553	0.788358	0.266449	1.07417e-07	0.378544	7.40975e-06	0.422574	0.224956	0.13973	0.612744	0.883389	0.858336	0.538763	4.14846e-06	0.672899	0	0	0	0	0	0	0	1	0	0	0	0	0	0.12	-0.59
AMPD1	270	HGNC:468	adenosine monophosphate deaminase 1	1	NA	0.24	3.46	NA	-4.32	1.21	2.32	-0.78	NA	-0.28	NA	0.809919	0.000922754	NA	5.07772e-05	0.231032	0.0230408	0.438025	NA	0.77853	NA	0.900547	0.00741608	NA	0.000306845	0.482479	0.0559059	0.686802	NA	0.914399	0	0	0	0	0	0	0	0	0	0	0	0	0	-0.41	2.51
AMPD2	271	HGNC:469	adenosine monophosphate deaminase 2	5	1.02	-0.89	0.42	1.38	-6.27	4.56	2.58	-0.15	-2.2	0.67	0.309376	0.37238	0.67783	0.167106	7.69517e-10	6.31122e-06	0.0100662	0.878596	0.0283317	0.505322	0.512981	0.570926	0.818441	0.266809	1.26908e-08	0.000196526	0.0283509	0.949255	0.0963143	0.767562	0	0	0	0	0	0	0	0	0	0	0	0	0	-1.8	0.29
AMPD3	272	HGNC:470	adenosine monophosphate deaminase 3	5	0.77	4.56	6.91	1.56	-5.51	1.12	-3.91	-0.06	0.22	-1.33	0.44354	6.26987e-06	1.41704e-11	0.118556	5.65207e-08	0.26143	0.00010363	0.955694	0.825395	0.184508	0.644107	0.000134563	9.55131e-10	0.204113	6.47e-07	0.516933	0.000556806	0.980859	0.907452	0.477432	0	0	0	0	0	0	0	0	0	0	0	0	0	-1.01	-1.92
AMPH	273	HGNC:471	amphiphysin	4	0.63	0.71	-0.86	-2.25	-2.02	1.56	5.3	-1.57	-1.28	-1.48	0.531616	0.479268	0.391671	0.0249086	0.0440028	0.120065	1.8828e-07	0.11722	0.200445	0.138568	0.717475	0.666704	0.596627	0.0579835	0.100366	0.329506	2.25512e-06	0.348104	0.380135	0.415909	0	0	0	0	0	0	0	0	0	0	0	0	1	0.32	-0.57
BIN1	274	HGNC:1052	bridging integrator 1	5	4.17	0.79	-2.54	0.41	-2.72	-1.35	5.17	-0.9	0.1	-1.85	3.58951e-05	0.427834	0.0112222	0.684176	0.00682098	0.178175	3.27527e-07	0.37092	0.924026	0.0650181	0.000342889	0.622309	0.0502427	0.772448	0.0214076	0.417926	3.65784e-06	0.632561	0.961767	0.280222	0	0	0	0	0	0	0	0	0	0	0	0	1	2.76	-1.22
AMT	275	HGNC:473	aminomethyltransferase	5	0.16	-1.58	-1.01	-0.69	1.95	-0.71	1.17	-1.98	0.52	0.97	0.874968	0.114874	0.31387	0.491544	0.0521218	0.475296	0.242246	0.0484374	0.601879	0.334884	0.938964	0.25925	0.520415	0.608241	0.115275	0.703281	0.366636	0.214395	0.759321	0.639986	0	0	0	0	0	0	0	0	0	0	0	0	0	0.73	1.05
AMY1A	276	HGNC:474	amylase, alpha 1A (salivary)	3	1.16	-1.85	-0.28	NA	-1.16	-0.41	1.44	0.13	2.44	-0.32	0.246542	0.0652804	0.783467	NA	0.246903	0.680445	0.150986	0.896768	0.015246	0.748101	0.443905	0.174317	0.88511	NA	0.382208	0.846561	0.254256	0.957452	0.0605948	0.898032	0	0	0	0	0	0	0	0	0	0	0	0	0	1.84	2.9
AMY2A	279	HGNC:477	amylase, alpha 2A (pancreatic)	1	NA	NA	-0.26	NA	1.33	-0.3	-1.57	2.48	NA	-0.85	NA	NA	0.798079	NA	0.186832	0.766528	0.120415	0.0147976	NA	0.399935	NA	NA	0.893673	NA	0.309667	0.894471	0.213413	0.110762	NA	0.690306	0	0	0	0	0	0	0	0	0	0	0	0	0	-0.06	-0.03
AMY2B	280	HGNC:478	amylase, alpha 2B (pancreatic)	1	-0.89	1.09	3.08	0.03	-0.88	-0.34	0.18	NA	NA	-1.43	0.377234	0.281128	0.00303746	0.97657	0.383019	0.736984	0.860726	NA	NA	0.158182	0.582265	0.478567	0.0190426	0.984566	0.526216	0.879636	0.908416	NA	NA	0.445383	0	0	0	0	0	0	0	0	0	0	0	0	0	-0.89	-0.78
ANG	283	HGNC:483	angiogenin	5	0.68	-3.36	1.58	-5.08	-8.15	7.59	7.51	0.02	-3.71	1.08	0.498662	0.000840732	0.114309	5.27075e-07	2.55002e-15	1.4104e-13	2.52211e-13	0.987049	0.000231594	0.281444	0.692603	0.0066701	0.264977	6.80194e-06	1.0949e-13	3.0987e-11	1.04552e-11	0.993252	0.0024549	0.58975	0	0	0	0	0	0	0	0	0	0	0	0	0	-0.84	-0.32
ANGPT2	285	HGNC:485	angiopoietin 2	4	-0.15	-4.15	2	0.96	-4.32	4.17	2.52	1.77	-0.99	-0.44	0.880957	4.17944e-05	0.0459302	0.335446	2.02142e-05	3.8503e-05	0.0122671	0.0771223	0.321835	0.659157	0.94183	0.00060917	0.140192	0.456776	0.000133781	0.000915431	0.0332551	0.274999	0.513658	0.852544	0	0	0	0	0	0	0	0	0	0	0	0	0	-0.44	-1.18
ANK1	286	HGNC:492	ankyrin 1	5	-1.02	-3.69	4.96	3.37	-0.46	-2.42	-1.2	-2.36	7.45	-2.22	0.309041	0.000247273	9.44752e-07	0.000818659	0.648628	0.0156506	0.229087	0.0185181	3.91932e-13	0.0270164	0.512864	0.00252135	2.5221e-05	0.00342998	0.757733	0.0893545	0.35111	0.125026	9.29812e-11	0.171641	0	0	0	0	0	0	0	0	0	0	0	0	1	-0.59	0.64
ANK2	287	HGNC:493	ankyrin 2	5	-0.14	-1.36	-0.09	-2.89	-0.06	-2.63	8.3	-1.79	0.88	-2.79	0.885931	0.174042	0.927317	0.00405117	0.953045	0.00886971	8.62879e-16	0.0743864	0.379014	0.00551077	0.944111	0.347136	0.962667	0.0130742	0.971382	0.0605468	5.32937e-14	0.269049	0.571676	0.0676504	0	0	0	0	0	0	0	0	0	0	0	0	1	-0.23	-0.33
ANK3	288	HGNC:494	ankyrin 3	5	0.71	-3.7	-4.36	-0.13	4.73	-5.07	2.57	1.05	0.73	1.31	0.480615	0.000241235	1.58743e-05	0.896264	2.86976e-06	5.59077e-07	0.0105105	0.295805	0.465165	0.190493	0.677403	0.0024744	0.000271241	0.929294	2.2598e-05	2.53164e-05	0.029399	0.566601	0.648329	0.485264	0	0	0	0	0	0	0	0	0	0	0	0	1	0.13	2.88
ANPEP	290	HGNC:500	alanyl aminopeptidase, membrane	5	0.46	-0.94	4.39	-0.34	-1.52	0.11	-2.96	0.96	1.58	0.05	0.647952	0.349057	1.37247e-05	0.731791	0.129689	0.910678	0.00320675	0.335856	0.115755	0.957916	0.804753	0.550464	0.000242318	0.808928	0.234279	0.96398	0.0108932	0.60196	0.260123	0.988026	0	0	0	0	0	0	0	0	0	0	0	0	0	0.5	-0.82
SLC25A4	291	HGNC:10990	solute carrier family 25 member 4	5	-5.27	1.95	0.13	1.97	3.79	-0.85	-4.74	0.37	-0.56	2.26	1.99372e-07	0.0517392	0.893937	0.0491944	0.000169465	0.397701	2.78341e-06	0.712877	0.574614	0.0241445	3.52002e-06	0.146511	0.945965	0.101632	0.000891551	0.6416	2.39538e-05	0.870453	0.739055	0.161687	0	0	0	0	0	0	0	0	0	0	0	0	0	-0.8	-0.62
SLC25A5	292	HGNC:10991	solute carrier family 25 member 5	5	-4.4	2.1	-0.19	3.36	5.19	-2.72	-5.79	-0.49	-0.24	2.65	1.3164e-05	0.0363681	0.851614	0.0008304	3.06409e-07	0.00677723	1.23119e-08	0.621194	0.80841	0.00835891	0.00014301	0.113491	0.923036	0.0034653	2.98767e-06	0.0496327	1.97588e-07	0.814038	0.896594	0.0862972	0	0	0	0	0	0	0	0	0	1	0	0	0	0.04	-0.55
SLC25A6	293	HGNC:10992	solute carrier family 25 member 6	5	-5.23	2.56	0.26	2.85	4.74	-2.31	-5.16	-0.41	-0.67	2.32	2.4637e-07	0.0106852	0.797077	0.00451307	2.69113e-06	0.0212307	3.51193e-07	0.685384	0.504707	0.0207607	4.253e-06	0.0454291	0.893206	0.0142743	2.13701e-05	0.108383	3.89017e-06	0.854584	0.682904	0.149854	0	0	0	0	0	0	0	0	0	1	0	0	0	-0.66	-0.35
ANXA1	301	HGNC:533	annexin A1	5	1.52	-2.48	5.01	2.59	-6.77	1.28	1.56	3.21	-2.19	-1.57	0.128368	0.0132947	7.28709e-07	0.00977259	3.51866e-11	0.202189	0.12014	0.00138589	0.0289543	0.116115	0.282979	0.053529	2.02511e-05	0.0272965	7.5276e-10	0.450135	0.21302	0.030242	0.0976314	0.382152	1	1	0	0	0	0	0	0	0	0	1	0	0	0.62	-2.42
ANXA2	302	HGNC:537	annexin A2	5	3.12	-1.38	4.07	-2.73	-5.63	2.87	0.78	3.26	-0.7	-1.92	0.00188415	0.168845	5.31198e-05	0.00648246	2.96068e-08	0.00423932	0.438486	0.0011862	0.48424	0.0557352	0.010093	0.33963	0.000744043	0.0193182	3.63753e-07	0.0357974	0.569422	0.027943	0.664048	0.257685	0	0	0	0	0	0	0	0	0	1	1	0	0	1.51	-1.39
ANXA3	306	HGNC:541	annexin A3	5	0.98	-2.68	4.43	1.65	-1.39	-2.17	-0.11	0.1	1.5	-0.94	0.329582	0.00770034	1.13058e-05	0.099094	0.164716	0.030727	0.913162	0.92378	0.13365	0.349896	0.535497	0.0352837	0.000205255	0.177073	0.281119	0.13819	0.943642	0.967634	0.289059	0.65035	0	0	0	0	0	0	0	0	0	0	0	0	0	0.25	-0.11
ANXA4	307	HGNC:542	annexin A4	5	3.63	-2.81	-0.61	-2	-3.8	1.07	0.89	2.22	0.41	2.81	0.000311593	0.00515981	0.540176	0.0455988	0.000162038	0.284793	0.373159	0.0269553	0.679296	0.00520682	0.0022133	0.0263508	0.722921	0.0954093	0.000857267	0.538623	0.50558	0.152966	0.814208	0.0647705	0	0	0	0	0	0	0	0	0	0	0	0	0	0.77	1.08
ANXA5	308	HGNC:543	annexin A5	5	2.75	-2.79	0.96	-0.46	-6.61	1.47	5.31	0.51	1.14	-0.9	0.00610286	0.00542422	0.336911	0.642632	9.32054e-11	0.143019	1.63413e-07	0.612088	0.256843	0.365992	0.0267144	0.0272066	0.543404	0.738286	1.8396e-09	0.366237	1.9924e-06	0.808543	0.446239	0.663409	0	0	0	0	0	0	0	0	0	0	0	0	0	0.13	-0.31
ANXA6	309	HGNC:544	annexin A6	5	1.81	2.1	2.12	-4.85	-8.41	4.41	7.07	-0.94	-1.19	-2.34	0.0710486	0.0366067	0.034479	1.63447e-06	3.72964e-16	1.22823e-05	5.07422e-12	0.349308	0.235033	0.0194165	0.183864	0.114058	0.11493	1.79312e-05	1.83292e-14	0.000342058	1.64596e-10	0.613724	0.422262	0.144534	0	0	0	0	0	0	0	0	0	0	0	0	0	-0.55	-1.45
ANXA7	310	HGNC:545	annexin A7	5	3.51	0.87	-0.46	-5.39	0.95	-1.69	3.32	1.88	-4.14	-0.97	0.000488948	0.385491	0.64522	1.05146e-07	0.342176	0.0909464	0.000964596	0.0604376	3.96535e-05	0.333651	0.00325639	0.582527	0.798588	1.70086e-06	0.486432	0.277232	0.00388667	0.240391	0.000582754	0.639239	0	0	0	0	0	0	0	1	0	0	0	0	0	0.62	1.29
ANXA11	311	HGNC:535	annexin A11	5	2.49	-1.97	0.54	-3.5	-1.75	1.53	1.3	1.51	0.2	-0.3	0.0130081	0.048799	0.590773	0.000495643	0.0800899	0.126529	0.19499	0.131383	0.841674	0.763446	0.0493798	0.140323	0.760197	0.00224369	0.161646	0.338248	0.310648	0.368464	0.917553	0.907124	0	0	0	0	0	0	0	0	0	0	0	0	0	2	0.2
ANXA13	312	HGNC:536	annexin A13	4	1.07	-1.19	-0.22	-2.3	-0.39	-1.08	0.59	4.16	-0.41	-0.42	0.286091	0.235067	0.826482	0.0217777	0.697208	0.282963	0.553125	3.82141e-05	0.683918	0.671385	0.489079	0.425389	0.910683	0.0520852	0.795129	0.536788	0.671781	0.00407927	0.816898	0.859387	0	0	0	0	0	0	0	0	0	0	0	0	0	1.62	2.07
AOAH	313	HGNC:548	acyloxyacyl hydrolase	3	1.39	5.09	-0.17	2.28	-2	-0.2	-1.62	-0.4	-1.59	-1.91	0.165867	6.32771e-07	0.862033	0.0230811	0.0460997	0.843561	0.106825	0.690315	0.113478	0.057042	0.33798	2.05531e-05	0.929046	0.0545052	0.104197	0.93141	0.194689	0.857034	0.256627	0.260258	0	0	0	0	0	0	0	0	0	0	0	0	0	-1.68	-1.27
AOX1	316	HGNC:553	aldehyde oxidase 1	4	0.46	-1.67	4.56	-2.63	-3.69	1.19	4.7	-1.41	-0.75	-0.93	0.64491	0.0953863	6.54719e-06	0.0087579	0.00025014	0.2348	3.43639e-06	0.159668	0.452918	0.350835	0.80286	0.227912	0.000129249	0.024928	0.00124429	0.487602	2.87439e-05	0.409859	0.637682	0.650899	0	0	0	0	0	0	0	0	0	0	0	0	0	-0.24	-0.57
APAF1	317	HGNC:576	apoptotic peptidase activating factor 1	5	0.71	1.63	4.79	-1.78	-0.99	-1.58	-1.87	1.55	-1.25	-0.32	0.475978	0.102933	2.21478e-06	0.0751992	0.323689	0.114838	0.061446	0.121368	0.213259	0.749952	0.674133	0.240522	5.16641e-05	0.142838	0.466052	0.320198	0.125384	0.355522	0.39718	0.898832	0	0	0	0	0	0	0	0	0	0	0	0	0	-1.38	-0.98
NUDT2	318	HGNC:8049	nudix hydrolase 2	5	3.33	-2.34	-0.1	-3.35	1.71	-2.02	2.47	0.88	0.45	-2.16	0.000923755	0.019792	0.921584	0.000880357	0.0876552	0.0440464	0.0138433	0.381232	0.65294	0.0315853	0.00555734	0.0718158	0.959738	0.00363464	0.173118	0.174713	0.0367063	0.641468	0.795731	0.186971	0	0	0	0	0	0	0	0	0	0	0	0	0	-0.17	-0.18
APOF	319	HGNC:615	apolipoprotein F	5	-0.46	-3.09	7.18	-1.04	-4.15	0.99	3.06	-0.82	3.05	-3.97	0.647351	0.00210344	2.44352e-12	0.296636	3.90333e-05	0.323632	0.00233797	0.41032	0.00236944	8.10582e-05	0.80435	0.0132997	1.8749e-10	0.415441	0.000242216	0.576598	0.00831375	0.666103	0.0148392	0.00517962	0	0	0	0	0	0	0	0	0	0	0	0	0	-0.05	0.25
APBA1	320	HGNC:578	amyloid beta precursor protein binding family A member 1	3	0.32	-3.62	-1.27	-0.43	-1.56	1.52	4.16	1.58	-1.48	-0.11	0.749308	0.000336925	0.205569	0.66518	0.11908	0.130429	3.97867e-05	0.115637	0.140892	0.913107	0.870428	0.00322333	0.396012	0.756715	0.219225	0.345559	0.000242669	0.345135	0.299902	0.971352	0	0	0	0	0	0	0	0	0	0	1	0	0	-0.12	0.13
APBA2	321	HGNC:579	amyloid beta precursor protein binding family A member 2	2	-0.88	-1.52	0.82	4.82	-0.38	-0.23	-1.58	0.17	NA	-1.02	0.377381	0.131226	0.414735	2.73775e-06	0.702394	0.818721	0.116065	0.86276	NA	0.307734	0.582415	0.285283	0.618402	2.74457e-05	0.798439	0.919647	0.207357	0.94159	NA	0.61552	0	0	0	0	0	0	0	0	0	0	0	0	0	0.21	-1.03
APBB1	322	HGNC:581	amyloid beta precursor protein binding family B member 1	4	0.23	-3.95	-2.52	-3	-2.64	3.56	6.22	-0.83	2.43	-0.69	0.815206	9.2487e-05	0.0120214	0.00287295	0.00860329	0.000415395	1.21524e-09	0.404797	0.0157018	0.488955	0.907821	0.00117141	0.0530034	0.0098102	0.0259755	0.00625412	2.53605e-08	0.661852	0.0619369	0.756518	0	0	0	0	0	0	0	0	0	0	0	0	0	-0.72	1.18
APBB2	323	HGNC:582	amyloid beta precursor protein binding family B member 2	5	2.38	-3.21	-0.86	-6.76	-3.94	7.05	4.99	-0.71	-0.94	0.39	0.0177997	0.00139092	0.387901	3.82205e-11	9.22492e-05	5.70989e-12	8.31093e-07	0.476497	0.348148	0.69697	0.0634497	0.00981117	0.592512	1.73167e-09	0.000518774	8.57495e-10	8.35122e-06	0.716226	0.542361	0.874255	0	0	0	0	0	0	0	0	0	0	0	0	0	-1.27	-0.12
APC	324	HGNC:583	APC, WNT signaling pathway regulator	4	1.43	-2.18	0.24	-2.04	-0.23	1.06	1.21	1.26	-3.29	1.76	0.154559	0.0297749	0.812267	0.0423119	0.81968	0.288444	0.228368	0.206986	0.00107087	0.0785849	0.32118	0.0977104	0.902437	0.089643	0.883816	0.542329	0.350315	0.472924	0.00808955	0.311288	0	0	0	0	0	0	0	0	0	0	1	0	0	-0.16	-0.63
APCS	325	HGNC:584	amyloid P component, serum	5	0.13	-1.58	3.81	-2.09	-7.71	4.4	4.27	-1.55	3.13	-1.96	0.898155	0.114049	0.00015269	0.0373838	6.39164e-14	1.30143e-05	2.33169e-05	0.120682	0.00186152	0.0504323	0.951127	0.257965	0.0017826	0.0808888	2.21571e-12	0.000359073	0.000152482	0.354127	0.0123655	0.243265	0	0	0	0	0	0	0	0	0	1	0	0	0	-0.18	-1.52
APEH	327	HGNC:586	acylaminoacyl-peptide hydrolase	5	0.55	-2.12	2.9	-4.25	3.72	-3.06	-2.3	0	6.2	-1.76	0.584055	0.0347635	0.00391119	2.50829e-05	0.000222652	0.00233907	0.021658	0.998487	1.13202e-09	0.0790937	0.758424	0.109902	0.0230849	0.000179438	0.0011268	0.0231642	0.0532266	0.998908	8.74372e-08	0.312488	0	0	0	0	0	0	0	0	0	0	0	0	0	1.21	0.06
APEX1	328	HGNC:587	apurinic/apyrimidinic endodeoxyribonuclease 1	5	1.96	-2.46	-1.72	-1.7	1.7	-0.26	3.12	0.89	-1.65	-1.81	0.0510397	0.0142207	0.0862312	0.0888408	0.0903658	0.796398	0.0019184	0.375362	0.100521	0.0709442	0.143963	0.0563557	0.218307	0.162469	0.177071	0.908943	0.0070114	0.635925	0.23695	0.29307	0	0	0	0	0	0	0	0	0	0	0	0	0	-1.55	1.51
BIRC2	329	HGNC:590	baculoviral IAP repeat containing 2	5	1.37	-3.32	-0.22	-1.84	0.87	0.68	0.92	1.91	-1.7	0.07	0.169955	0.000962702	0.828451	0.0669087	0.386412	0.495359	0.357947	0.0569805	0.0904804	0.944086	0.344319	0.00738092	0.911782	0.129847	0.528917	0.717663	0.490457	0.232895	0.220427	0.983116	0	0	0	0	0	0	0	0	0	0	0	0	0	0.75	1.54
XIAP	331	HGNC:592	X-linked inhibitor of apoptosis	5	4.71	2.4	-1.3	-2.45	1.1	-0.84	0.79	-1.16	-5.49	1.61	3.14304e-06	0.0168169	0.19389	0.0146057	0.273445	0.39904	0.432788	0.247722	6.34784e-08	0.108888	4.02746e-05	0.0639392	0.380238	0.0376695	0.411985	0.642624	0.563819	0.519883	2.65756e-06	0.369898	0	0	0	0	0	0	0	0	0	0	0	0	0	2.31	-1.24
BIRC5	332	HGNC:593	baculoviral IAP repeat containing 5	4	-0.29	-0.74	-1.59	10.14	-2.02	1.03	-2.61	-0.82	-1.1	-0.63	0.770667	0.459992	0.113037	1.4314e-20	0.0445591	0.304079	0.00947858	0.414667	0.272094	0.530207	0.882638	0.65022	0.262927	4.99367e-17	0.101351	0.558018	0.0269128	0.670038	0.46218	0.782549	0	0	0	0	0	0	0	0	0	0	0	0	0	-0.3	-2.08
APLP2	334	HGNC:598	amyloid beta precursor like protein 2	5	-2.54	-0.92	1.81	1.22	1.01	0.05	-2.33	-0.37	0.47	1.29	0.011383	0.355671	0.0708833	0.222404	0.312922	0.956194	0.0201552	0.714306	0.635683	0.198032	0.0444137	0.556393	0.190228	0.334148	0.455697	0.981594	0.0499954	0.871031	0.783226	0.496245	0	0	0	0	0	0	0	0	0	0	0	0	0	-0.24	-0.48
APOA1	335	HGNC:600	apolipoprotein A1	5	0.7	-3.9	6.17	-0.35	-7.07	2.56	4.19	-1.05	4.79	-4.53	0.483578	0.00010721	1.36282e-09	0.72491	4.9484e-12	0.0105951	3.26726e-05	0.292194	2.18748e-06	7.42435e-06	0.68026	0.00131115	6.95664e-08	0.803442	1.2563e-10	0.068726	0.000204794	0.563051	5.46268e-05	0.0012877	0	0	0	0	0	0	0	1	0	0	0	0	0	0.85	-0.14
APOA2	336	HGNC:601	apolipoprotein A2	5	0.22	-4.2	5.78	0.26	-6.27	0.85	5.25	-1.73	4.93	-3.94	0.825037	3.11639e-05	1.27202e-08	0.79385	7.44796e-10	0.394474	2.25995e-07	0.0838445	1.08574e-06	9.36705e-05	0.913611	0.00048338	5.35127e-07	0.857512	1.23497e-08	0.638913	2.61713e-06	0.287797	3.1087e-05	0.00565798	0	0	0	0	0	0	0	1	0	0	0	0	0	0.85	-0.2
APOA4	337	HGNC:602	apolipoprotein A4	5	-1.48	-3.57	5.01	-2.12	-6.27	3.15	4.63	-1.3	4.29	-2.32	0.139565	0.000393066	7.25798e-07	0.0344808	7.5699e-10	0.00170656	4.66459e-06	0.193049	2.09766e-05	0.0207886	0.299989	0.00363661	2.02163e-05	0.0757189	1.25179e-08	0.0185919	3.76275e-05	0.454939	0.000353656	0.149967	0	0	0	0	0	0	0	1	0	0	1	0	0	0.01	-0.71
APOB	338	HGNC:603	apolipoprotein B	5	-3.08	-3.73	9.61	0.43	-5.59	2.61	1.16	-2.11	3.65	-1.8	0.00220584	0.000213632	2.90387e-20	0.670583	3.59849e-08	0.00930732	0.245401	0.0352628	0.000286056	0.0722824	0.0114474	0.00224073	8.85681e-18	0.761454	4.33839e-07	0.0625975	0.369993	0.176822	0.00285884	0.29618	0	0	0	0	0	0	0	1	0	0	0	0	0	-1.72	-1.51
APOC1	341	HGNC:607	apolipoprotein C1	5	0.14	-3.73	7.06	0.77	-5.51	3.19	2.35	-2.14	3.53	-4.32	0.889861	0.000215818	5.15309e-12	0.444185	5.66227e-08	0.00149342	0.0191793	0.0328422	0.000446413	1.84656e-05	0.946306	0.00225777	3.8334e-10	0.564248	6.47562e-07	0.0166522	0.0480623	0.170156	0.00411857	0.00221971	0	0	0	0	0	0	0	0	0	0	0	0	0	-0.37	-1.45
APOC2	344	HGNC:609	apolipoprotein C2	2	NA	-0.81	3.63	NA	-3.49	2.41	0.73	0.32	NA	-3.11	NA	0.41636	0.000381846	NA	0.000614443	0.0169621	0.467183	0.753004	NA	0.00218649	NA	0.611286	0.00371493	NA	0.00273118	0.0941688	0.596988	0.89277	NA	0.0380318	0	0	0	0	0	0	0	0	0	0	0	0	0	0.37	-0.31
APOC3	345	HGNC:610	apolipoprotein C3	5	-0.19	-3.84	6.87	-0.08	-6.21	3.21	3.14	-2.1	3.88	-3.53	0.853168	0.000140519	1.84974e-11	0.93512	1.07584e-09	0.00142326	0.00181303	0.0365618	0.000118103	0.000452875	0.926854	0.00161704	1.23316e-09	0.957442	1.74372e-08	0.0160815	0.00668422	0.180358	0.00140595	0.014356	0	0	0	0	0	0	0	0	0	0	0	0	0	-0.1	-1.66
APOC4	346	HGNC:611	apolipoprotein C4	4	-1.9	-2.13	7.07	1.17	-3.88	1.05	2.46	-1.14	0.07	-2.03	0.0575502	0.0335368	7.42646e-12	0.244687	0.000123994	0.29462	0.0143095	0.255666	0.941135	0.0429427	0.157404	0.107288	5.29841e-10	0.358719	0.000676771	0.548465	0.0377461	0.528044	0.969448	0.221481	0	0	0	0	0	0	0	0	0	0	0	0	0	-0.01	-1.04
APOD	347	HGNC:612	apolipoprotein D	5	-0.4	-1.89	4.78	-1.08	-5.42	3.08	2.56	-3.06	3.52	-1.33	0.690574	0.0591192	2.29312e-06	0.281718	9.26554e-08	0.00214739	0.0106491	0.00233378	0.000467777	0.185355	0.831075	0.162055	5.31864e-05	0.399791	1.01688e-06	0.0217749	0.0297189	0.0397884	0.00423721	0.477588	0	0	0	0	0	0	0	0	0	0	0	0	0	1.07	-1.16
APOE	348	HGNC:613	apolipoprotein E	5	-0.68	0.03	6.43	-0.14	-5.77	3.81	0.88	-3.17	1.65	-1.65	0.495228	0.978049	2.85245e-10	0.887512	1.36267e-08	0.000155999	0.380109	0.00159382	0.0994456	0.0998338	0.689396	0.990011	1.61111e-08	0.923055	1.78916e-07	0.00286942	0.513007	0.0327867	0.235418	0.353789	0	0	0	0	0	0	0	0	0	1	0	0	0	-0.82	-2.53
APOH	350	HGNC:616	apolipoprotein H	5	0.08	-3.89	8.62	-2.91	-9.1	4.15	6.94	-1.28	0.31	-3.24	0.934351	0.000111651	7.58801e-17	0.00375945	1.87637e-18	3.91252e-05	1.11698e-11	0.20104	0.756885	0.00126662	0.96822	0.00134908	1.21807e-14	0.0122727	1.24114e-16	0.000922827	3.36441e-10	0.465167	0.866353	0.027074	0	0	0	0	0	0	0	0	0	1	0	0	0	0.06	-1.03
APP	351	HGNC:620	amyloid beta precursor protein	5	-1.89	-3.43	1.43	4.44	-1.31	3.48	-2.18	-0.32	-2.54	2.66	0.0597715	0.000652613	0.152655	1.07273e-05	0.1907	0.000549037	0.0298434	0.752281	0.0112188	0.00815411	0.161468	0.00536795	0.322939	8.68974e-05	0.314882	0.00781028	0.0693436	0.892628	0.0482242	0.0854914	0	0	0	0	0	1	0	0	0	0	1	0	0	0.07	-0.28
APRT	353	HGNC:626	adenine phosphoribosyltransferase	5	5.72	-0.16	-0.16	-2.27	1.16	-0.26	-2.7	0.34	-0.32	0.38	1.78596e-08	0.876309	0.872972	0.0235902	0.246526	0.797802	0.00716216	0.734018	0.75209	0.701392	4.07445e-07	0.937113	0.935546	0.0555444	0.381769	0.909496	0.0212484	0.882804	0.863941	0.876001	0	0	0	0	0	0	0	0	0	0	0	0	0	1.5	-0.06
FAS	355	HGNC:11920	Fas cell surface death receptor	5	-1.22	2.2	1.87	2.8	-0.35	-1.39	-2.16	2.75	-2.96	-0.63	0.222884	0.0280509	0.0614298	0.00527985	0.729824	0.164376	0.031306	0.0061447	0.00323552	0.526678	0.41492	0.0935005	0.172445	0.0163054	0.818143	0.397181	0.0720846	0.0669811	0.0189975	0.780281	0	0	0	0	0	0	0	0	0	0	0	0	0	1.27	-0.14
SHROOM2	357	HGNC:630	shroom family member 2	5	1.27	-2.35	-2.46	-4.27	1.86	-2.37	2.89	-0.54	2.39	1.98	0.204913	0.0189214	0.0141629	2.34855e-05	0.0641367	0.0181218	0.00400516	0.592639	0.0170176	0.0487392	0.392519	0.0695128	0.0598708	0.000170103	0.13595	0.0985322	0.0130681	0.797793	0.0657221	0.238799	0	0	0	0	0	0	0	0	0	0	0	0	1	0.09	1.6
AQP1	358	HGNC:633	aquaporin 1 (Colton blood group)	4	-3.81	-1.71	1.81	-0.46	-4.74	2.12	2.77	0.02	3.71	-1.06	0.000159908	0.0887512	0.0703886	0.642198	2.91563e-06	0.034518	0.00591647	0.98654	0.000233391	0.289612	0.00124867	0.216818	0.1894	0.737869	2.29297e-05	0.149843	0.0180701	0.993077	0.00246869	0.598702	0	0	0	0	0	0	0	0	0	0	0	0	0	-2.37	0.46
AQP2	359	HGNC:634	aquaporin 2	1	0.43	-2	2.18	NA	-0.06	NA	-1.06	-0.42	2.04	-1.23	0.669101	0.0490986	0.0325663	NA	0.952073	NA	0.292395	0.676775	0.0446315	0.224034	0.817923	0.141017	0.11018	NA	0.970472	NA	0.421912	0.848943	0.13263	0.530421	0	0	0	0	0	0	0	0	0	0	0	0	0	0.36	-2.57
AQP5	362	HGNC:638	aquaporin 5	3	-3.08	-0.92	0.12	0.42	0.93	-1.07	-1.37	3.01	NA	1.49	0.00237017	0.358959	0.907977	0.678321	0.351725	0.284217	0.173541	0.0029089	NA	0.137413	0.0121484	0.55893	0.95379	0.767824	0.496374	0.538048	0.283342	0.0449968	NA	0.415525	0	0	0	0	0	0	0	0	0	0	0	0	0	-1.31	0.76
AR	367	HGNC:644	androgen receptor	2	-0.19	0.57	-1.62	-9.16	1.3	1.05	4.1	0.21	NA	1.67	0.851066	0.566692	0.106017	3.45796e-17	0.194983	0.292721	5.87801e-05	0.833167	NA	0.0964602	0.9263	0.736115	0.251733	1.90479e-14	0.320269	0.54656	0.000341483	0.927315	NA	0.347308	0	0	0	0	0	0	0	0	0	0	0	0	0	-0.76	2.02
ABCC6	368	HGNC:57	ATP binding cassette subfamily C member 6	1	-0.76	2.21	0.09	NA	1.97	NA	-1.91	-0.17	-1.44	1.33	0.448817	0.0293762	0.925456	NA	0.0517762	NA	0.0584502	0.86573	0.152738	0.185064	0.6495	0.0967964	0.961554	NA	0.114572	NA	0.120416	0.943181	0.316926	0.477548	0	0	0	0	0	0	0	0	0	0	0	0	0	0.79	-1.59
ARAF	369	HGNC:646	A-Raf proto-oncogene, serine/threonine kinase	5	1.23	2.21	-0.37	-3.97	1	-1.37	1.65	0.51	-3.98	1.16	0.219279	0.0273872	0.714025	8.10832e-05	0.316719	0.170421	0.0987193	0.608995	7.97432e-05	0.245007	0.410707	0.0919732	0.843363	0.000483267	0.459532	0.406163	0.182943	0.807066	0.00101867	0.55229	0	0	0	0	0	0	0	0	0	0	0	0	0	0.34	-0.62
ARCN1	372	HGNC:649	archain 1	5	3.51	1.97	0.74	-3.72	1.51	-1.02	-3.73	4.71	-4.34	0.86	0.000480708	0.0493084	0.460118	0.000224615	0.13276	0.306188	0.000213977	3.19717e-06	1.67131e-05	0.391925	0.00321255	0.141418	0.65762	0.00114395	0.238383	0.56033	0.00104586	0.000996927	0.000291645	0.683281	0	0	0	0	0	1	0	1	0	0	0	0	0	2.82	-0.97
AREG	374	HGNC:651	amphiregulin	1	-0.68	2.34	0.39	-2.24	-0.61	-0.46	1.2	NA	NA	0.19	0.499725	0.0229428	0.694953	0.0296369	0.546376	0.644459	0.237244	NA	NA	0.853388	0.693168	0.0803529	0.829672	0.0667772	0.676653	0.825242	0.361122	NA	NA	0.946987	0	0	0	0	0	0	0	0	0	0	0	0	0	-0.68	1.02
ARF1	375	HGNC:652	ADP ribosylation factor 1	5	3.48	1.03	5.11	-0.69	2.03	-3.42	-4.34	-0.16	2.59	-3.39	0.00053792	0.302238	4.47727e-07	0.488636	0.0427923	0.000670122	1.72396e-05	0.876614	0.00973002	0.000757373	0.00351218	0.501985	1.30364e-05	0.60586	0.09808	0.00922312	0.000117646	0.948758	0.0434169	0.0199032	0	0	0	0	0	1	0	0	0	0	0	0	0	2.78	-0.61
ARF3	377	HGNC:654	ADP ribosylation factor 3	5	3.36	1.41	4.5	-0.66	1.69	-2.58	-4.59	0.45	2.51	-3.97	0.000846274	0.15846	8.30304e-06	0.511794	0.0912427	0.010293	5.6488e-06	0.650495	0.0122903	8.11241e-05	0.00516871	0.324962	0.00015705	0.627144	0.17819	0.0672448	4.46248e-05	0.832727	0.0516712	0.00515669	0	0	0	0	0	1	0	0	0	0	0	0	0	3.49	-1.51
ARF4	378	HGNC:655	ADP ribosylation factor 4	5	3.64	1.15	4.55	-1.96	-0.18	0.51	-4.27	0.26	1.23	-2.79	0.000300507	0.249018	6.58875e-06	0.0511126	0.855418	0.609814	2.33955e-05	0.796944	0.220158	0.00553198	0.00214371	0.442483	0.000129859	0.10485	0.907556	0.800844	0.000152915	0.912807	0.404808	0.0678422	0	0	0	0	0	0	0	0	0	1	0	0	0	2.44	-1.81
ARF5	381	HGNC:658	ADP ribosylation factor 5	5	2.98	0.5	3.04	-0.36	2.24	-1.85	-3.99	0.19	1.46	-2.78	0.00300112	0.614808	0.0024851	0.722142	0.0256547	0.0653338	7.50986e-05	0.850691	0.145495	0.00557732	0.0147708	0.773342	0.0162477	0.801308	0.0646892	0.225851	0.000422633	0.935657	0.305976	0.0679181	0	0	0	0	0	0	0	0	0	0	0	0	0	2.83	-1.1
ARF6	382	HGNC:659	ADP ribosylation factor 6	5	3.64	-0.2	0.4	-2.52	3.01	-3.61	-0.67	0.64	0.15	-0.87	0.000295901	0.83855	0.689487	0.0118803	0.00274252	0.000331085	0.504569	0.52458	0.88008	0.382516	0.00211865	0.916775	0.826787	0.0318491	0.00985036	0.00518889	0.629823	0.752238	0.940791	0.675509	0	0	0	0	0	0	0	0	0	0	1	0	0	0.59	0.55
ARG1	383	HGNC:663	arginase 1	5	0	-3.3	9.55	4.57	-3.43	-2.54	-2.14	0.1	5.59	-4.18	0.999165	0.00104373	5.80688e-20	6.03645e-06	0.00066345	0.011249	0.0326646	0.91861	3.72648e-08	3.40525e-05	0.999767	0.00787227	1.64753e-17	5.34949e-05	0.0029288	0.0714828	0.0747204	0.965118	1.68012e-06	0.00303994	0	0	0	0	0	0	0	0	0	0	0	0	0	-0.01	-1.31
ARG2	384	HGNC:664	arginase 2	3	-0.43	-2.22	-0.16	2.99	1.08	-0.43	-1.27	-0.64	0.94	0.65	0.668438	0.0269835	0.875069	0.00306955	0.279816	0.668741	0.204756	0.522167	0.349364	0.514328	0.817541	0.0909462	0.936478	0.0103665	0.41921	0.83886	0.322675	0.751143	0.542813	0.77302	0	0	0	0	0	0	0	0	0	0	0	0	0	1.18	0.46
RHOA	387	HGNC:667	ras homolog family member A	5	-3.64	2.55	5.06	-1.93	-3.06	2.92	1.61	1.91	-4.06	-3.17	0.000298703	0.0111738	5.69283e-07	0.0547434	0.0023056	0.00363505	0.108976	0.0566291	5.57788e-05	0.00162124	0.00213477	0.0469612	1.63418e-05	0.1105	0.00852116	0.0321838	0.197549	0.23234	0.000764484	0.0316454	0	0	0	0	0	0	0	1	0	0	0	0	1	-0.56	0.29
RHOB	388	HGNC:668	ras homolog family member B	5	-1.94	-0.33	7.07	-5.38	-3.52	0.57	2.17	3.38	-0.54	-2.77	0.0526585	0.745162	5.24705e-12	1.12242e-07	0.000472369	0.571642	0.0302205	0.000793468	0.59024	0.0057896	0.147279	0.85955	3.87963e-10	1.79896e-06	0.00216412	0.77517	0.0700733	0.0217634	0.750338	0.0695267	0	0	0	0	0	0	0	0	0	0	1	0	0	-0.11	0.76
RHOC	389	HGNC:669	ras homolog family member C	5	-3.69	3.09	3.69	-4.14	-3.28	2.57	3.21	2.07	-3.91	-2.2	0.000243809	0.00211644	0.000251786	4.03243e-05	0.00110874	0.0105527	0.00139893	0.0386543	0.000103056	0.028585	0.0017886	0.013354	0.00266649	0.000266604	0.00453769	0.0684889	0.00535279	0.187788	0.00125686	0.176976	0	0	0	0	0	0	0	0	0	0	0	0	0	-0.57	0.38
RND3	390	HGNC:671	Rho family GTPase 3	4	-0.17	-2.21	0.07	3.14	-3.02	1.96	2.17	-0.91	-0.1	-1.08	0.863761	0.0280645	0.942493	0.00184057	0.00273321	0.0505825	0.0303603	0.361226	0.917089	0.279448	0.932442	0.09352	0.970576	0.0066887	0.00982848	0.191851	0.0703573	0.623476	0.95976	0.586681	0	0	0	0	0	1	0	0	0	0	1	0	0	-0.5	-1.83
RHOG	391	HGNC:672	ras homolog family member G	5	-1.99	6.31	8.42	1.61	-6.41	-0.61	-1.91	2.43	-3.86	-0.94	0.0474	6.05375e-10	3.48944e-16	0.108708	3.27053e-10	0.541452	0.0560573	0.0153914	0.000126783	0.348334	0.13577	6.25192e-08	5.06799e-14	0.190576	5.82554e-09	0.752112	0.116685	0.113486	0.00149499	0.649834	0	0	0	0	0	0	0	1	0	0	0	0	0	0.13	-1.34
ARHGAP1	392	HGNC:673	Rho GTPase activating protein 1	5	1.99	-0.47	1.69	-4.48	-7.04	2.39	5.66	-0.64	0.11	0.9	0.0473499	0.636948	0.0911733	9.14887e-06	5.82403e-12	0.0172795	2.4285e-08	0.519801	0.913977	0.366729	0.13566	0.789277	0.226494	7.55738e-05	1.45744e-10	0.0955283	3.63502e-07	0.749559	0.958618	0.66405	0	0	0	0	0	0	0	0	0	0	0	0	0	0.55	-1.74
ARHGAP4	393	HGNC:674	Rho GTPase activating protein 4	5	-0.44	6.47	5.27	1.81	-4.13	0.49	-4.18	-0.82	-1.09	0.26	0.659995	2.2079e-10	1.95744e-07	0.0708406	4.21897e-05	0.623681	3.40405e-05	0.410917	0.277996	0.798732	0.812253	2.69475e-08	6.3682e-06	0.13604	0.000259174	0.811689	0.000211632	0.666798	0.468292	0.924619	0	0	0	0	0	0	0	0	0	0	0	0	0	-0.03	-3.88
ARHGAP5	394	HGNC:675	Rho GTPase activating protein 5	5	-1.9	-4.15	0.39	-3.04	0.37	2.06	2.23	0.95	0.68	-0.26	0.058265	3.87386e-05	0.698353	0.00246776	0.711518	0.0400029	0.0259482	0.342484	0.496857	0.798715	0.15865	0.000575742	0.832266	0.0086092	0.805294	0.163823	0.0618078	0.607136	0.675954	0.924688	0	0	0	0	0	0	0	0	0	0	1	0	0	-2.14	1.23
ARHGAP6	395	HGNC:676	Rho GTPase activating protein 6	5	0.83	-3.16	-1.57	-4.99	-0.36	-0.98	6.17	-1.63	3.94	-0.15	0.404157	0.00169578	0.116484	8.12497e-07	0.716051	0.325203	1.36414e-09	0.10427	9.43285e-05	0.883	0.609115	0.0113708	0.26874	9.80806e-06	0.807884	0.577317	2.78499e-08	0.326504	0.00116467	0.959673	0	0	0	0	0	0	0	0	0	0	0	0	1	0.28	1.02
ARHGDIA	396	HGNC:678	Rho GDP dissociation inhibitor alpha	5	5.02	-1.74	3.44	-2.2	-5.4	2.64	2.06	1.43	-0.02	-3.23	7.09918e-07	0.0817422	0.000620809	0.0283853	1.02695e-07	0.00854781	0.0395365	0.154585	0.986064	0.00129311	1.10279e-05	0.204364	0.00543709	0.0644846	1.11408e-06	0.0590974	0.0878277	0.403186	0.993944	0.0273037	0	0	0	0	0	0	0	0	0	0	0	0	1	0.16	-0.02
ARHGDIB	397	HGNC:679	Rho GDP dissociation inhibitor beta	5	2.33	2.95	6.79	-1.1	-8.35	0.88	1.82	-0.21	0.24	-2.43	0.0203611	0.00333817	3.03321e-11	0.272902	5.91382e-16	0.380367	0.0698031	0.836576	0.813138	0.0156077	0.0705275	0.0188218	1.98953e-09	0.390244	2.81585e-14	0.626934	0.139185	0.929451	0.899934	0.127519	0	0	0	0	0	0	0	0	0	0	0	0	1	1.11	-2.66
RHOH	399	HGNC:686	ras homolog family member H	2	-0.64	2.58	0.96	-1.47	0.44	-0.5	-0.23	-1.72	-0.15	0.14	0.52375	0.0110758	0.339851	0.14297	0.660663	0.616197	0.814774	0.0878288	0.87772	0.8904	0.71173	0.046679	0.545694	0.236498	0.767616	0.80504	0.87633	0.295313	0.939579	0.962202	1	0	0	0	0	0	0	0	0	0	0	0	0	-0.09	-0.84
ARL1	400	HGNC:692	ADP ribosylation factor like GTPase 1	5	-2.93	3.34	-0.43	-1.92	4.86	-0.99	-4.75	1.25	-0.04	0.53	0.00354981	0.000908518	0.667663	0.0554251	1.55711e-06	0.320877	2.67512e-06	0.211431	0.966914	0.594141	0.0169827	0.00704597	0.81341	0.111661	1.30153e-05	0.57445	2.31031e-05	0.478009	0.983295	0.818875	0	0	0	0	0	1	0	0	0	0	0	0	0	0.45	0.19
PHOX2A	401	HGNC:691	paired like homeobox 2a	1	NA	-0.66	-1.6	NA	2.82	0.03	-1.18	NA	NA	-1.48	NA	0.515423	0.120843	NA	0.00856303	0.977894	0.248256	NA	NA	0.150119	NA	0.694608	0.276238	NA	0.0258603	0.990331	0.372963	NA	NA	0.433642	0	0	0	0	0	0	0	0	0	0	0	0	0	NA	-0.31
ARL2	402	HGNC:693	ADP ribosylation factor like GTPase 2	5	1.57	-3.2	-1.02	1.31	2.78	1.77	-1.46	-2.64	1.72	-1.01	0.117901	0.00146409	0.309097	0.190041	0.00563301	0.0773125	0.145496	0.00851006	0.0868721	0.314254	0.266779	0.0102199	0.515302	0.295274	0.0182841	0.25178	0.246709	0.0812536	0.214575	0.622408	0	0	0	0	0	0	0	0	0	0	0	0	0	0.36	0.03
ARL3	403	HGNC:694	ADP ribosylation factor like GTPase 3	5	3.74	-2.7	-2.17	-4.13	1.36	1.98	3.18	-0.13	-0.74	-2.29	0.000200609	0.00708774	0.030629	4.19862e-05	0.175826	0.0481971	0.00157817	0.896539	0.458542	0.0223818	0.00150976	0.0331685	0.10526	0.000275503	0.295466	0.185713	0.00594376	0.957467	0.642153	0.155101	0	0	0	0	0	1	0	0	0	0	0	0	0	-1.39	0.78
ARNT	405	HGNC:700	aryl hydrocarbon receptor nuclear translocator	4	1.7	-1.93	-2.81	2.37	-0.09	-0.92	3.99	-1.5	-1.98	0.29	0.0894729	0.0545949	0.00517427	0.018012	0.93219	0.35753	7.79669e-05	0.133423	0.0483918	0.773537	0.217649	0.152525	0.0283968	0.0446503	0.957382	0.606742	0.000436165	0.371546	0.140822	0.911709	0	0	0	0	0	0	0	0	0	0	0	0	0	-1.25	0.18
ARNTL	406	HGNC:701	aryl hydrocarbon receptor nuclear translocator like	4	-0.19	-0.11	-0.01	-4.2	1.13	0.07	1.59	1.12	0.72	-0.78	0.847949	0.91497	0.989735	3.57465e-05	0.259343	0.944261	0.11283	0.262197	0.472588	0.435855	0.925158	0.960103	0.994299	0.000241059	0.395758	0.977123	0.202732	0.534176	0.654736	0.722025	0	0	0	0	0	0	0	0	0	0	0	0	0	-2.08	1.27
ARRB1	408	HGNC:711	arrestin beta 1	5	2.53	1.03	1.15	-3.61	-4.52	1.3	6	-1.76	-1.15	-1.35	0.0117881	0.305548	0.249812	0.000341199	7.64809e-06	0.195386	3.66133e-09	0.0792075	0.251265	0.177038	0.045642	0.505191	0.450111	0.00164335	5.49881e-05	0.440026	6.74314e-08	0.278826	0.439768	0.468794	0	0	0	0	0	1	0	0	0	0	0	0	0	0.3	-1.27
ARRB2	409	HGNC:712	arrestin beta 2	5	1.24	2.77	6.54	3.12	-4.95	0.48	-0.52	-0.66	-2.47	-2.81	0.215611	0.00576147	1.45445e-10	0.00192525	9.92217e-07	0.629112	0.603152	0.507565	0.0139292	0.00509488	0.406191	0.0284146	8.61375e-09	0.00696738	8.69753e-06	0.815714	0.714377	0.740293	0.0567186	0.0638359	0	0	0	0	0	0	0	0	0	0	0	0	0	-0.26	-2.78
ARSA	410	HGNC:713	arylsulfatase A	5	0.58	-0.31	2.11	-1.48	1.37	-0.21	-2.52	-0.45	0.78	0.27	0.562981	0.755055	0.0356185	0.140598	0.171292	0.832311	0.0121733	0.654863	0.434862	0.789468	0.742494	0.866495	0.117381	0.233608	0.289198	0.926665	0.0330815	0.83534	0.621213	0.921096	0	0	0	0	0	0	0	1	0	0	0	0	0	1.62	-1.11
ARSB	411	HGNC:714	arylsulfatase B	5	1.9	-0.44	2.24	-0.88	-4.05	4.72	-1.16	-1.68	-0.23	1.29	0.0575657	0.661172	0.0255106	0.38108	5.97773e-05	3.04371e-06	0.246825	0.0940538	0.817414	0.19636	0.157409	0.806394	0.0916727	0.502253	0.000354063	0.000108116	0.371452	0.308454	0.902862	0.493583	0	0	0	0	0	0	0	1	0	0	0	0	0	1.79	-3.56
ARSD	414	HGNC:717	arylsulfatase D	5	-5.04	-1.47	-0.26	-3.5	2.58	-0.09	0.23	0.02	1.56	2.75	6.31763e-07	0.142549	0.792356	0.00051438	0.0100932	0.925277	0.817787	0.980092	0.119801	0.00608183	9.93319e-06	0.302338	0.89037	0.0023135	0.0297615	0.968801	0.878566	0.990795	0.266273	0.0717585	0	0	0	0	0	0	0	1	0	0	0	0	0	-0.77	1.9
ARSE	415	HGNC:719	arylsulfatase E (chondrodysplasia punctata 1)	4	-4.44	-0.7	-2.18	NA	2.27	2.71	-1.85	0.3	1.63	0.98	1.17283e-05	0.486353	0.0296894	NA	0.0236895	0.0069345	0.0649906	0.764541	0.104978	0.329236	0.000128856	0.672303	0.102959	NA	0.0604564	0.050473	0.131237	0.897646	0.243766	0.635999	0	0	0	0	0	1	0	1	0	0	0	0	0	-0.26	1.36
ARSF	416	HGNC:721	arylsulfatase F	1	-1.5	-1.49	-0.24	NA	1.61	NA	-2.76	0.87	2.93	-0.51	0.136162	0.139626	0.809103	NA	0.110294	NA	0.00676264	0.387909	0.00417224	0.61235	0.294633	0.298601	0.900643	NA	0.2071	NA	0.0202102	0.647371	0.0228922	0.826611	0	0	0	0	0	0	0	0	0	0	0	0	0	0.79	0.61
ART3	419	HGNC:725	ADP-ribosyltransferase 3	2	-0.63	-2.33	-1.28	4.72	0.23	-0.25	-0.26	-1.78	2.62	-0.9	0.530325	0.0213008	0.202988	5.98411e-06	0.815823	0.802685	0.796676	0.0768605	0.00988004	0.370171	0.716398	0.0759226	0.392527	5.3121e-05	0.88121	0.912695	0.864237	0.274561	0.0439289	0.667001	0	0	0	0	0	0	0	0	0	0	0	0	0	-0.55	-0.67
ARVCF	421	HGNC:728	ARVCF, delta catenin family member	5	0.82	-5.46	-1.88	-1.85	3.33	-0.67	1.39	0.02	2.49	-0.09	0.412877	7.42465e-08	0.060607	0.0643012	0.00093662	0.500923	0.16478	0.986093	0.0129863	0.93115	0.616112	3.54593e-06	0.170763	0.125696	0.00392784	0.722196	0.272494	0.993387	0.0535357	0.977442	0	0	0	0	0	0	0	0	0	0	1	0	0	-0.5	0.79
ASAH1	427	HGNC:735	N-acylsphingosine amidohydrolase 1	5	1.53	0.3	-1.43	-5.22	0.39	1.64	-1.88	1.18	2.18	1.5	0.125787	0.767681	0.15193	2.62671e-07	0.694272	0.100912	0.0605565	0.238625	0.0299477	0.134668	0.279246	0.875084	0.32202	3.77107e-06	0.793333	0.295026	0.123899	0.510374	0.0999662	0.411323	0	0	0	0	0	0	0	0	0	0	0	0	0	1.44	-0.09
ASGR2	433	HGNC:743	asialoglycoprotein receptor 2	3	0.18	-0.26	3.69	-2.57	-2.39	0.45	1.18	-0.44	1.04	-1.02	0.860484	0.794093	0.000314172	0.0111435	0.0180346	0.652747	0.241045	0.657123	0.301504	0.307481	0.930977	0.890324	0.0031782	0.0301833	0.0482171	0.829764	0.36518	0.836511	0.491603	0.615215	0	0	0	0	0	0	0	0	0	0	0	0	0	0.04	1.05
ASL	435	HGNC:746	argininosuccinate lyase	5	1.3	-1.08	-0.73	-5.26	2.65	-3.96	1.23	2.41	0.26	1.36	0.193801	0.281945	0.463321	2.06517e-07	0.00829138	8.63996e-05	0.220013	0.016426	0.797855	0.173245	0.376881	0.479418	0.660032	3.04424e-06	0.0251766	0.00179204	0.340403	0.11746	0.890238	0.463195	0	0	0	0	0	0	0	0	0	0	0	0	0	0.97	2.04
ASNA1	439	HGNC:752	arsA arsenite transporter, ATP-binding, homolog 1 (bacterial)	5	2.55	-1	0.58	-0.78	2.89	-3.69	-1.1	0.27	3.58	-2.49	0.0111827	0.31715	0.565208	0.433519	0.00404477	0.00024315	0.273159	0.790956	0.00037032	0.0132339	0.0438231	0.517575	0.741935	0.553723	0.0137565	0.00404025	0.400247	0.909994	0.00354114	0.116093	0	0	0	0	0	0	0	1	0	0	0	0	0	0.2	-0.19
ASNS	440	HGNC:753	asparagine synthetase (glutamine-hydrolyzing)	5	0.31	2.15	1.6	6.53	1.6	-1.49	-6.54	-1.53	-0.74	1.02	0.759147	0.032262	0.110604	1.537e-10	0.109576	0.138112	1.49309e-10	0.126551	0.457233	0.308664	0.876605	0.104175	0.258945	5.8924e-09	0.206131	0.358233	3.72633e-09	0.362199	0.641129	0.616566	0	0	0	0	0	0	0	0	0	0	0	0	0	1.31	-1.67
ASPA	443	HGNC:756	aspartoacylase	5	0.85	-2.43	0.33	-1.24	-3.87	2.9	4.98	0.33	-1.05	-1.34	0.393723	0.0156716	0.743082	0.215261	0.000128834	0.00393643	9.25819e-07	0.739613	0.293875	0.180708	0.598663	0.0607897	0.860768	0.326085	0.000697892	0.0339897	9.16748e-06	0.886204	0.485358	0.472839	0	0	0	0	0	0	0	0	0	0	0	0	0	1.1	0.18
ASPH	444	HGNC:757	aspartate beta-hydroxylase	5	-6.94	1.96	3.75	-1.32	-2.24	1.75	-1.92	1.65	0.83	1.59	1.13821e-11	0.0500382	0.000198463	0.188039	0.025619	0.0808018	0.0547678	0.0992872	0.405204	0.113407	5.78301e-10	0.142934	0.00219714	0.292728	0.0646124	0.257628	0.114586	0.317789	0.594617	0.377641	0	0	0	0	0	0	0	1	0	0	0	0	0	-2.12	0.27
ASS1	445	HGNC:758	argininosuccinate synthase 1	5	0.9	-1.11	2.49	2.95	-0.47	-2.69	-1.74	0.85	2.09	-1.07	0.36705	0.269222	0.0130204	0.00333828	0.636754	0.0074499	0.0832951	0.396667	0.0370156	0.287355	0.572701	0.464914	0.0561901	0.0111233	0.749083	0.0533729	0.159933	0.654884	0.115909	0.595966	0	0	0	0	0	0	0	0	0	0	0	0	0	0.43	-0.92
SERPINC1	462	HGNC:775	serpin family C member 1	5	-0.62	-5.42	5.73	-2.8	-6.71	1.72	9.57	-2.72	4.05	-3.64	0.536732	9.09278e-08	1.73186e-08	0.00535237	4.97651e-11	0.086524	4.16765e-20	0.00664877	5.77877e-05	0.000305029	0.7217	4.14597e-06	7.13807e-07	0.0164856	1.04996e-09	0.269711	4.76319e-18	0.069718	0.000785535	0.0111547	0	0	0	0	0	0	0	0	0	0	0	0	0	-0.62	0.51
ZFHX3	463	HGNC:777	zinc finger homeobox 3	4	-0.09	-0.2	-1.85	-3.1	1.68	0.88	0.47	0.95	-0.59	0.41	0.926893	0.841971	0.0643266	0.00208094	0.0940175	0.381913	0.63728	0.341038	0.555069	0.680703	0.964702	0.918769	0.177794	0.00743821	0.182676	0.628434	0.742572	0.60584	0.724009	0.864117	0	0	0	0	0	0	0	0	0	0	0	0	0	-0.94	0.28
ATF1	466	HGNC:783	activating transcription factor 1	5	2.92	0.54	-0.65	-1.39	1.42	-0.8	-1.22	-1.88	1.14	0.69	0.0037113	0.589857	0.514756	0.166235	0.157291	0.424639	0.221359	0.0609699	0.253946	0.491841	0.0176177	0.754525	0.702935	0.265743	0.271171	0.664107	0.342269	0.241455	0.44244	0.758278	0	0	0	0	0	0	0	0	0	0	0	0	0	1.11	0.47
ATF3	467	HGNC:785	activating transcription factor 3	2	-0.64	-0.95	1.5	3.07	-2.54	0.92	-0.66	-0.32	NA	-0.63	0.523384	0.343389	0.135371	0.00267878	0.0125519	0.361046	0.51341	0.747245	NA	0.532215	0.711482	0.544153	0.297948	0.00924369	0.0356127	0.610004	0.637151	0.889859	NA	0.782752	0	0	0	0	0	0	0	0	0	0	0	0	0	-1.22	-0.83
ATIC	471	HGNC:794	5-aminoimidazole-4-carboxamide ribonucleotide formyltransferase/IMP cyclohydrolase	5	5.93	3.14	-2.02	-4.62	1.58	-2.92	-0.82	0.03	0.08	0.91	5.60267e-09	0.0017642	0.0439839	4.91282e-06	0.115735	0.00360765	0.410876	0.979432	0.934906	0.362631	1.4202e-07	0.0117383	0.13578	4.5262e-05	0.214778	0.0319889	0.542204	0.99072	0.966529	0.661067	0	0	0	0	0	0	0	0	0	0	0	0	0	2.56	1.12
ATM	472	HGNC:795	ATM serine/threonine kinase	5	-3.42	2.8	1.89	-0.48	-0.03	-0.77	1.64	-0.39	-1.5	-1.5	0.000686855	0.00529494	0.0598434	0.628714	0.977877	0.440345	0.101492	0.699926	0.13545	0.134724	0.00432678	0.0267694	0.169355	0.726122	0.986015	0.677068	0.186949	0.863628	0.291748	0.41139	0	0	0	0	0	0	0	0	0	0	0	0	0	-2.48	1.05
RERE	473	HGNC:9965	arginine-glutamic acid dipeptide repeats	4	1.29	0.45	-3.13	-2.72	2.47	0.28	1.18	0.01	-0.43	-1.05	0.198263	0.651039	0.00186405	0.00681115	0.014025	0.782437	0.239029	0.99328	0.668951	0.295194	0.383698	0.798954	0.0129802	0.0201599	0.039139	0.902034	0.362936	0.996729	0.807148	0.604173	0	0	0	0	0	0	0	0	0	0	0	0	0	0.64	0.87
ATOX1	475	HGNC:798	antioxidant 1 copper chaperone	5	5.51	2.11	-2.42	-3.93	-1.58	2.03	1.5	-0.48	-1.94	-0.04	5.47621e-08	0.0356191	0.0160338	9.72325e-05	0.115746	0.0424224	0.133473	0.632888	0.0530149	0.967421	1.1081e-06	0.111847	0.0653346	0.000565039	0.214766	0.170379	0.230966	0.821728	0.151055	0.991931	0	0	0	1	0	0	0	0	0	0	0	0	0	3.18	-1.89
ATP1A1	476	HGNC:799	ATPase Na+/K+ transporting subunit alpha 1	5	-8.36	2.24	-0.52	0.3	7.42	-4.2	-3.84	0.07	0.9	2.57	5.37853e-16	0.0252505	0.605389	0.764287	4.60755e-13	3.16544e-05	0.000137575	0.942587	0.370733	0.0103814	8.93989e-14	0.0864309	0.771599	0.833841	1.39561e-11	0.000766423	0.000710474	0.975349	0.563107	0.0988552	0	0	0	0	0	0	0	0	0	0	0	0	0	-1.56	1.48
ATP1A2	477	HGNC:800	ATPase Na+/K+ transporting subunit alpha 2	3	-7.52	-0.48	-0.38	NA	5.86	-3.62	-1.47	1.89	NA	1.88	7.73453e-13	0.634791	0.701165	NA	1.295e-08	0.000349435	0.141641	0.0596975	NA	0.0615832	5.26265e-11	0.787817	0.833907	NA	1.71132e-07	0.00541921	0.241816	0.238729	NA	0.272082	0	0	0	0	0	0	0	0	0	0	0	0	0	-2.11	1.83
ATP1A3	478	HGNC:801	ATPase Na+/K+ transporting subunit alpha 3	3	-7.92	2.56	-0.64	NA	5.25	-3.14	-3.01	0.66	1.35	2.32	4.37076e-14	0.011054	0.52432	NA	2.88348e-07	0.00186308	0.0028259	0.51046	0.176791	0.0208155	4.20279e-12	0.0466198	0.711299	NA	2.82734e-06	0.0198774	0.00978703	0.742687	0.349583	0.149983	0	0	0	0	0	0	0	0	0	0	0	0	0	-1.49	1.42
ATP1B1	481	HGNC:804	ATPase Na+/K+ transporting subunit beta 1	5	-7.09	2.02	-1.87	-1.29	8.38	-2.86	-2.84	0.58	-1.24	2.01	4.24169e-12	0.0439701	0.0620177	0.199104	4.73457e-16	0.00446855	0.0046765	0.565512	0.21378	0.0453296	2.49253e-10	0.129995	0.173576	0.306535	2.29909e-14	0.0371252	0.0148581	0.780519	0.397629	0.229886	0	0	0	0	0	0	0	0	0	0	1	0	0	-1.79	1.31
ATP1B2	482	HGNC:805	ATPase Na+/K+ transporting subunit beta 2	1	-6.56	0.28	2.05	NA	-0.05	1.72	1.85	0.48	NA	0.09	2.50676e-09	0.782344	0.0430261	NA	0.962943	0.0885868	0.0672012	0.633323	NA	0.92918	6.84652e-08	0.883381	0.13384	NA	0.976913	0.273554	0.134965	0.822022	NA	0.977233	0	0	0	0	0	0	0	0	0	0	1	0	0	-2.92	0
ATP1B3	483	HGNC:806	ATPase Na+/K+ transporting subunit beta 3	5	-7.18	2.75	1.13	4.63	0	-1.95	-2.73	-1.44	1.66	3.39	2.42142e-12	0.00608868	0.260781	4.52356e-06	0.998908	0.051647	0.00663878	0.150344	0.0973677	0.00074843	1.49065e-10	0.0295698	0.463172	4.22333e-05	0.999234	0.193844	0.0199033	0.397109	0.232432	0.0198399	0	0	0	0	0	0	0	0	0	0	0	0	0	-1.82	0.99
FXYD2	486	HGNC:4026	FXYD domain containing ion transport regulator 2	1	-2.12	0.59	-1.38	NA	2.58	NA	-0.87	0.79	-0.26	-0.63	0.0362863	0.55886	0.171432	NA	0.0112846	NA	0.387944	0.428513	0.798673	0.529344	0.11029	0.729865	0.349218	NA	0.0326452	NA	0.520708	0.681537	0.890752	0.78156	0	0	0	0	0	0	0	0	0	0	0	0	0	0.86	-0.5
ATP2A1	487	HGNC:811	ATPase sarcoplasmic/endoplasmic reticulum Ca2+ transporting 1	2	-1.52	1.45	2.37	-0.39	1.32	-2.72	-2.51	4.55	NA	0.21	0.131132	0.1472	0.0184862	0.693311	0.186887	0.00709073	0.0129321	8.95499e-06	NA	0.832363	0.287059	0.309594	0.0724949	0.778979	0.309673	0.051358	0.0347193	0.00196496	NA	0.935888	0	0	0	0	0	0	0	0	0	0	0	0	0	-0.95	1.29
ATP2A2	488	HGNC:812	ATPase sarcoplasmic/endoplasmic reticulum Ca2+ transporting 2	5	-9.51	4.65	2.36	-0.12	2.46	-3.03	-3.45	3.18	-1.47	2.23	6.49198e-20	4.22448e-06	0.0187867	0.901407	0.0141331	0.00256835	0.000596283	0.00157527	0.141533	0.0259753	5.03562e-17	9.66751e-05	0.0732029	0.932963	0.0393776	0.0249762	0.00254963	0.0325181	0.300562	0.168196	0	0	0	0	0	0	0	1	0	0	1	0	0	-0.97	1.68
ATP2A3	489	HGNC:813	ATPase sarcoplasmic/endoplasmic reticulum Ca2+ transporting 3	5	-7.62	5.38	4.34	-0.76	2.19	-2.74	-2.79	3.57	-2.31	-1.51	1.1891e-13	1.09519e-07	1.67781e-05	0.44552	0.0287412	0.00632333	0.00547903	0.000390886	0.0213574	0.132225	1.00987e-11	4.81206e-06	0.0002839	0.565601	0.0709372	0.0472716	0.0169843	0.0153364	0.0781511	0.408174	0	0	0	0	0	0	0	1	0	0	0	0	0	-2.07	1.25
ATP2B1	490	HGNC:814	ATPase plasma membrane Ca2+ transporting 1	5	-9.17	1.56	0.8	-1.64	3.1	-2.31	1.24	-0.78	0.51	1.81	1.08228e-18	0.11826	0.423392	0.102039	0.0020081	0.0213366	0.214675	0.434227	0.60922	0.070254	4.34217e-16	0.264911	0.626639	0.18153	0.00757727	0.108596	0.334557	0.68456	0.765192	0.291808	0	0	0	0	0	0	0	0	0	0	0	0	0	-2.35	1.99
ATP2B2	491	HGNC:815	ATPase plasma membrane Ca2+ transporting 2	3	-9.2	0.12	0.89	NA	4.78	-1.53	0.13	-0.14	0.78	0.51	6.89849e-18	0.902293	0.373117	NA	2.81558e-06	0.126306	0.894213	0.887715	0.433397	0.609071	2.11221e-15	0.951842	0.57936	NA	2.22285e-05	0.337956	0.930984	0.954062	0.620187	0.824936	0	0	0	0	0	0	0	0	0	0	0	0	0	-2.05	1.41
ATP2B4	493	HGNC:817	ATPase plasma membrane Ca2+ transporting 4	5	-8.41	-0.96	0.95	1.06	0.61	-1.68	3.79	-0.34	0.55	0.39	3.74074e-16	0.335886	0.340456	0.290391	0.539957	0.0938796	0.000167981	0.731401	0.583075	0.694752	6.49604e-14	0.537479	0.54645	0.409158	0.671558	0.2819	0.000846761	0.881894	0.745319	0.873006	0	0	0	0	0	0	0	0	0	0	0	0	0	-3.14	1.74
ATP5A1	498	HGNC:823	ATP synthase, H+ transporting, mitochondrial F1 complex, alpha subunit 1, cardiac muscle	5	3.21	-0.13	-0.68	-1.12	5.99	-5.83	-3.1	1.14	0.8	-0.1	0.00141025	0.898609	0.496656	0.264114	3.85708e-09	9.70605e-09	0.00201631	0.252745	0.422276	0.921322	0.00795742	0.950363	0.688155	0.381218	5.58569e-08	6.89536e-07	0.00731241	0.524663	0.610853	0.97454	0	0	0	0	0	0	0	0	0	1	0	0	0	0.93	-0.83
ALDH7A1	501	HGNC:877	aldehyde dehydrogenase 7 family member A1	5	2.6	-4.75	-2.63	-1.24	5.32	-3.26	0.46	1.86	-0.67	0.45	0.00951059	2.60375e-06	0.00880268	0.21396	1.5031e-07	0.00118671	0.644065	0.0628629	0.502878	0.650072	0.0383955	6.50023e-05	0.0419666	0.324537	1.57075e-06	0.0140932	0.747487	0.245748	0.681169	0.847111	0	0	0	0	0	0	0	0	0	0	0	0	0	1.28	1.12
ATP5B	506	HGNC:830	ATP synthase, H+ transporting, mitochondrial F1 complex, beta polypeptide	5	3.68	-1.8	1.17	-1.63	4.97	-6.11	-1.59	0.45	2.82	-1.77	0.000252984	0.0730489	0.241273	0.104327	9.00609e-07	1.98678e-09	0.112399	0.654745	0.00502109	0.07766	0.00184659	0.188762	0.439267	0.184816	7.96297e-06	1.61446e-07	0.202167	0.835279	0.0266118	0.30934	0	0	0	0	0	0	0	0	0	1	0	0	0	1.37	-0.47
ATP5C1	509	HGNC:833	ATP synthase, H+ transporting, mitochondrial F1 complex, gamma polypeptide 1	5	3.81	0.93	-2.7	-3.23	6.35	-4.26	-1.67	0.54	-0.82	0.2	0.000157236	0.352586	0.00705346	0.0013005	4.71038e-10	2.41217e-05	0.0960621	0.587352	0.412484	0.839602	0.00123278	0.553789	0.0357063	0.00501328	8.10703e-09	0.000612806	0.178995	0.79483	0.601843	0.940457	0	0	0	0	0	0	0	0	0	0	0	0	0	1.07	0.34
ATP5D	513	HGNC:837	ATP synthase, H+ transporting, mitochondrial F1 complex, delta subunit	5	4.54	-2.63	1.9	-0.78	2.27	-2.22	-1.38	-0.24	2.02	-2.42	6.92028e-06	0.00879124	0.0583072	0.433887	0.023669	0.0266979	0.167726	0.807313	0.0434749	0.0158494	8.09221e-05	0.0390245	0.166203	0.55399	0.0604418	0.126143	0.276133	0.916621	0.130085	0.128371	0	0	0	0	0	0	0	0	0	0	0	0	0	2.2	-1.24
ATP5E	514	HGNC:838	ATP synthase, H+ transporting, mitochondrial F1 complex, epsilon subunit	5	0.17	1.65	-4.2	-2.36	4.33	-1	-1.13	0.11	-1.05	1.91	0.866569	0.0995434	3.10506e-05	0.0188657	1.79958e-05	0.316677	0.257477	0.915947	0.295263	0.056935	0.934087	0.234689	0.000475304	0.0464584	0.000120402	0.570895	0.383099	0.96463	0.486361	0.260063	0	0	0	0	0	0	0	0	0	0	0	0	0	0.13	-1.42
ATP5F1	515	HGNC:840	ATP synthase, H+ transporting, mitochondrial Fo complex subunit B1	5	-7.49	0.86	-1.67	-1.72	8.34	-3.61	-2.53	0.8	0.87	1.97	2.98337e-13	0.387593	0.0951603	0.0859649	6.29085e-16	0.00033487	0.0117157	0.42239	0.386308	0.0489041	2.26873e-11	0.58468	0.233171	0.158399	2.97225e-14	0.0052275	0.0320804	0.676887	0.577261	0.239317	0	0	0	0	0	0	0	0	0	0	0	0	0	-2.26	0.1
ATP5G1	516	HGNC:841	ATP synthase, H+ transporting, mitochondrial Fo complex subunit C1 (subunit 9)	2	-4.85	-0.17	1.29	NA	2.07	-1.82	-0.46	1.47	NA	0.34	2.56052e-06	0.863261	0.197473	NA	0.0400426	0.0709315	0.649394	0.144115	NA	0.734826	3.36628e-05	0.930489	0.38522	NA	0.0928561	0.239343	0.75139	0.387832	NA	0.890549	0	0	0	0	0	0	0	0	0	0	0	0	0	-2.03	-0.15
ATP5I	521	HGNC:846	ATP synthase, H+ transporting, mitochondrial Fo complex subunit E	5	-6.2	-0.1	-2.1	0.71	6.85	-4.82	-2.57	0.04	4.01	2.02	1.12653e-09	0.918424	0.0359792	0.476296	2.02644e-11	1.87986e-06	0.0105442	0.971578	6.9736e-05	0.0438142	3.43121e-08	0.961556	0.118251	0.59415	4.51687e-10	7.17128e-05	0.0294596	0.98758	0.000914276	0.22483	0	0	0	0	0	0	0	0	0	0	0	0	0	-1.6	-0.21
ATP5J	522	HGNC:847	ATP synthase, H+ transporting, mitochondrial Fo complex subunit F6	5	4.16	-0.87	-1.46	-1.41	4.57	-2.31	-0.13	-1.17	-0.53	-1.54	3.71563e-05	0.386002	0.14406	0.158699	6.10997e-06	0.0210954	0.894161	0.242669	0.597831	0.123146	0.000352621	0.58279	0.310682	0.256437	4.50137e-05	0.107924	0.931088	0.515394	0.756706	0.39428	0	0	0	0	0	0	0	0	0	0	0	0	0	1.78	0.08
ATP6V1A	523	HGNC:851	ATPase H+ transporting V1 subunit A	5	3.3	0.83	2.3	0.85	0.8	-1.59	-4.2	1.38	1.16	-2.2	0.00101701	0.407003	0.0218264	0.395575	0.421499	0.112287	3.0714e-05	0.167146	0.247362	0.0283623	0.00604031	0.602452	0.0816565	0.516671	0.563765	0.315755	0.000194713	0.419957	0.436233	0.176317	0	0	0	0	0	0	0	0	0	0	0	0	0	1.44	-2.35
ATP6V1B1	525	HGNC:853	ATPase H+ transporting V1 subunit B1	4	3.1	-1.89	2.89	-2.1	2.08	-2.3	-1.2	0.35	1	-1.36	0.00207957	0.0591025	0.00404936	0.036273	0.0377334	0.0217291	0.23194	0.725978	0.315505	0.174901	0.0109088	0.162046	0.0236261	0.0790409	0.0885925	0.10998	0.354594	0.878574	0.50721	0.465368	0	0	0	0	0	0	0	0	0	0	0	0	0	1.33	-0.47
ATP6V1B2	526	HGNC:854	ATPase H+ transporting V1 subunit B2	5	4.83	-0.73	3.53	1.36	-1.55	-0.11	-4.55	0.85	2.6	-1.95	1.78124e-06	0.465442	0.000448666	0.174397	0.122223	0.912106	6.62775e-06	0.396137	0.00960751	0.0517061	2.44973e-05	0.654708	0.0042138	0.276342	0.223698	0.964803	5.1363e-05	0.654283	0.0430437	0.247443	0	0	0	0	0	0	0	0	0	0	0	0	0	1.27	-2.33
ATP6V0C	527	HGNC:855	ATPase H+ transporting V0 subunit c	5	-2.8	-1.74	2.85	-1.16	0.67	-1.3	0.08	0.43	1.91	-0.37	0.00533096	0.0818886	0.00463617	0.24807	0.502838	0.194128	0.936369	0.664133	0.0573767	0.709913	0.0237737	0.204645	0.0262343	0.362662	0.63943	0.438024	0.959756	0.841277	0.159515	0.880303	0	0	0	0	0	0	0	0	0	0	0	0	0	-3.18	2
ATP6V1C1	528	HGNC:856	ATPase H+ transporting V1 subunit C1	5	4.51	3.32	2.04	-0.61	2.59	-2.56	-6.44	1.38	0.07	-1.61	7.95033e-06	0.000952398	0.0416576	0.539863	0.00996601	0.0108268	2.68481e-10	0.167389	0.947617	0.10757	9.09558e-05	0.0073345	0.130817	0.650196	0.0294291	0.0696581	6.26575e-09	0.420298	0.971905	0.366753	0	0	0	0	0	0	0	0	0	0	0	0	0	3.05	-1.7
ATP6V1E1	529	HGNC:857	ATPase H+ transporting V1 subunit E1	5	5.29	-0.54	2.28	-0.67	0.53	-0.64	-3.93	1.21	0.48	-1.35	1.78557e-07	0.591382	0.0231936	0.502381	0.599759	0.521637	9.64144e-05	0.22621	0.633139	0.178341	3.19125e-06	0.755037	0.0853581	0.618142	0.722083	0.737541	0.000521474	0.495263	0.781831	0.47009	0	0	0	0	0	0	0	0	0	0	0	0	0	2.71	-2.75
ATP6V1G2	534	HGNC:862	ATPase H+ transporting V1 subunit G2	3	-0.15	-2.8	-0.96	-2.91	-0.53	2.36	6.03	-0.45	-1.58	-0.53	0.884738	0.00544678	0.335721	0.00384499	0.594652	0.0189109	4.44393e-09	0.656361	0.114821	0.597025	0.943964	0.0272632	0.542345	0.0125168	0.717204	0.101017	8.03918e-08	0.83617	0.258373	0.820521	0	0	0	0	0	0	0	0	0	0	0	0	0	-0.59	1.05
ATP6V0A1	535	HGNC:865	ATPase H+ transporting V0 subunit a1	5	-5.53	1.9	1.7	-2.44	2.97	-1.94	-2.95	0.66	1.04	2.6	4.95034e-08	0.0582956	0.090556	0.0149942	0.00308789	0.0523769	0.00330855	0.510725	0.29658	0.00953581	1.01582e-06	0.160197	0.225604	0.0385102	0.0109336	0.195593	0.0111707	0.742616	0.487242	0.0941254	0	0	0	0	0	0	0	0	0	0	0	0	0	0.21	1.95
ATP6AP1	537	HGNC:868	ATPase H+ transporting accessory protein 1	5	-3.98	1.03	1.64	-1.05	2.97	0.34	-6.29	1.84	1.2	1.8	7.74961e-05	0.30342	0.102464	0.294901	0.00313745	0.737462	6.71981e-10	0.0661059	0.229682	0.0721709	0.000668892	0.503464	0.24593	0.413731	0.0110898	0.879764	1.46744e-08	0.253328	0.415798	0.295923	0	0	0	0	0	0	0	1	0	0	0	0	0	-0.78	-0.5
ATP7A	538	HGNC:869	ATPase copper transporting alpha	5	-3.68	-1.37	0.92	-2.21	0.48	0.27	-1.64	-1.09	4.14	3.97	0.000261513	0.171049	0.358099	0.0278968	0.633564	0.78444	0.101964	0.277162	4.02269e-05	8.22406e-05	0.00190169	0.34258	0.565029	0.0636651	0.746334	0.903115	0.187562	0.547805	0.000587714	0.00514682	1	0	0	1	0	1	0	0	0	0	0	0	0	-0.47	-0.39
ATP5O	539	HGNC:850	ATP synthase, H+ transporting, mitochondrial F1 complex, O subunit	5	4.29	-1.19	-2.35	-1.59	4.75	-3.65	-2.4	0.54	1.46	0.75	2.16511e-05	0.235008	0.0190409	0.112608	2.60578e-06	0.000285483	0.016803	0.588246	0.145545	0.452259	0.000219053	0.425345	0.0738631	0.195903	2.07733e-05	0.0046144	0.0431871	0.795405	0.306017	0.732898	0	0	0	0	0	0	0	0	0	1	0	0	0	1.5	-1.07
ATP7B	540	HGNC:870	ATPase copper transporting beta	2	-1.4	-1.05	3.65	-0.26	-0.03	1.06	-1.99	0.53	NA	0.12	0.162098	0.294177	0.000343001	0.792734	0.977566	0.292804	0.0485955	0.593919	NA	0.90157	0.332513	0.493001	0.00341044	0.85666	0.985864	0.546544	0.103731	0.798519	NA	0.966787	0	0	0	0	0	0	0	0	0	0	0	0	0	-0.85	0.52
ATR	545	HGNC:882	ATR serine/threonine kinase	5	-1.79	0.46	-2.24	1.78	1.67	-0.5	-1.46	0.72	4.63	-2.48	0.0739604	0.644332	0.0257769	0.075876	0.0956584	0.615235	0.143705	0.470367	4.658e-06	0.0133195	0.189127	0.794516	0.0923578	0.143758	0.184924	0.804047	0.24435	0.711616	0.000101116	0.116675	0	0	0	0	0	0	0	0	0	0	0	0	0	-1.08	0.64
ATRX	546	HGNC:886	ATRX, chromatin remodeler	5	-1.17	-0.78	-3.7	-1.46	1.05	1.85	3.07	-2	-2.5	2.78	0.243057	0.436025	0.000236554	0.146036	0.29604	0.0647635	0.00222819	0.0464079	0.0128845	0.0056632	0.440219	0.630052	0.00253376	0.240392	0.436832	0.224599	0.00795578	0.209481	0.0532924	0.0685512	0	0	0	0	0	0	0	0	0	0	0	0	0	-3.59	1.79
KIF1A	547	HGNC:888	kinesin family member 1A	3	-0.25	-1.77	-0.53	5.38	-1.29	1.18	-1.58	0.21	NA	-0.7	0.805983	0.0782812	0.59307	1.4606e-07	0.199459	0.239571	0.115572	0.834242	NA	0.48692	0.901953	0.19813	0.762429	2.27142e-06	0.325697	0.491827	0.206687	0.92764	NA	0.755392	0	0	0	0	0	0	0	0	0	0	0	0	0	-2.36	-1.54
AUH	549	HGNC:890	AU RNA binding methylglutaconyl-CoA hydratase	5	1.16	-0.3	-1.52	-3.65	4.51	-4.09	0.52	0.61	0.27	0.59	0.245533	0.76439	0.128077	0.000289059	7.95014e-06	5.06529e-05	0.603863	0.544835	0.787297	0.553928	0.442637	0.873062	0.28718	0.00142032	5.69923e-05	0.001136	0.714873	0.76699	0.8843	0.796075	0	0	0	0	0	0	0	0	0	0	0	0	0	0.71	2.33
AUP1	550	HGNC:891	AUP1, lipid droplet regulating VLDL assembly factor	5	-7.26	1.52	-1.17	1.52	2.77	-1.08	-4.86	0.66	1.47	5.63	1.36049e-12	0.129132	0.241113	0.128836	0.00571932	0.279364	1.51625e-06	0.512059	0.141604	3.00202e-08	8.79404e-11	0.281898	0.439108	0.217976	0.0185103	0.533801	1.42304e-05	0.743461	0.300647	4.55594e-05	0	0	0	0	0	0	0	1	0	0	0	0	0	0.56	1.43
AXL	558	HGNC:905	AXL receptor tyrosine kinase	4	-1.22	-0.04	1.48	0.01	-2.38	4.38	-1.52	-1.77	3.1	-1.49	0.222173	0.967866	0.139958	0.991472	0.017789	1.64306e-05	0.128981	0.0779939	0.00209214	0.136202	0.414061	0.985151	0.304582	0.994322	0.0476125	0.000437069	0.225234	0.276278	0.0134664	0.414027	0	0	0	0	0	0	0	0	0	0	1	0	0	-0.82	-1.5
AZGP1	563	HGNC:910	alpha-2-glycoprotein 1, zinc-binding	5	-0.12	-3.71	5.14	-3.16	-5.89	2.37	6.07	-2.84	2.25	-0.83	0.902674	0.000224868	3.91748e-07	0.00168219	6.72877e-09	0.0183631	2.41479e-09	0.00464637	0.0246877	0.405628	0.954002	0.00233026	1.16569e-05	0.00618617	9.35681e-08	0.0992076	4.65047e-08	0.0571108	0.0870139	0.696075	0	0	0	0	0	0	0	0	0	0	1	0	0	-0.23	-0.82
AZU1	566	HGNC:913	azurocidin 1	5	0.75	-0.31	10.67	5.06	-4.36	-1.19	-3.73	3.05	-1.55	-3.73	0.451782	0.758287	3.36557e-24	5.80204e-07	1.5643e-05	0.235005	0.00021326	0.00240965	0.121934	0.00021044	0.652169	0.86839	1.86636e-21	7.40539e-06	0.000106287	0.487941	0.0010436	0.0402707	0.269211	0.00884067	0	0	0	1	0	0	0	0	0	0	0	0	0	-0.25	-0.59
B2M	567	HGNC:914	beta-2-microglobulin	5	3.02	2.21	3.72	1.05	-3.65	-0.81	-0.58	0.26	0.05	-2.23	0.00264762	0.0276873	0.000221487	0.295684	0.000285989	0.419593	0.562061	0.795827	0.962762	0.0264155	0.013301	0.0927234	0.00240404	0.414496	0.00139762	0.660569	0.67906	0.912322	0.981477	0.169419	1	0	1	0	0	1	0	1	0	0	0	0	0	2.04	-2.84
BACH1	571	HGNC:935	BTB domain and CNC homolog 1	5	2.16	2.05	3.35	-0.22	-4.8	-0.03	0.67	1.78	-4.22	0.83	0.0315207	0.0405222	0.000856852	0.826775	2.1114e-06	0.976067	0.500611	0.0754988	2.83307e-05	0.407014	0.0990396	0.122714	0.00699237	0.879819	1.71221e-05	0.989579	0.626417	0.271415	0.000445952	0.697173	0	0	0	0	0	0	0	0	0	0	0	0	0	2.69	-1.66
BAD	572	HGNC:936	BCL2 associated agonist of cell death	5	2.72	-0.17	-2.53	-2.58	1.13	1.25	0.98	0.77	-2.23	-0.26	0.00670195	0.862574	0.0117168	0.0101665	0.259184	0.210231	0.330021	0.442139	0.0262735	0.791591	0.028827	0.930163	0.051961	0.0280893	0.395614	0.459758	0.461766	0.690783	0.0911839	0.922598	0	1	0	0	0	0	0	0	0	0	0	0	0	1.97	0.05
BAG1	573	HGNC:937	BCL2 associated athanogene 1	5	2.46	-2.71	-2.68	-3.57	4.45	-2.67	3.78	-0.2	-0.53	-1.37	0.0142407	0.00685517	0.00757643	0.000393496	1.0626e-05	0.00790886	0.000173342	0.839812	0.594493	0.170476	0.053174	0.0323938	0.0376048	0.0018526	7.45587e-05	0.0559849	0.000870912	0.930951	0.753918	0.459229	0	0	0	0	0	0	0	0	0	0	0	0	0	-0.13	1.47
ADGRB1	575	HGNC:943	adhesion G protein-coupled receptor B1	1	0.21	-0.16	-1.62	NA	-0.29	0.32	2.51	-1.85	NA	1.06	0.833486	0.871941	0.108258	NA	0.77503	0.747162	0.0141009	0.0680929	NA	0.290505	0.916945	0.935423	0.255216	NA	0.85158	0.884576	0.0372925	0.257939	NA	0.599936	0	0	0	0	0	0	0	0	0	0	1	0	0	0.37	0.55
BAK1	578	HGNC:949	BCL2 antagonist/killer 1	5	-0.64	1.63	2.61	2.44	-1.48	-3.75	-2.94	1.94	3.15	-0.1	0.524589	0.103918	0.00921774	0.014953	0.139503	0.00019644	0.00340051	0.0526784	0.00171348	0.916807	0.712038	0.241982	0.043453	0.0384232	0.247262	0.00341725	0.0114307	0.223402	0.011575	0.97324	0	0	0	0	0	0	0	0	0	0	0	0	0	-0.75	-0.69
BARD1	580	HGNC:952	BRCA1 associated RING domain 1	2	-1.53	1.7	0.5	0.34	0.76	1.85	-2.35	0.18	NA	-0.85	0.129019	0.090926	0.617239	0.731229	0.451191	0.0667089	0.0198769	0.860391	NA	0.397329	0.283875	0.220481	0.779617	0.808477	0.594064	0.22887	0.0494356	0.940043	NA	0.688942	0	0	0	0	0	0	0	0	0	0	0	0	0	-0.69	-0.11
BAX	581	HGNC:959	BCL2 associated X, apoptosis regulator	5	3.56	2.11	-0.79	-0.25	-0.03	-0.72	-1.69	-0.93	0.06	0.62	0.000399573	0.0356569	0.4317	0.805873	0.979017	0.472912	0.0920704	0.352223	0.955459	0.538133	0.00274766	0.111907	0.633631	0.865497	0.986595	0.701855	0.173113	0.616014	0.97643	0.786881	1	0	0	0	0	0	0	1	0	0	0	0	0	0.9	-0.33
BBS1	582	HGNC:966	Bardet-Biedl syndrome 1	4	-0.36	-6.01	-3.55	-3.26	0.87	0.99	4.6	1.09	3.43	-0.37	0.716998	4.09889e-09	0.000426053	0.00122939	0.387251	0.324562	5.7624e-06	0.27727	0.000673354	0.711759	0.849345	3.00163e-07	0.00404817	0.00478854	0.52977	0.576956	4.54049e-05	0.547837	0.0056051	0.880794	0	0	0	0	0	0	0	0	0	0	0	0	0	-1.6	0.27
BBS2	583	HGNC:967	Bardet-Biedl syndrome 2	4	-0.5	-3.76	-2.98	-5.11	1.82	0.42	6.81	1.35	-1.33	-0.69	0.61957	0.000193621	0.00308139	4.99566e-07	0.0694081	0.6771	3.35787e-11	0.17662	0.185153	0.493653	0.785946	0.00207404	0.019239	6.49498e-06	0.144668	0.844614	9.22774e-10	0.433196	0.36096	0.759721	0	0	0	0	0	0	0	0	0	0	0	0	0	-1.32	1.97
BBS4	585	HGNC:969	Bardet-Biedl syndrome 4	4	0.46	-3.91	-0.97	-4.6	1.71	0.7	4.78	1.08	-0.91	-1.13	0.648117	0.000108811	0.331734	5.75521e-06	0.0880932	0.483293	2.47985e-06	0.280822	0.365728	0.259683	0.804786	0.00132404	0.538903	5.16144e-05	0.17373	0.70875	2.16924e-05	0.55054	0.557972	0.567971	0	0	0	0	0	0	0	0	0	0	0	0	0	-0.37	0.74
BCAT1	586	HGNC:976	branched chain amino acid transaminase 1	5	-0.24	-0.67	2.05	2.94	-4.23	3.28	-2.83	-0.54	3.37	0.03	0.809392	0.504308	0.0412516	0.00346751	2.7535e-05	0.00110003	0.00485042	0.587125	0.000818083	0.977025	0.903683	0.685825	0.129977	0.0114699	0.000176411	0.013358	0.015339	0.794704	0.00653155	0.994889	0	0	0	0	0	0	0	0	0	0	0	0	0	-0.21	-3.05
BCAT2	587	HGNC:977	branched chain amino acid transaminase 2	5	2.31	0.06	-1.91	-4.57	5.09	-0.72	0.48	-0.53	-1.69	-1.19	0.0215034	0.951328	0.0566949	6.01871e-06	4.98302e-07	0.47348	0.629592	0.595481	0.091082	0.234204	0.0737813	0.977125	0.162901	5.33829e-05	4.61599e-06	0.702346	0.736562	0.799168	0.221513	0.540789	0	0	0	0	0	0	0	0	0	0	0	0	0	0.37	0.49
BCHE	590	HGNC:983	butyrylcholinesterase	5	-0.47	-4.46	5.01	0.14	-6.69	1.86	5.27	-3.03	4.27	-1.37	0.640558	1.00388e-05	7.41326e-07	0.890888	6.07635e-11	0.0641788	2.09302e-07	0.00258734	2.32223e-05	0.170692	0.800526	0.000195015	2.03698e-05	0.925371	1.2539e-09	0.22329	2.45875e-06	0.042286	0.000379323	0.459608	0	0	0	0	0	0	0	1	0	0	0	0	0	-0.96	-1.83
BCKDHA	593	HGNC:986	branched chain keto acid dehydrogenase E1, alpha polypeptide	5	0.75	-1.87	-4.37	-2.05	6.78	-2.72	0.27	-1.02	-0.46	1.99	0.451133	0.0624215	1.46612e-05	0.0406148	3.16076e-11	0.0067183	0.784417	0.309556	0.647877	0.0474962	0.651394	0.169036	0.000254433	0.0867144	6.85784e-10	0.049323	0.855111	0.578994	0.792662	0.235272	0	0	0	0	0	0	0	0	0	0	0	0	0	-0.38	1.06
BCKDHB	594	HGNC:987	branched chain keto acid dehydrogenase E1 subunit beta	5	-0.09	-1.69	-4.67	-2.04	7	-2.1	1.88	-0.86	-2.8	1.3	0.92847	0.0909622	3.86133e-06	0.0420419	7.92479e-12	0.0366354	0.0612888	0.387929	0.00531158	0.193861	0.965134	0.220525	8.27913e-05	0.0891792	1.93179e-10	0.155396	0.125146	0.647313	0.0277237	0.490859	0	0	0	0	0	0	0	0	0	0	0	0	0	-0.93	1.86
CCND1	595	HGNC:1582	cyclin D1	3	1.13	0.11	-0.03	-3.56	-0.12	1.61	0.7	3.4	-2.62	0.1	0.257716	0.913693	0.97498	0.000425029	0.907206	0.108638	0.487312	0.000760385	0.00914157	0.917332	0.457162	0.959013	0.985807	0.00197266	0.941362	0.309678	0.615253	0.0215545	0.0413842	0.973543	0	0	0	0	0	0	0	0	0	0	0	0	0	1.59	1.67
BCL2	596	HGNC:990	BCL2, apoptosis regulator	2	-1.02	-0.97	-1.05	-4.3	2.5	0.14	2.66	1.45	1.06	-2.11	0.308897	0.332016	0.296126	2.58501e-05	0.0130806	0.886575	0.00840931	0.148629	0.28964	0.0361597	0.512771	0.534117	0.501421	0.000183796	0.0369243	0.954044	0.0243287	0.394778	0.481156	0.201198	1	0	0	1	0	0	0	0	0	0	1	0	0	-0.66	2.63
BCL2L1	598	HGNC:992	BCL2 like 1	5	2.09	2.9	-2.86	-1.72	2.92	1.86	-3.3	-1.7	-1.79	1.65	0.0375121	0.00384406	0.00437508	0.0861119	0.00362622	0.0631463	0.00102502	0.0900104	0.0746446	0.0986639	0.113453	0.0210552	0.0250709	0.158614	0.0125528	0.220863	0.00408973	0.300178	0.191542	0.351696	0	0	0	0	0	0	0	0	0	0	0	0	0	2.09	0.07
BCL2L2	599	HGNC:995	BCL2 like 2	4	2.2	-0.75	-3.64	1	2.45	0.68	-0.48	-1.26	-1.32	0.52	0.0280031	0.45588	0.000304502	0.317948	0.0147166	0.498621	0.62875	0.206863	0.18823	0.602248	0.0904041	0.646753	0.00310094	0.437848	0.0408361	0.72019	0.735787	0.472824	0.364745	0.821746	0	0	0	0	0	0	0	0	0	0	0	0	0	-0.22	1.57
BCL3	602	HGNC:998	B-cell CLL/lymphoma 3	4	0.64	0.73	1.49	-0.69	-1.72	-0.7	-1.44	2.31	0.76	0.26	0.52487	0.4653	0.13823	0.492364	0.0858947	0.482667	0.149374	0.0216631	0.448455	0.79725	0.712171	0.65466	0.301952	0.608895	0.170356	0.708357	0.252201	0.135383	0.633906	0.924313	1	0	0	1	0	0	0	0	0	0	0	0	0	0.53	-1.59
BCL6	604	HGNC:1001	B-cell CLL/lymphoma 6	3	-2.26	1.04	-0.73	-2.74	1.81	1.95	-0.81	-0.8	NA	1	0.0243999	0.29818	0.46519	0.00648145	0.0717308	0.0524751	0.4189	0.425459	NA	0.320447	0.0811586	0.497502	0.661536	0.0193207	0.148247	0.19559	0.550239	0.679324	NA	0.628522	0	1	0	0	0	0	0	0	0	0	0	0	0	-1.06	2.65
BCL7A	605	HGNC:1004	BCL tumor suppressor 7A	4	1.78	0.22	-2.39	2.52	1.96	0.23	-1.8	-0.4	-0.2	-1.67	0.0753109	0.826215	0.0172019	0.0121742	0.0503806	0.82093	0.071933	0.69222	0.842667	0.0947876	0.191403	0.910291	0.0686277	0.0325039	0.112011	0.921081	0.142618	0.858411	0.918435	0.343835	0	0	0	0	0	0	0	0	0	0	0	0	0	2.02	2.88
BCL9	607	HGNC:1008	B-cell CLL/lymphoma 9	4	2.28	-0.37	-2.7	1.97	0.77	-0.27	1.67	-1.54	-0.33	-2.01	0.0232788	0.709814	0.0073368	0.0497273	0.440099	0.787631	0.0955062	0.123509	0.737899	0.0449487	0.0782122	0.839534	0.0366991	0.102551	0.583098	0.904418	0.178149	0.358514	0.854437	0.228431	0	0	0	0	0	0	0	0	0	0	0	0	0	0.71	0.33
TNFRSF17	608	HGNC:11913	TNF receptor superfamily member 17	1	-0.45	-0.86	-0.27	-0.18	-2.41	1.4	1.22	NA	NA	0.82	0.655363	0.393466	0.787981	0.857509	0.0192207	0.166424	0.226189	NA	NA	0.415499	0.809721	0.589638	0.887579	0.901888	0.0507013	0.400497	0.348239	NA	NA	0.70455	0	0	0	0	0	0	0	0	0	0	0	0	0	0	-1.46
BCR	613	HGNC:1014	BCR, RhoGEF and GTPase activating protein	5	-2.1	-1.59	0.65	-0.35	1.78	-0.53	-0.38	1.84	1.11	-1.59	0.0362352	0.113087	0.516569	0.727411	0.0757567	0.597979	0.70178	0.0662387	0.267976	0.111955	0.110192	0.256559	0.704387	0.805277	0.154841	0.793471	0.793167	0.253508	0.457602	0.374861	0	0	0	0	0	0	0	0	0	0	0	0	0	-0.89	0.12
BCS1L	617	HGNC:1020	BCS1 homolog, ubiquinol-cytochrome c reductase complex chaperone	5	-0.23	1.1	-0.62	1.52	2.58	-1.68	-1.8	-1.78	0.11	0.83	0.821274	0.271145	0.534726	0.129036	0.0101765	0.0932422	0.0725688	0.07499	0.909007	0.408901	0.911438	0.466902	0.718544	0.218278	0.0299206	0.280768	0.143599	0.270489	0.956123	0.698827	0	0	0	0	0	0	0	0	0	0	0	0	0	-1.15	1.76
BDH1	622	HGNC:1027	3-hydroxybutyrate dehydrogenase 1	5	1.77	-1.45	-2.67	-2.5	8.37	-3.28	-2.2	-1.38	0.44	1.12	0.0775562	0.147332	0.00776335	0.0127368	5.20445e-16	0.00111697	0.0285466	0.169132	0.658899	0.263885	0.195487	0.309764	0.0382678	0.0337136	2.49753e-14	0.013536	0.066851	0.422795	0.799668	0.571091	0	0	0	0	0	0	0	0	0	0	0	0	0	0.28	1.31
CFB	629	HGNC:1037	complement factor B	5	-0.76	-4.45	9.19	-2.75	-9.54	3.57	5.34	-0.14	2.03	-2.14	0.447555	1.03969e-05	9.04377e-19	0.00615703	5.10805e-20	0.000392544	1.39445e-07	0.886757	0.0428675	0.0328984	0.6484	0.000199723	2.08177e-16	0.0185224	4.22346e-18	0.00597837	1.72598e-06	0.953725	0.128654	0.191018	0	0	0	1	1	0	0	0	0	0	0	0	0	0.2	-1.56
BGN	633	HGNC:1044	biglycan	5	0.67	-4.26	1.54	-3.72	-11.79	6.78	9.47	-1.12	2.2	-0.02	0.504129	2.40777e-05	0.124065	0.000218013	1.14662e-28	3.30038e-11	9.47987e-20	0.263524	0.0284709	0.98165	0.696207	0.000393682	0.281389	0.0011174	5.61247e-26	4.12165e-09	1.04441e-17	0.535776	0.0965241	0.995009	0	0	0	0	0	1	0	0	0	1	0	0	0	-2.1	-0.01
CEACAM1	634	HGNC:1814	carcinoembryonic antigen related cell adhesion molecule 1	5	-2.2	-1.74	2.58	-0.52	-0.52	-0.93	-1.52	2.12	3.73	-0.3	0.0280402	0.0825761	0.0101147	0.600007	0.602079	0.353244	0.130312	0.0349287	0.00021121	0.767025	0.0904737	0.205895	0.0464958	0.703683	0.723381	0.603614	0.227071	0.176415	0.00228006	0.908444	0	0	0	0	0	0	0	0	0	0	1	0	0	-0.25	0.52
BHMT	635	HGNC:1047	betaine--homocysteine S-methyltransferase	1	0.27	-1.97	-2.45	NA	-0.47	NA	1.3	2.88	0.32	-1.9	0.790893	0.0511706	0.0159876	NA	0.637573	NA	0.196761	0.00477052	0.7533	0.0596479	0.894183	0.14531	0.0652118	NA	0.749614	NA	0.312858	0.0578566	0.864135	0.266343	0	0	0	0	0	0	0	0	0	0	0	0	0	0.98	2.34
BICD1	636	HGNC:1049	BICD cargo adaptor 1	4	2.21	-0.89	0.45	4.59	-3.77	0.81	1.11	-1.15	-1.47	0.03	0.0274769	0.376246	0.653366	5.84927e-06	0.00018378	0.417726	0.26675	0.251389	0.143519	0.980057	0.089076	0.57423	0.804832	5.21896e-05	0.000957798	0.658767	0.393259	0.523223	0.303357	0.995471	0	0	0	0	0	1	0	0	0	0	0	0	1	-1.56	-1.88
BID	637	HGNC:1050	BH3 interacting domain death agonist	5	2.27	0.42	4.95	4.7	-1.85	-3.25	-4.11	0.63	3.14	-2.14	0.0234077	0.67553	1.0006e-06	3.3971e-06	0.0645625	0.00122351	4.52883e-05	0.531646	0.00175442	0.0327663	0.0785772	0.814939	2.648e-05	3.27386e-05	0.136616	0.0143863	0.000271087	0.757785	0.0117876	0.190525	0	0	0	0	0	0	0	0	0	0	0	0	0	1.67	-2.18
BLM	641	HGNC:1058	Bloom syndrome RecQ like helicase	4	-1.74	-0.18	2.06	5.3	-0.84	1.02	-1.29	0.57	-0.17	-3.68	0.0831461	0.857214	0.0400499	1.93712e-07	0.399825	0.309291	0.197803	0.571771	0.867412	0.00026395	0.205962	0.926948	0.127209	2.88391e-06	0.542423	0.563314	0.314187	0.784497	0.933559	0.0100774	0	0	0	0	0	0	0	0	0	0	0	0	0	-0.88	-1.82
BLMH	642	HGNC:1059	bleomycin hydrolase	5	2.97	-1.01	1.39	0.97	-4.4	0.74	2.84	0.35	1.11	-3.02	0.00314592	0.31142	0.165036	0.331695	1.28904e-05	0.45667	0.00472978	0.729905	0.266926	0.00266729	0.0153664	0.511888	0.340453	0.452552	8.89175e-05	0.689743	0.0150079	0.880717	0.456592	0.0427788	0	0	0	0	0	0	0	0	0	0	0	0	0	0.03	-0.12
BLVRA	644	HGNC:1062	biliverdin reductase A	5	2.34	0.25	3.99	-5.05	-3.16	0.08	0.66	0.81	1.69	-0.71	0.0195956	0.800215	7.42428e-05	6.14992e-07	0.00169549	0.936263	0.509995	0.415868	0.0910319	0.480094	0.0684876	0.894036	0.000978145	7.78296e-06	0.00651827	0.973772	0.634717	0.670698	0.2215	0.752203	0	0	0	0	0	0	0	0	0	0	0	0	0	1.23	-0.02
BLVRB	645	HGNC:1063	biliverdin reductase B	5	2.63	-2.5	4.88	-1.94	-1.64	-1.8	0.44	-2.29	7.74	-3	0.00867657	0.0126568	1.41627e-06	0.0533863	0.101054	0.0720905	0.662693	0.0224505	4.97916e-14	0.00278957	0.0356217	0.0518061	3.55524e-05	0.108304	0.193399	0.241537	0.762378	0.137405	2.15706e-11	0.0440991	0	0	0	0	0	0	0	0	0	0	0	0	0	2	-1.08
BNC1	646	HGNC:1081	basonuclin 1	1	0.36	NA	-0.3	NA	-3.16	1.04	3.89	0.01	NA	-1.23	0.720051	NA	0.769055	NA	0.00266388	0.304121	0.000300229	0.990396	NA	0.22609	0.850796	NA	0.875557	NA	0.00962441	0.55801	0.00140941	0.995099	NA	0.532484	0	0	0	0	0	0	0	0	0	0	0	0	0	0.09	-0.68
BMP1	649	HGNC:1067	bone morphogenetic protein 1	5	-1.27	-2.51	4.24	1.31	-5.12	5.52	-1.67	-0.78	0.11	1.19	0.204012	0.0126253	2.73766e-05	0.190782	4.7634e-07	5.83809e-08	0.0963677	0.437008	0.915087	0.235423	0.391245	0.0517476	0.00042547	0.296294	4.44282e-06	3.39525e-06	0.17951	0.686115	0.958874	0.542161	0	0	0	0	0	0	0	0	0	1	0	0	0	-1.03	-3.04
BMP7	655	HGNC:1074	bone morphogenetic protein 7	1	NA	-0.29	2.32	NA	-1.48	1.29	-0.68	-0.75	NA	-0.29	NA	0.76955	0.0237277	NA	0.144291	0.202071	0.496144	0.453752	NA	0.774464	NA	0.87614	0.0869043	NA	0.253836	0.450126	0.623123	0.698611	NA	0.912005	0	0	0	0	0	0	0	0	0	1	1	0	0	0.26	-2.64
BMPR1B	658	HGNC:1077	bone morphogenetic protein receptor type 1B	3	-3.39	-1.1	-2.2	-1.02	4.65	-1.28	2.55	1.35	NA	-2.56	0.000899648	0.273034	0.0293642	0.308915	7.17459e-06	0.20124	0.0118966	0.179698	NA	0.01155	0.00543197	0.469351	0.102093	0.428623	5.18886e-05	0.448864	0.032503	0.43902	NA	0.106234	0	0	0	0	0	0	0	0	0	0	0	0	0	-1.19	1.77
BMPR2	659	HGNC:1078	bone morphogenetic protein receptor type 2	3	-1.86	-1.1	1.12	NA	-0.12	-0.38	0.74	-1.42	0.15	2.36	0.0637614	0.270941	0.262733	NA	0.903474	0.706782	0.45985	0.157764	0.879079	0.0190597	0.169453	0.46675	0.465353	NA	0.939641	0.861883	0.590022	0.407177	0.940226	0.14293	0	0	0	0	0	0	0	0	1	0	0	0	0	-0.8	-0.22
BMX	660	HGNC:1079	BMX non-receptor tyrosine kinase	1	-0.1	-0.11	0.84	NA	-1.79	-2.68	2.05	1.22	NA	-0.04	0.921806	0.909548	0.402955	NA	0.0793714	0.00985285	0.0453282	0.229704	NA	0.970294	0.962938	0.95674	0.60797	NA	0.160461	0.0648691	0.0979708	0.499131	NA	0.99253	1	0	0	0	0	0	0	0	0	0	1	0	0	0.12	-2.22
POLR3D	661	HGNC:1080	RNA polymerase III subunit D	5	4.21	1.8	-2.35	-0.64	2.97	1.18	-1.91	-3.51	0.6	-1.82	3.0946e-05	0.0722401	0.0190071	0.521346	0.00307371	0.237872	0.0569904	0.000491368	0.548224	0.0687997	0.000299798	0.187433	0.0737787	0.63454	0.0108929	0.49029	0.118105	0.0172766	0.719698	0.28883	0	0	0	0	0	0	0	0	0	0	0	0	0	2.3	0.91
BNIP1	662	HGNC:1082	BCL2 interacting protein 1	5	-8.46	2.79	2.67	-1.16	2.04	-0.37	-3.56	-0.39	1.56	2.85	3.01856e-16	0.00543887	0.00788136	0.247057	0.0416689	0.714961	0.000407093	0.694887	0.119738	0.00453708	5.48765e-14	0.0272462	0.0386776	0.361534	0.0959725	0.866867	0.00182424	0.860007	0.26625	0.0598746	0	0	0	0	0	0	0	1	0	0	0	0	0	-0.37	0.25
BNIP2	663	HGNC:1083	BCL2 interacting protein 2	5	-1.11	2.58	-0.1	1.39	-4.43	2.33	2.48	-1.39	-0.43	-0.49	0.266492	0.0100228	0.918683	0.165616	1.15202e-05	0.0200438	0.0136282	0.164711	0.66678	0.622405	0.467245	0.0433138	0.958517	0.265077	8.01439e-05	0.104712	0.0362382	0.416311	0.805406	0.833696	0	0	0	0	0	0	0	0	0	0	0	0	0	-1.49	-2.4
BNIP3	664	HGNC:1084	BCL2 interacting protein 3	4	-6.19	-0.11	0.28	0.55	3.71	-2.21	-3.36	2.42	1	2.2	1.45967e-09	0.909606	0.783369	0.585662	0.000237837	0.0277486	0.000855584	0.015943	0.317374	0.0280775	4.32143e-08	0.956718	0.885081	0.690886	0.00118889	0.129559	0.00350752	0.115611	0.509065	0.175174	0	0	0	0	0	0	0	0	0	0	0	0	0	-0.22	2.35
BNIP3L	665	HGNC:1085	BCL2 interacting protein 3 like	3	-2.14	-1.59	0.39	-2.3	3.29	-1.73	0.57	-0.12	NA	1.18	0.0334362	0.111998	0.693368	0.0225152	0.00115538	0.0844181	0.565783	0.90109	NA	0.238308	0.103548	0.254854	0.828591	0.053434	0.00470497	0.265448	0.682141	0.959042	NA	0.545287	0	0	0	0	0	0	0	0	0	0	0	0	0	-0.3	2.68
BOK	666	HGNC:1087	BOK, BCL2 family apoptosis regulator	5	-3.43	-2.84	-1.23	-3.21	-0.92	0.16	5.76	-1.31	1.98	2.34	0.000657311	0.00478665	0.220143	0.00140986	0.358865	0.87316	1.54478e-08	0.192243	0.048718	0.0197414	0.00417229	0.0248548	0.41453	0.00536371	0.503432	0.94734	2.40651e-07	0.454395	0.141648	0.146058	0	0	0	0	0	1	0	1	0	0	0	0	0	-2.68	0.98
DST	667	HGNC:1090	dystonin	5	-0.67	0.01	3.16	-1.38	-2.77	0.81	0.41	-1.44	0.19	1.95	0.500885	0.989461	0.0016476	0.168663	0.00576939	0.421138	0.680346	0.151502	0.852765	0.051784	0.69395	0.99531	0.0118101	0.268843	0.0186231	0.661159	0.77626	0.398655	0.924586	0.247621	0	0	0	0	0	0	0	1	0	0	1	0	1	-0.79	-0.77
FOXL2	668	HGNC:1092	forkhead box L2	1	1.48	-1.13	-0.71	NA	-1.8	-1.8	6.07	-1.32	NA	-1.31	0.141179	0.259794	0.4782	NA	0.0755152	0.075297	2.36974e-08	0.188496	NA	0.192994	0.302174	0.455139	0.672512	NA	0.154451	0.247458	3.56015e-07	0.450301	NA	0.489481	0	0	0	0	0	0	0	0	0	0	0	0	0	-0.19	-1.24
BPGM	669	HGNC:1093	bisphosphoglycerate mutase	5	-0.57	-3.82	7.52	2.28	-2.19	-0.56	-1.78	-1.97	7.04	-2.89	0.568899	0.000147949	2.39656e-13	0.0228623	0.0286931	0.574327	0.0759678	0.0495362	6.04548e-12	0.00405338	0.746913	0.00167541	2.14986e-11	0.054135	0.0708612	0.777035	0.148999	0.216349	9.12685e-10	0.055419	0	0	0	0	0	0	0	0	0	0	0	0	0	-0.46	-0.53
BPHL	670	HGNC:1094	biphenyl hydrolase like	5	1.86	-2.09	-3.51	0.33	3.95	-0.18	-2.03	-1.68	0.98	2.15	0.0627399	0.0370442	0.000478007	0.738598	8.86935e-05	0.858194	0.0430425	0.0926201	0.329286	0.0316937	0.167235	0.115184	0.00441126	0.813616	0.000502008	0.939609	0.0939941	0.305613	0.521954	0.187247	0	0	0	0	0	0	0	0	0	0	0	0	0	0.6	-0.48
BPI	671	HGNC:1095	bactericidal/permeability-increasing protein	5	-0.03	-0.36	10.52	4.68	-3.12	-3.05	-2.44	1.84	-0.57	-3.91	0.973805	0.719802	1.36065e-23	3.71231e-06	0.00192568	0.00238935	0.0149255	0.0657804	0.566288	0.000105278	0.988503	0.845226	6.63999e-21	3.53853e-05	0.00729779	0.0235638	0.0390843	0.252407	0.733553	0.00602916	0	0	0	1	0	0	0	0	0	0	0	0	0	0.19	-1.16
BRCA1	672	HGNC:1100	BRCA1, DNA repair associated	2	-0.08	0.73	-0.24	0.49	2.64	-2.09	-1.5	-0.41	NA	0.18	0.939581	0.463991	0.807931	0.627769	0.0089735	0.0376428	0.13594	0.679322	NA	0.858547	0.970786	0.653503	0.899832	0.725511	0.0269271	0.157974	0.23401	0.850157	NA	0.950106	0	0	0	0	0	0	0	0	0	0	0	0	0	-0.08	1.53
BRAF	673	HGNC:1097	B-Raf proto-oncogene, serine/threonine kinase	5	1.2	0.09	-0.2	-1.07	2.15	-1.31	0.07	0.91	-3.47	0.31	0.23247	0.927244	0.838937	0.285579	0.0320029	0.190184	0.940562	0.362345	0.000552917	0.76029	0.427297	0.96552	0.916461	0.403901	0.0774257	0.43333	0.96236	0.624499	0.00482	0.905057	1	0	0	0	0	0	0	0	0	0	0	0	0	0.43	0.4
BRCA2	675	HGNC:1101	BRCA2, DNA repair associated	4	0.4	-1.24	-1.26	0.44	0.98	-0.84	2.27	-3.36	3.51	-0.75	0.687995	0.217501	0.209412	0.660933	0.328442	0.399375	0.0239229	0.000868374	0.000518353	0.454889	0.829085	0.403759	0.401323	0.753275	0.471454	0.64299	0.0576914	0.0226638	0.00457878	0.734612	0	0	0	0	0	0	0	0	0	0	0	0	0	-0.33	-0.45
BRDT	676	HGNC:1105	bromodomain testis associated	1	NA	0.18	-2.14	NA	1.4	0.93	-0.19	-1.99	NA	0.16	NA	0.858831	0.0352814	NA	0.164944	0.356088	0.85321	0.0501732	NA	0.876204	NA	0.92795	0.116649	NA	0.281391	0.605421	0.9029	0.217926	NA	0.957171	0	0	0	0	0	0	0	0	0	0	0	0	0	-0.21	-2.11
ZFP36L1	677	HGNC:1107	ZFP36 ring finger protein like 1	5	0.42	-1.34	-1.16	0.08	-3.93	2.05	3.06	2.95	-2.73	0.63	0.673434	0.181097	0.247176	0.937166	9.62052e-05	0.0403912	0.00231579	0.00328063	0.00653849	0.532048	0.820547	0.356616	0.446417	0.958598	0.00053904	0.164505	0.00824449	0.0476375	0.0321567	0.783077	1	0	0	0	0	0	0	0	0	0	1	0	0	-1.04	-0.75
ZFP36L2	678	HGNC:1108	ZFP36 ring finger protein like 2	5	3.1	0.09	-2.31	1.96	-3.13	0.04	2.29	1.49	-3.76	1.53	0.00206346	0.930481	0.021198	0.050307	0.00183259	0.964809	0.0223677	0.136372	0.000188307	0.127535	0.0108537	0.967639	0.0799184	0.103563	0.00698611	0.985238	0.0546305	0.37631	0.00207325	0.401038	1	0	0	0	0	0	0	0	0	0	0	0	0	0.43	-0.18
BSG	682	HGNC:1116	basigin (Ok blood group)	5	-4.36	-0.33	1.84	5.02	0.11	-0.87	-4.22	1.17	1.14	1.8	1.55193e-05	0.740402	0.0667667	7.05835e-07	0.909307	0.386615	2.91427e-05	0.244435	0.254559	0.0724818	0.000164751	0.856841	0.182594	8.7114e-06	0.942263	0.6324	0.000185812	0.516645	0.443043	0.296497	0	0	0	0	0	1	0	0	0	0	0	0	0	-1.29	-2.44
BST1	683	HGNC:1118	bone marrow stromal cell antigen 1	5	-1.74	-1.63	6.7	-1.17	-8.1	3.15	2.92	1.65	-1.11	-0.28	0.0817265	0.103207	5.31229e-11	0.242574	3.92754e-15	0.00175353	0.00363352	0.100153	0.265453	0.779968	0.203616	0.240883	3.27323e-09	0.35642	1.64032e-13	0.018947	0.0120549	0.319353	0.455324	0.915113	0	0	0	1	0	0	0	0	0	0	0	0	0	-0.9	-1.14
BST2	684	HGNC:1119	bone marrow stromal cell antigen 2	5	-2.64	2.7	0.74	-2.83	-1.48	0.22	-0.11	2.12	-1.04	1.7	0.00850007	0.00720011	0.459547	0.00477258	0.138148	0.827286	0.913826	0.0344289	0.297224	0.0890954	0.0349835	0.0335515	0.657189	0.0149685	0.245608	0.923497	0.943849	0.175085	0.487899	0.33171	0	0	0	1	0	0	0	0	0	0	0	0	0	-1.65	0.11
BTC	685	HGNC:1121	betacellulin	1	1.49	-1.18	2.35	NA	-1.26	1.36	-0.02	-0.91	NA	-1.51	0.140194	0.240503	0.0211736	NA	0.210255	0.179065	0.987343	0.366379	NA	0.13492	0.300841	0.432119	0.0798509	NA	0.338538	0.419267	0.992211	0.627979	NA	0.411677	0	0	0	0	0	0	0	0	0	0	0	0	0	0.39	0.1
BTD	686	HGNC:1122	biotinidase	5	-0.79	-3.26	0.26	-3.49	-2.28	-0.45	6.93	-1.73	2.99	0.06	0.42926	0.00116579	0.792938	0.000527108	0.0230331	0.656137	1.2004e-11	0.0849792	0.00294168	0.952399	0.631489	0.00857347	0.890696	0.00236363	0.0590893	0.831402	3.59796e-10	0.289844	0.0176253	0.986526	0	0	0	0	0	0	0	0	0	0	0	0	0	1.35	-0.37
KLF5	688	HGNC:6349	Kruppel like factor 5	4	0.25	-1.02	-2.7	2.05	2.95	-1.62	-0.33	1.6	NA	-1.37	0.80003	0.307406	0.00726917	0.0408939	0.00335608	0.106086	0.743863	0.11109	NA	0.171066	0.89901	0.507431	0.0364654	0.0871681	0.011754	0.305339	0.825097	0.337515	NA	0.460309	0	0	0	0	0	0	0	0	0	0	0	0	0	1.77	0.71
BTF3	689	HGNC:1125	basic transcription factor 3	5	2.03	1.7	-1.99	-1.62	2.43	-0.46	0.17	-0.92	-1.44	-0.72	0.043342	0.0892616	0.047076	0.106881	0.0153802	0.647215	0.863022	0.35605	0.151062	0.472007	0.126705	0.217625	0.142125	0.188192	0.0422843	0.826362	0.910289	0.618416	0.314496	0.745982	0	0	0	0	0	0	0	0	0	0	0	0	0	2.1	-0.41
BTG1	694	HGNC:1130	BTG anti-proliferation factor 1	2	0.69	-1.46	1.8	0.39	-0.47	-0.28	0.29	0.01	NA	0	0.489448	0.146864	0.0751819	0.699075	0.639385	0.781332	0.771101	0.993208	NA	0.999959	0.684792	0.309157	0.198489	0.783018	0.750518	0.901636	0.845342	0.996826	NA	1.00012	0	0	0	0	0	0	0	0	0	0	0	0	0	0.69	-0.19
BTK	695	HGNC:1133	Bruton tyrosine kinase	5	1.1	8.53	4.57	1.03	-5.27	-0.48	-3.24	-0.97	0.48	-0.8	0.273125	1.5172e-16	6.14846e-06	0.304434	2.0069e-07	0.632616	0.00126475	0.331984	0.630422	0.422173	0.474867	2.03693e-13	0.000123374	0.423754	2.03804e-06	0.818023	0.0048945	0.598278	0.78012	0.709819	0	0	0	0	0	0	0	0	0	0	0	0	0	-0.19	-2.56
BUB1	699	HGNC:1148	BUB1 mitotic checkpoint serine/threonine kinase	3	0.83	0.09	2.48	3.53	-1.29	-1.45	-2.77	0.87	NA	-0.49	0.407081	0.925402	0.013699	0.000490319	0.197423	0.148303	0.00598502	0.383551	NA	0.622579	0.611462	0.964599	0.0583344	0.00222632	0.323236	0.375154	0.0182157	0.643999	NA	0.833837	0	0	0	0	0	0	0	0	0	0	0	0	0	1.43	-1.54
BUB1B	701	HGNC:1149	BUB1 mitotic checkpoint serine/threonine kinase B	4	-0.95	-0.17	2.08	6.52	0.39	-2.08	-3.96	0.83	-0.4	-0.47	0.341873	0.863637	0.0383254	2.2616e-10	0.697633	0.037829	8.96485e-05	0.4054	0.691552	0.635934	0.549328	0.930811	0.123369	8.30523e-09	0.795317	0.158476	0.00049184	0.66238	0.822271	0.841512	0	0	0	0	0	0	0	0	0	0	0	0	0	0.27	-1.63
BYSL	705	HGNC:1157	bystin like	5	-1.32	2.59	0.28	5.96	1.06	1.06	-5.26	-1.24	0.27	-1.13	0.186477	0.00999939	0.777441	4.53678e-09	0.29159	0.289758	2.10196e-07	0.215065	0.783828	0.258182	0.366806	0.0432746	0.880748	1.08159e-07	0.432036	0.54411	2.46215e-06	0.482451	0.882293	0.566731	0	0	0	0	0	0	0	0	0	0	1	0	0	-0.57	-0.72
TSPO	706	HGNC:1158	translocator protein	5	-0.53	1.56	2.23	0.81	0.33	-0.85	-2.31	0.95	-1.74	-0.01	0.596986	0.119904	0.0259837	0.415826	0.740886	0.395245	0.0213726	0.342344	0.0826553	0.992102	0.768526	0.267602	0.0927719	0.536295	0.826305	0.639638	0.0526097	0.607069	0.20641	0.996946	0	0	0	0	0	0	0	0	0	0	0	0	0	0.9	1.36
C1QBP	708	HGNC:1243	complement C1q binding protein	5	3.23	-0.24	0.88	3.04	5.22	-2.95	-5.78	-0.39	0.88	-2.17	0.00132556	0.810049	0.378402	0.00249971	2.52965e-07	0.00328958	1.24175e-08	0.694745	0.377078	0.0303481	0.00755652	0.900609	0.584441	0.00870324	2.51874e-06	0.0299292	1.98762e-07	0.859923	0.569445	0.182494	0	0	0	1	1	0	0	0	0	0	0	0	0	1.35	-0.15
SERPING1	710	HGNC:1228	serpin family G member 1	5	0.16	-3.54	8.28	-0.9	-8.94	2.89	5.15	-2	2.92	-2.9	0.869583	0.000428416	9.74517e-16	0.369976	6.47905e-18	0.00400747	3.76922e-07	0.0458334	0.00367261	0.00394102	0.935515	0.00387757	1.2648e-13	0.491267	3.88647e-16	0.0344776	4.13027e-06	0.207997	0.0208988	0.0546833	0	0	0	1	1	0	0	0	0	0	0	0	0	0.35	-1.4
C1QA	712	HGNC:1241	complement C1q A chain	5	-1.88	1.28	7.05	0.7	-6.86	2.2	2.04	-2.12	1.16	-2.19	0.060038	0.200415	5.78916e-12	0.487212	1.9479e-11	0.0280267	0.0417436	0.0342788	0.244571	0.0288704	0.161925	0.382078	4.20403e-10	0.604524	4.36564e-10	0.130344	0.091797	0.174622	0.433537	0.178108	0	0	0	1	1	0	0	0	0	0	0	0	0	-1.53	-2.51
C1QB	713	HGNC:1242	complement C1q B chain	5	-1.41	0.06	7.77	-0.02	-7.7	3.52	0.84	-2.92	3.59	-1.45	0.160431	0.949401	4.23973e-14	0.983522	6.89596e-14	0.00046853	0.401168	0.00367222	0.000359236	0.146541	0.330083	0.976474	4.13798e-12	0.989098	2.37039e-12	0.00683719	0.532727	0.0504782	0.00344507	0.427989	0	0	0	1	1	0	0	0	0	0	0	0	0	-1.82	-3.1
C1QC	714	HGNC:1245	complement C1q C chain	5	-1.84	0.25	8.78	-0.28	-7.77	3.95	0.65	-1.15	1.82	-2.41	0.065912	0.805103	2.30941e-17	0.777436	4.09769e-14	8.7423e-05	0.519141	0.250646	0.0700663	0.0164944	0.173465	0.89734	4.14336e-15	0.844314	1.46191e-12	0.00180694	0.641724	0.522686	0.183335	0.130888	0	0	0	1	1	0	0	0	0	0	0	0	0	-1.21	-2.61
C1R	715	HGNC:1246	complement C1r	5	0.88	-2.36	7.75	-1.04	-11.92	6.87	4.23	-2.54	-0.25	-0.6	0.378172	0.0188787	4.56813e-14	0.300013	3.51424e-29	1.76657e-11	2.78051e-05	0.0114403	0.80053	0.545729	0.583018	0.0694613	4.38828e-12	0.419162	2.15019e-26	2.32873e-09	0.000177839	0.0963444	0.891725	0.791127	0	0	0	1	1	0	0	0	0	0	0	0	0	-0.88	-3.36
C1S	716	HGNC:1247	complement C1s	5	0.11	-2.68	8.58	-1.2	-11.32	6.46	4.27	-2.64	-0.16	-0.62	0.90854	0.00761987	1.05745e-16	0.232013	9.20691e-27	2.33439e-10	2.32449e-05	0.00846934	0.875798	0.534793	0.957419	0.0349947	1.65395e-14	0.343895	2.81662e-24	2.32733e-08	0.000152256	0.0810607	0.938934	0.785022	0	0	0	1	1	0	0	0	0	0	0	0	0	-1.04	-2.99
C2	717	HGNC:1248	complement C2	5	-1.44	-2.76	5.36	-1.86	-8.94	4.35	5.8	-2.92	2.67	-0.29	0.149486	0.00606268	1.24565e-07	0.0630896	6.22312e-18	1.65834e-05	1.12408e-08	0.00368227	0.00773509	0.771414	0.314459	0.0295265	4.29292e-06	0.12386	3.78867e-16	0.000440147	1.8159e-07	0.0505576	0.0363893	0.910444	0	0	0	1	1	0	0	0	0	0	0	0	0	-0.44	-2.36
C3	718	HGNC:1318	complement C3	5	-0.29	-3.93	9.05	0.32	-9.19	1.54	4.05	0.32	3.94	-3.73	0.769101	9.55591e-05	2.72355e-18	0.750629	8.8106e-19	0.124001	5.91427e-05	0.748626	9.09541e-05	0.000212772	0.881798	0.00120025	5.53789e-16	0.822541	6.09126e-17	0.335189	0.000343101	0.890431	0.00113425	0.00890783	0	0	0	1	1	0	0	0	0	0	0	0	0	0.46	-1.33
C3AR1	719	HGNC:1319	complement C3a receptor 1	1	NA	0.55	0.98	NA	-0.34	-1.55	0.33	0.19	NA	1.18	NA	0.582695	0.329799	NA	0.731577	0.125023	0.743293	0.85148	NA	0.240357	NA	0.748135	0.537046	NA	0.818908	0.336343	0.824764	0.935917	NA	0.547499	0	0	0	0	0	0	0	0	0	0	0	0	0	0.1	-0.3
C4B	721	HGNC:1324	complement C4B (Chido blood group)	5	-0.4	-3.79	8.76	-2.58	-6.77	1.87	4.81	-1.98	2.99	-2.54	0.691222	0.000167762	2.55674e-17	0.0100059	3.35212e-11	0.0620052	1.97108e-06	0.0486499	0.00289325	0.0112366	0.83151	0.00185121	4.52062e-15	0.0277777	7.23454e-10	0.217964	1.77499e-05	0.215094	0.0174295	0.1043	0	0	0	1	1	0	0	0	0	0	0	0	0	-0.5	-0.56
C4BPA	722	HGNC:1325	complement component 4 binding protein alpha	5	-0.39	-2.55	10.45	1.65	-7.45	3.18	0.6	-0.33	-0.09	-2.61	0.700193	0.0110585	2.28912e-23	0.0990367	3.92174e-13	0.00156309	0.551413	0.745293	0.929252	0.00926296	0.838056	0.0466225	1.03434e-20	0.177001	1.20882e-11	0.0173151	0.670367	0.888786	0.964185	0.0924849	0	0	0	1	1	0	0	0	0	0	0	0	0	-1.18	-2.26
C4BPB	725	HGNC:1328	complement component 4 binding protein beta	5	-0.98	-3.53	10.54	2.65	-6.68	3.83	-0.25	-1.62	0.53	-1.98	0.329275	0.00045893	9.96636e-24	0.00825637	6.21538e-11	0.000143287	0.799463	0.106504	0.59973	0.0483193	0.535296	0.00410151	5.28651e-21	0.0237524	1.27828e-09	0.00269835	0.866108	0.330272	0.757858	0.237412	0	0	0	1	1	0	0	0	0	0	0	0	0	-0.89	-2.61
CAPN5	726	HGNC:1482	calpain 5	5	-2.81	-2.65	-1.74	-0.89	1.66	-2.34	3.3	2.12	2.51	-1.25	0.00511716	0.00822702	0.0823964	0.376412	0.0967382	0.0197027	0.00104376	0.0343603	0.0123624	0.212843	0.0230143	0.0371199	0.211273	0.497604	0.186511	0.103614	0.00415228	0.174811	0.0518866	0.514561	0	0	0	0	0	0	0	0	0	0	0	0	0	0.42	0.67
C5	727	HGNC:1331	complement C5	5	-1.83	-3.59	10.71	0.08	-7.91	3.79	3.71	-2.71	2.46	-3.63	0.0682944	0.000365939	2.25115e-24	0.939319	1.46518e-14	0.000169887	0.000232809	0.00685128	0.0141535	0.000313135	0.178443	0.00344096	1.44547e-21	0.959676	5.55089e-13	0.00306779	0.00112531	0.071462	0.0573741	0.0112478	0	0	0	1	1	0	0	0	0	0	0	0	0	-0.84	-1.9
C5AR1	728	HGNC:1338	complement C5a receptor 1	4	-2.39	2.9	6.13	NA	-5.03	0.91	-2.68	-0.96	1.57	-0.02	0.0175771	0.00400262	3.16853e-09	NA	9.29384e-07	0.365784	0.00791643	0.337002	0.117085	0.986584	0.0628099	0.0217365	1.52791e-07	NA	8.19962e-06	0.614595	0.0231326	0.602647	0.261872	0.99577	0	0	0	0	0	0	0	0	0	0	0	0	0	-0.81	-2.02
C6	729	HGNC:1339	complement C6	5	-0.82	-3.86	7.8	-1.01	-7.75	3.76	6.86	-1.78	-0.22	-3.61	0.412123	0.000128973	3.38399e-14	0.311687	4.85398e-14	0.000190707	1.86551e-11	0.0756473	0.827444	0.000331315	0.615618	0.00150714	3.4693e-12	0.431555	1.70684e-12	0.00333218	5.41883e-10	0.271784	0.908702	0.0115589	0	0	0	1	1	0	0	0	0	0	0	0	0	-0.83	-0.98
C7	730	HGNC:1346	complement C7	5	-0.49	-3.22	7.4	-1.4	-6.9	2.34	6.95	-1.87	0.29	-3.66	0.624438	0.00134936	5.41838e-13	0.16283	1.52575e-11	0.0197704	1.09263e-11	0.0614735	0.770893	0.000281075	0.788681	0.00959645	4.62267e-11	0.261858	3.48982e-10	0.103878	3.31556e-10	0.241913	0.874352	0.0105001	0	0	0	1	1	0	0	0	0	0	0	0	0	-0.78	-0.48
C8A	731	HGNC:1352	complement C8 alpha chain	5	-1.01	-3.03	8.42	-2.34	-10.14	5.04	7.09	-1.77	-0.1	-2.64	0.311062	0.00253623	3.59e-16	0.0196989	3.32256e-22	6.31445e-07	4.32717e-12	0.0781138	0.924005	0.00863809	0.514896	0.0152085	5.1527e-14	0.0479908	3.79983e-20	2.78493e-05	1.41489e-10	0.276455	0.961946	0.0882786	0	0	0	1	1	0	0	0	0	0	0	0	0	-0.8	-1.7
C8B	732	HGNC:1353	complement C8 beta chain	5	-0.47	-3.44	8.78	-1.88	-9.44	3.45	5.72	-1.83	2.1	-2.46	0.63787	0.000617772	2.27724e-17	0.0603896	1.20932e-19	0.000611537	1.76334e-08	0.0675611	0.0360025	0.0143767	0.799054	0.00517293	4.14661e-15	0.119433	9.24902e-18	0.00854566	2.69886e-07	0.256745	0.113702	0.122147	0	0	0	1	1	0	0	0	0	0	0	0	0	-0.53	-1.79
C8G	733	HGNC:1354	complement C8 gamma chain	5	-1.4	-4.4	7.23	-0.67	-9.03	5.38	5.27	-2.23	2.79	-2.67	0.162687	1.3382e-05	1.72505e-12	0.501919	3.13797e-18	1.11363e-07	2.00304e-07	0.0258662	0.00553821	0.00785299	0.333426	0.000244622	1.35778e-10	0.617865	2.02102e-16	6.17386e-06	2.3828e-06	0.148998	0.0285035	0.0837078	0	0	0	1	1	0	0	0	0	0	0	0	0	-1.12	-1.93
C9	735	HGNC:1358	complement C9	5	-1.11	-3.36	7.62	-1.75	-8.06	4.44	6.18	-2.46	1.47	-3.32	0.269192	0.000824266	1.17661e-13	0.0800404	5.19821e-15	1.10869e-05	1.25389e-09	0.0141041	0.142306	0.000970655	0.470207	0.006561	1.08747e-11	0.149723	2.12744e-13	0.000313926	2.60336e-08	0.107334	0.30156	0.022883	0	0	0	1	1	0	0	0	0	0	0	0	0	-0.81	-1.95
VPS51	738	HGNC:1172	VPS51, GARP complex subunit	5	-0.12	-0.16	-2.92	-1.52	3.59	-1.59	0.04	-0.03	-0.37	1.44	0.904156	0.874595	0.00362874	0.129111	0.000358012	0.112223	0.965762	0.978537	0.712795	0.149543	0.955221	0.936192	0.0218189	0.218336	0.00169215	0.31565	0.977593	0.990068	0.838128	0.433007	0	0	0	0	0	1	0	0	0	0	0	0	0	1.28	1.1
MRPL49	740	HGNC:1176	mitochondrial ribosomal protein L49	5	3.16	1.31	-4.45	1.46	5.65	-2.27	-4.95	-0.31	-0.26	1.75	0.00164219	0.189435	1.03762e-05	0.145748	2.65837e-08	0.0233896	1.02043e-06	0.755064	0.796381	0.0800602	0.00904683	0.367467	0.00018979	0.240069	3.29256e-07	0.115575	1.00232e-05	0.893514	0.889191	0.314567	0	0	0	0	0	0	0	0	0	0	0	0	0	2.19	0.87
ZNHIT2	741	HGNC:1177	zinc finger HIT-type containing 2	5	0.91	-0.52	0.98	-0.21	1.51	1.29	0.08	-0.61	1.38	-5.31	0.362861	0.60134	0.326623	0.832578	0.132361	0.198701	0.93284	0.544067	0.167814	1.72072e-07	0.568758	0.763315	0.53387	0.883838	0.237806	0.445295	0.957423	0.766546	0.337048	0.000139275	0	0	0	0	0	0	0	0	0	0	0	0	0	3	1.36
MPPED2	744	HGNC:1180	metallophosphoesterase domain containing 2	4	1.3	-2.34	-2.47	-0.81	0.64	1.07	0.66	0.13	3.2	-1.15	0.194343	0.0199869	0.0142195	0.419886	0.525114	0.284383	0.512254	0.900418	0.00151916	0.24963	0.377681	0.0722193	0.0600684	0.5404	0.658991	0.538191	0.636492	0.958672	0.0106598	0.557329	0	0	0	0	0	0	0	0	0	0	0	0	0	-0.13	1.51
MYRF	745	HGNC:1181	myelin regulatory factor	2	0.77	-0.46	-1.66	NA	-0.88	-0.88	1.93	2.5	NA	-0.58	0.442058	0.647065	0.0989361	NA	0.379135	0.379641	0.0553453	0.013824	NA	0.563898	0.642597	0.796342	0.239917	NA	0.52264	0.626173	0.115458	0.106364	NA	0.802143	0	0	0	0	0	0	0	0	0	0	0	0	0	1.15	1.65
TMEM258	746	HGNC:1164	transmembrane protein 258	2	-5.57	2.45	0.13	0.45	-1.06	0.61	-0.52	-1.75	NA	4.94	9.08239e-08	0.0151399	0.900108	0.652554	0.291997	0.544724	0.601621	0.0810586	NA	1.7161e-06	1.72952e-06	0.0591259	0.949777	0.746407	0.432535	0.754449	0.713186	0.282157	NA	0.000578756	0	0	0	0	0	0	0	0	0	0	0	0	0	-3.17	0.54
FMNL1	752	HGNC:1212	formin like 1	5	-0.45	8.05	8.11	2.94	-7.9	0.93	-3.15	1	-1.78	-2.65	0.652916	5.39377e-15	3.66713e-15	0.00338285	1.59689e-14	0.350334	0.00173668	0.318559	0.0760406	0.00820735	0.807813	4.0733e-12	4.30182e-13	0.0112468	6.0312e-13	0.601152	0.00644938	0.58621	0.194374	0.0855325	0	0	0	0	0	0	0	0	0	0	0	0	0	-0.62	-4.23
PTTG1IP	754	HGNC:13524	PTTG1 interacting protein	5	-5.57	1.85	1.57	-0.83	-2.24	3.28	-1.1	2.67	-4.81	3.74	4.00987e-08	0.0652114	0.117668	0.404938	0.0256945	0.00109965	0.273668	0.0078694	1.94564e-06	0.00020742	8.40627e-07	0.174209	0.270808	0.525752	0.0647761	0.013367	0.400513	0.0773813	4.94551e-05	0.00877453	0	0	0	0	0	0	0	0	0	0	0	0	0	-1.27	0.22
CFAP410	755	HGNC:1260	cilia and flagella associated protein 410	3	-0.48	-0.93	-3.67	-2.33	0.5	0.98	4.17	1.01	-0.43	-0.73	0.63127	0.353124	0.000286053	0.0206343	0.620811	0.330043	4.00306e-05	0.312527	0.666708	0.465148	0.794207	0.553986	0.00294253	0.0498635	0.736701	0.580954	0.000243913	0.580974	0.805514	0.740832	0	0	0	0	0	0	0	0	0	0	0	0	0	-1.12	-1.24
CA1	759	HGNC:1368	carbonic anhydrase 1	5	-0.36	-3.4	6.96	2.26	-0.57	-2.03	-1.67	-2.54	7.39	-3.45	0.718412	0.000732091	1.02373e-11	0.0240004	0.56714	0.0430038	0.0951973	0.0112599	5.59196e-13	0.000600511	0.850069	0.00590905	7.05622e-10	0.0562572	0.694079	0.171726	0.177763	0.0955716	1.21127e-10	0.0174421	0	0	0	0	0	0	0	0	0	0	0	0	0	0.41	0.2
CA2	760	HGNC:1373	carbonic anhydrase 2	5	-0.35	-3.34	5.2	1.26	2.76	-2.99	-2.58	-1	5.04	-3.3	0.724477	0.00089189	2.83268e-07	0.20962	0.0060295	0.00289453	0.0102631	0.319673	6.25551e-07	0.00102821	0.853253	0.0069617	8.86122e-06	0.319435	0.0192897	0.0272329	0.028839	0.587348	1.97246e-05	0.0237782	0	0	0	0	0	0	0	0	0	0	0	0	0	-0.23	0.22
CA3	761	HGNC:1374	carbonic anhydrase 3	5	-1.04	-2.29	0.96	2.88	-2.52	-2.21	2.3	-1.37	7.13	-1.65	0.298064	0.0225942	0.338596	0.00420519	0.0119325	0.0273809	0.0218415	0.171721	3.47141e-12	0.0994045	0.50137	0.079524	0.544825	0.0134716	0.0341243	0.128347	0.0535591	0.426032	5.67036e-10	0.353196	0	0	0	0	0	0	0	0	0	0	0	0	0	0.34	-1.22
CA4	762	HGNC:1375	carbonic anhydrase 4	5	-0.02	-3.2	3.47	-1.08	-0.74	-3.23	2.63	0.56	0.45	-0.74	0.987339	0.00146723	0.000571398	0.279394	0.459936	0.00134693	0.00896138	0.579024	0.653217	0.457242	0.99495	0.0102359	0.00507355	0.397355	0.601822	0.0153506	0.0256468	0.788876	0.795874	0.735964	0	0	0	0	0	1	0	0	0	0	0	0	0	0.3	2.15
CA8	767	HGNC:1382	carbonic anhydrase 8	4	-1.23	-0.94	0.12	-1.86	3.56	-3	-1.05	-1.19	4.71	1.19	0.221116	0.349148	0.905334	0.0638203	0.0004181	0.00285061	0.295356	0.235082	3.47106e-06	0.232905	0.412819	0.550392	0.952161	0.125013	0.0019424	0.0269694	0.42498	0.505533	8.06192e-05	0.540152	0	0	0	0	0	0	0	0	0	0	0	0	0	-0.96	-0.01
CA9	768	HGNC:1383	carbonic anhydrase 9	5	-1.75	-3.44	0.35	4.1	-0.58	0.94	-0.69	1.02	1.29	-0.46	0.0805602	0.000627574	0.726332	4.79933e-05	0.565493	0.346292	0.490945	0.307717	0.197016	0.643356	0.201314	0.00523325	0.850164	0.000308726	0.692895	0.5975	0.618434	0.577287	0.376066	0.845253	0	0	0	0	0	0	0	0	0	0	0	0	0	-2.65	0.23
CA12	771	HGNC:1371	carbonic anhydrase 12	5	-2.39	2.04	0.91	-6.51	4.23	-2.12	-0.82	0.24	1.49	-0.01	0.0171307	0.041764	0.362507	1.76056e-10	2.73603e-05	0.0345787	0.411099	0.808565	0.136542	0.994507	0.0615171	0.125437	0.569187	6.65198e-09	0.000175568	0.150052	0.542264	0.916812	0.293086	0.997629	0	0	0	0	0	0	0	0	0	0	0	0	0	-0.74	1.49
CACNA1A	773	HGNC:1388	calcium voltage-gated channel subunit alpha1 A	1	NA	1.42	0.35	NA	-1.61	0.67	-1.56	1.65	NA	-0.58	NA	0.162782	0.729565	NA	0.113971	0.503927	0.124281	0.105623	NA	0.566741	NA	0.33057	0.852475	NA	0.212278	0.723801	0.218681	0.329002	NA	0.803456	0	0	0	0	0	0	0	0	0	0	0	0	0	-0.13	-0.84
CACNA1C	775	HGNC:1390	calcium voltage-gated channel subunit alpha1 C	2	0.88	0.13	2.36	NA	-1.7	1.37	0.37	-2.26	NA	-0.41	0.381549	0.899239	0.0198149	NA	0.0908424	0.173067	0.710163	0.0251847	NA	0.67911	0.586436	0.950696	0.0760195	NA	0.177635	0.410244	0.798803	0.146929	NA	0.86363	0	0	0	0	0	0	0	0	0	0	0	0	0	0.13	-1.9
CACNA1E	777	HGNC:1392	calcium voltage-gated channel subunit alpha1 E	1	NA	0.26	2.59	NA	-1.81	2.25	-1.41	-1.83	NA	-0.38	NA	0.792482	0.0117459	NA	0.0751458	0.0272666	0.161668	0.0718522	NA	0.70496	NA	0.889509	0.0520525	NA	0.153927	0.127963	0.268364	0.264979	NA	0.877928	0	0	0	0	0	0	0	0	0	0	0	0	0	-0.74	-0.34
CACNA1S	779	HGNC:1397	calcium voltage-gated channel subunit alpha1 S	1	NA	-1.35	1.22	NA	-0.69	1.39	-1.81	0.54	NA	0.01	NA	0.185955	0.229363	NA	0.496358	0.173018	0.0772266	0.592475	NA	0.98963	NA	0.362345	0.425262	NA	0.633493	0.410209	0.150863	0.797664	NA	0.996442	0	0	0	0	0	0	0	0	0	0	0	0	0	NA	-1.6
DDR1	780	HGNC:2730	discoidin domain receptor tyrosine kinase 1	5	-2.92	-0.76	0.02	-1.37	3.87	-1.09	-3.55	0.63	2.78	1.54	0.00360369	0.449459	0.98313	0.171743	0.000123475	0.276632	0.000419144	0.526026	0.0057044	0.12378	0.0171911	0.640276	0.990846	0.273046	0.000674535	0.531836	0.00187275	0.753765	0.0291033	0.395375	0	0	0	0	0	0	0	0	0	0	1	1	0	0.21	1.1
CACNA2D1	781	HGNC:1399	calcium voltage-gated channel auxiliary subunit alpha2delta 1	5	-1.65	-0.36	0.84	-2.33	-9.78	3.24	10.39	-3.09	0.72	1.37	0.0999232	0.721303	0.398704	0.0200615	7.09767e-21	0.00126948	3.88406e-23	0.00213803	0.46934	0.170216	0.235536	0.845673	0.603273	0.0487495	6.38634e-19	0.0147225	6.16859e-21	0.0382105	0.652232	0.459038	0	0	0	0	0	0	0	0	0	0	0	0	0	-3.04	-0.31
CACNB1	782	HGNC:1401	calcium voltage-gated channel auxiliary subunit beta 1	1	NA	-0.77	0.81	NA	-0.31	-0.06	0.08	0.63	NA	0.3	NA	0.444505	0.422274	NA	0.760841	0.955207	0.936486	0.534101	NA	0.767638	NA	0.636368	0.625743	NA	0.841353	0.9816	0.959796	0.758911	NA	0.90846	0	0	0	0	0	0	0	0	0	0	0	0	0	-1.72	-0.27
CACNB3	784	HGNC:1403	calcium voltage-gated channel auxiliary subunit beta 3	3	0.62	-2.63	0.42	-0.34	-2.43	0.94	3.22	-0.15	NA	-0.24	0.534607	0.00904336	0.674568	0.732364	0.0156666	0.349891	0.0014246	0.878588	NA	0.812127	0.720008	0.0398653	0.817658	0.809305	0.0428504	0.600652	0.00543569	0.949333	NA	0.928441	0	0	0	0	0	0	0	0	0	0	0	0	0	-0.33	-0.06
SLC25A20	788	HGNC:1421	solute carrier family 25 member 20	5	-3.63	2.28	-1.98	-1.53	2.87	-1.19	-1.77	-0.26	0.32	3.37	0.000307206	0.0230223	0.0480609	0.127769	0.00423293	0.235979	0.0775693	0.797126	0.746628	0.000803715	0.00218481	0.0806079	0.144029	0.216485	0.0142931	0.488767	0.151315	0.912839	0.860444	0.0208502	0	0	0	0	0	0	0	0	0	0	0	0	0	-0.39	2.26
CAD	790	HGNC:1424	carbamoyl-phosphate synthetase 2, aspartate transcarbamylase, and dihydroorotase	5	0.66	1.74	0.33	5.81	-0.34	-0.66	-2.84	-2.22	-3.69	3.18	0.511121	0.0831479	0.740396	1.07476e-08	0.732819	0.511161	0.00464426	0.0270951	0.000247667	0.00156411	0.701202	0.206511	0.859532	2.26328e-07	0.819924	0.729509	0.0147749	0.153392	0.00256523	0.0311309	0	0	0	0	0	0	0	0	0	0	0	0	0	-0.23	-1.4
CALB1	793	HGNC:1434	calbindin 1	3	1.34	-1.12	1.67	NA	-2.49	5.75	-1.8	-0.49	-0.81	-0.73	0.181286	0.265405	0.0964531	NA	0.0134787	2.31339e-08	0.072758	0.622854	0.420324	0.467945	0.360188	0.460496	0.235675	NA	0.0378039	1.51636e-06	0.143834	0.815042	0.609091	0.74285	0	0	0	0	0	0	0	0	0	0	0	0	0	-1.85	-0.65
CALB2	794	HGNC:1435	calbindin 2	5	3.22	-3.07	2.9	3.85	-6.31	6.36	-0.44	-0.69	-0.5	-2.02	0.00134917	0.0022555	0.00390703	0.000131567	5.91234e-10	4.34461e-10	0.659511	0.489635	0.614883	0.0441296	0.00766483	0.0140263	0.0230715	0.000733605	1.00207e-08	4.02691e-08	0.760219	0.726209	0.769202	0.225401	0	0	0	0	0	0	0	0	0	0	0	0	0	0.12	-2.15
S100G	795	HGNC:1436	S100 calcium binding protein G	3	0.45	-1.44	0.04	-0.48	0.7	1.34	0.29	-0.83	-0.07	-0.47	0.656246	0.154074	0.967474	0.630435	0.483297	0.182905	0.771113	0.409747	0.943383	0.637472	0.809866	0.319108	0.983025	0.727869	0.621817	0.422916	0.845279	0.665902	0.970459	0.842353	0	0	0	0	0	0	0	0	0	0	0	0	0	-0.22	-0.98
CALD1	800	HGNC:1441	caldesmon 1	5	1.2	-3.34	-0.83	-2.57	-11.6	6.49	10.76	-1.99	0.38	1.44	0.229	0.000882513	0.404677	0.0103569	7.26984e-28	1.98162e-10	1.45445e-24	0.046577	0.706348	0.14912	0.423058	0.00690635	0.609438	0.02854	2.78003e-25	2.02672e-08	2.77913e-22	0.210004	0.833398	0.432297	0	0	0	0	0	0	0	0	0	0	0	0	1	-0.33	-1.72
CALM1	801	HGNC:1442	calmodulin 1	5	5.85	-3.3	0.67	-1.71	-4.97	0.61	5	-1.03	2.72	-1.81	8.74101e-09	0.00102052	0.500188	0.0885801	9.169e-07	0.539782	7.80042e-07	0.303995	0.00679483	0.0708408	2.10999e-07	0.00772614	0.691321	0.162077	8.10116e-06	0.7512	7.90318e-06	0.574488	0.0330908	0.292942	0	0	0	0	0	0	0	0	0	0	0	0	0	1.47	-0.73
CALML3	810	HGNC:1452	calmodulin like 3	5	0.17	-2.87	2.49	-0.81	-3.16	0.68	2.26	-3.31	3.37	1.67	0.861548	0.00423708	0.0130451	0.421027	0.00168929	0.495202	0.0242407	0.000996344	0.000821059	0.096229	0.931436	0.0226634	0.0562369	0.541336	0.0064965	0.717611	0.0583312	0.0251185	0.00655007	0.347093	0	0	0	0	0	0	0	0	0	0	0	0	0	-0.63	0.55
CALR	811	HGNC:1455	calreticulin	5	2.58	3.42	4.72	4.02	-1.07	-1.77	-6.51	0.86	-1.8	-0.37	0.0101259	0.000677921	3.00135e-06	6.71692e-05	0.283642	0.0778424	1.79728e-10	0.389158	0.071929	0.710973	0.0403751	0.00554592	6.59757e-05	0.000412071	0.42349	0.252743	4.35226e-09	0.647723	0.187031	0.880628	0	0	0	0	0	0	0	1	0	1	0	0	0	2.19	-2.68
CALU	813	HGNC:1458	calumenin	5	3.46	-0.34	2.81	4.22	-5.05	1.83	0.33	-1.76	-2.28	-0.27	0.000589872	0.737437	0.0051824	2.83517e-05	6.04339e-07	0.0670702	0.743217	0.0797923	0.0229617	0.788757	0.00381499	0.855376	0.0284286	0.000197819	5.51065e-06	0.229513	0.824756	0.280053	0.0826258	0.920444	0	0	0	0	0	0	0	1	0	0	0	0	0	0.96	-1.92
CAMK4	814	HGNC:1464	calcium/calmodulin dependent protein kinase IV	3	-2.2	1.75	-0.62	-0.32	-3.1	0.45	0.4	-0.1	2.13	1.86	0.0287269	0.0805605	0.534136	0.75072	0.00206631	0.651469	0.692051	0.917704	0.0339103	0.0637065	0.0920766	0.202373	0.718305	0.822554	0.0077634	0.829027	0.785438	0.964851	0.109276	0.277226	0	0	0	0	0	0	0	0	0	0	0	0	0	-2.78	0.48
CAMK2A	815	HGNC:1460	calcium/calmodulin dependent protein kinase II alpha	1	0.61	-0.83	-2.22	NA	1.66	-0.32	3.69	-3.47	NA	0.26	0.5431	0.407844	0.0290638	NA	0.101012	0.746124	0.000365181	0.000780916	NA	0.798409	0.726401	0.603476	0.101221	NA	0.19335	0.884671	0.00166015	0.0217208	NA	0.924685	0	0	0	0	0	0	0	0	0	0	0	0	0	-0.95	0.29
CAMK2B	816	HGNC:1461	calcium/calmodulin dependent protein kinase II beta	4	-0.16	-1.3	-0.36	0.94	-2.83	2.66	2.31	-1.09	-0.79	0.65	0.87403	0.1935	0.716936	0.347474	0.00492443	0.00814881	0.0213242	0.275632	0.428246	0.518252	0.938304	0.373373	0.844839	0.468763	0.0162865	0.0572056	0.0525119	0.546422	0.615469	0.775652	0	0	0	0	0	0	0	1	0	0	0	0	0	-0.79	-0.56
CAMK2D	817	HGNC:1462	calcium/calmodulin dependent protein kinase II delta	5	0.69	-0.84	-2.87	1.01	-3.06	2.56	2.05	1.15	-1.05	1	0.492831	0.399054	0.00430684	0.31365	0.00231425	0.010752	0.0411162	0.252661	0.295456	0.317302	0.687293	0.5944	0.0247963	0.433297	0.00854283	0.0694403	0.0906128	0.524672	0.486278	0.62437	0	0	0	0	0	0	0	1	0	0	0	0	0	-1.68	-0.03
CAMK2G	818	HGNC:1463	calcium/calmodulin dependent protein kinase II gamma	5	-0.19	0.8	0.35	0.25	-4.25	1.28	5.88	-0.68	-4.38	-0.17	0.84757	0.424639	0.726693	0.800356	2.49707e-05	0.200523	7.11768e-09	0.497157	1.43716e-05	0.86382	0.924918	0.619601	0.850504	0.861694	0.00016159	0.448192	1.21908e-07	0.73196	0.000258481	0.953076	0	0	0	0	0	0	0	1	0	0	0	0	0	-1.75	-0.94
CAMLG	819	HGNC:1471	calcium modulating ligand	5	-7.47	1.49	1.38	-3.68	2.01	0.4	-1.05	0.09	2	2.04	4.17193e-13	0.135958	0.168623	0.000264715	0.0447445	0.692	0.295742	0.928203	0.0464988	0.0423959	3.03378e-11	0.292517	0.345516	0.00131553	0.101697	0.853952	0.425436	0.969609	0.136711	0.220063	0	0	0	0	0	0	0	0	0	0	0	0	0	-0.46	2.5
CAMP	820	HGNC:1472	cathelicidin antimicrobial peptide	5	0.66	-0.13	10.81	4.86	-3.76	-2.15	-3.58	2.76	-1.78	-3.26	0.512232	0.894032	9.36598e-25	1.51387e-06	0.000186026	0.0322386	0.000380523	0.00590169	0.0761799	0.00119512	0.70223	0.947263	6.34805e-22	1.68375e-05	0.000967857	0.142983	0.00172094	0.0656612	0.19453	0.0262862	0	0	0	1	0	0	0	0	0	0	0	0	0	-0.17	-0.13
CANX	821	HGNC:1473	calnexin	5	-7.84	4.17	2.6	-1.49	2.52	-2.51	-3.85	1.61	0.45	2.32	2.46321e-14	3.53354e-05	0.00951385	0.13708	0.0121923	0.012457	0.0001333	0.106979	0.655087	0.0205846	2.49212e-12	0.000536379	0.0444538	0.229035	0.0347535	0.0766145	0.00069044	0.330965	0.797177	0.149294	0	0	0	0	0	0	0	1	0	1	0	0	0	0.02	2.27
CAPG	822	HGNC:1474	capping actin protein, gelsolin like	5	2.87	2.67	4.2	0.39	-4.91	2.05	-1.54	0.04	-0.56	-1.98	0.00432887	0.00776516	3.12207e-05	0.699981	1.18612e-06	0.0406808	0.124903	0.968562	0.574041	0.0477937	0.0200264	0.0355268	0.000477309	0.783614	1.02287e-05	0.165513	0.219523	0.986376	0.738509	0.235975	0	0	0	0	0	0	0	0	0	0	0	0	0	1.84	-2.4
CAPN1	823	HGNC:1476	calpain 1	5	-0.59	-2.2	-1.93	-3.2	1.23	-1.16	2.24	3.27	2.12	-1.28	0.55219	0.0285642	0.0543408	0.00143342	0.219832	0.247316	0.0257659	0.00112619	0.0345232	0.201033	0.733835	0.0948451	0.157885	0.00542769	0.350957	0.500966	0.0614094	0.0270673	0.110465	0.499743	0	0	0	0	0	0	0	0	0	0	0	0	0	0.55	0.35
CAPN2	824	HGNC:1479	calpain 2	5	0	-2.74	1.51	-4.06	-2.74	1.79	4.46	2.6	-2.49	-0.42	0.996313	0.00641836	0.132312	5.56187e-05	0.00629862	0.0740441	1.00054e-05	0.00971608	0.0132595	0.674236	0.998372	0.0308117	0.293173	0.000351301	0.0200406	0.245586	7.33989e-05	0.0881515	0.0544366	0.860948	0	0	0	0	0	0	0	1	0	0	0	0	1	-0.48	0.37
CAPNS1	826	HGNC:1481	calpain small subunit 1	5	2.72	-3.57	0.03	-3.17	-0.94	-0.26	2.73	2.31	2.11	-2.09	0.00670294	0.000382986	0.975996	0.00161315	0.34514	0.79183	0.00651412	0.0212941	0.0354813	0.0371015	0.0288207	0.00355697	0.986262	0.00597214	0.489736	0.906346	0.0195969	0.134209	0.112627	0.204193	0	0	0	0	0	0	0	0	0	0	0	0	0	-0.02	-0.82
CAPN6	827	HGNC:1483	calpain 6	5	0.28	-1.05	0.07	3.94	0.41	-2.68	0.37	-0.08	1.32	-1.56	0.782121	0.293919	0.942049	9.5946e-05	0.680076	0.00778507	0.709916	0.936528	0.18889	0.11875	0.889017	0.492774	0.970201	0.000558804	0.78171	0.0552075	0.798818	0.972902	0.365598	0.386526	0	0	0	0	0	0	0	0	0	0	0	0	0	0.59	0.58
CAPS	828	HGNC:1487	calcyphosine	5	1.15	1.09	1.25	0.19	2	-2.36	-0.84	-0.15	-0.48	-1.85	0.248759	0.274274	0.212438	0.851497	0.0459583	0.0184687	0.400021	0.882048	0.628385	0.0644724	0.446861	0.471014	0.405277	0.897007	0.103954	0.0995969	0.531609	0.951337	0.778857	0.279058	0	0	0	0	0	0	0	0	0	0	0	0	0	1.67	2.39
CAPZA1	829	HGNC:1488	capping actin protein of muscle Z-line subunit alpha 1	5	4.15	3.98	4.08	-0.09	-6.44	0.25	0.06	0.04	0.21	-2.26	3.87162e-05	7.72612e-05	5.25168e-05	0.926704	2.73489e-10	0.803165	0.94971	0.967339	0.831684	0.0244519	0.000364453	0.00100274	0.00073729	0.952552	4.99506e-09	0.913065	0.967833	0.985979	0.911449	0.163026	0	0	0	0	0	0	0	0	0	0	0	0	1	1.21	-4.48
CAPZA2	830	HGNC:1490	capping actin protein of muscle Z-line subunit alpha 2	5	2.92	-0.48	0.18	-1.66	-3.68	0.26	4.34	0.84	-0.81	-1.42	0.00367982	0.633698	0.856436	0.0967011	0.00025538	0.797002	1.68762e-05	0.399818	0.419939	0.155121	0.0174968	0.787025	0.92563	0.173776	0.0012683	0.909282	0.000115489	0.656974	0.608621	0.440131	0	0	0	0	0	0	0	0	0	0	0	0	1	-0.21	-2.88
CAST	831	HGNC:1515	calpastatin	5	2.23	1.63	-0.13	-5.19	-0.33	-0.46	2.2	0.56	0.03	-1.37	0.0258666	0.103168	0.893112	2.96819e-07	0.743292	0.643447	0.0279174	0.57371	0.975285	0.172047	0.0849204	0.240837	0.945667	4.14201e-06	0.827781	0.824658	0.0656794	0.786429	0.988278	0.462231	0	0	0	0	0	0	0	0	0	0	0	0	0	2.98	-1.3
CAPZB	832	HGNC:1491	capping actin protein of muscle Z-line subunit beta	5	5.42	4.14	2.47	-1.6	-5.1	-0.75	2.44	0.34	-2.8	-2.07	9.27542e-08	4.04683e-05	0.0140024	0.110515	4.68163e-07	0.453573	0.0149378	0.736264	0.00531432	0.0385209	1.76051e-06	0.000596315	0.0593774	0.193225	4.3799e-06	0.688044	0.0391081	0.884607	0.027709	0.20916	0	0	0	0	0	0	0	0	0	0	0	0	1	1.1	-3.93
CARS	833	HGNC:1493	cysteinyl-tRNA synthetase	5	1.28	1.82	1.76	2.21	-1.9	0.13	-2.51	-0.04	-1.12	0.71	0.202378	0.0690217	0.0792995	0.0277549	0.0585874	0.898956	0.0123691	0.970151	0.262407	0.479235	0.389201	0.181578	0.205929	0.0633966	0.126891	0.959879	0.0334799	0.986977	0.451966	0.751341	0	0	0	0	0	0	0	0	0	0	0	0	0	0.52	0.66
CASP1	834	HGNC:1499	caspase 1	5	2.54	5.84	2.22	1.95	-2.88	-1.54	-2.61	0.42	-1.87	-0.39	0.011326	9.0697e-09	0.0265408	0.0512657	0.00411437	0.124829	0.00923068	0.671455	0.0626141	0.694937	0.0442652	5.95593e-07	0.0944015	0.10502	0.0139506	0.336509	0.0263128	0.845941	0.169534	0.872967	0	0	0	0	0	0	0	0	0	0	0	0	0	1.4	-2.89
CASP2	835	HGNC:1503	caspase 2	5	0.88	-0.62	-2.85	5.99	1.3	-0.86	-0.16	-1.72	-0.14	-0.67	0.381865	0.5329	0.00454232	3.8857e-09	0.195639	0.390733	0.874151	0.085752	0.884883	0.505124	0.586689	0.709145	0.0258713	9.45761e-08	0.321131	0.635545	0.918621	0.291139	0.942891	0.76774	0	0	0	0	0	0	0	0	0	0	0	0	0	-0.5	-0.44
CASP3	836	HGNC:1504	caspase 3	5	1.84	4.55	0.93	2.06	-0.43	0.06	-3.98	1.34	-4.18	-0.11	0.0663969	6.67003e-06	0.355091	0.0402405	0.665276	0.94893	7.83264e-05	0.181803	3.43266e-05	0.915458	0.174425	0.000141641	0.562247	0.0860734	0.771072	0.97837	0.000437776	0.442155	0.000521388	0.972659	0	0	0	0	0	0	0	0	0	0	0	0	0	0.97	-2.87
CASP4	837	HGNC:1505	caspase 4	5	2.1	5.43	4.45	1.72	-5.97	2.56	-4.1	1.03	-2.34	-0.49	0.0360677	8.74999e-08	1.03062e-05	0.0855765	4.44869e-09	0.0107594	4.74392e-05	0.304503	0.0198118	0.622307	0.109827	4.06639e-06	0.000188793	0.157878	6.39701e-08	0.0694503	0.000282304	0.574714	0.0739899	0.833748	0	0	0	0	0	0	0	1	0	0	0	0	0	0.34	-4.21
CASP6	839	HGNC:1507	caspase 6	5	0.56	2.79	-2.73	-2.58	1.11	-1.09	-0.08	1.95	-2.49	1.87	0.575831	0.00552653	0.00645949	0.0101996	0.266258	0.274161	0.936035	0.0512404	0.0131232	0.0622903	0.752195	0.0275483	0.0334774	0.0281659	0.403943	0.528972	0.959736	0.22038	0.0539881	0.27391	0	0	0	0	0	0	0	0	0	0	0	0	0	1.24	0.36
CASP7	840	HGNC:1508	caspase 7	5	1.61	2.44	0.4	-1.36	-0.16	-0.11	-1.91	3.92	-4.88	0.35	0.109063	0.0151774	0.686238	0.175724	0.871069	0.914786	0.057161	0.000101398	1.43065e-06	0.724208	0.251177	0.059215	0.824513	0.277898	0.917795	0.965485	0.118358	0.00682649	3.89482e-05	0.885815	0	0	0	0	0	0	0	0	0	0	0	0	0	2.36	-1.43
CASP8	841	HGNC:1509	caspase 8	5	1.14	2.76	-0.64	-0.9	0.76	-0.84	-3.05	2.3	-1.64	1.21	0.255034	0.00591018	0.523993	0.366178	0.447176	0.399421	0.00244152	0.0219059	0.101763	0.228601	0.453858	0.0289355	0.711092	0.487586	0.589983	0.642888	0.00863179	0.136325	0.238749	0.535283	1	0	0	0	0	0	0	0	0	0	0	0	1	0.69	-0.62
CASP9	842	HGNC:1511	caspase 9	5	1.96	1.27	-2.16	-1.52	0.17	1.26	1.01	-1.49	-0.35	-0.4	0.0502369	0.204595	0.0314398	0.129326	0.867144	0.206845	0.314046	0.13767	0.725513	0.69026	0.142147	0.387601	0.107171	0.218593	0.915157	0.455627	0.445324	0.377955	0.845597	0.870696	0	0	0	0	0	0	0	0	0	0	0	0	0	-0.02	-0.94
CASP10	843	HGNC:1500	caspase 10	5	1.75	2.26	1.8	2.49	-1.43	-2.64	-2.58	-0.24	-0.83	2.14	0.0808958	0.0243878	0.0725418	0.0130401	0.152777	0.00858433	0.0101557	0.809743	0.406921	0.0326983	0.201936	0.0842418	0.193234	0.0343168	0.265069	0.0591775	0.0285833	0.917094	0.596084	0.190403	0	0	0	0	0	0	0	0	0	0	0	0	0	0.96	-1.07
CASQ1	844	HGNC:1512	calsequestrin 1	2	NA	2.01	-0.58	1.93	-1.18	-1.32	1.78	0.71	NA	-1.26	NA	0.0471152	0.563415	0.0560537	0.24189	0.188943	0.0776508	0.480358	NA	0.208562	NA	0.136685	0.740617	0.112732	0.3764	0.431081	0.151426	0.718476	NA	0.509077	0	0	0	0	0	0	0	0	0	0	0	0	0	0.13	-0.38
CASQ2	845	HGNC:1513	calsequestrin 2	2	NA	-0.24	1.19	NA	-3.74	-0.63	4.47	-1.88	NA	0.67	NA	0.808784	0.237448	NA	0.000305215	0.529659	2.09234e-05	0.062711	NA	0.501686	NA	0.899699	0.434704	NA	0.001478	0.744005	0.00013891	0.245235	NA	0.765294	0	0	0	0	0	0	0	0	0	0	0	0	0	0.38	1.19
CASR	846	HGNC:1514	calcium sensing receptor	1	0.86	-1.88	0.27	NA	-0.24	NA	-0.45	-2.37	3.66	-0.08	0.391767	0.0629788	0.789602	NA	0.807982	NA	0.655008	0.0195591	0.00039068	0.939105	0.596702	0.170126	0.888585	NA	0.875135	NA	0.756311	0.128753	0.00367239	0.981464	0	0	0	0	0	0	0	0	0	0	0	0	0	0.41	-0.28
CAT	847	HGNC:1516	catalase	5	0.87	-2.65	6.76	2.69	-1.48	-2.29	-2.34	-1.4	7.65	-3.92	0.386613	0.00826601	3.60973e-11	0.00734251	0.140257	0.0224428	0.0198794	0.160703	9.85286e-14	0.000101035	0.591641	0.037268	2.31783e-09	0.0215136	0.248239	0.112441	0.0494316	0.410559	2.97497e-11	0.00589741	0	0	0	0	0	0	0	0	0	0	0	0	0	1.53	-0.4
CAV1	857	HGNC:1527	caveolin 1	5	-2.17	-2.94	0.11	-4.1	-8.27	3.12	12.77	0.12	-0.51	0.25	0.0305302	0.00340825	0.909959	4.84075e-05	1.05283e-15	0.00192501	9.30151e-33	0.907953	0.60897	0.805002	0.0965269	0.0191366	0.95505	0.000310818	4.78939e-14	0.0202468	5.98674e-30	0.960823	0.765167	0.926577	0	1	0	0	0	1	0	1	0	0	0	0	0	-3.2	1.66
CAV2	858	HGNC:1528	caveolin 2	5	-3.88	-2.05	2.32	-2.06	-6.4	2.56	8.44	0.86	0.35	-2.31	0.00011884	0.0407094	0.0208787	0.0402897	3.56523e-10	0.0106339	3.67686e-16	0.388749	0.727194	0.0213379	0.000966254	0.123219	0.0791058	0.0861434	6.28641e-09	0.0688271	2.41743e-14	0.647769	0.846863	0.151499	0	0	0	0	0	1	0	0	0	0	0	0	0	-2.23	0.53
RUNX2	860	HGNC:10472	runt related transcription factor 2	4	0.81	0.89	0.38	1.21	-5.68	3.42	0.1	-1.2	NA	1.97	0.420467	0.375242	0.700914	0.228734	2.7274e-08	0.000692449	0.921977	0.230217	NA	0.0491782	0.624395	0.573059	0.83369	0.340724	3.36444e-07	0.00941032	0.949782	0.49924	NA	0.240077	1	0	0	0	0	0	0	0	0	0	0	0	0	-0.67	-2.02
RUNX1	861	HGNC:10471	runt related transcription factor 1	5	-0.52	0.02	1.8	1.68	-5.43	4.52	-0.85	-1.86	0.87	1.77	0.60416	0.980743	0.0723029	0.0940267	9.59458e-08	8.14485e-06	0.394633	0.064071	0.382693	0.0768738	0.773993	0.991078	0.192766	0.169963	1.04923e-06	0.000242182	0.526737	0.248097	0.574356	0.307318	0	0	0	0	0	0	0	0	0	0	0	0	0	-0.54	-1.95
RUNX1T1	862	HGNC:1535	RUNX1 translocation partner 1	1	NA	-0.43	0.71	NA	-0.39	NA	0.93	1.93	-2.87	0.17	NA	0.66912	0.48259	NA	0.70144	NA	0.3552	0.0592773	0.00575691	0.863538	NA	0.811826	0.676036	NA	0.797799	NA	0.487677	0.237932	0.0292663	0.952938	0	0	0	0	0	0	0	0	0	0	0	0	0	-0.69	0.2
CBFA2T3	863	HGNC:1537	CBFA2/RUNX1 translocation partner 3	2	3.61	0.07	0.03	-0.8	-1.38	-0.1	0.09	0.32	NA	-1.09	0.000392012	0.947589	0.972434	0.423458	0.16945	0.923182	0.930365	0.747633	NA	0.275088	0.00270365	0.976022	0.984621	0.543726	0.287237	0.968146	0.955846	0.889965	NA	0.581753	0	0	0	0	0	0	0	0	0	0	0	0	0	2.3	-0.65
RUNX3	864	HGNC:10473	runt related transcription factor 3	4	0.77	3.72	0.88	3.57	-6.74	1.41	-0.94	-0.43	0.14	0.56	0.443749	0.000226676	0.37832	0.000396564	5.29061e-11	0.158807	0.345545	0.670559	0.885715	0.576755	0.644089	0.00234497	0.584389	0.00186536	1.11048e-09	0.390242	0.478125	0.845351	0.943374	0.809244	0	0	0	0	0	0	0	0	0	0	0	0	0	0.71	-2.7
CBFB	865	HGNC:1539	core-binding factor subunit beta	5	2.49	3.13	2.04	4.61	-4.25	2.25	-4.13	0	-2.4	0.58	0.013121	0.00183572	0.0415893	5.13111e-06	2.50181e-05	0.0251508	4.15109e-05	0.997524	0.0165164	0.560268	0.0497274	0.0121142	0.130771	4.67789e-05	0.000161725	0.121494	0.000251555	0.998788	0.0642095	0.800732	0	0	0	0	0	0	0	0	0	0	0	0	0	0.31	-1.86
SERPINA6	866	HGNC:1540	serpin family A member 6	5	-1.35	-4.87	9.16	-2.46	-6.22	2.01	5.51	-1.8	3.52	-3.74	0.178624	1.45449e-06	1.08758e-18	0.0142528	9.82192e-10	0.0446563	5.57471e-08	0.0732086	0.000466045	0.000205389	0.356483	4.01246e-05	2.45711e-16	0.0368777	1.60255e-08	0.176073	7.58322e-07	0.266907	0.00423692	0.00871897	0	0	0	0	0	0	0	0	0	0	0	0	0	-0.31	-0.41
CBL	867	HGNC:1541	Cbl proto-oncogene	5	1.62	1.26	1.12	5.68	-5.61	0.29	-0.51	-1.01	0.46	0.94	0.106786	0.208379	0.263655	2.20922e-08	3.32677e-08	0.769587	0.608915	0.311261	0.646184	0.349838	0.247451	0.392126	0.466511	4.23473e-07	4.03866e-07	0.896101	0.718975	0.580259	0.791369	0.650442	0	0	0	0	0	0	0	0	0	0	0	0	0	-1.71	-2.81
CBLB	868	HGNC:1542	Cbl proto-oncogene B	5	0.61	-1.02	-2.41	2.89	-1.28	0.88	-3.17	-1.93	7.66	1.62	0.542741	0.308935	0.0162011	0.00398548	0.201201	0.381979	0.00161684	0.0537803	9.49773e-14	0.106736	0.72659	0.508911	0.0657966	0.012898	0.327799	0.628457	0.00606885	0.225813	3.05275e-11	0.365242	0	0	0	0	0	0	0	0	0	0	0	0	0	-0.01	-1.03
SERPINH1	871	HGNC:1546	serpin family H member 1	5	1.4	-3.81	4.32	3.08	-9.36	6.79	0.34	-0.27	0.9	-0.26	0.163066	0.00015703	1.85278e-05	0.00216878	2.20028e-19	3.07182e-11	0.733008	0.788218	0.367881	0.793837	0.334027	0.00175037	0.000309219	0.00771008	1.64176e-17	3.87703e-09	0.816539	0.908786	0.560227	0.923177	0	0	0	0	0	0	0	1	0	0	0	1	0	-1.62	-3.34
CBR1	873	HGNC:1548	carbonyl reductase 1	5	3.08	-0.93	1.38	1.1	-1.18	-1.68	0.65	0.47	0.85	-2.05	0.00216443	0.352526	0.169568	0.271302	0.237415	0.0929322	0.514401	0.640745	0.395394	0.0408322	0.0112727	0.553766	0.346812	0.388646	0.371041	0.280261	0.637993	0.826855	0.584874	0.215823	0	0	0	0	0	0	0	0	0	0	0	0	0	2.92	-0.9
CBR3	874	HGNC:1549	carbonyl reductase 3	5	1.72	-1.02	1.01	0.43	-3.4	-0.26	3.97	-1.2	-1.5	0.52	0.086812	0.306625	0.3118	0.66899	0.000725764	0.791482	8.0924e-05	0.228808	0.13447	0.60529	0.212375	0.506625	0.51811	0.760222	0.00316056	0.90656	0.000450237	0.49828	0.290389	0.823398	0	0	0	0	0	0	0	0	0	0	0	0	0	1.7	-1.41
CBS	875	HGNC:1550	cystathionine-beta-synthase	4	-0.39	-1.51	1.2	5.13	0.59	0.03	-3.63	-1.37	0.5	0.25	0.695358	0.131243	0.230824	4.95587e-07	0.556294	0.975546	0.000321022	0.172951	0.613974	0.801091	0.834329	0.28527	0.426675	6.45929e-06	0.685329	0.98939	0.00149383	0.428097	0.768354	0.925409	0	0	0	0	0	0	0	0	0	0	0	0	0	0.01	-1.67
KYAT1	883	HGNC:1564	kynurenine aminotransferase 1	4	2.53	-3.58	-1.47	-2.89	-1.21	-0.11	4.61	0.6	0.29	0.46	0.0117518	0.000381043	0.142849	0.00410246	0.226344	0.915122	5.31506e-06	0.547932	0.772375	0.646363	0.0455168	0.00354438	0.308508	0.0132031	0.358872	0.965668	4.22338e-05	0.769156	0.875235	0.845453	0	0	0	0	0	0	0	0	0	0	0	0	0	-0.71	-0.14
KRIT1	889	HGNC:1573	KRIT1, ankyrin repeat containing	4	-2.88	0.01	-1.45	0.01	-1.41	2.37	3.73	-1.55	-0.47	0.01	0.00421541	0.988641	0.147535	0.995863	0.159071	0.0183089	0.000221376	0.122518	0.635858	0.994387	0.0196107	0.995148	0.315722	0.997006	0.273315	0.099095	0.00107557	0.357037	0.783345	0.997592	0	0	0	0	0	0	0	0	0	0	0	0	0	-2.78	-0.46
CCNA2	890	HGNC:1578	cyclin A2	5	-0.69	2.17	0.96	5.88	2.75	-1.45	-5.8	-1.46	-0.53	-1.02	0.492007	0.0304403	0.339024	9.83774e-09	0.00628427	0.149225	1.51284e-08	0.144851	0.59766	0.308884	0.68672	0.0994618	0.545084	2.10126e-07	0.0200054	0.376362	2.3658e-07	0.388665	0.756585	0.616702	0	0	0	0	0	0	0	0	0	0	0	0	0	-0.16	-0.8
CCNB1	891	HGNC:1579	cyclin B1	5	-0.2	0.62	1.78	9.72	0.13	-0.53	-6.05	-1.3	1.59	-1.32	0.841604	0.536812	0.0752969	2.89082e-20	0.897947	0.594837	3.21603e-09	0.194129	0.11241	0.187927	0.921867	0.712076	0.198707	7.56383e-17	0.93636	0.790805	6.01357e-08	0.456125	0.25508	0.481659	0	0	0	0	0	0	0	0	0	0	0	0	0	-0.38	-1.81
CCNC	892	HGNC:1581	cyclin C	3	-1.57	-0.03	-1.93	2.42	0.35	-0.44	-0.86	1.23	2.3	-1.05	0.117662	0.977912	0.0547661	0.0161238	0.72341	0.657509	0.389529	0.220716	0.0223886	0.295352	0.266394	0.990121	0.158818	0.0407713	0.813413	0.831806	0.521918	0.489291	0.0810021	0.603986	0	0	0	0	0	0	0	0	0	0	0	0	0	-1.81	0.68
CCND2	894	HGNC:1583	cyclin D2	1	-0.04	-0.69	-0.77	NA	-2.16	-0.75	0.86	3.2	NA	-0.61	0.965258	0.494428	0.441206	NA	0.0343022	0.454177	0.395208	0.0020709	NA	0.542974	0.983861	0.678343	0.64164	NA	0.0818717	0.688432	0.526987	0.0375776	NA	0.789679	0	0	0	0	0	0	0	0	0	0	0	0	0	-0.23	-1.1
CCND3	896	HGNC:1585	cyclin D3	1	0.69	-0.21	0.01	0.43	-0.13	-0.29	0.65	NA	NA	-0.92	0.492681	0.836421	0.993023	0.669156	0.893684	0.774287	0.516525	NA	NA	0.363172	0.687249	0.915939	0.99588	0.760328	0.933904	0.897961	0.639396	NA	NA	0.661656	1	0	0	0	0	0	0	0	0	0	0	0	0	0.69	0.19
CCNE1	898	HGNC:1589	cyclin E1	2	1.11	1.62	4.91	NA	-1.38	-2.15	-2.06	-0.57	NA	0.66	0.268384	0.106252	1.94411e-06	NA	0.170001	0.0327515	0.0406222	0.566829	NA	0.510243	0.469359	0.245758	4.59653e-05	NA	0.287852	0.144555	0.0897668	0.781608	NA	0.769835	0	0	0	0	0	0	0	0	0	0	0	0	0	-0.16	-0.64
CCNH	902	HGNC:1594	cyclin H	5	2.67	1.94	-0.95	2.37	-0.31	0.73	-0.94	-1.37	-2.26	-0.55	0.00774844	0.0533267	0.342707	0.0182737	0.756346	0.467817	0.348047	0.170246	0.0239476	0.584847	0.0324642	0.149778	0.548763	0.0452133	0.837896	0.698399	0.480663	0.424504	0.0850371	0.814012	0	0	0	0	0	0	0	0	0	0	0	0	0	-1.47	1.22
CCNT1	904	HGNC:1599	cyclin T1	5	-0.32	3.18	0.57	-2.46	1.9	-0.34	-1.86	-1.48	-0.14	0.41	0.751131	0.00157739	0.56915	0.0140359	0.0583966	0.731983	0.0639535	0.139258	0.890271	0.678316	0.871501	0.0107864	0.744785	0.0364424	0.126567	0.876843	0.129656	0.380462	0.9458	0.863163	0	0	0	0	0	0	0	0	0	0	0	0	0	0.56	1.42
CCNT2	905	HGNC:1600	cyclin T2	4	-0.81	0.8	1.45	-4.82	1.47	-0.54	0.42	0.28	-0.62	0.9	0.415708	0.427014	0.147821	1.95062e-06	0.141646	0.587407	0.677985	0.776306	0.53767	0.368326	0.619542	0.62164	0.316112	2.07894e-05	0.250191	0.785328	0.774723	0.903314	0.711466	0.665355	0	0	0	0	0	0	0	0	0	0	0	0	0	2	1.74
CCT6A	908	HGNC:1620	chaperonin containing TCP1 subunit 6A	5	5.71	-0.4	-1.49	2.57	0.98	-3.57	-3.16	0.5	1.71	0.95	1.88231e-08	0.690326	0.13649	0.0105194	0.329589	0.000385383	0.00164321	0.615993	0.0870138	0.343981	4.28584e-07	0.826026	0.299278	0.028889	0.472658	0.0058844	0.00615275	0.810448	0.214658	0.646482	0	0	0	0	0	0	0	0	0	1	0	0	0	1.83	-1.1
CD1A	909	HGNC:1634	CD1a molecule	1	-0.15	0.93	1.09	1.66	-1	0.04	-2.07	NA	NA	0.22	0.877977	0.361401	0.282425	0.106619	0.323347	0.965969	0.046594	NA	NA	0.827456	0.940372	0.560422	0.486047	0.187857	0.465835	0.985489	0.100299	NA	NA	0.934004	0	0	0	0	0	0	0	0	0	0	0	0	0	-0.15	1.05
CD2	914	HGNC:1639	CD2 molecule	5	-1.84	6.18	0.91	0.98	-4.32	-0.3	0.16	-0.68	1.24	-0.14	0.0666506	1.36223e-09	0.365063	0.325849	1.85689e-05	0.766424	0.870722	0.494244	0.216254	0.889584	0.175012	1.21925e-07	0.570996	0.446029	0.000124032	0.894438	0.916277	0.729938	0.400437	0.962348	1	0	0	0	0	0	0	0	0	0	1	0	0	-0.18	-2.42
CD3D	915	HGNC:1673	CD3d molecule	3	NA	2.93	0.65	0.68	-3.74	-0.25	-1.37	-0.05	2.28	0.53	NA	0.00391179	0.51653	0.499817	0.000257871	0.80177	0.171521	0.963899	0.0239432	0.597821	NA	0.0213295	0.704412	0.616001	0.00127963	0.912266	0.280794	0.984505	0.0850516	0.820778	1	1	0	0	0	0	0	0	0	0	0	0	0	0.83	-0.87
CD3E	916	HGNC:1674	CD3e molecule	5	-2.63	6.34	3.03	2.17	-2.67	0.64	-1.36	-2.31	-0.12	-1.92	0.00894648	7.91358e-10	0.00261384	0.0310823	0.00799418	0.522529	0.175215	0.0212655	0.902558	0.0559375	0.036575	7.83769e-08	0.0168546	0.0695399	0.024444	0.73845	0.285618	0.134101	0.952456	0.258129	1	1	0	0	0	0	0	0	0	0	0	0	0	-0.05	-3.23
CD3G	917	HGNC:1675	CD3g molecule	4	-2.11	6.37	1.07	0.95	-0.68	-0.78	-2.96	-1.27	2.17	-1.54	0.0357691	8.48528e-10	0.286987	0.341741	0.499535	0.434211	0.00333143	0.203662	0.0307731	0.125964	0.109117	8.20221e-08	0.490852	0.462758	0.636353	0.672868	0.0112294	0.469037	0.102072	0.399304	1	1	0	0	0	0	0	0	0	0	0	0	0	-0.09	0.04
CD247	919	HGNC:1677	CD247 molecule	4	-0.51	4.99	-0.45	1	-2.75	-0.34	-1.03	-3.04	2.12	1.59	0.609605	1.07847e-06	0.656391	0.318123	0.00639788	0.731156	0.302501	0.00260134	0.0345385	0.113172	0.777374	3.14005e-05	0.806766	0.437973	0.0202931	0.876205	0.432867	0.0423397	0.110479	0.377166	0	1	0	0	0	0	0	0	0	0	0	0	0	0.45	-0.53
CD4	920	HGNC:1678	CD4 molecule	5	-4.63	7.53	1.23	2.74	-4.1	0.88	-2.5	-0.84	1.94	0.46	4.7441e-06	2.37749e-13	0.220825	0.00628461	4.87858e-05	0.377662	0.0126902	0.399296	0.0532659	0.643756	5.8164e-05	9.26682e-11	0.415047	0.0188412	0.00029598	0.624645	0.0341824	0.656846	0.151511	0.845322	1	1	0	0	0	0	0	1	0	0	1	0	0	-1.87	-3.37
CD5	921	HGNC:1685	CD5 molecule	5	-2.27	8.33	0.75	0.86	-2.44	0.08	-1.29	-1.78	-1.16	0.15	0.023759	1.32219e-15	0.451594	0.39062	0.0153036	0.934913	0.196755	0.0753019	0.248097	0.877778	0.0795042	1.45237e-12	0.649929	0.51186	0.0421021	0.973051	0.312888	0.270872	0.436602	0.957942	0	1	0	0	0	0	0	0	0	0	0	0	0	-0.13	-2.47
CD5L	922	HGNC:1690	CD5 molecule like	5	-0.94	-3.12	7.3	-0.52	-6.35	4.41	3.39	-0.9	-2.24	-1.43	0.346736	0.0019375	1.05938e-12	0.605617	4.53963e-10	1.24009e-05	0.000762266	0.368668	0.0256863	0.152365	0.553398	0.0125393	8.61626e-11	0.708359	7.84625e-09	0.000344553	0.00317715	0.630444	0.0895514	0.436083	0	0	0	0	0	0	0	0	0	0	0	0	0	-1.26	-0.31
CD6	923	HGNC:1691	CD6 molecule	2	-0.11	3.77	0.75	-0.51	-1.68	-0.78	0.88	0.38	NA	-2.07	0.912215	0.000246454	0.455357	0.612054	0.0952877	0.434842	0.380386	0.702224	NA	0.0406625	0.958774	0.00251725	0.653264	0.713177	0.184587	0.673054	0.51321	0.864483	NA	0.2153	0	1	0	0	0	0	0	0	0	0	1	0	0	-1.26	0.84
CD7	924	HGNC:1695	CD7 molecule	2	0.58	1.68	0.3	NA	0.66	-0.53	-1.87	-0.76	2.35	-2.13	0.565906	0.0963036	0.766345	NA	0.511112	0.594798	0.0641201	0.449004	0.0209793	0.0355798	0.744832	0.229288	0.873776	NA	0.646926	0.790842	0.129887	0.69655	0.0771358	0.199158	1	0	0	0	0	0	0	0	0	0	0	0	0	1.02	0.04
CD8A	925	HGNC:1706	CD8a molecule	5	-1.68	6.15	1.3	2	-3.19	0.29	-1.13	-1.71	0.99	-1.18	0.0927206	1.80191e-09	0.195395	0.0461117	0.0015091	0.772578	0.257992	0.087421	0.322817	0.238945	0.223262	1.54414e-07	0.382451	0.0963091	0.0059094	0.897294	0.383678	0.294527	0.514565	0.546332	1	0	0	0	0	0	0	0	0	0	0	0	0	-0.15	-2.81
CD8B	926	HGNC:1707	CD8b molecule	2	-0.41	-0.43	-0.44	NA	0.44	NA	-1.25	-2.12	1.76	1.74	0.682055	0.668101	0.663978	NA	0.662242	NA	0.216303	0.0385501	0.0842848	0.0883493	0.825518	0.810916	0.810782	NA	0.768648	NA	0.336364	0.187436	0.209691	0.329944	1	0	0	0	0	0	0	0	0	0	0	0	0	NA	-0.39
CD9	928	HGNC:1709	CD9 molecule	5	-7.77	-0.47	-0.81	-2.17	3.45	-1.68	2.37	2.08	-1.8	1.38	4.10037e-14	0.637465	0.42065	0.0308273	0.000598698	0.0943245	0.0179229	0.037569	0.0719183	0.169703	3.97565e-12	0.789351	0.62417	0.0690136	0.00266701	0.282379	0.0454446	0.183873	0.187051	0.458165	0	0	0	0	0	0	0	0	0	0	1	0	0	-1.13	2.21
CD14	929	HGNC:1628	CD14 molecule	5	-2.26	1.84	6	1.8	-6.89	2.45	0.96	-0.73	1.15	-2.42	0.0241087	0.0662865	3.72056e-09	0.0731323	1.59759e-11	0.0146181	0.337525	0.466562	0.248704	0.0156923	0.08042	0.176341	1.73911e-07	0.139723	3.64053e-10	0.085475	0.469898	0.708029	0.437361	0.127952	0	0	0	0	0	0	0	0	0	0	0	0	0	-0.38	-3.32
CD19	930	HGNC:1633	CD19 molecule	1	NA	4.63	-0.36	NA	-1.31	-0.77	NA	-0.18	NA	NA	NA	0.00567868	0.736778	NA	0.247355	0.474445	NA	0.867188	NA	NA	NA	0.0281096	0.857209	NA	0.382472	0.702987	NA	0.943555	NA	NA	0	0	0	0	0	0	0	0	0	0	0	0	0	NA	NA
MS4A1	931	HGNC:7315	membrane spanning 4-domains A1	2	-0.9	3.16	1.96	0.66	-2.97	0.01	-0.01	-0.49	NA	-0.94	0.369881	0.00210015	0.0525028	0.510403	0.00374072	0.989094	0.994167	0.622196	NA	0.348906	0.575267	0.0132929	0.153937	0.626099	0.012869	0.995894	0.996203	0.8149	NA	0.649903	0	0	0	1	0	0	0	0	0	0	0	0	0	-1.01	-0.92
CD22	933	HGNC:1643	CD22 molecule	1	NA	3.51	0.37	NA	-1.54	0.2	0.14	0.22	NA	-1.76	NA	0.00222538	0.717591	NA	0.140136	0.842555	0.891024	0.827663	NA	0.0929416	NA	0.0139178	0.844795	NA	0.248061	0.931427	0.929087	0.925798	NA	0.340702	0	0	0	0	0	0	0	0	0	0	1	0	0	0.29	NA
CD28	940	HGNC:1653	CD28 molecule	1	NA	1.92	0.02	NA	-0.85	NA	0.59	-0.92	-0.58	-0.04	NA	0.0680922	0.986748	NA	0.404105	NA	0.560711	0.368326	0.571239	0.966686	NA	0.17972	0.992606	NA	0.546473	NA	0.677897	0.630222	0.736424	0.992099	1	1	0	1	0	0	0	0	0	0	0	0	0	NA	NA
CD86	942	HGNC:1705	CD86 molecule	1	NA	1.74	1.99	NA	-2.47	-1.08	0.26	1.09	NA	0.45	NA	0.0902478	0.0540458	NA	0.0182738	0.287113	0.795321	0.282209	NA	0.654121	NA	0.219453	0.157252	NA	0.0487819	0.540769	0.86338	0.551889	NA	0.849288	1	1	0	0	0	0	0	0	0	0	0	0	0	0.79	-0.08
CD33	945	HGNC:1659	CD33 molecule	3	-0.64	4.5	1.54	0.21	-2.4	-1.53	-0.95	0.11	0.22	-1.06	0.524536	1.18993e-05	0.124551	0.834918	0.0173917	0.128042	0.342766	0.912872	0.829729	0.291049	0.712133	0.000220183	0.282019	0.885065	0.046733	0.340986	0.475301	0.962761	0.910308	0.600344	0	0	0	0	0	0	0	0	0	0	1	0	0	-0.05	-1.34
CD34	947	HGNC:1662	CD34 molecule	5	-0.61	-3.14	1.36	-4.05	-5.57	-1.04	11.7	1.45	-0.24	-1.3	0.545056	0.00180094	0.172928	5.98977e-05	3.97891e-08	0.299478	2.87453e-28	0.146841	0.814219	0.193977	0.727429	0.0119303	0.351093	0.000374486	4.73638e-07	0.55274	7.98924e-26	0.391521	0.900631	0.490947	0	0	0	0	0	0	0	0	0	0	1	0	0	-0.76	1.62
CD36	948	HGNC:1663	CD36 molecule	5	-1.08	-3.52	3.68	-1.22	-6.01	5.29	3.79	-0.88	0.64	-1.07	0.281892	0.000461795	0.00025704	0.221736	3.40228e-09	1.83735e-07	0.000170305	0.3779	0.523943	0.285669	0.484677	0.00411798	0.00270568	0.333528	4.97415e-08	9.73138e-06	0.000857061	0.63831	0.700184	0.594397	0	0	0	0	0	0	0	0	1	0	1	0	0	-2.4	0.32
SCARB1	949	HGNC:1664	scavenger receptor class B member 1	5	-2.5	0.13	1.46	3.81	-1.47	0.37	-0.22	-1.48	0.3	0.13	0.0128797	0.897927	0.14491	0.000155708	0.14294	0.712166	0.829614	0.139578	0.763346	0.900168	0.0490204	0.949974	0.31191	0.000841324	0.251895	0.864716	0.886986	0.38046	0.87025	0.966223	0	0	0	0	0	0	0	0	0	0	0	0	0	-0.37	0.42
SCARB2	950	HGNC:1665	scavenger receptor class B member 2	5	-5.54	1.95	1.59	-2.9	0.69	-0.65	-2.99	0.05	1.91	4.86	4.83147e-08	0.0517311	0.112995	0.00388114	0.490007	0.516348	0.00288111	0.957904	0.0569735	1.55271e-06	9.93183e-07	0.146523	0.26288	0.0126071	0.62781	0.73356	0.0099388	0.981512	0.158882	0.000571258	0	0	0	0	0	0	0	0	0	0	0	0	0	-1.73	0.11
CD37	951	HGNC:1666	CD37 molecule	1	NA	2.66	1.48	NA	-2.27	0.6	-1.11	-0.75	NA	NA	NA	0.0117553	0.147378	NA	0.0298119	0.555187	0.273798	0.458803	NA	NA	NA	0.0489116	0.315552	NA	0.0729909	0.762442	0.400656	0.702281	NA	NA	0	0	0	0	0	0	0	0	0	0	0	0	0	-0.68	-0.93
CD38	952	HGNC:1667	CD38 molecule	5	-1.7	9.48	4.27	3.61	-1.78	-1.91	-4.01	-0.3	-0.41	-3.47	0.0900236	8.55828e-20	2.31489e-05	0.000338173	0.0764643	0.0572749	7.03543e-05	0.76767	0.683121	0.000562151	0.218669	2.58524e-16	0.000370139	0.00163177	0.155923	0.206978	0.000399983	0.899004	0.81663	0.0168105	0	0	0	0	0	0	0	0	0	0	0	0	0	0.12	-3.24
ENTPD1	953	HGNC:3363	ectonucleoside triphosphate diphosphohydrolase 1	5	-4.6	1.26	0.38	-3.18	-9.46	4.76	6.71	0.69	0.53	1.72	5.37398e-06	0.209605	0.704945	0.00155185	1.00803e-19	2.48488e-06	5.03764e-11	0.487743	0.593567	0.0862569	6.4727e-05	0.393391	0.836852	0.00579646	7.95821e-18	9.09895e-05	1.35396e-09	0.725128	0.753127	0.326754	0	0	0	0	0	0	0	0	0	0	1	0	0	-1.88	0.51
ENTPD2	954	HGNC:3364	ectonucleoside triphosphate diphosphohydrolase 2	5	-1.29	-3.33	0.79	0.02	-0.55	-0.27	0.03	-0.78	2.92	2.67	0.198262	0.000934342	0.427394	0.982345	0.581166	0.785827	0.979372	0.433717	0.00364851	0.007966	0.38376	0.00722769	0.629964	0.988389	0.705459	0.903572	0.98647	0.684303	0.0207973	0.0841734	0	0	0	0	0	0	0	1	0	0	0	0	0	-0.8	0.37
ENTPD6	955	HGNC:3368	ectonucleoside triphosphate diphosphohydrolase 6 (putative)	3	-1.26	-0.37	-0.42	-0.21	1.53	0.44	-0.28	-0.68	NA	0.27	0.207374	0.709418	0.678046	0.833525	0.127781	0.659666	0.781532	0.494798	NA	0.789809	0.39619	0.839723	0.81854	0.884575	0.23155	0.833291	0.853182	0.730029	NA	0.921229	0	0	0	0	0	1	0	0	0	0	0	0	0	-1.38	1.58
ENTPD3	956	HGNC:3365	ectonucleoside triphosphate diphosphohydrolase 3	2	-2.54	-0.9	-0.26	NA	1.51	-1.96	0.29	-0.39	NA	3.58	0.0123201	0.372148	0.794831	NA	0.134819	0.0524159	0.775468	0.700539	NA	0.00048883	0.0471994	0.570933	0.891509	NA	0.240985	0.195615	0.848456	0.863755	NA	0.0151015	0	0	0	0	0	0	0	0	0	0	0	0	0	-1.86	2.05
ENTPD5	957	HGNC:3367	ectonucleoside triphosphate diphosphohydrolase 5	5	-1.08	-0.8	-1.79	-2.62	5.43	-2.42	-1.37	-0.25	0.93	1.95	0.280905	0.423868	0.073912	0.00913378	8.5988e-08	0.0159274	0.172198	0.805559	0.351018	0.0522155	0.483624	0.618849	0.195857	0.0258362	9.47959e-07	0.0903695	0.281638	0.915682	0.544195	0.248998	0	0	0	0	0	0	0	0	0	0	0	0	0	2.26	1.41
CD40	958	HGNC:11919	CD40 molecule	5	-0.82	6.12	3.18	4.37	-3.75	1.57	-2.11	0.38	-6.95	-0.31	0.411794	1.95908e-09	0.00154545	1.49168e-05	0.000200627	0.118165	0.0349851	0.706842	1.21703e-11	0.758612	0.615443	1.62134e-07	0.011183	0.000115902	0.00103198	0.326404	0.0791403	0.866926	1.59559e-09	0.904302	0	0	0	0	0	0	0	0	0	0	0	0	0	-0.13	-2.31
CD44	960	HGNC:1681	CD44 molecule (Indian blood group)	5	-3.57	4.33	5.93	1.26	-3.02	-0.56	-2.85	0.06	-0.44	0.54	0.000394226	1.74759e-05	5.59007e-09	0.208661	0.00268272	0.573449	0.00455684	0.953207	0.660028	0.587167	0.00271731	0.000306031	2.52588e-07	0.318298	0.00968392	0.776378	0.0145612	0.979834	0.800452	0.815931	0	0	0	0	0	0	0	0	0	0	1	1	0	0.33	-2.66
CD47	961	HGNC:1682	CD47 molecule	5	-7.23	3.25	1.56	1.77	-0.73	-0.85	-2.9	0.94	3.73	0.95	1.72497e-12	0.00123017	0.118649	0.0767142	0.462725	0.393511	0.00393482	0.347719	0.000215973	0.34494	1.09672e-10	0.00892203	0.272346	0.145005	0.604372	0.638137	0.0128798	0.612657	0.00232644	0.646383	0	1	0	0	0	0	0	0	0	0	1	0	0	0.27	0.9
CD48	962	HGNC:1683	CD48 molecule	5	-2.45	8.6	2.2	2.83	-2.94	0.07	-4.13	0.04	-0.34	-0.39	0.0145346	1.02247e-16	0.0280498	0.00487368	0.00344311	0.940783	4.19864e-05	0.966097	0.731199	0.694197	0.0540286	1.76493e-13	0.0983639	0.0152399	0.0120038	0.975396	0.000253807	0.985306	0.849938	0.87267	0	0	0	0	0	0	0	0	0	0	0	0	0	-0.51	-2.27
CD53	963	HGNC:1686	CD53 molecule	5	-1.53	3.78	3.56	0.15	-3.06	1.23	-0.19	0.99	-2.06	-2.28	0.126103	0.000179868	0.000404297	0.882507	0.00235882	0.219521	0.846472	0.323371	0.0395365	0.0229311	0.279788	0.00195973	0.0038838	0.919586	0.00868117	0.468923	0.898647	0.591482	0.121888	0.157203	0	0	0	0	0	0	0	0	0	0	0	0	0	0.75	-0.51
CD58	965	HGNC:1688	CD58 molecule	5	-3.41	-0.69	2.06	2.69	-3.05	-0.44	0.08	2.41	-1.22	2.28	0.000712725	0.488544	0.0403282	0.00745475	0.00243112	0.656798	0.93998	0.0162218	0.223523	0.0231837	0.00445836	0.674252	0.127926	0.0217998	0.00890975	0.831617	0.962087	0.116704	0.408957	0.15822	0	0	0	0	0	0	0	0	0	0	1	0	0	-1.11	-0.31
CD59	966	HGNC:1689	CD59 molecule (CD59 blood group)	5	-3.84	-0.89	0.28	-1.14	-1.94	0.44	5.52	3.07	-7.26	1.73	0.000136756	0.372378	0.780241	0.255885	0.0531388	0.66149	5.31415e-08	0.00225434	1.36457e-12	0.0834338	0.00109058	0.570995	0.882855	0.371802	0.117058	0.834263	7.25299e-07	0.0395729	2.51788e-10	0.321476	0	1	0	0	0	1	0	1	0	0	0	0	0	-1.64	1.92
CD63	967	HGNC:1692	CD63 molecule	5	-3.89	3.26	1.9	-3.1	-0.21	2.2	-2.84	1.53	-2.22	2.14	0.000114031	0.00119243	0.058087	0.00200749	0.837262	0.0285519	0.00464297	0.126488	0.0271703	0.0324128	0.000936308	0.00870053	0.165769	0.00721262	0.895984	0.131805	0.0147785	0.362192	0.0933212	0.189376	0	0	0	0	0	0	0	0	0	0	1	0	0	-0.7	0.76
CD68	968	HGNC:1693	CD68 molecule	3	-1.21	1.42	7.95	NA	-2.77	-1.52	-2.76	1.57	NA	-1.04	0.225947	0.15836	1.4496e-13	NA	0.00606268	0.130195	0.00635785	0.118848	NA	0.297878	0.41908	0.324811	1.31001e-11	NA	0.0193857	0.345093	0.0191976	0.350741	NA	0.605583	0	0	0	0	0	0	0	0	0	0	0	0	0	1.72	-0.83
CD70	970	HGNC:11937	CD70 molecule	1	0.68	0.83	0.73	NA	-0.85	NA	0.02	1.38	-1.48	-2.2	0.498323	0.408029	0.468424	NA	0.398596	NA	0.983777	0.171376	0.141296	0.0297613	0.692462	0.603454	0.664355	NA	0.541296	NA	0.990011	0.425887	0.300379	0.180666	0	0	0	0	0	0	0	0	0	0	0	0	0	2.01	-1.24
CD72	971	HGNC:1696	CD72 molecule	2	-0.33	4.33	0.49	NA	-1.43	-0.32	-0.26	-2.2	1.17	-1.3	0.744137	4.23876e-05	0.622996	NA	0.155908	0.753253	0.795714	0.0309091	0.247333	0.197997	0.866584	0.000617071	0.783885	NA	0.269546	0.888065	0.863653	0.164382	0.436258	0.496258	0	0	0	0	0	0	0	0	0	0	1	0	0	0.66	-0.28
CD74	972	HGNC:1697	CD74 molecule	5	-3.57	6.69	0.97	1.23	-0.75	-2.03	-3.2	1.05	0.03	1.22	0.000396558	5.79208e-11	0.332783	0.218403	0.454096	0.0429219	0.00145379	0.293277	0.978881	0.224664	0.00273176	9.33143e-09	0.539815	0.329604	0.59654	0.171745	0.00553154	0.564221	0.989909	0.531393	0	1	1	0	0	1	0	1	0	0	0	0	0	0.07	-1.5
CD79A	973	HGNC:1698	CD79a molecule	2	-1.54	4.02	1.55	1.59	-1.51	-2.29	-1.86	-0.64	NA	0.16	0.126117	0.000113259	0.125266	0.11408	0.134033	0.0240443	0.0661196	0.520542	NA	0.875532	0.279766	0.00136441	0.283007	0.198102	0.23993	0.117731	0.133011	0.750353	NA	0.956867	0	0	0	0	0	0	0	0	0	0	0	0	0	-1.08	-0.23
CD81	975	HGNC:1701	CD81 molecule	5	-4.46	0.57	-0.73	-0.35	-2.06	-1.14	8.36	-1.24	-3.48	1.18	1.02227e-05	0.567226	0.467235	0.722841	0.0398048	0.252917	5.73999e-16	0.21636	0.00054911	0.239889	0.000113602	0.736571	0.663362	0.801659	0.0924446	0.507374	3.61827e-14	0.48453	0.00479521	0.546947	0	0	0	0	0	0	0	0	0	0	0	0	0	-1.68	2.57
ADGRE5	976	HGNC:1711	adhesion G protein-coupled receptor E5	5	1.22	4.67	2.59	4.59	-5.36	-0.48	0.13	-2.5	-2.18	0.65	0.223786	3.86361e-06	0.00988616	5.45176e-06	1.25353e-07	0.634226	0.893974	0.0125529	0.0296175	0.514334	0.416	8.99499e-05	0.0457554	4.92305e-05	1.33503e-06	0.818677	0.93121	0.100977	0.0992294	0.772933	0	0	0	0	0	0	0	0	0	0	1	0	0	0.46	-2.83
CD151	977	HGNC:1630	CD151 molecule (Raph blood group)	5	-7.21	1.27	1.31	-3.59	1.03	-0.07	4.68	2.67	-6	-0.37	1.93091e-12	0.205166	0.192264	0.000363435	0.303622	0.947593	3.64231e-06	0.00784365	3.68532e-09	0.711611	1.22099e-10	0.388197	0.37802	0.00173211	0.445387	0.978011	3.03005e-05	0.0773207	2.44803e-07	0.88088	1	0	0	0	0	0	0	0	0	0	1	0	0	-2.04	2.91
CDA	978	HGNC:1712	cytidine deaminase	5	0.43	-0.55	9.57	2.95	-5.36	-1.38	-0.05	1.44	-2.27	-2.06	0.664104	0.581997	4.32255e-20	0.00336105	1.28294e-07	0.167255	0.959662	0.151753	0.0233618	0.0402519	0.81481	0.747715	1.28622e-17	0.011185	1.36161e-06	0.401519	0.973837	0.398873	0.0836125	0.213966	0	0	0	0	0	0	0	0	0	0	0	0	0	-0.3	-0.5
CDK1	983	HGNC:1722	cyclin dependent kinase 1	5	-0.23	1.87	1.37	6.54	1.22	-0.41	-7.36	-1.13	0.99	0.43	0.814988	0.0619125	0.172197	1.45477e-10	0.221686	0.68204	7.02272e-13	0.260406	0.322438	0.664566	0.90784	0.167846	0.350251	5.63912e-09	0.353317	0.847567	2.71775e-11	0.532359	0.514208	0.855801	0	0	0	0	0	0	0	0	0	0	0	0	0	-1.25	-1.55
CDK11B	984	HGNC:1729	cyclin dependent kinase 11B	5	0.98	0.61	-2.78	4.62	2.61	-0.96	-2.6	-0.86	-0.18	-0.15	0.325525	0.544895	0.00570603	4.88565e-06	0.0092291	0.337329	0.00954653	0.389105	0.855794	0.881012	0.530906	0.718302	0.0304255	4.50513e-05	0.0275859	0.588107	0.0270932	0.647815	0.926761	0.959401	0	0	0	0	0	0	0	0	0	0	0	0	0	-1.58	0.05
LRBA	987	HGNC:1742	LPS responsive beige-like anchor protein	5	0.64	0.35	-1.92	-7.18	7.57	-3.23	-2.18	4.07	-0.95	-0.17	0.524328	0.72588	0.0550859	2.39464e-12	1.71874e-13	0.00132806	0.0293425	5.49033e-05	0.345002	0.865709	0.712099	0.848733	0.15948	1.64884e-10	5.56409e-12	0.0151939	0.0684005	0.0049284	0.539486	0.95334	0	0	0	0	0	0	0	0	0	0	0	0	0	1.51	2.01
CDC5L	988	HGNC:1743	cell division cycle 5 like	5	0.48	1.28	-6.68	5.01	3.24	0.03	-2.56	-1.04	-1.02	2.01	0.633954	0.199879	5.91715e-11	7.44309e-07	0.00128502	0.98003	0.010701	0.29951	0.308123	0.0454121	0.795863	0.381358	3.6276e-09	9.1217e-06	0.00516583	0.991479	0.0298432	0.570196	0.499046	0.229728	0	0	0	0	0	0	0	0	0	0	0	0	0	0.16	0.39
43715	989	HGNC:1717	septin 7	5	3.1	-3.16	-2.66	-4.06	-8.2	3.72	12.82	-1.32	-0.12	-0.05	0.00200616	0.00164221	0.00800214	5.73458e-05	1.86756e-15	0.000222868	5.575e-33	0.187181	0.905865	0.958123	0.010634	0.0110916	0.0390348	0.000360469	8.13284e-14	0.00377191	4.01039e-30	0.448969	0.954631	0.987988	0	0	0	0	0	0	0	0	0	0	0	0	0	-2.31	0.11
CDC20	991	HGNC:1723	cell division cycle 20	3	-0.04	-0.04	0.26	9.58	0.19	-0.56	-6.29	-1.14	NA	0.42	0.964298	0.968607	0.791494	3.5552e-19	0.852181	0.575271	1.12518e-09	0.254783	NA	0.676883	0.983572	0.98549	0.889729	6.20146e-16	0.905299	0.777779	2.36423e-08	0.527047	NA	0.862515	0	0	0	0	0	0	0	0	0	0	0	0	0	-0.03	-1.02
CDC25C	995	HGNC:1727	cell division cycle 25C	2	-0.22	-0.41	1.18	2.27	0	-1.55	-1.38	1.37	NA	-0.5	0.825748	0.685679	0.239693	0.0248418	0.996025	0.123344	0.168119	0.171687	NA	0.620693	0.913703	0.822257	0.437174	0.0578666	0.997002	0.33425	0.276595	0.426126	NA	0.832966	0	0	0	0	0	0	0	0	0	0	0	0	0	-0.64	-1.27
CDC27	996	HGNC:1728	cell division cycle 27	5	-0.23	1.79	1.19	2.8	-0.65	0.2	-4.24	0.3	1.7	-0.23	0.816331	0.0747947	0.234872	0.00530554	0.517588	0.844513	2.59076e-05	0.768027	0.0894594	0.816795	0.908379	0.191512	0.431478	0.0163654	0.652625	0.931855	0.000166662	0.899244	0.218742	0.929837	0	0	0	0	0	0	0	0	0	0	0	0	0	-0.43	0.11
CDC34	997	HGNC:1734	cell division cycle 34	5	2.87	0.45	0.63	0.22	-1.47	0.84	-2.89	-0.35	0.88	1.58	0.00423187	0.651979	0.529327	0.825985	0.141908	0.400919	0.00396429	0.724673	0.377075	0.11479	0.0196715	0.799378	0.71507	0.879605	0.250582	0.643902	0.012952	0.87825	0.569527	0.380057	0	0	0	0	0	0	0	0	0	0	0	0	0	0.35	0.03
CDC42	998	HGNC:1736	cell division cycle 42	5	-1.94	2.01	8.8	-0.8	-2.1	-2.38	-1.37	3.41	-1.65	-2.96	0.0526461	0.0454705	1.99684e-17	0.42543	0.0358729	0.0178297	0.171642	0.000707717	0.0992257	0.00323248	0.14728	0.133193	3.69113e-15	0.545255	0.0849413	0.0977502	0.280954	0.0207055	0.235121	0.0487523	0	1	0	0	0	1	0	1	0	0	1	0	0	0.24	-0.22
CDH1	999	HGNC:1748	cadherin 1	5	-2.71	-2.45	-0.66	-1.55	6.6	-4.14	-3.16	2.44	0.9	2.62	0.00700579	0.0147783	0.509955	0.121064	1.01228e-10	4.12596e-05	0.00167413	0.0148146	0.368366	0.00896654	0.0298799	0.0580325	0.699197	0.207579	1.98513e-09	0.000959811	0.00624745	0.11082	0.560623	0.090568	0	0	0	0	0	1	0	0	0	0	1	0	1	0.97	1.53
CDH2	1000	HGNC:1759	cadherin 2	5	-1.92	-4.31	-1	1.01	-1.2	2.39	2.21	-2.37	2.07	2.18	0.055916	1.99316e-05	0.317452	0.314024	0.228995	0.0174421	0.0276664	0.0183339	0.0390846	0.0297183	0.154203	0.000337776	0.52443	0.433642	0.362044	0.0961141	0.0651266	0.124492	0.120831	0.180585	0	0	0	0	0	0	0	0	0	0	1	0	1	-1.38	0.78
CDH3	1001	HGNC:1762	cadherin 3	4	-3.28	-2.82	-1.98	6.69	1.53	-1.19	-1.98	0.34	NA	2.04	0.0011326	0.00507406	0.0484822	7.01685e-11	0.12778	0.236682	0.047955	0.735779	NA	0.0414823	0.00661538	0.0260008	0.144971	2.94933e-09	0.231583	0.489198	0.102614	0.884203	NA	0.217554	0	0	0	0	0	0	0	0	0	0	1	0	0	-0.55	0.38
CDH4	1002	HGNC:1763	cadherin 4	1	-2.18	-0.35	-1.8	NA	4.08	1.42	0.79	-4.25	NA	2.78	0.0317964	0.727229	0.0756016	NA	9.1906e-05	0.159879	0.429711	4.88503e-05	NA	0.00655095	0.0996904	0.849653	0.199209	NA	0.000517082	0.391497	0.560466	0.00463062	NA	0.0754602	0	0	0	0	0	0	0	0	0	0	1	0	0	-1.69	0.79
CDH5	1003	HGNC:1764	cadherin 5	5	-1.37	-5.22	2.73	-3.59	-6.96	3.45	8.17	-0.31	3.1	-0.88	0.172598	2.72927e-07	0.00659616	0.000365425	1.13971e-11	0.0006119	2.77673e-15	0.753747	0.00204153	0.380909	0.347736	1.05025e-05	0.033912	0.00174001	2.67691e-10	0.00854068	1.57938e-13	0.893205	0.013252	0.674339	0	0	0	0	0	0	0	0	0	0	1	0	0	-1.76	0.53
CDH6	1004	HGNC:1765	cadherin 6	4	0.07	-0.76	0.74	-0.21	-0.62	1.2	-0.13	0.16	-0.18	-0.14	0.941561	0.446777	0.459374	0.831566	0.537984	0.231563	0.894997	0.869911	0.854064	0.89023	0.971969	0.638261	0.657248	0.883212	0.669989	0.483332	0.931403	0.944869	0.925491	0.96219	0	0	0	0	0	0	0	0	0	0	1	0	0	1.91	1.17
CDH7	1005	HGNC:1766	cadherin 7	1	0.07	-1.44	-1.33	-2.41	-0.17	3.89	0.97	NA	NA	0.67	0.943839	0.153427	0.184777	0.0177968	0.86198	0.000176289	0.336026	NA	NA	0.504885	0.973026	0.318314	0.367565	0.0442637	0.911908	0.0031546	0.468399	NA	NA	0.76805	0	0	0	0	0	0	0	0	0	0	1	0	0	0.31	-0.1
CDH9	1007	HGNC:1768	cadherin 9	1	0.13	0.23	0.64	NA	-1.08	NA	-0.25	-0.25	0.81	-1.13	0.895859	0.821966	0.525658	NA	0.28356	NA	0.799562	0.80138	0.417194	0.261689	0.949906	0.907928	0.711926	NA	0.423471	NA	0.866062	0.913737	0.606143	0.56918	0	0	0	0	0	0	0	0	0	0	1	0	0	0.87	0.53
CDH11	1009	HGNC:1750	cadherin 11	5	-0.63	-1.68	0.21	-2.68	-10.39	8.46	6.38	-0.58	-0.76	1.47	0.528938	0.0927335	0.837243	0.00756992	3.7725e-23	2.6323e-16	3.81069e-10	0.560739	0.44546	0.141386	0.714939	0.223697	0.915429	0.0221119	5.12934e-21	1.35781e-13	8.74314e-09	0.777554	0.631465	0.419287	0	0	0	0	0	0	0	0	0	0	1	0	0	-3.17	-1.27
CDH13	1012	HGNC:1753	cadherin 13	5	-0.7	-5.71	0.86	-0.96	-8.28	2.83	7.82	1.95	0.79	0.95	0.486461	1.87099e-08	0.391779	0.338615	9.98834e-16	0.00485664	2.85868e-14	0.0513575	0.432752	0.340691	0.682912	1.08689e-06	0.596716	0.459894	4.5778e-14	0.0394382	1.41533e-12	0.220804	0.61971	0.643888	0	0	0	0	0	0	0	0	0	0	1	0	0	-1.81	0.65
CDH16	1014	HGNC:1755	cadherin 16	2	-0.4	-2.56	1.23	NA	1.34	0.46	-1.67	-1.16	2.76	0.55	0.692495	0.0113141	0.219033	NA	0.181439	0.645711	0.0970895	0.249025	0.00644521	0.58395	0.832095	0.0474683	0.41327	NA	0.302572	0.825776	0.180607	0.521509	0.0318552	0.813603	0	0	0	0	0	0	0	0	0	0	1	0	0	0.43	-1.44
CDH17	1015	HGNC:1756	cadherin 17	3	1.4	0.1	-2.07	NA	3.43	-3.28	-0.22	-1.54	0.49	1.48	0.165072	0.918834	0.040712	NA	0.000782351	0.00132605	0.822374	0.126689	0.626006	0.140461	0.336595	0.961735	0.128642	NA	0.00336863	0.0151855	0.881404	0.362245	0.777746	0.418384	0	0	0	0	0	0	0	0	0	0	1	0	0	0.05	0.87
CDK2	1017	HGNC:1771	cyclin dependent kinase 2	5	-1.34	0.93	0.33	5.52	-0.46	0.2	-3.98	-2.47	4.34	0.13	0.180346	0.355192	0.742594	5.24396e-08	0.643903	0.842224	7.96758e-05	0.0139642	1.68241e-05	0.899917	0.358873	0.555859	0.860611	9.22407e-07	0.75387	0.931148	0.000444505	0.106818	0.000293069	0.966124	0	0	0	0	0	0	0	0	0	0	0	0	0	-0.71	-0.79
CDK4	1019	HGNC:1773	cyclin dependent kinase 4	5	0.75	-0.82	-1.68	4.03	-1.83	1.8	0.45	0.36	-2	0.08	0.450752	0.411099	0.0930778	6.40027e-05	0.0678725	0.0717012	0.650369	0.722636	0.0455639	0.936921	0.651248	0.606065	0.229589	0.000395894	0.142073	0.240572	0.752304	0.876767	0.134758	0.980194	0	0	0	0	0	0	0	0	0	0	0	0	0	-1.33	-0.16
CDK5	1020	HGNC:1774	cyclin dependent kinase 5	5	0.95	0.74	-2.65	-0.05	4.54	0.26	-3.15	0.13	-4.1	2.11	0.344219	0.462167	0.00825682	0.958124	7.02805e-06	0.797499	0.0017222	0.897953	4.85553e-05	0.0350853	0.551803	0.651846	0.0400053	0.972244	5.0919e-05	0.9095	0.00640339	0.957423	0.000682376	0.1973	0	0	0	0	0	0	0	0	0	0	1	0	1	-0.45	1.55
CDK6	1021	HGNC:1777	cyclin dependent kinase 6	5	-0.4	0.29	-1.32	5.67	-3.23	1.41	0.58	-1.15	-1.31	1.42	0.686772	0.771456	0.187626	2.31162e-08	0.00129998	0.15988	0.563419	0.250534	0.190215	0.155361	0.828127	0.877566	0.371295	4.40681e-07	0.00520885	0.391419	0.680163	0.522822	0.367377	0.440504	0	0	0	0	0	0	0	0	0	0	0	0	0	-3.44	-1.17
CDK7	1022	HGNC:1778	cyclin dependent kinase 7	5	2.57	3.01	-0.09	0.86	-0.16	1.18	-2.56	-1.76	-3.17	1.44	0.0104001	0.0027004	0.925021	0.390943	0.871549	0.238666	0.0108603	0.0783239	0.0016379	0.150361	0.0412425	0.0160024	0.961429	0.512156	0.917827	0.490649	0.0301704	0.276785	0.0112165	0.433721	0	0	0	0	0	0	0	0	0	0	0	0	0	-0.22	1.03
CDK8	1024	HGNC:1779	cyclin dependent kinase 8	3	-0.81	0.8	-0.43	5.83	-0.89	1.05	-3.56	1.03	NA	-1.46	0.420945	0.422246	0.669015	1.45924e-08	0.374439	0.293763	0.000426649	0.301972	NA	0.144316	0.624626	0.617675	0.814001	2.91459e-07	0.517976	0.547729	0.00190211	0.572673	NA	0.424145	0	0	0	0	0	0	0	0	0	0	0	0	0	-0.57	-3.14
CDK9	1025	HGNC:1780	cyclin dependent kinase 9	5	-2	3.03	-1.59	-0.95	3.04	0.69	-4.39	-1.31	0.02	3.05	0.0461931	0.00253461	0.112564	0.341329	0.00248149	0.489371	1.3439e-05	0.191097	0.981176	0.00236673	0.133166	0.0152064	0.262127	0.462321	0.0090699	0.71273	9.456e-05	0.453496	0.991424	0.0399645	0	0	0	0	0	0	0	0	0	0	0	0	0	-1.39	1.27
CDKN1A	1026	HGNC:1784	cyclin dependent kinase inhibitor 1A	3	2.02	-1.04	0.34	-0.74	1.3	1.12	-2.32	1.61	0.09	-1.39	0.0443953	0.300896	0.733863	0.457225	0.193928	0.262735	0.0212452	0.109282	0.929428	0.164613	0.128941	0.50065	0.854959	0.576892	0.318922	0.518305	0.0523383	0.334854	0.964166	0.452778	0	0	0	0	0	0	0	0	0	0	0	0	0	1.27	0.5
CDKN1B	1027	HGNC:1785	cyclin dependent kinase inhibitor 1B	5	2.86	1.61	-0.39	-3.89	-2.98	-1.24	4.96	0.59	-1.43	-0.28	0.00442311	0.107538	0.694875	0.000111313	0.00303055	0.214495	9.45397e-07	0.558729	0.152572	0.782861	0.0203894	0.247974	0.829661	0.000634879	0.0107648	0.464119	9.34621e-06	0.776219	0.316846	0.916912	0	0	0	0	0	0	0	0	0	0	0	0	0	-0.23	1.08
CDKN1C	1028	HGNC:1786	cyclin dependent kinase inhibitor 1C	4	1.13	-3.66	0.23	-0.2	-1.11	0.92	1.73	-1.53	2.73	-0.09	0.260326	0.000282647	0.820498	0.843138	0.268037	0.360716	0.0836994	0.127666	0.00662083	0.926214	0.45962	0.00279707	0.90712	0.891522	0.405887	0.609881	0.160609	0.364247	0.0324815	0.976312	0	0	0	0	0	0	0	0	0	0	0	0	0	-0.06	0.18
CDKN2A	1029	HGNC:1787	cyclin dependent kinase inhibitor 2A	5	0.54	-2.34	-0.42	6.65	-2.39	0.78	-1.74	0.58	0.53	0.15	0.588926	0.0197027	0.676201	9.08517e-11	0.0172004	0.436512	0.0832579	0.564987	0.595134	0.883129	0.762028	0.0715779	0.81858	3.72884e-09	0.0463005	0.67432	0.159887	0.78043	0.754635	0.959641	0	0	0	0	0	0	0	0	0	0	0	0	0	1.3	0.17
CDKN2C	1031	HGNC:1789	cyclin dependent kinase inhibitor 2C	5	1.69	-0.27	1.69	-2.43	-5.13	0.02	6.65	-0.74	-0.48	-1.39	0.091693	0.786691	0.0920775	0.0152563	4.03895e-07	0.980884	7.64258e-11	0.458325	0.629156	0.165171	0.221292	0.885641	0.227998	0.038992	3.8284e-06	0.991751	1.98853e-09	0.702093	0.779425	0.453698	0	0	0	0	0	0	0	0	0	0	0	0	0	-0.9	1.23
CDKN2D	1032	HGNC:1790	cyclin dependent kinase inhibitor 2D	1	NA	-0.33	0.86	1.12	-0.84	-1.18	0.62	NA	NA	-0.8	NA	0.745524	0.39372	0.271054	0.407421	0.246564	0.538327	NA	NA	0.427412	NA	0.85964	0.598329	0.388397	0.549319	0.500381	0.658255	NA	NA	0.71457	0	0	0	0	0	0	0	0	0	0	0	0	0	NA	-0.82
CDR2	1039	HGNC:1799	cerebellar degeneration related protein 2	5	0.89	2.21	1.98	-1.47	-2.02	1.61	0.39	-0.52	-2.44	-0.12	0.372704	0.0274502	0.0486695	0.141275	0.0444202	0.1086	0.698183	0.606799	0.0151179	0.902466	0.577726	0.092108	0.145353	0.234472	0.101129	0.309718	0.790563	0.805869	0.060254	0.96715	0	0	0	0	0	0	0	0	0	0	0	0	0	1.55	-2.36
CDS1	1040	HGNC:1800	CDP-diacylglycerol synthase 1	5	-6.3	0.17	-0.77	-0.85	4.5	-4.51	0.07	3.12	0.4	0.84	7.0831e-10	0.868067	0.443347	0.394148	8.74136e-06	8.40245e-06	0.943492	0.00194792	0.689314	0.402355	2.30846e-08	0.933006	0.643678	0.51558	6.22631e-05	0.000249217	0.963424	0.0364628	0.820491	0.692809	0	0	0	0	0	0	0	1	0	0	0	0	0	-0.72	3.27
CDSN	1041	HGNC:1802	corneodesmosin	1	NA	-1.58	NA	-0.22	-0.98	0.09	1.14	NA	NA	1.14	NA	0.119586	NA	0.826907	0.329697	0.926049	0.260453	NA	NA	0.26087	NA	0.26714	NA	0.879871	0.472756	0.969096	0.386352	NA	NA	0.569031	0	0	0	0	0	0	0	0	0	0	1	0	0	NA	-0.32
CDX1	1044	HGNC:1805	caudal type homeobox 1	1	NA	NA	-2.42	NA	3.33	-2.27	-0.38	-0.08	NA	1.73	NA	NA	0.0174494	NA	0.0012989	0.025446	0.707074	0.933584	NA	0.0879916	NA	NA	0.0694332	NA	0.00520623	0.122372	0.797162	0.97223	NA	0.329622	0	0	0	0	0	0	0	0	0	0	0	0	0	1.21	1.45
CDX2	1045	HGNC:1806	caudal type homeobox 2	1	NA	NA	-4	NA	3.21	-1.02	0.58	-1.83	NA	1.86	NA	NA	0.000125248	NA	0.00179231	0.308757	0.560718	0.0702171	NA	0.0660465	NA	NA	0.0015129	NA	0.00685177	0.562947	0.67784	0.262876	NA	0.282747	0	0	0	0	0	0	0	0	0	0	0	0	0	0.69	1.26
CLGN	1047	HGNC:2060	calmegin	4	-3.55	2.88	0.8	-2.46	1.74	-2.39	-1.27	1.31	0.73	1.22	0.000422147	0.00419867	0.424147	0.0142047	0.0818696	0.0171004	0.204399	0.189431	0.466654	0.224437	0.00287738	0.0224978	0.627071	0.0367987	0.164182	0.0948478	0.32228	0.451078	0.649587	0.531064	0	0	0	0	0	0	0	1	0	0	0	0	0	0.07	0.75
CEACAM5	1048	HGNC:1817	carcinoembryonic antigen related cell adhesion molecule 5	3	-1.27	-1.24	0.6	-2.11	0.05	-0.23	-0.28	3.69	NA	0.65	0.20326	0.214909	0.551521	0.03526	0.959666	0.818006	0.779961	0.000267802	NA	0.514112	0.390575	0.400608	0.73057	0.0772033	0.97553	0.919365	0.851924	0.0124929	NA	0.772791	0	0	0	0	0	0	0	0	0	0	1	0	0	-0.03	-0.05
CEBPA	1050	HGNC:1833	CCAAT/enhancer binding protein alpha	2	0.46	1.03	-0.32	1.39	-1.86	-2.28	-0.47	1.32	0.61	0.17	0.648648	0.30405	0.751497	0.167567	0.0646399	0.0240232	0.63706	0.189629	0.542892	0.86819	0.804929	0.504162	0.866075	0.267423	0.136709	0.117724	0.742599	0.451279	0.715147	0.954254	0	0	0	0	0	0	0	0	0	0	0	0	0	-0.59	1.88
CEBPB	1051	HGNC:1834	CCAAT/enhancer binding protein beta	5	0.56	2.33	3.88	8.44	-3.74	-2.19	-3.9	-0.91	0.86	0.19	0.578379	0.0201978	0.000115596	3.07561e-16	0.000202053	0.028965	0.000107452	0.361226	0.387731	0.84675	0.75383	0.072764	0.00141452	1.14962e-13	0.00103757	0.132885	0.000574064	0.623386	0.578865	0.943848	0	0	0	0	0	0	0	0	0	0	0	0	0	0.6	-2.36
CEBPD	1052	HGNC:1835	CCAAT/enhancer binding protein delta	3	1.06	-0.04	0.64	0.34	-3.05	1.99	1.54	-1.41	0.71	-0.98	0.288988	0.966868	0.525693	0.737186	0.00254235	0.047416	0.125228	0.160267	0.478542	0.329851	0.492078	0.985131	0.711894	0.812402	0.00924539	0.183598	0.219999	0.410241	0.659228	0.636782	0	0	0	0	0	0	0	0	0	0	0	0	0	0.09	0.25
CEBPG	1054	HGNC:1837	CCAAT/enhancer binding protein gamma	3	0.81	1.29	3.23	3.07	-1.38	-0.59	-2.74	0.68	NA	-2.29	0.420028	0.196942	0.00137085	0.00235337	0.169926	0.558317	0.00653204	0.497883	NA	0.0230181	0.624062	0.377483	0.0101606	0.008268	0.287883	0.765058	0.0196218	0.7323	NA	0.157532	0	0	0	0	0	0	0	0	0	0	0	0	0	0.7	-0.85
CEL	1056	HGNC:1848	carboxyl ester lipase	3	-0.15	-2.2	-0.81	0.77	-1.25	-0.46	2.15	-0.84	NA	1.45	0.879065	0.0288908	0.419937	0.439372	0.211188	0.646053	0.0329932	0.404227	NA	0.148992	0.940758	0.0956403	0.623719	0.559492	0.339816	0.825945	0.0753593	0.661559	NA	0.432133	0	0	0	0	0	0	0	0	0	0	0	0	0	-0.84	0.15
CENPB	1059	HGNC:1852	centromere protein B	5	-1.24	0.48	-1.5	-0.12	1.66	0.19	1.01	-0.21	-3.67	1.35	0.21677	0.632826	0.133005	0.900796	0.0973949	0.84687	0.314184	0.834763	0.000271664	0.177984	0.407319	0.786428	0.294174	0.932515	0.187482	0.933153	0.445467	0.927872	0.00275088	0.469557	0	0	0	0	0	0	0	0	0	0	0	0	0	-0.86	4.29
CENPC	1060	HGNC:1854	centromere protein C	5	0.69	1.29	-0.51	1.85	0.9	-2.75	-1.56	0.06	2.19	-0.8	0.489245	0.197214	0.611595	0.0646802	0.367996	0.00616161	0.119733	0.95516	0.0287561	0.426362	0.68459	0.377884	0.7757	0.126413	0.512189	0.0465614	0.212482	0.98099	0.0972594	0.713897	0	0	0	0	0	0	0	0	0	0	0	0	0	0.12	0.51
CENPE	1062	HGNC:1856	centromere protein E	3	1.08	0.39	-0.11	2.81	-1.5	-0.87	-1.48	0.62	2.35	-2.44	0.281419	0.700426	0.914248	0.00518122	0.133815	0.382368	0.140238	0.538063	0.0193089	0.0152651	0.484365	0.832751	0.956261	0.0160434	0.23961	0.629009	0.239956	0.761892	0.0724647	0.126163	0	0	0	0	0	0	0	0	0	0	0	0	1	1.11	0.09
CENPF	1063	HGNC:1857	centromere protein F	4	-0.1	-0.06	1.41	8.48	0.32	0.26	-7.15	-1.01	1.89	-0.42	0.920299	0.949047	0.158812	4.24946e-16	0.748064	0.796502	3.97023e-12	0.311849	0.059264	0.674538	0.962488	0.976526	0.331879	1.38984e-13	0.83196	0.908974	1.31222e-10	0.580716	0.162988	0.861062	0	0	0	0	0	0	0	0	0	0	0	0	0	-0.77	-1.54
CES1	1066	HGNC:1863	carboxylesterase 1	5	1.14	-0.88	2.77	-2.47	-5.95	4.53	3.44	-3.55	1.09	0.24	0.252853	0.376902	0.00573831	0.0136741	4.87036e-09	7.39957e-06	0.000617108	0.000425474	0.27417	0.806594	0.451356	0.574795	0.0305309	0.0356713	6.96245e-08	0.00022395	0.0026304	0.0157545	0.46428	0.927091	0	0	0	0	0	0	0	1	0	0	0	0	0	-1.26	-2.23
CETN2	1069	HGNC:1867	centrin 2	5	2.48	-2.29	-4.59	-1.99	2.84	0.02	3.93	1.54	-2.26	-2.28	0.0134426	0.0221281	5.47162e-06	0.047059	0.00469533	0.980832	9.49747e-05	0.124481	0.0243542	0.0232473	0.0507809	0.0782025	0.000112003	0.0979164	0.0156175	0.991868	0.000515282	0.359313	0.0860516	0.158387	0	0	0	0	0	0	0	0	0	0	0	0	0	0.85	2.82
CETN3	1070	HGNC:1868	centrin 3	4	1.79	-2.61	-3.92	-3.3	3.75	-0.7	1.6	1.15	0.58	-0.4	0.074259	0.0092963	0.000102818	0.00103472	0.000198104	0.484292	0.109584	0.251754	0.562493	0.692281	0.189766	0.0407721	0.00128654	0.00414758	0.00102244	0.709601	0.198269	0.523616	0.730728	0.871344	0	0	0	0	0	0	0	0	0	0	0	0	0	0.92	1.18
CETP	1071	HGNC:1869	cholesteryl ester transfer protein	4	-2.53	-3.29	2.67	0.25	-1.77	1.04	3.96	-1.17	3.56	-3.87	0.0117302	0.00111497	0.00796223	0.80332	0.0775938	0.297182	9.1759e-05	0.243374	0.000422017	0.000128339	0.0454633	0.00828547	0.0389492	0.863641	0.157491	0.55116	0.000500947	0.515783	0.0039189	0.00668738	0	0	0	0	0	0	0	0	0	0	0	0	0	-0.63	-0.2
CFL1	1072	HGNC:1874	cofilin 1	5	4.63	2.94	2.47	0.18	-3.63	1.16	-0.32	-0.64	-1.51	-2.47	4.61573e-06	0.00343573	0.0138832	0.855411	0.000312201	0.244931	0.747326	0.524229	0.132026	0.0139716	5.67696e-05	0.0192551	0.0589746	0.900496	0.00150706	0.498005	0.827512	0.752009	0.286354	0.12039	0	0	0	0	0	0	0	0	0	1	0	0	0	1.6	-3.5
CFL2	1073	HGNC:1875	cofilin 2	5	2.66	-1.72	1.62	1.22	-6.49	1.39	5.1	-0.57	0.35	-1.98	0.0081525	0.0851673	0.106185	0.222924	1.92804e-10	0.163671	4.71831e-07	0.569172	0.728089	0.0483596	0.0339008	0.210273	0.251986	0.334546	3.61307e-09	0.39596	5.03932e-06	0.782561	0.84741	0.237514	0	0	0	0	0	0	0	0	0	0	0	0	1	-0.04	-1.34
CTSC	1075	HGNC:2528	cathepsin C	5	1.19	0.63	5.19	4.86	-1.09	-1.53	-5.64	0.5	2.88	-2.68	0.234542	0.525871	2.97274e-07	1.53459e-06	0.274617	0.127218	2.76158e-08	0.620729	0.0041817	0.00766477	0.429613	0.703509	9.20493e-06	1.70138e-05	0.413141	0.339629	4.04933e-07	0.813968	0.0228936	0.0823522	0	0	0	0	0	1	0	1	0	0	0	0	0	1.33	-3.62
CFTR	1080	HGNC:1884	cystic fibrosis transmembrane conductance regulator	3	-0.83	-0.82	0.84	NA	1.34	-1.98	-0.41	-0.3	1.48	-0.57	0.409472	0.412169	0.399771	NA	0.181508	0.049981	0.684956	0.765226	0.140933	0.566714	0.613233	0.607272	0.604513	NA	0.302646	0.190606	0.779919	0.898095	0.299927	0.803513	0	0	0	0	0	1	0	1	0	0	0	0	0	-0.85	1.31
CGA	1081	HGNC:1885	glycoprotein hormones, alpha polypeptide	1	0.66	-0.62	1.46	-0.62	2.98	-0.31	-1.69	NA	NA	-0.57	0.51015	0.539048	0.148171	0.537384	0.00362572	0.753895	0.0943864	NA	NA	0.568609	0.700531	0.713398	0.316693	0.647584	0.0125546	0.888292	0.176572	NA	NA	0.804508	0	0	0	0	0	0	0	0	0	0	0	0	0	2.01	0.89
CEACAM7	1087	HGNC:1819	carcinoembryonic antigen related cell adhesion molecule 7	2	-0.03	-0.25	-1.32	NA	0.71	-3.51	0.65	5.45	NA	-2.07	0.977707	0.805072	0.187613	NA	0.480043	0.000547562	0.514017	1.49673e-07	NA	0.0400665	0.990649	0.897388	0.371329	NA	0.619519	0.00780802	0.637776	0.000197052	NA	0.21326	0	0	0	0	0	0	0	0	0	0	0	0	0	1.34	0.22
CEACAM8	1088	HGNC:1820	carcinoembryonic antigen related cell adhesion molecule 8	3	0.06	-0.05	2.83	NA	-1.66	-1.4	-1.38	2.54	NA	-0.37	0.950439	0.964107	0.00497361	NA	0.0972237	0.163885	0.168944	0.0115338	NA	0.714257	0.976628	0.983728	0.027606	NA	0.187241	0.396399	0.277541	0.0967875	NA	0.881549	0	0	0	0	0	0	0	0	0	0	0	0	0	0.23	-0.27
CHAD	1101	HGNC:1909	chondroadherin	3	-1.27	-2.19	-0.06	-3.22	2.13	2.06	5	-2.5	-0.77	-0.73	0.206806	0.029392	0.951792	0.00143075	0.0338759	0.0400702	1.05193e-06	0.0131254	0.441366	0.465597	0.39543	0.0968222	0.974885	0.00542543	0.0809963	0.163816	1.02913e-05	0.103269	0.627715	0.741255	0	0	0	0	0	0	0	0	0	1	0	0	0	-0.9	-0.64
RCBTB2	1102	HGNC:1914	RCC1 and BTB domain containing protein 2	3	-0.82	-2.4	-1.17	-3.55	-1.65	2.16	4.77	3.13	-1.55	-0.2	0.41128	0.0169295	0.242974	0.000439048	0.100804	0.031194	2.83688e-06	0.00188428	0.122853	0.838068	0.614991	0.0641654	0.44131	0.00202784	0.193042	0.13955	2.42943e-05	0.0357229	0.2707	0.939432	0	0	0	0	0	0	0	0	0	0	0	0	0	-1.3	1.1
RCC1	1104	HGNC:1913	regulator of chromosome condensation 1	5	3.53	0.97	-1.08	1.56	0.67	-0.52	-2.52	0.92	-1.75	0.1	0.000459755	0.333991	0.279361	0.120127	0.504878	0.606217	0.0119438	0.355929	0.0804903	0.922088	0.00309922	0.535511	0.482749	0.206242	0.641157	0.798951	0.0325955	0.618569	0.202578	0.974671	0	0	0	0	0	0	0	0	0	0	0	0	0	1.3	0.01
CHD1	1105	HGNC:1915	chromodomain helicase DNA binding protein 1	5	-4.52	3.76	1.31	2.18	1.6	-0.95	-3.97	-0.84	0.93	0.71	7.5436e-06	0.000185241	0.189614	0.0300682	0.109952	0.342257	8.23018e-05	0.399568	0.351512	0.475824	8.6987e-05	0.00200562	0.373895	0.0675743	0.20668	0.593038	0.000456241	0.65711	0.544623	0.748313	0	0	0	0	0	0	0	0	0	0	0	0	0	-2.56	-0.21
CHD2	1106	HGNC:1917	chromodomain helicase DNA binding protein 2	5	-5.61	2.79	-1.15	3.72	0.54	0.93	-1.87	-1.26	2.14	-0.2	3.32649e-08	0.00541525	0.250635	0.000218662	0.590345	0.352182	0.0613958	0.20846	0.033121	0.839706	7.15411e-07	0.0271729	0.450995	0.00111799	0.713558	0.602319	0.125302	0.474552	0.107533	0.9404	0	0	0	0	0	0	0	0	0	0	0	0	0	-2.15	1.92
CHD3	1107	HGNC:1918	chromodomain helicase DNA binding protein 3	5	-3.82	0.8	-2.82	0.62	4.3	0.82	0.24	-1.51	-0.26	-1.27	0.000150782	0.421767	0.00492866	0.53684	2.07776e-05	0.411585	0.811216	0.132584	0.798387	0.204535	0.00118537	0.617199	0.0274314	0.647151	0.000136917	0.653599	0.873886	0.369817	0.890632	0.504318	0	0	0	0	0	0	0	0	0	0	0	0	0	-2.88	2.76
CHD4	1108	HGNC:1919	chromodomain helicase DNA binding protein 4	5	-2.31	0.85	-2.95	6.07	2.6	0.43	-1.51	-2.2	-1.63	0.48	0.0210897	0.396259	0.00334944	2.46256e-09	0.00966328	0.66401	0.132242	0.0279439	0.104696	0.628408	0.0725972	0.591769	0.0205963	6.47566e-08	0.0287083	0.83602	0.229486	0.156404	0.243339	0.83767	0	0	0	0	0	0	0	0	0	0	0	0	0	-2.84	1.67
AKR1C4	1109	HGNC:387	aldo-keto reductase family 1 member C4	1	1.63	-1.88	-0.67	NA	0.15	-1.05	-0.41	1.97	NA	-1.42	0.105664	0.0626929	0.506449	NA	0.884577	0.294083	0.686327	0.0521468	NA	0.159683	0.245634	0.169619	0.695954	NA	0.927237	0.548153	0.780971	0.222422	NA	0.446914	0	0	0	0	0	0	0	0	0	0	0	0	0	0.95	0.17
CHEK1	1111	HGNC:1925	checkpoint kinase 1	4	0.12	-0.2	0.82	6.67	1.23	-0.4	-5.51	-0.79	1.45	-1.16	0.901101	0.844185	0.410457	1.06507e-10	0.219234	0.68841	7.33788e-08	0.428866	0.14736	0.244932	0.953032	0.919691	0.614577	4.33738e-09	0.350231	0.851381	9.74321e-07	0.681276	0.30866	0.552429	0	0	0	0	0	0	0	0	0	0	0	0	0	-1.52	-2.26
FOXN3	1112	HGNC:1928	forkhead box N3	1	-1.1	0.66	0.33	-0.91	0.27	0.28	-0.58	NA	NA	1.22	0.272958	0.510449	0.740894	0.36715	0.791474	0.781028	0.560869	NA	NA	0.226507	0.47486	0.69091	0.859702	0.488693	0.863599	0.901461	0.677821	NA	NA	0.532538	0	0	0	0	0	0	0	0	0	0	0	0	0	-1.09	-0.25
CHGA	1113	HGNC:1929	chromogranin A	5	0.52	-2.82	-0.2	0.25	1.78	-2.96	1.78	4.01	-2.1	-1.56	0.605304	0.00492752	0.838191	0.80104	0.0757035	0.00323432	0.0757954	6.95207e-05	0.0363816	0.11969	0.774776	0.025455	0.916137	0.862075	0.154784	0.0295852	0.148685	0.00549167	0.114536	0.388129	0	0	0	1	0	0	0	0	0	0	0	0	0	1.58	1
CHGB	1114	HGNC:1930	chromogranin B	5	-0.93	-2.77	1.53	2.11	2.97	-3.27	-0.08	-0.84	1.27	-0.55	0.353168	0.00587123	0.128207	0.0356647	0.00326838	0.00121027	0.938466	0.404207	0.204186	0.582941	0.56013	0.0288148	0.287417	0.0779262	0.011483	0.0142588	0.961181	0.661618	0.384887	0.813411	0	0	0	0	0	0	0	0	0	0	0	0	0	0.17	-0.53
CHI3L1	1116	HGNC:1932	chitinase 3 like 1	5	0.4	-0.2	4.28	4.52	-4.28	-1.84	-2.63	1.05	3.49	-0.2	0.690951	0.845427	2.22738e-05	7.66488e-06	2.18342e-05	0.066791	0.00877789	0.292533	0.000532336	0.839437	0.831356	0.92013	0.000358971	6.49034e-05	0.000143033	0.22902	0.0252042	0.56334	0.00466919	0.940358	0	0	0	0	0	0	0	0	0	1	0	0	0	-0.32	-2.59
CHI3L2	1117	HGNC:1933	chitinase 3 like 2	1	-0.02	-1.14	-0.43	4.91	-1.58	-2.22	-0.66	NA	NA	-0.26	0.982838	0.258548	0.670291	3.98645e-06	0.116773	0.0292056	0.510715	NA	NA	0.795903	0.99265	0.453613	0.814659	3.77919e-05	0.21605	0.133679	0.635225	NA	NA	0.923722	0	0	0	0	0	0	0	0	0	0	0	0	0	0.62	-1.36
CHIT1	1118	HGNC:1936	chitinase 1	5	1.06	-0.82	4.1	2.8	-1.17	-1.99	-0.78	-1.83	1.51	-1.14	0.290409	0.412384	5.04232e-05	0.00538529	0.242587	0.0474345	0.43433	0.0675956	0.132293	0.255491	0.493199	0.607515	0.000711995	0.0165626	0.377244	0.183609	0.565285	0.256794	0.286808	0.56419	0	0	0	0	0	0	0	0	0	0	0	0	0	0.84	-0.94
CHKA	1119	HGNC:1937	choline kinase alpha	4	0.31	-1.2	1.32	1.58	0.42	-1.23	-3.61	-1.73	3.97	2.72	0.753442	0.22958	0.187778	0.115549	0.672792	0.220153	0.000348641	0.085009	8.62167e-05	0.0068469	0.873138	0.418656	0.371476	0.200055	0.776621	0.469428	0.00159683	0.289862	0.0010888	0.07769	0	0	0	0	0	0	0	0	0	0	0	0	0	-0.4	-1.59
CHKB	1120	HGNC:1938	choline kinase beta	5	-0.45	-2.18	0.61	-4.01	-1.37	1.69	4.37	0.54	-0.87	-0.63	0.652953	0.0294309	0.541679	6.92931e-05	0.170022	0.0908197	1.49061e-05	0.589437	0.3853	0.528848	0.807773	0.0968975	0.723583	0.000422131	0.287847	0.277131	0.00010369	0.796015	0.57636	0.781302	0	0	0	0	0	0	0	0	0	0	0	0	0	-0.31	0.04
CHM	1121	HGNC:1940	CHM, Rab escort protein 1	5	3.8	-0.89	1.84	-0.21	-0.68	-0.47	-1.5	1.27	-1.25	-0.35	0.000164753	0.374361	0.0666945	0.83427	0.497322	0.641189	0.135396	0.204179	0.21338	0.725429	0.00127879	0.572583	0.182438	0.884916	0.634195	0.823098	0.233303	0.469498	0.397256	0.886595	0	0	0	0	0	0	0	0	0	0	0	0	0	1.15	-0.74
CHML	1122	HGNC:1941	CHM like, Rab escort protein 2	4	0.5	-1.77	-0.96	2.92	0.55	-1.12	-2.44	2.38	-2.82	3.36	0.620304	0.0768413	0.335163	0.00368033	0.583436	0.264324	0.0152388	0.0176623	0.00506057	0.000866258	0.786192	0.195509	0.541803	0.0120558	0.707162	0.519195	0.039743	0.122745	0.0267357	0.0217748	0	0	0	0	0	0	0	0	0	0	0	0	0	-0.5	-0.51
CHN1	1123	HGNC:1943	chimerin 1	4	-1.55	-3.3	0.38	-0.89	-2.52	0.71	2.37	-1.23	2.33	4.17	0.12146	0.00105887	0.70647	0.373447	0.0121802	0.478804	0.0182382	0.219175	0.0205052	3.8174e-05	0.272554	0.00797154	0.837929	0.494621	0.0347272	0.70627	0.0460911	0.487427	0.075925	0.00319634	0	0	0	0	0	0	0	0	0	0	0	0	0	-1.34	-0.02
CHN2	1124	HGNC:1944	chimerin 2	3	0.64	-0.72	-2	-1.16	-0.23	-2.03	2.09	-1.23	3.2	0.52	0.525162	0.471139	0.0470072	0.246038	0.8184	0.0435988	0.0372411	0.22044	0.00153107	0.6062	0.711986	0.659802	0.142058	0.360245	0.88298	0.173692	0.0834104	0.48877	0.0107132	0.823713	0	0	0	0	0	0	0	0	0	0	0	0	0	0.02	-1.92
LYST	1130	HGNC:1968	lysosomal trafficking regulator	4	-0.85	-0.06	0.7	-3.3	-0.91	-1.61	1.5	1.46	2.28	0.73	0.393347	0.94997	0.483866	0.00105508	0.361549	0.10853	0.133728	0.144384	0.0233616	0.46817	0.598325	0.976726	0.676968	0.00420988	0.506094	0.309594	0.231277	0.388201	0.0836416	0.742916	0	0	0	0	0	0	0	0	0	0	0	0	1	-1.76	0.05
CHUK	1147	HGNC:1974	conserved helix-loop-helix ubiquitous kinase	5	-0.01	2.5	0.63	-0.07	0.49	1.65	-2.1	-0.45	-2.98	0.21	0.994069	0.0127829	0.527017	0.947836	0.624729	0.0996014	0.0363446	0.652387	0.00302452	0.837408	0.997326	0.0521636	0.713132	0.965549	0.739915	0.292493	0.081687	0.834068	0.0180133	0.938865	0	0	0	0	0	0	0	0	0	0	0	0	0	-0.42	-0.7
CKB	1152	HGNC:1991	creatine kinase B	5	1.24	-3.43	-0.38	-0.95	0.31	-1.62	5.46	-0.56	0.74	-2.47	0.215607	0.000652925	0.703131	0.344512	0.757773	0.105283	7.20189e-08	0.575353	0.460906	0.0137314	0.406248	0.00536687	0.835512	0.465847	0.838794	0.304059	9.58345e-07	0.787132	0.644556	0.119421	0	0	0	0	0	0	0	0	0	0	0	0	0	0.29	-0.02
CIRBP	1153	HGNC:1982	cold inducible RNA binding protein	5	2.73	-2.07	-3.41	-4.66	1.81	-0.96	4.97	-0.96	0.51	-0.36	0.0065734	0.0391408	0.000710775	4.08273e-06	0.0708967	0.337343	9.0328e-07	0.33734	0.612193	0.721074	0.0283685	0.119731	0.00602603	3.85649e-05	0.146895	0.588046	8.96608e-06	0.602796	0.767282	0.884388	0	0	0	0	0	0	0	0	0	0	0	0	0	0.66	1.58
TBCB	1155	HGNC:1989	tubulin folding cofactor B	5	3.83	0.56	1.39	2.83	-3.49	3.05	1.45	-1.22	-4.41	-2.62	0.000143435	0.573572	0.164365	0.00483782	0.000526377	0.002416	0.147416	0.221516	1.26549e-05	0.00908877	0.00113605	0.741385	0.339815	0.0151413	0.00238654	0.0237673	0.24955	0.49024	0.00023394	0.0914223	0	0	0	0	0	0	0	0	0	0	0	0	1	0.33	-1.96
CKM	1158	HGNC:1994	creatine kinase, M-type	3	0.2	-2.1	0.45	0.63	1.58	-1.67	1.57	1.04	-0.37	-1.84	0.840878	0.0365082	0.649537	0.530487	0.114436	0.0963805	0.11826	0.297715	0.713519	0.0671095	0.921331	0.11381	0.801897	0.642081	0.212883	0.286581	0.210448	0.56833	0.83888	0.285286	0	0	0	0	0	0	0	0	0	0	0	0	0	-0.6	-0.49
CKMT2	1160	HGNC:1996	creatine kinase, mitochondrial 2	5	1.62	-1.64	0.42	1.18	4.3	-3.96	-1.92	-1.37	0.11	1.06	0.106591	0.101003	0.6765	0.239076	2.04085e-05	8.5608e-05	0.055607	0.170823	0.911674	0.291236	0.247147	0.237113	0.818455	0.35222	0.000134921	0.00177873	0.115925	0.425139	0.957209	0.600423	0	0	0	0	0	0	0	0	0	0	0	0	0	0.98	0.44
ERCC8	1161	HGNC:3439	ERCC excision repair 8, CSA ubiquitin ligase complex subunit	3	0.54	-0.63	-1.41	-2.23	1.85	-0.03	1.6	0.88	-2.37	0.56	0.588138	0.531229	0.158271	0.0267498	0.0648633	0.974612	0.110503	0.37773	0.0182251	0.574038	0.761431	0.707935	0.331203	0.0614091	0.137063	0.988865	0.199608	0.638477	0.0691526	0.807671	0	0	0	0	0	0	0	0	0	0	0	0	0	0.07	1.21
CKS1B	1163	HGNC:19083	CDC28 protein kinase regulatory subunit 1B	5	2.83	1.74	0.19	4.62	-0.69	0.7	-4.35	0.82	-1.9	-1.24	0.00485597	0.0831417	0.845713	4.96408e-06	0.493044	0.481694	1.67525e-05	0.412701	0.0585314	0.213896	0.0220098	0.206538	0.919581	4.56138e-05	0.630579	0.707542	0.000114835	0.668411	0.161732	0.516079	0	0	0	0	0	0	0	0	0	0	0	0	0	0.74	-1.3
CKS2	1164	HGNC:2000	CDC28 protein kinase regulatory subunit 2	4	2.01	1.09	0.34	1.52	1.6	2.75	-5.26	-0.42	-1.88	-0.87	0.0449406	0.278516	0.732808	0.129233	0.10964	0.00627497	2.31897e-07	0.676902	0.0602029	0.386561	0.130297	0.475998	0.854546	0.21847	0.206219	0.0469692	2.67031e-06	0.848832	0.164843	0.6789	0	0	0	0	0	0	0	0	0	0	0	0	0	0.67	-0.8
AP2M1	1173	HGNC:564	adaptor related protein complex 2 subunit mu 1	5	-4.11	0.53	1.73	-3.28	-5.13	4.25	3.7	-0.38	-0.67	1.61	4.58456e-05	0.595472	0.0850401	0.00109325	4.1609e-07	2.49882e-05	0.00024172	0.703567	0.502167	0.108409	0.000421338	0.758896	0.216099	0.00433407	3.92878e-06	0.000626766	0.00116378	0.864968	0.680761	0.368683	0	0	0	0	0	0	0	0	0	0	0	0	0	-2.68	-0.73
AP1S1	1174	HGNC:559	adaptor related protein complex 1 subunit sigma 1	5	-2.27	0.25	-1.81	-1.34	4.82	-2.69	-3.61	2.33	0.89	2.68	0.0235255	0.799958	0.0711862	0.180709	1.90656e-06	0.00741753	0.000334924	0.0199615	0.373597	0.00753837	0.078859	0.893996	0.190747	0.284064	1.57321e-05	0.053302	0.001545	0.129958	0.566077	0.0813541	0	0	0	0	0	1	0	0	0	0	0	0	0	-0.81	2.35
AP2S1	1175	HGNC:565	adaptor related protein complex 2 subunit sigma 1	5	-2.76	-0.69	2.1	-2.04	-2.93	1.93	2.35	-0.68	2.05	-0.15	0.00598894	0.488368	0.0364266	0.0419374	0.00356749	0.0543628	0.0189897	0.495572	0.0412123	0.878987	0.0263147	0.674086	0.119143	0.0889937	0.012388	0.19974	0.0477044	0.730443	0.125271	0.9584	0	0	0	0	0	0	0	0	0	0	0	0	0	-1.24	0.01
AP3S1	1176	HGNC:2013	adaptor related protein complex 3 subunit sigma 1	5	0.84	4.76	-0.43	-3.25	-0.16	-1.67	-0.23	1.9	-2.35	0.67	0.402557	2.47954e-06	0.668823	0.00122974	0.872482	0.0963002	0.816517	0.0584166	0.0192549	0.504881	0.60749	6.22874e-05	0.81401	0.00478812	0.918414	0.286558	0.877664	0.235997	0.0723713	0.76814	0	0	0	0	0	0	0	0	0	0	0	0	0	0.82	-0.32
CLC	1178	HGNC:2014	Charcot-Leyden crystal galectin	5	2.02	-0.09	7.61	-0.01	-2.89	-1.06	-1.25	-0.05	0.79	-2.59	0.0440628	0.930536	1.29521e-13	0.992249	0.00395765	0.29018	0.212231	0.960995	0.432376	0.00995169	0.128328	0.96753	1.18809e-11	0.994911	0.0135128	0.544213	0.331466	0.983233	0.619349	0.0963504	0	0	0	0	0	0	0	0	0	0	0	0	0	0.76	-1.11
CLCA1	1179	HGNC:2015	chloride channel accessory 1	1	NA	NA	-0.2	NA	4.22	-4.12	-0.53	0.61	NA	-1.06	NA	NA	0.840292	NA	5.53412e-05	8.02403e-05	0.594961	0.545221	NA	0.29155	NA	NA	0.916874	NA	0.00033083	0.0016849	0.707967	0.76726	NA	0.600358	0	0	0	0	0	0	0	0	0	0	0	0	0	0.63	0.04
CLCN2	1181	HGNC:2020	chloride voltage-gated channel 2	1	-0.81	-0.35	2.81	NA	0.55	0.09	-2.38	1.54	NA	-1.69	0.419811	0.730535	0.00638265	NA	0.583588	0.93176	0.0200053	0.129052	NA	0.0945567	0.62382	0.851704	0.0332628	NA	0.707276	0.971645	0.0496741	0.365384	NA	0.343819	0	0	0	0	0	0	0	0	0	0	0	0	0	-1.08	0.07
CLCN3	1182	HGNC:2021	chloride voltage-gated channel 3	5	-6.04	2.86	-0.12	-3.17	1.83	-1.79	-1.16	0.72	1.59	3.14	3.00105e-09	0.00440007	0.905238	0.00161828	0.0672123	0.0735131	0.245434	0.46893	0.111582	0.00180036	7.97196e-08	0.0233492	0.952225	0.00598901	0.141028	0.244576	0.369996	0.710622	0.253952	0.0337318	0	0	0	0	0	1	0	0	0	0	0	0	0	-1.42	1.65
CLCN5	1184	HGNC:2023	chloride voltage-gated channel 5	4	-4.56	0.36	-0.32	-3	2.72	-0.11	1.19	-0.39	-0.61	2.18	6.91416e-06	0.71617	0.751344	0.00287613	0.00680659	0.909788	0.236703	0.699618	0.540497	0.029626	8.09318e-05	0.843419	0.86598	0.00981788	0.0213679	0.963381	0.360478	0.863519	0.713408	0.180386	0	0	0	0	0	1	0	0	0	0	0	0	0	-1.17	1.56
CLCN6	1185	HGNC:2024	chloride voltage-gated channel 6	1	NA	-2.35	-1.26	NA	1.14	NA	-1.87	-1.04	4.79	-0.86	NA	0.0214543	0.212884	NA	0.257965	NA	0.064606	0.29959	7.88594e-06	0.390006	NA	0.0763344	0.405619	NA	0.394393	NA	0.130654	0.570255	0.000157151	0.681795	0	0	0	0	0	0	0	0	0	0	0	0	0	-1.36	1.05
CLCN7	1186	HGNC:2025	chloride voltage-gated channel 7	5	-4.94	3.9	3.38	-2.21	-0.58	-0.28	-3.5	0.56	2.03	1.81	1.03143e-06	0.000107364	0.000767514	0.0274932	0.562696	0.78078	0.000503256	0.573683	0.0427481	0.0709968	1.53266e-05	0.00131171	0.00637418	0.0628812	0.690712	0.901438	0.00219484	0.786482	0.128528	0.293088	0	0	0	0	0	0	0	0	0	0	0	0	0	1.02	0.56
CLCNKB	1188	HGNC:2027	chloride voltage-gated channel Kb	1	0.6	-2.12	-0.58	NA	0.46	NA	-0.93	-1.05	3.59	-0.18	0.550063	0.0366791	0.560102	NA	0.643338	NA	0.35219	0.297233	0.000523406	0.854674	0.731678	0.114254	0.737613	NA	0.753496	NA	0.485124	0.568051	0.00461524	0.947461	0	0	0	0	0	0	0	0	0	0	0	0	0	-0.36	-0.25
CLU	1191	HGNC:2095	clusterin	5	-0.3	-2.09	6.77	0.7	-5.31	0.88	1.64	-1.55	1.89	-1.13	0.76162	0.037192	3.33311e-11	0.484032	1.58565e-07	0.378909	0.100967	0.121749	0.058732	0.259797	0.878153	0.115525	2.17454e-09	0.601649	1.64996e-06	0.625661	0.186206	0.35611	0.162017	0.568017	0	0	0	1	1	0	0	0	0	1	0	0	0	-0.35	-0.75
CLIC1	1192	HGNC:2062	chloride intracellular channel 1	5	5.62	2.43	1.14	1.72	-2.23	-0.11	-2.43	1.02	-3.15	-0.49	3.09492e-08	0.0156226	0.253229	0.0868192	0.026074	0.911757	0.0154077	0.310439	0.00171445	0.625964	6.6932e-07	0.0606972	0.454189	0.159496	0.0655844	0.964519	0.0401323	0.579639	0.0115737	0.836157	0	0	0	0	0	0	0	0	0	0	1	0	0	1.98	-0.43
CLIC2	1193	HGNC:2063	chloride intracellular channel 2	5	2.44	1.72	0.92	0.37	-8.09	0.32	5.61	-1.94	1.62	-0.69	0.0149181	0.0852097	0.355447	0.711631	4.23118e-15	0.752677	3.22628e-08	0.0532209	0.105656	0.487917	0.0551024	0.210292	0.562446	0.792924	1.76112e-13	0.88765	4.64167e-07	0.224658	0.244884	0.755779	0	0	0	0	0	0	0	0	0	0	0	0	0	0.42	-1.37
CLK1	1195	HGNC:2068	CDC like kinase 1	1	-1.63	1.07	0.98	2.47	0.64	-2.63	-2.01	NA	NA	0.74	0.10734	0.288581	0.330247	0.0153564	0.523076	0.0101617	0.0468718	NA	NA	0.462391	0.248489	0.487	0.537632	0.0392096	0.656905	0.0665701	0.10079	NA	NA	0.739935	0	0	0	0	0	0	0	0	0	0	0	0	0	-0.89	1.66
CLK2	1196	HGNC:2069	CDC like kinase 2	4	1.65	-0.9	-2.59	3.7	0.11	-2.14	0.05	-1.85	3.78	0.16	0.0995262	0.366511	0.00988375	0.000254794	0.910134	0.0326767	0.960158	0.0652749	0.0001874	0.874113	0.234933	0.56566	0.0457616	0.00127227	0.942801	0.144386	0.973936	0.251118	0.00206784	0.956522	0	0	0	0	0	0	0	0	0	0	0	0	0	0.54	0.24
CLK3	1198	HGNC:2071	CDC like kinase 3	4	-1.92	-2.88	1.34	2.53	-0.02	2.64	-1.3	-2.28	2.94	-0.59	0.0559629	0.0041522	0.180315	0.0118451	0.98116	0.00850163	0.194931	0.0228972	0.003441	0.556101	0.154296	0.0223379	0.361935	0.0317712	0.98786	0.0588811	0.310594	0.138635	0.0198415	0.797498	0	0	0	0	0	0	0	0	0	0	0	0	1	-1.47	-0.18
TPP1	1200	HGNC:2073	tripeptidyl peptidase 1	5	5.35	-0.53	3.77	-3.48	-3.11	-0.84	1.18	0.46	1.67	-2.36	1.28222e-07	0.598116	0.000181996	0.000536945	0.00197316	0.400759	0.239065	0.643228	0.0948339	0.0187596	2.35682e-06	0.760421	0.00204452	0.00240054	0.00745693	0.643994	0.362945	0.827985	0.228188	0.141642	0	0	0	0	0	0	0	0	0	0	0	0	0	3.9	-0.81
CLN3	1201	HGNC:2074	CLN3, battenin	2	2.74	0.92	1.06	-0.96	-1.08	-0.94	-0.2	-0.2	NA	1.99	0.00694835	0.359979	0.289948	0.336297	0.283574	0.348826	0.838756	0.845295	NA	0.0479606	0.0296784	0.55951	0.494183	0.457518	0.423441	0.599953	0.893791	0.933187	NA	0.236607	0	0	0	0	0	0	0	0	0	0	0	0	0	0.36	1.68
CLN5	1203	HGNC:2076	CLN5, intracellular trafficking protein	5	-0.36	1.26	-1.55	-2.63	2.22	1.28	-2.49	0.52	0.12	0.96	0.718435	0.208372	0.122637	0.00882181	0.0267328	0.200285	0.0129431	0.602354	0.901396	0.339476	0.85001	0.392174	0.279085	0.0250894	0.0669386	0.447999	0.0347336	0.803478	0.951431	0.643192	0	0	0	0	0	0	0	0	0	0	0	0	0	0.59	-0.51
CLNS1A	1207	HGNC:2080	chloride nucleotide-sensitive channel 1A	5	1.87	-0.16	1.34	4.49	-1.44	-0.06	-3.43	-1.16	3.69	-1.18	0.0615584	0.873254	0.181361	8.66309e-06	0.149066	0.949667	0.000642829	0.246815	0.000246795	0.240421	0.164689	0.935834	0.363258	7.21304e-05	0.260329	0.978875	0.00272768	0.518714	0.00256153	0.547542	0	0	0	0	0	0	0	0	0	0	0	0	1	2.14	-1.6
CLPTM1	1209	HGNC:2087	CLPTM1, transmembrane protein	5	-9.69	4.44	0.76	0.24	3.63	0.58	-4.7	-0.92	0.27	2.35	1.4645e-20	1.10205e-05	0.449629	0.809404	0.000307669	0.5589	3.36499e-06	0.359855	0.789629	0.0189703	1.89327e-17	0.000207092	0.648018	0.868309	0.00148812	0.765592	2.82627e-05	0.622562	0.885423	0.142524	0	0	0	0	0	0	0	0	0	0	0	0	0	-1.33	0.84
CLTA	1211	HGNC:2090	clathrin light chain A	5	4.15	-0.5	0.15	-1.48	3.41	-0.69	-3.8	2.55	-2.29	-1.02	3.82553e-05	0.618729	0.879793	0.139379	0.000688677	0.492918	0.000159315	0.0111817	0.0221318	0.306845	0.00036099	0.775851	0.938487	0.23221	0.00302164	0.715087	0.000807402	0.0955237	0.080277	0.614753	0	0	0	0	0	1	0	0	0	0	0	0	0	2.51	0.42
CLTB	1212	HGNC:2091	clathrin light chain B	5	4.72	1.24	-1.33	-4.51	-1.59	0.86	3.29	0.26	-3.1	-0.27	3.02118e-06	0.215822	0.184203	7.83414e-06	0.11191	0.390686	0.00106252	0.794125	0.00200746	0.787688	3.90139e-05	0.401505	0.366723	6.6176e-05	0.20962	0.635642	0.00422144	0.911694	0.0130734	0.919815	0	0	0	0	0	1	0	0	0	0	0	0	0	2.41	-0.27
CLTC	1213	HGNC:2092	clathrin heavy chain	5	0.35	0.4	5.2	-1.84	2.75	-2.99	-3.93	2.04	1.19	-2.81	0.7274	0.690569	2.87173e-07	0.0659271	0.00611364	0.00288953	9.68022e-05	0.0414452	0.235112	0.00509583	0.85531	0.82599	8.93752e-06	0.128347	0.0195384	0.0272074	0.000522646	0.19612	0.422177	0.0637162	0	0	0	0	0	1	0	0	0	1	0	0	0	1	0.35
CMA1	1215	HGNC:2097	chymase 1	5	1.7	-2.73	3	-4.01	-7.3	3.12	7.33	-1.05	1.55	-1.83	0.0898478	0.00658291	0.00285988	6.96447e-05	1.07671e-12	0.00188426	8.48386e-13	0.294745	0.120793	0.0672973	0.218379	0.0313772	0.0181533	0.000424026	3.09288e-11	0.0199954	3.24216e-11	0.56576	0.267522	0.285784	0	0	0	0	0	0	0	0	0	1	0	0	0	-0.05	1.1
CCR1	1230	HGNC:1602	C-C motif chemokine receptor 1	2	NA	0.83	0.53	2.78	-3.9	1.44	-2.12	-0.36	NA	2.54	NA	0.408533	0.597998	0.00625294	0.000161402	0.151342	0.0364635	0.722166	NA	0.0122429	NA	0.603829	0.765939	0.0187678	0.000854642	0.379042	0.081909	0.876467	NA	0.11035	0	0	0	0	0	0	0	0	0	0	1	0	0	0.71	-2.94
ABCC2	1244	HGNC:53	ATP binding cassette subfamily C member 2	1	-0.99	5.34	-0.31	NA	0.56	NA	-4.18	-2.79	1.71	-0.21	0.323065	5.18131e-07	0.755666	NA	0.577933	NA	5.98147e-05	0.00627384	0.0901038	0.835419	0.528376	1.73905e-05	0.868418	NA	0.702999	NA	0.000346506	0.067458	0.219724	0.937588	0	0	0	0	0	0	0	0	0	0	0	0	0	2.21	-1.35
CNN1	1264	HGNC:2155	calponin 1	5	1.65	-2.78	0.3	-2.5	-9.8	3.48	10.92	-3.47	0.43	1.77	0.0990039	0.00568162	0.765152	0.0127666	6.01291e-21	0.00054543	3.53407e-25	0.000557487	0.665858	0.0767817	0.233938	0.0281011	0.873478	0.0337496	5.53233e-19	0.00778699	7.3251e-23	0.0183491	0.80478	0.307051	0	0	0	0	0	0	0	0	0	0	0	0	1	0.01	-1.06
CNN2	1265	HGNC:2156	calponin 2	5	2.35	-0.54	2.4	-1.09	-12.64	7.66	3.82	-0.96	-1.16	1.74	0.0192053	0.588121	0.0166788	0.276202	3.32081e-32	8.65543e-14	0.000147942	0.336227	0.248372	0.0832445	0.0673865	0.753022	0.0671335	0.393779	4.5152e-29	2.05376e-11	0.000755085	0.602169	0.436931	0.321563	0	0	0	0	0	0	0	0	0	0	0	0	1	0.44	-4.07
CNN3	1266	HGNC:2157	calponin 3	5	2.7	-4.45	0.49	-1.34	-10.85	7.47	6.17	-1.14	0.28	1.6	0.00718873	1.05964e-05	0.626113	0.182007	6.74066e-25	3.22321e-13	1.34218e-09	0.256825	0.776824	0.110646	0.0305482	0.000201316	0.785781	0.285547	1.33041e-22	6.70881e-11	2.75395e-08	0.528594	0.877681	0.372637	0	0	0	0	0	0	0	0	0	0	1	0	1	-0.1	-2.33
CNP	1267	HGNC:2158	2',3'-cyclic nucleotide 3' phosphodiesterase	5	-2.32	2.33	-0.32	0.54	-0.97	-0.18	-0.12	0.91	-2.18	2.04	0.0209793	0.0201006	0.748547	0.588928	0.330662	0.856342	0.905442	0.364434	0.0299224	0.0421561	0.0722813	0.0724784	0.864144	0.693566	0.473974	0.938622	0.938758	0.626095	0.0999485	0.21957	0	0	0	0	0	0	0	0	0	0	0	0	0	-0.39	-0.2
CNTFR	1271	HGNC:2170	ciliary neurotrophic factor receptor	2	0.57	-0.82	0.91	1.15	-0.3	-1.96	1.11	-0.75	NA	-0.19	0.569159	0.416646	0.36489	0.254033	0.767304	0.0522908	0.270505	0.453715	NA	0.850283	0.74717	0.611483	0.570872	0.369573	0.845977	0.195518	0.397501	0.698644	NA	0.945529	0	0	0	0	0	0	0	0	0	0	0	0	0	-1.95	1.37
CNTN1	1272	HGNC:2171	contactin 1	5	0.24	-5.14	1.45	-0.86	-5.13	2.22	4.6	-1.65	4.54	0.07	0.814037	4.00936e-07	0.146737	0.389364	4.33972e-07	0.0269291	5.45343e-06	0.099464	7.2091e-06	0.945768	0.907301	1.44182e-05	0.314676	0.51079	4.08187e-06	0.126831	4.3221e-05	0.318269	0.000144822	0.984108	0	0	0	0	0	0	0	0	0	0	1	0	0	-0.79	-0.11
COL1A1	1277	HGNC:2197	collagen type I alpha 1 chain	5	-1.12	-2.07	1.09	-3.16	-11.12	5.51	9.26	0.76	1.09	-0.78	0.264741	0.0387442	0.275766	0.00169421	5.73026e-26	5.5539e-08	4.93115e-19	0.447124	0.277756	0.43682	0.465015	0.119	0.478774	0.00622598	1.37493e-23	3.27818e-06	5.06748e-17	0.69509	0.468125	0.722834	0	0	0	0	0	0	0	1	1	1	0	0	0	-2.6	-0.1
COL1A2	1278	HGNC:2198	collagen type I alpha 2 chain	5	-0.46	-2.78	1.17	-2.87	-9.46	5.54	7.46	0.17	1.75	-0.7	0.642447	0.00556098	0.24243	0.00421699	1.03639e-19	4.76644e-08	3.66178e-13	0.865945	0.080564	0.487148	0.80168	0.0276516	0.440912	0.0135011	8.07793e-18	2.88516e-06	1.46819e-11	0.943155	0.202712	0.755456	0	0	0	0	0	0	0	1	1	1	0	0	0	-2.16	-0.23
COL2A1	1280	HGNC:2200	collagen type II alpha 1 chain	5	0.64	-2.33	2.58	-1.23	-5.06	3.36	3.94	-0.38	0.24	-2	0.520933	0.0203864	0.0102016	0.218364	6.04651e-07	0.00082864	9.20916e-05	0.704316	0.807366	0.0465508	0.709892	0.0732905	0.0467717	0.329592	5.50939e-06	0.0107442	0.00050209	0.865261	0.895636	0.232581	0	0	0	0	0	0	0	1	1	1	0	0	0	0.07	0.69
COL3A1	1281	HGNC:2201	collagen type III alpha 1 chain	5	-0.48	-2.07	0.99	-2.98	-13.23	6.42	8.68	2.19	0.68	-0.49	0.6319	0.0386141	0.324521	0.00300225	9.67527e-35	3.04582e-10	4.74593e-17	0.0285998	0.494681	0.627098	0.794828	0.118782	0.531359	0.0101721	3.94654e-31	2.93785e-08	3.62737e-15	0.158133	0.674283	0.83675	0	0	0	0	0	0	0	1	1	1	1	0	0	-2.14	-1.16
COL4A1	1282	HGNC:2202	collagen type IV alpha 1 chain	5	0.51	-5.13	2.91	-1.11	-5.77	3.37	6.1	-1.38	0.48	-0.69	0.611484	4.02479e-07	0.00377165	0.268638	1.34494e-08	0.000795292	1.99026e-09	0.166734	0.633973	0.491159	0.778745	1.44307e-05	0.022424	0.385886	1.76778e-07	0.0104258	3.913e-08	0.419367	0.782085	0.757804	0	0	0	0	0	0	0	1	1	1	0	0	0	-2.84	-2.01
COL4A2	1284	HGNC:2203	collagen type IV alpha 2 chain	5	-1.04	-4.94	1.42	3.2	-7.88	4.56	6.18	-1.37	0.38	-0.26	0.298994	1.05848e-06	0.154786	0.00144538	1.87145e-14	6.28327e-06	1.29147e-09	0.171735	0.705121	0.793745	0.502064	3.09677e-05	0.32643	0.0054631	6.98198e-13	0.00019617	2.66331e-08	0.425976	0.832543	0.923247	0	0	0	0	0	0	0	1	0	1	0	0	0	-2.65	-2.03
COL4A3	1285	HGNC:2204	collagen type IV alpha 3 chain	2	1.65	-0.89	2.67	NA	-2.14	-0.49	2.12	-1.29	-0.42	-1.42	0.100825	0.374684	0.00833764	NA	0.033839	0.622814	0.0359115	0.198757	0.672721	0.156483	0.237181	0.572786	0.0402849	NA	0.0809714	0.811272	0.0809515	0.462322	0.80954	0.442651	0	0	0	0	0	0	0	0	0	0	1	0	0	-0.35	-1.06
COL4A4	1286	HGNC:2206	collagen type IV alpha 4 chain	3	-0.11	-1.5	0.94	NA	-2.2	1.31	3.67	-3.63	1.8	-1.46	0.914598	0.134819	0.347487	NA	0.0284861	0.193	0.000297831	0.000345709	0.0725279	0.145185	0.95989	0.290845	0.553727	NA	0.0704496	0.437392	0.00139922	0.0141252	0.187706	0.425669	0	0	0	0	0	0	0	1	0	0	0	0	0	0.84	0.39
COL4A5	1287	HGNC:2207	collagen type IV alpha 5 chain	2	1.26	-2.07	2.44	NA	-3.86	2.1	3.83	0.27	-2.66	-0.21	0.209008	0.0393606	0.0153427	NA	0.000151355	0.0371938	0.000168257	0.787798	0.00843984	0.830135	0.39794	0.12016	0.0631939	NA	0.000806325	0.156867	0.000847804	0.908567	0.0388427	0.934855	0	0	0	0	0	0	0	0	0	0	0	0	0	-1.28	-1.08
COL4A6	1288	HGNC:2208	collagen type IV alpha 6 chain	3	0.41	-1.27	1.84	NA	-2.61	-0.76	3.95	-1.04	3.12	-2.48	0.680982	0.204599	0.0663015	NA	0.00963618	0.447058	0.000102392	0.301608	0.00200642	0.0137043	0.824821	0.387487	0.181607	NA	0.0286348	0.682788	0.000550398	0.572258	0.0130752	0.119272	0	0	0	0	0	0	0	1	0	0	1	0	0	-0.67	0.32
COL5A1	1289	HGNC:2209	collagen type V alpha 1 chain	5	-0.56	-2.38	1.52	-3.13	-12.03	9.26	7.06	-1.02	0.26	0.78	0.578238	0.0174357	0.127983	0.0018348	1.19994e-29	4.99275e-19	5.17981e-12	0.30676	0.791422	0.436026	0.753731	0.0656514	0.28702	0.00667468	7.72824e-27	4.55646e-16	1.67576e-10	0.576585	0.885938	0.722208	0	0	0	0	0	0	0	1	1	1	1	0	0	-1.89	-2.73
COL5A2	1290	HGNC:2210	collagen type V alpha 2 chain	5	-1.62	-3.47	0.91	-2.59	-11.84	7.87	5.55	2.68	2.29	0.48	0.106396	0.000562241	0.364274	0.00981872	7.67582e-29	2.06592e-14	4.41457e-08	0.0075874	0.0224047	0.62931	0.246893	0.0048045	0.570347	0.0273888	3.91371e-26	6.28463e-12	6.17686e-07	0.0759317	0.0810312	0.837677	0	0	0	0	0	0	0	1	0	1	0	0	0	-2.96	-0.86
COL6A1	1291	HGNC:2211	collagen type VI alpha 1 chain	5	-1.53	-3.36	2.81	-3.66	-9.29	2.04	11.95	1.94	0.88	-2.72	0.125903	0.000850226	0.00507332	0.000274929	3.83782e-19	0.0415555	2.55764e-29	0.0531575	0.38074	0.00671901	0.279451	0.00673658	0.0280574	0.00136048	2.7464e-17	0.168379	8.93638e-27	0.22455	0.573066	0.0765967	0	0	0	0	0	0	0	1	1	1	1	0	0	-2.9	2.82
COL6A2	1292	HGNC:2212	collagen type VI alpha 2 chain	5	-1.69	-3.59	2.12	-3.08	-8.98	1.93	12.09	1.77	1.8	-3.09	0.0922806	0.000364091	0.0342772	0.00221225	4.67226e-18	0.0537888	6.84179e-30	0.0776112	0.0727567	0.00212192	0.222525	0.00342893	0.114382	0.00783799	2.93202e-16	0.198492	2.78894e-27	0.275664	0.188249	0.037175	0	0	0	0	0	0	0	1	0	1	1	0	0	-3.07	2.53
COL6A3	1293	HGNC:2213	collagen type VI alpha 3 chain	5	-0.03	-4.01	4.04	-3.86	-10.71	2.44	11.02	0.93	2.45	-2.56	0.979613	6.82133e-05	6.08757e-05	0.00012521	2.32754e-24	0.0150065	1.40408e-25	0.352	0.0147882	0.0107863	0.991285	0.000905738	0.000827964	0.000701148	4.12784e-22	0.0869322	3.17972e-23	0.616169	0.0592958	0.101911	0	0	0	0	0	0	0	1	0	1	1	0	0	-2.22	1.65
COL7A1	1294	HGNC:2214	collagen type VII alpha 1 chain	5	-0.67	0.4	5.15	0.32	-4.34	0.54	1.38	2.3	-1.15	-3.05	0.505078	0.692973	3.68961e-07	0.752434	1.6956e-05	0.592875	0.168484	0.0220276	0.252013	0.00238113	0.696855	0.827555	1.10598e-05	0.823828	0.000114006	0.789169	0.277009	0.13658	0.440613	0.0399852	0	0	0	0	0	1	0	1	0	1	1	0	0	-0.95	1.04
COL8A1	1295	HGNC:2215	collagen type VIII alpha 1 chain	5	0.15	-3.61	1.13	-1.12	-11.13	8.81	3.45	-0.65	1.67	2.36	0.87904	0.000341286	0.259506	0.264272	8.35515e-26	2.2087e-17	0.000604904	0.518229	0.0961629	0.0184262	0.940818	0.00325989	0.461916	0.381342	1.82575e-23	1.37916e-14	0.00258379	0.748841	0.230661	0.140259	0	0	0	0	0	0	0	1	0	1	1	0	0	-2.3	-2.65
COL8A2	1296	HGNC:2216	collagen type VIII alpha 2 chain	1	-0.12	-2.19	2.31	-2.05	-1.58	2.96	0.64	NA	NA	0.43	0.905311	0.0337978	0.0258596	0.0467588	0.122067	0.00507118	0.524512	NA	NA	0.669203	0.955921	0.10778	0.0925453	0.0974079	0.223479	0.0405421	0.646273	NA	NA	0.858586	0	0	0	0	0	0	0	0	0	1	1	0	0	NA	0.76
COL9A1	1297	HGNC:2217	collagen type IX alpha 1 chain	1	NA	NA	-0.37	NA	-1.3	0.88	0.59	1.25	NA	0.05	NA	NA	0.716991	NA	0.202089	0.384791	0.560632	0.220365	NA	0.961521	NA	NA	0.844741	NA	0.329027	0.631244	0.677869	0.488695	NA	0.989895	0	0	0	0	0	0	0	0	0	1	0	0	0	1.32	-0.35
COL9A2	1298	HGNC:2218	collagen type IX alpha 2 chain	3	1.55	-0.58	2.77	1.33	-2.14	-0.61	0.11	0.48	NA	-1.23	0.121781	0.565184	0.00598716	0.185567	0.0328908	0.540202	0.909598	0.629873	NA	0.219807	0.273062	0.734788	0.0316205	0.289657	0.0791669	0.751255	0.941232	0.819699	NA	0.524606	0	0	0	0	0	0	0	1	0	1	0	0	0	2.21	-1.08
COL10A1	1300	HGNC:2185	collagen type X alpha 1 chain	3	-0.68	-2.28	0.64	-1.18	-7.27	6.87	2.96	0.59	NA	-0.17	0.499231	0.0232345	0.524748	0.240312	3.04045e-12	3.60213e-11	0.00335717	0.554741	NA	0.868681	0.692897	0.0811396	0.711483	0.353692	8.07071e-11	4.40574e-09	0.0113068	0.774037	NA	0.954448	0	0	0	0	0	0	0	1	0	1	0	0	0	-2.46	-0.11
COL11A1	1301	HGNC:2186	collagen type XI alpha 1 chain	3	0.44	-2.3	0.57	-1.29	-10.22	11.36	0.08	1.13	NA	2.15	0.662239	0.0219659	0.569402	0.196864	2.01732e-21	2.39527e-25	0.938011	0.258207	NA	0.0325172	0.813552	0.0777885	0.744795	0.303577	2.04016e-19	1.42087e-21	0.960796	0.529965	NA	0.189621	0	0	0	0	0	0	0	1	0	0	0	0	0	-0.85	-2.83
COL11A2	1302	HGNC:2187	collagen type XI alpha 2 chain	1	-1.47	0.36	0.21	NA	-3.32	1.55	3.43	0.95	NA	-0.89	0.144632	0.722671	0.834059	NA	0.00125674	0.12461	0.000876666	0.344949	NA	0.376682	0.307079	0.846537	0.914653	NA	0.00506211	0.33607	0.00358314	0.609954	NA	0.670964	0	0	0	0	0	0	0	0	0	0	0	0	0	-0.18	-0.32
COL12A1	1303	HGNC:2188	collagen type XII alpha 1 chain	5	-1.74	-3.79	3.2	-0.61	-7.83	7.4	2.67	-0.17	1.13	0.18	0.0821564	0.000164996	0.0014725	0.54506	2.6884e-14	5.30619e-13	0.00788557	0.865965	0.258612	0.854124	0.204425	0.00182736	0.0107701	0.654948	9.8203e-13	1.06699e-10	0.023059	0.943091	0.448063	0.947025	0	0	0	0	0	0	0	1	0	1	1	0	0	-2.75	-1.81
COL15A1	1306	HGNC:2192	collagen type XV alpha 1 chain	5	-0.55	-3.01	2.3	0.23	-10.25	2.07	8.08	-0.79	3.03	-0.28	0.580853	0.00270927	0.0218259	0.818767	1.30376e-22	0.0385312	4.3644e-15	0.428762	0.00252433	0.779971	0.755615	0.0160314	0.0816796	0.874767	1.57961e-20	0.160285	2.39337e-13	0.681475	0.0156226	0.915029	0	0	0	0	0	0	0	1	0	1	1	0	0	-2.3	-0.48
COL16A1	1307	HGNC:2193	collagen type XVI alpha 1 chain	5	0.02	-1.16	1.18	-2.78	-10.49	7.25	10.75	-2.4	-2.72	-0.7	0.981716	0.245868	0.238054	0.00569098	1.55969e-23	1.45354e-12	1.63093e-24	0.0168466	0.00671608	0.481573	0.992378	0.438821	0.43529	0.0173498	2.2995e-21	2.53599e-10	3.0684e-22	0.118748	0.0328034	0.753062	0	0	0	0	0	0	0	1	0	1	1	0	0	-2.06	-0.8
COL17A1	1308	HGNC:2194	collagen type XVII alpha 1 chain	4	-0.52	-1.67	0.93	-2	-1.47	1.05	1.92	0.87	NA	-0.22	0.604779	0.0953557	0.354104	0.0469278	0.143428	0.296113	0.0560976	0.383059	NA	0.82337	0.77436	0.227884	0.561121	0.0976823	0.252573	0.550294	0.116749	0.643536	NA	0.932165	0	0	0	0	0	0	0	1	0	0	1	0	0	0.13	0.6
COMP	1311	HGNC:2227	cartilage oligomeric matrix protein	5	-0.87	-3.38	1.59	-3.13	-10.35	10.25	5.1	-2.16	1.42	1.74	0.384893	0.000778833	0.11253	0.0018345	5.2469e-23	1.34017e-22	4.66427e-07	0.0310989	0.156449	0.0827631	0.589396	0.00622808	0.262098	0.00667591	6.97894e-21	3.97494e-19	4.99907e-06	0.164947	0.322279	0.321134	0	0	0	0	0	0	0	0	0	1	1	1	0	-1.43	-2.91
COMT	1312	HGNC:2228	catechol-O-methyltransferase	5	-0.1	1.05	0.42	-2.01	1.25	-1.99	-0.78	-0.73	-0.6	2.92	0.918632	0.29372	0.671171	0.0453938	0.212276	0.0466362	0.437016	0.466361	0.550732	0.00364192	0.961868	0.492578	0.815242	0.0950754	0.341254	0.181229	0.567875	0.707815	0.721185	0.0522038	0	0	0	0	0	0	0	0	0	0	0	0	0	0.22	-0.63
COPA	1314	HGNC:2230	coatomer protein complex subunit alpha	5	-1.06	2.9	1.55	-2.57	2.27	-1.08	-4.16	4.95	-4.23	0.67	0.291569	0.00383795	0.121847	0.0105108	0.0234641	0.279469	3.73866e-05	9.92181e-07	2.71813e-05	0.500614	0.493944	0.0210313	0.278117	0.0288731	0.0600188	0.533831	0.000229173	0.00041987	0.000431953	0.764715	0	0	0	0	0	1	0	1	0	0	0	0	0	0.08	0.16
COPB1	1315	HGNC:2231	coatomer protein complex subunit beta 1	5	0.4	3.31	1.01	-2.02	3.9	-2.07	-5.19	3.05	-2.58	0.03	0.689029	0.000985231	0.314477	0.0438814	0.000106466	0.03866	2.97881e-07	0.00239631	0.0101343	0.973946	0.829644	0.007525	0.520926	0.0923141	0.000589512	0.160484	3.3605e-06	0.040218	0.0448395	0.993253	0	0	0	0	0	1	0	1	0	0	0	0	0	1.76	-0.15
KLF6	1316	HGNC:2235	Kruppel like factor 6	1	-2.2	0.61	0.03	0.79	-0.72	-0.86	1.21	NA	NA	-0.71	0.0304603	0.542602	0.975497	0.433688	0.475532	0.392342	0.230709	NA	NA	0.481294	0.0963319	0.716218	0.985922	0.553872	0.615777	0.637288	0.353241	NA	NA	0.753208	0	0	0	0	0	0	0	0	0	0	0	0	0	-1.48	1.17
SLC31A1	1317	HGNC:11016	solute carrier family 31 member 1	1	NA	1.01	-0.17	NA	-0.66	-0.3	0.8	0.1	NA	0.25	NA	0.31714	0.869123	NA	0.513898	0.767562	0.424387	0.919706	NA	0.805235	NA	0.517628	0.933636	NA	0.649176	0.895062	0.555834	0.965757	NA	0.926669	0	0	0	0	0	0	0	0	0	0	0	0	0	-1.24	-0.25
MAP3K8	1326	HGNC:6860	mitogen-activated protein kinase kinase kinase 8	3	2.1	-0.36	1.29	-0.22	-2.15	-0.49	0.94	-1.15	NA	0.91	0.0363933	0.720959	0.199164	0.829613	0.0322423	0.624641	0.347032	0.250309	NA	0.362031	0.110529	0.845515	0.387282	0.881943	0.0778818	0.812493	0.479858	0.522813	NA	0.660468	0	1	0	0	0	0	0	0	0	0	0	0	0	0.43	-0.24
COX4I1	1327	HGNC:2265	cytochrome c oxidase subunit 4I1	5	-5.7	2.15	-3.24	0.34	7.9	-3.56	-3.02	-0.46	0.56	2.28	1.98206e-08	0.032286	0.00126613	0.732585	1.65793e-14	0.000411263	0.00264316	0.649179	0.573337	0.0228993	4.48664e-07	0.104196	0.00951739	0.809463	6.24249e-13	0.00621558	0.00925372	0.831491	0.737793	0.157252	0	0	0	0	0	0	0	0	0	0	0	0	0	-1.81	1.35
COX5B	1329	HGNC:2269	cytochrome c oxidase subunit 5B	5	0.8	0.4	-2.97	-0.22	6.14	-1.32	-2.44	-0.44	-1.37	0.11	0.421994	0.690416	0.0030829	0.826702	1.60296e-09	0.186625	0.0151316	0.658363	0.170082	0.913187	0.625386	0.826052	0.0192386	0.879831	2.47983e-08	0.427601	0.039531	0.836921	0.339891	0.971351	0	0	0	0	0	0	0	0	0	0	0	0	0	1.66	-0.47
COX6A1	1337	HGNC:2277	cytochrome c oxidase subunit 6A1	5	2	0.2	1.67	0.8	4	-4.88	-3.12	0.4	2.16	-2.25	0.0455989	0.839751	0.0952661	0.426131	7.09575e-05	1.43607e-06	0.00190918	0.685871	0.0313685	0.0248117	0.131812	0.917673	0.233336	0.546019	0.000412497	5.66031e-05	0.00698605	0.854652	0.103358	0.164432	0	0	0	0	0	0	0	0	0	0	0	0	0	0.57	-0.11
COX6B1	1340	HGNC:2280	cytochrome c oxidase subunit 6B1	5	4.29	-0.27	-1.81	-2.58	5.47	-0.8	-1.51	-0.28	-2.88	-0.91	2.10381e-05	0.785739	0.0712489	0.0100353	7.11482e-08	0.424756	0.130384	0.779942	0.00420012	0.36282	0.000213407	0.885064	0.190873	0.0278222	7.99486e-07	0.664202	0.227099	0.904791	0.0229441	0.661113	0	0	0	0	0	0	0	0	0	0	0	0	0	2.16	-1.03
COX6C	1345	HGNC:2285	cytochrome c oxidase subunit 6C	5	-2.5	1.3	-2.83	-0.04	7.86	-1.74	-3.64	0.47	-0.79	-0.16	0.0126512	0.195505	0.00490617	0.965347	2.11238e-14	0.0822494	0.000302615	0.63758	0.430446	0.874802	0.0483087	0.37604	0.0273561	0.976921	7.83309e-13	0.260841	0.00141843	0.824657	0.617562	0.956931	0	0	0	0	0	0	0	0	0	0	0	0	0	0.04	-0.01
COX7A2	1347	HGNC:2288	cytochrome c oxidase subunit 7A2	5	-1.6	-0.46	0.31	0.26	4.52	-2.72	-3.32	0.45	2.31	-0.16	0.109797	0.643408	0.7591	0.798539	7.80355e-06	0.00677143	0.000970756	0.649514	0.0215577	0.869321	0.252367	0.793944	0.870233	0.860712	5.60399e-05	0.0496209	0.00390892	0.83174	0.0785954	0.954633	0	0	0	0	0	0	0	0	0	0	0	0	0	0.18	-0.08
COX7B	1349	HGNC:2291	cytochrome c oxidase subunit 7B	5	-5.47	2.31	-0.37	-3.33	5.82	-1.6	-2.57	0.35	1.33	0.37	6.85424e-08	0.0211154	0.711455	0.000927854	9.99181e-09	0.110693	0.0103732	0.726482	0.184002	0.714133	1.34711e-06	0.0753731	0.84155	0.00378151	1.34215e-07	0.313354	0.0290883	0.878735	0.359772	0.881485	0	0	0	0	0	0	0	0	0	0	0	0	0	-0.37	0.26
COX7C	1350	HGNC:2292	cytochrome c oxidase subunit 7C	5	-4.76	1.12	-2.86	-1.33	7.66	-1.64	-3.45	0.38	1.83	0.46	2.54253e-06	0.264631	0.00444337	0.185144	8.94194e-14	0.102013	0.000607097	0.701865	0.0678159	0.642274	3.34641e-05	0.460275	0.0254026	0.289254	3.01439e-12	0.297293	0.00259134	0.864401	0.178998	0.845296	0	0	0	0	0	0	0	0	0	0	0	0	0	-1.24	0.87
COX8A	1351	HGNC:2294	cytochrome c oxidase subunit 8A	5	-0.37	1.12	4	-1.54	4.15	-2.75	-2.57	1.2	-1.19	-3.29	0.711476	0.262601	7.16911e-05	0.123825	3.91044e-05	0.00616913	0.0103113	0.228952	0.234194	0.00105565	0.845991	0.457668	0.000949654	0.211446	0.000242535	0.0465293	0.0289546	0.498319	0.421134	0.02432	0	0	0	0	0	0	0	0	0	0	0	0	0	0.34	-0.9
COX11	1353	HGNC:2261	cytochrome c oxidase copper chaperone COX11	5	-2.39	1.93	-0.28	2.12	4.01	-1.49	-4.45	-1.97	3.27	-0.55	0.0170124	0.0540445	0.783189	0.0343801	6.9628e-05	0.136932	1.07113e-05	0.049031	0.00116398	0.57993	0.061149	0.151477	0.885042	0.0755452	0.000405732	0.356107	7.78303e-05	0.215493	0.00868753	0.810606	0	0	0	0	0	0	0	0	0	0	0	0	0	-0.82	-0.53
COX15	1355	HGNC:2263	cytochrome c oxidase assembly homolog COX15	5	-5.38	2.09	-1.01	1.67	6.27	-0.3	-5.81	-0.86	0.62	1.07	1.10405e-07	0.037138	0.311417	0.0958549	7.53329e-10	0.763862	1.08899e-08	0.392083	0.534735	0.286299	2.0619e-06	0.115416	0.517825	0.17276	1.24743e-08	0.892414	1.77092e-07	0.651036	0.708806	0.594689	0	0	0	0	0	0	0	0	0	0	0	0	0	0.17	-0.14
CP	1356	HGNC:2295	ceruloplasmin	5	-0.22	-4.02	9.98	-1.34	-6.79	0.75	4.24	-0.3	2.62	-3.82	0.822916	6.76858e-05	1.2701e-21	0.180808	2.96779e-11	0.455585	2.59194e-05	0.761941	0.0090353	0.000150881	0.912477	0.000901706	4.30424e-19	0.284091	6.49676e-10	0.689246	0.00016665	0.895748	0.0409776	0.00721201	0	0	0	0	0	0	0	0	0	0	0	0	0	0.63	-0.74
CPA1	1357	HGNC:2296	carboxypeptidase A1	1	NA	NA	2.78	NA	-0.88	-0.22	-1.11	0.53	NA	-0.88	NA	NA	0.00775732	NA	0.381111	0.830262	0.272829	0.601414	NA	0.383491	NA	NA	0.038269	NA	0.524124	0.925425	0.399908	0.802585	NA	0.675953	0	0	0	0	0	0	0	0	0	0	0	0	0	-0.1	-0.26
CPA3	1359	HGNC:2298	carboxypeptidase A3	5	0.54	-3.04	4.19	-4.15	-5.89	3.22	6.59	-1.54	1.09	-2.05	0.591637	0.00252141	3.27093e-05	3.91267e-05	6.73498e-09	0.00135223	1.08361e-10	0.123229	0.274205	0.0407776	0.764346	0.0151498	0.000496954	0.000260496	9.35481e-08	0.0153814	2.76648e-09	0.357876	0.464262	0.215628	0	0	0	0	0	0	0	0	0	0	0	0	0	0.51	1.01
CPB1	1360	HGNC:2299	carboxypeptidase B1	3	-0.79	-0.48	0.55	0.47	2.9	-2.51	-1.12	0.11	2.21	-1.09	0.431778	0.629099	0.580646	0.640757	0.00419519	0.0128604	0.263878	0.914724	0.0283453	0.27553	0.63391	0.783326	0.752085	0.736779	0.0141853	0.0784857	0.390154	0.963942	0.0963277	0.582283	0	0	0	0	0	0	0	0	0	0	0	0	0	0.58	0.1
CPB2	1361	HGNC:2300	carboxypeptidase B2	5	-0.64	-4.53	8.02	-0.55	-8.96	5	4.35	-2.59	3.16	-2.38	0.522545	7.24773e-06	6.58677e-15	0.579726	5.39781e-18	7.76877e-07	1.64042e-05	0.00992358	0.00168483	0.0178917	0.711089	0.000150213	7.581e-13	0.685738	3.35294e-16	3.28002e-05	0.000112954	0.0891467	0.0114357	0.137657	0	0	0	0	0	0	0	0	0	0	0	0	0	-1.03	-1.37
CPD	1362	HGNC:2301	carboxypeptidase D	5	-4.48	2.29	3.37	-3.07	5.64	-5.64	-3.9	0.94	0.39	2.14	9.11445e-06	0.0226978	0.000807184	0.00224716	2.84047e-08	2.78584e-08	0.000107486	0.347731	0.700111	0.0328064	0.000102362	0.0797493	0.00664035	0.0079482	3.50039e-07	1.76745e-06	0.000573991	0.612588	0.828394	0.190667	0	0	0	0	0	0	0	0	0	0	0	0	0	-0.43	1.94
CPE	1363	HGNC:2303	carboxypeptidase E	5	-0.64	-1.19	0.47	-3.26	-0.74	0.13	2.54	-0.75	2.26	0.23	0.525627	0.236278	0.641064	0.00118633	0.458394	0.897287	0.0115463	0.45091	0.0244937	0.821953	0.712533	0.426877	0.795785	0.00464327	0.601026	0.95896	0.0317088	0.697133	0.0864526	0.931602	0	0	0	0	0	0	0	0	0	0	0	0	0	-0.44	-0.05
CLDN4	1364	HGNC:2046	claudin 4	2	NA	0.16	-1.78	NA	1.16	-1.74	1.22	-0.31	NA	1.3	NA	0.874812	0.0767653	NA	0.246981	0.0840197	0.22263	0.758328	NA	0.196459	NA	0.936341	0.201492	NA	0.382184	0.264406	0.343625	0.894963	NA	0.493627	0	0	0	0	0	0	0	0	0	0	1	0	0	0.51	2.02
CLDN3	1365	HGNC:2045	claudin 3	5	-3.63	0.56	-1.42	-0.58	3.23	-3.01	-2.18	1.2	2.77	2.3	0.000309877	0.574857	0.154872	0.560473	0.00133451	0.00273591	0.0297716	0.230087	0.00575066	0.0221058	0.00220246	0.74265	0.326497	0.669319	0.00532456	0.0261554	0.0692162	0.499414	0.0292643	0.154245	0	0	0	0	0	0	0	0	0	0	1	0	0	2.45	1.89
CLDN7	1366	HGNC:2049	claudin 7	5	-5.1	-0.1	-1.78	-0.72	2.76	-1.17	-0.96	2.93	2.23	0.79	4.83394e-07	0.917243	0.076512	0.472399	0.00598061	0.243015	0.338882	0.00351158	0.0265438	0.428377	7.77911e-06	0.960819	0.200914	0.590626	0.0191784	0.495468	0.471306	0.0489514	0.0919298	0.714904	0	0	0	0	0	0	0	0	0	0	1	0	0	-0.34	1.26
CPM	1368	HGNC:2311	carboxypeptidase M	5	-1.43	1.6	1.4	0.45	-1.62	-1.13	1.63	-1.71	1.79	-0.64	0.153349	0.110439	0.163544	0.652166	0.106484	0.257475	0.103028	0.087338	0.0734812	0.522267	0.319466	0.252304	0.338866	0.746128	0.201491	0.512445	0.189151	0.294331	0.189435	0.778495	0	0	0	0	0	0	0	0	0	0	0	0	0	-1.04	-1.06
CPN1	1369	HGNC:2312	carboxypeptidase N subunit 1	5	-1.06	-3.34	9.21	-0.29	-6.73	0.69	2.99	-1.67	4.52	-2.53	0.288997	0.000894639	7.73017e-19	0.771181	4.44207e-11	0.491131	0.0028736	0.0946991	7.64407e-06	0.0117507	0.492023	0.00696516	1.84918e-16	0.839611	9.42074e-10	0.71389	0.00992129	0.309884	0.000152636	0.107267	0	0	0	0	0	0	0	0	0	0	0	0	0	-0.01	-1.13
CPN2	1370	HGNC:2313	carboxypeptidase N subunit 2	5	-1.44	-3.21	8.59	1.9	-8.22	1.73	3.03	-1.7	4.48	-2.89	0.150257	0.00141482	9.91061e-17	0.0581599	1.52735e-15	0.0850163	0.00259915	0.0903868	8.95936e-06	0.00396567	0.315567	0.00993332	1.57025e-14	0.115987	6.79641e-14	0.266764	0.00911529	0.300841	0.000172006	0.0547127	0	0	0	0	0	0	0	0	0	0	0	0	0	0.46	-1.13
CPOX	1371	HGNC:2321	coproporphyrinogen oxidase	5	2.12	1.78	0.08	2.06	0.57	0.11	-4.18	1.29	-2.01	0.15	0.0342866	0.0757388	0.935954	0.0395775	0.569973	0.909173	3.39712e-05	0.199159	0.045215	0.882533	0.105508	0.193356	0.967517	0.0849329	0.69671	0.963504	0.000211309	0.462804	0.133885	0.959681	0	0	0	0	0	0	0	0	0	0	0	0	0	1.82	-1.66
CPS1	1373	HGNC:2323	carbamoyl-phosphate synthase 1	5	-0.22	-0.08	1.52	0.2	2.37	-0.93	-0.93	-3.23	1.4	-0.7	0.825087	0.935222	0.129175	0.838113	0.0181499	0.354226	0.352768	0.00133728	0.161407	0.482505	0.913579	0.970314	0.288845	0.887733	0.048483	0.60442	0.485537	0.0298971	0.328887	0.753937	0	0	0	0	0	0	0	0	0	0	0	0	0	0.35	-1.24
CPT1A	1374	HGNC:2328	carnitine palmitoyltransferase 1A	5	-6.27	2.36	-0.6	-1.51	3.93	-1.58	-1.77	0.98	-0.93	2.32	7.54098e-10	0.0188643	0.551632	0.130483	9.74086e-05	0.113651	0.0781061	0.325466	0.355084	0.0209361	2.43045e-08	0.0694506	0.730401	0.220157	0.000544287	0.318235	0.15212	0.593209	0.548111	0.150406	0	0	0	0	0	0	0	0	0	0	0	0	0	-0.34	1.43
CPT1B	1375	HGNC:2329	carnitine palmitoyltransferase 1B	1	-2.39	-0.19	-0.19	NA	3.78	NA	-0.99	-0.54	0.1	0.24	0.0183947	0.852486	0.850606	NA	0.000257477	NA	0.324945	0.591421	0.919355	0.807659	0.0652109	0.924732	0.922517	NA	0.00127819	NA	0.456543	0.797332	0.960618	0.927349	0	0	0	0	0	0	0	0	0	0	0	0	0	0.11	-0.09
CPT2	1376	HGNC:2330	carnitine palmitoyltransferase 2	5	1.06	0.89	-4.85	-1.54	7.98	-5.66	-0.86	0.25	-1.33	2	0.289888	0.372211	1.66079e-06	0.123607	9.31861e-15	2.46779e-08	0.389477	0.800797	0.184114	0.0456937	0.492458	0.570956	4.06044e-05	0.211143	3.66662e-13	1.59989e-06	0.52202	0.913599	0.359778	0.230481	0	0	0	0	0	0	0	0	0	0	0	0	0	1.46	1.42
CR1	1378	HGNC:2334	complement C3b/C4b receptor 1 (Knops blood group)	5	-0.76	-0.04	6.46	-0.56	-3.38	-0.18	-0.6	-0.96	1.38	-0.44	0.446147	0.971108	3.75083e-10	0.576086	0.000810361	0.859423	0.546001	0.340237	0.167702	0.662015	0.646843	0.986207	2.08e-08	0.682744	0.00346605	0.940175	0.665244	0.605417	0.337096	0.855237	0	0	0	1	1	0	0	0	0	0	0	0	0	-1.32	-0.62
CR2	1380	HGNC:2336	complement C3d receptor 2	3	NA	1.99	1.08	NA	-0.22	-2.51	0.42	-2.32	2.12	-0.46	NA	0.0492365	0.282437	NA	0.822592	0.0134668	0.673405	0.021975	0.0363921	0.649887	NA	0.141312	0.485999	NA	0.885785	0.0808553	0.771363	0.136397	0.114533	0.847051	0	0	0	1	1	0	0	0	0	0	0	0	0	-0.31	-0.77
CRABP1	1381	HGNC:2338	cellular retinoic acid binding protein 1	5	-0.24	-0.64	3.32	5.93	-0.92	-0.4	-2.68	-3.01	0.3	0.63	0.810437	0.522679	0.000965525	5.40276e-09	0.359265	0.686584	0.00757684	0.00275531	0.762823	0.532017	0.904329	0.700714	0.00771914	1.251e-07	0.503877	0.85063	0.0222734	0.0435302	0.870151	0.783125	0	0	0	0	0	0	0	0	0	0	0	0	0	0.15	-2
CRABP2	1382	HGNC:2339	cellular retinoic acid binding protein 2	5	1.66	0.74	1.84	-1.55	-3.14	0.68	2.8	-3.11	1.97	-1.15	0.0983454	0.461142	0.0663191	0.121164	0.00177491	0.496051	0.00538102	0.00195605	0.0499187	0.249635	0.232855	0.651161	0.181614	0.207715	0.00680013	0.718401	0.0167356	0.0364996	0.144255	0.557239	0	0	0	0	0	0	0	0	0	0	0	0	0	-0.52	-2.62
CRAT	1384	HGNC:2342	carnitine O-acetyltransferase	5	0.42	-0.63	-0.99	-4.62	2.51	-1.96	-0.39	-0.83	-0.79	5.6	0.672726	0.531406	0.321568	4.86548e-06	0.0122225	0.0506963	0.693956	0.409165	0.427048	3.37496e-08	0.8202	0.708092	0.528296	4.49445e-05	0.0348155	0.191976	0.787016	0.665413	0.614545	4.09754e-05	0	0	0	0	0	0	0	0	0	0	0	0	0	-0.77	0.01
CREB1	1385	HGNC:2345	cAMP responsive element binding protein 1	5	2.33	-0.52	1.6	1.17	-2.97	-1.64	2.06	-2.71	3.42	-0.8	0.0201072	0.606509	0.109865	0.242649	0.00315282	0.102295	0.0397392	0.00695767	0.00067539	0.426888	0.0698142	0.767778	0.257909	0.35648	0.0111377	0.297969	0.0881979	0.0721273	0.00561735	0.714284	0	0	0	0	0	0	0	0	0	0	0	0	0	0.37	0.78
ATF2	1386	HGNC:784	activating transcription factor 2	5	2.4	-0.97	-3.33	-1.56	0.99	0.73	1.26	-0.49	-1.26	1.47	0.0167573	0.334404	0.000932302	0.120057	0.324196	0.466059	0.206741	0.627769	0.206987	0.141758	0.0603999	0.535961	0.00747803	0.206156	0.466509	0.697179	0.325175	0.81831	0.388696	0.420084	0	0	0	0	0	0	0	0	0	0	0	0	0	-0.11	1.54
CREBBP	1387	HGNC:2348	CREB binding protein	5	1.32	-0.5	-3.81	-0.92	1.99	-0.48	4.95	0.38	-4.29	-1.58	0.187736	0.619349	0.000157797	0.360526	0.0469341	0.632833	1.01148e-06	0.704151	2.1174e-05	0.1157	0.368349	0.776225	0.00182476	0.482269	0.105731	0.817858	9.94329e-06	0.865237	0.00035578	0.381818	0	0	0	0	0	0	0	0	0	0	0	0	0	-0.42	0.83
ATF6B	1388	HGNC:2349	activating transcription factor 6 beta	2	-1.29	1.16	-0.41	1.12	-0.39	0.96	-2.13	0.32	NA	1.59	0.199844	0.246781	0.682177	0.263757	0.694187	0.336354	0.0349509	0.750418	NA	0.113315	0.38573	0.439932	0.821981	0.380808	0.793459	0.58727	0.0790923	0.891667	NA	0.37754	0	0	0	0	0	0	0	0	0	0	0	0	0	0.62	-2.73
CREM	1390	HGNC:2352	cAMP responsive element modulator	1	0.78	2.1	0.08	-0.05	-0.18	-1.5	-0.13	NA	NA	-0.36	0.436208	0.0379003	0.93717	0.962382	0.855715	0.135976	0.898313	NA	NA	0.721858	0.637518	0.117123	0.9682	0.975147	0.907556	0.354165	0.934059	NA	NA	0.884635	0	0	0	0	0	0	0	0	0	0	0	0	0	1.17	0.83
CRHBP	1393	HGNC:2356	corticotropin releasing hormone binding protein	1	1.07	-2.99	0.6	NA	-2.16	NA	0.13	-2.27	5.92	-1.7	0.286277	0.00346139	0.550322	NA	0.0331426	NA	0.894206	0.0253034	3.88626e-08	0.0919212	0.489181	0.0193719	0.729299	NA	0.0797103	NA	0.931056	0.146899	1.72869e-06	0.338084	0	0	0	0	0	0	0	0	0	0	0	0	0	0.69	-1.48
CRIP1	1396	HGNC:2360	cysteine rich protein 1	5	0.8	-0.44	-0.71	-5.83	-0.55	-1.33	5.06	3.09	-1.09	-1.33	0.425507	0.659832	0.476587	9.72069e-09	0.585093	0.184081	5.91695e-07	0.00209137	0.274469	0.185043	0.62859	0.805572	0.67094	2.08051e-07	0.708398	0.424231	6.18977e-06	0.0377754	0.46463	0.477596	0	0	0	0	0	0	0	0	0	0	0	0	0	2.21	0.27
CRIP2	1397	HGNC:2361	cysteine rich protein 2	5	1.92	-3.44	-1.62	-6.23	-5.13	2.31	8.27	3.12	-1.12	0.33	0.055843	0.000637453	0.106564	9.79158e-10	4.01971e-07	0.0212423	1.0873e-15	0.00191084	0.262202	0.743721	0.154184	0.00529007	0.252541	2.96181e-08	3.81312e-06	0.108348	6.48617e-14	0.0360535	0.452081	0.895163	0	0	0	0	0	0	0	0	0	1	0	0	0	0.55	0.66
CRK	1398	HGNC:2362	CRK proto-oncogene, adaptor protein	5	5.05	-5.76	-1.98	-0.44	-1.81	2.09	4.46	-0.89	1.22	-1.68	6.14925e-07	1.4277e-08	0.0478435	0.657522	0.0701224	0.0368402	1.00261e-05	0.372092	0.221858	0.0934555	9.72099e-06	8.71258e-07	0.143625	0.750614	0.14571	0.15593	7.35064e-05	0.633282	0.406882	0.341657	0	0	0	0	0	0	0	0	0	0	0	0	1	1.16	-0.1
CRKL	1399	HGNC:2363	CRK like proto-oncogene, adaptor protein	5	5.58	-0.98	-0.88	1.33	-2.74	0.74	1.38	-2.14	1.2	-0.72	3.80571e-08	0.327273	0.380985	0.182963	0.00637646	0.462434	0.167246	0.0327002	0.229899	0.469349	8.0508e-07	0.528739	0.586427	0.286832	0.0202357	0.694471	0.27564	0.169941	0.416039	0.744107	0	0	0	0	0	0	0	0	0	0	0	0	0	3.14	-1.09
CRMP1	1400	HGNC:2365	collapsin response mediator protein 1	5	0.43	-3.98	-1.73	-1.72	-7.18	5.05	9.69	-1.59	0.56	-0.19	0.665038	7.90991e-05	0.084135	0.0869129	2.40821e-12	6.10515e-07	1.43501e-20	0.113365	0.578043	0.852863	0.815097	0.00102329	0.214469	0.159528	6.49104e-11	2.70267e-05	1.75488e-18	0.341016	0.741359	0.946577	0	0	0	0	0	0	0	0	0	0	0	0	0	-2.1	0.73
CRP	1401	HGNC:2367	C-reactive protein	5	-0.17	-0.92	6.01	1.64	-3.11	0.75	-1.26	-0.88	1.99	-1.91	0.863287	0.356914	3.53176e-09	0.101072	0.0019457	0.453877	0.209611	0.379222	0.0474461	0.0566657	0.932536	0.557255	1.66361e-07	0.180085	0.00736225	0.688153	0.328169	0.639448	0.138841	0.260105	0	0	0	0	0	0	0	0	0	0	0	0	0	-0.51	-1.94
HAPLN1	1404	HGNC:2380	hyaluronan and proteoglycan link protein 1	5	-0.38	-2.5	-0.21	0.69	-1.22	1.67	-0.86	2.38	-0.83	1.63	0.703975	0.0127126	0.834962	0.493371	0.221942	0.0958911	0.389157	0.017464	0.40935	0.103829	0.840335	0.0519114	0.914658	0.609637	0.353679	0.285627	0.521649	0.121724	0.598585	0.360683	0	0	0	0	0	0	0	0	0	1	1	0	0	-0.89	0.85
CRY2	1408	HGNC:2385	cryptochrome circadian regulator 2	3	-0.29	-1.04	0.24	-2.27	1.36	-0.06	1.61	-1.61	2.25	-0.63	0.772708	0.300642	0.811053	0.0239863	0.175137	0.95592	0.108452	0.109272	0.0255404	0.528689	0.883236	0.500435	0.901581	0.0562492	0.294551	0.981907	0.196744	0.334912	0.0891678	0.781258	0	0	0	0	0	0	0	0	0	0	0	0	0	2.05	0.71
CRYAA	1409	HGNC:2388	crystallin alpha A	1	0.42	0.22	0.67	NA	0.55	NA	-1.79	-2.9	2.73	-0.22	0.675068	0.824512	0.502917	NA	0.585719	NA	0.0763319	0.00457734	0.00733681	0.823354	0.821162	0.90941	0.693208	NA	0.708946	NA	0.149498	0.0567332	0.0349613	0.932233	0	0	0	0	0	0	0	0	0	0	0	0	0	0.12	-1.85
CRYAB	1410	HGNC:2389	crystallin alpha B	5	1.19	-2.05	0.97	3.87	-6.43	2.03	5.37	-1.43	-0.47	-1.71	0.236227	0.0412938	0.330925	0.000124847	2.80413e-10	0.0427413	1.20758e-07	0.154557	0.639917	0.0882681	0.43134	0.124458	0.538018	0.000699865	5.09867e-09	0.171196	1.51929e-06	0.403203	0.786594	0.330047	0	0	0	0	0	0	0	0	0	0	0	0	1	1.42	-1.49
CRYBB1	1414	HGNC:2397	crystallin beta B1	3	0.6	0.14	1.27	-1.37	0.27	2.53	-0.69	-1.46	-4.19	2.91	0.545981	0.886415	0.206137	0.172404	0.78618	0.0120982	0.491627	0.145247	3.7653e-05	0.00389755	0.728246	0.942416	0.396855	0.273723	0.860047	0.0751874	0.619039	0.389373	0.000561638	0.0544536	0	0	0	0	0	0	0	0	0	0	0	0	0	-1.95	-1.39
CRYBB3	1417	HGNC:2400	crystallin beta B3	1	0.02	1.17	-1.1	NA	-0.87	NA	-1.6	-1.6	3.26	-0.92	0.980382	0.244405	0.274775	NA	0.384508	NA	0.111965	0.113358	0.00151078	0.359675	0.991718	0.437049	0.477801	NA	0.527314	NA	0.201563	0.341081	0.0106309	0.65805	0	0	0	0	0	0	0	0	0	0	0	0	0	2.67	-0.49
CRYGC	1420	HGNC:2410	crystallin gamma C	1	NA	-1.58	-2.07	NA	3.15	-0.98	1.1	-0.92	NA	NA	NA	0.124222	0.0464302	NA	0.00351701	0.335266	0.278406	0.366226	NA	NA	NA	0.274451	0.141083	NA	0.0122301	0.586148	0.40541	0.6279	NA	NA	0	0	0	0	0	0	0	0	0	0	0	0	0	-0.84	1.26
CRYGD	1421	HGNC:2411	crystallin gamma D	1	NA	-1.31	0.77	NA	1.21	-0.34	-1.29	-0.41	NA	NA	NA	0.198045	0.448755	NA	0.235084	0.733749	0.204961	0.681252	NA	NA	NA	0.378996	0.647677	NA	0.368622	0.877806	0.322915	0.851762	NA	NA	0	0	0	0	0	0	0	0	0	0	0	0	0	-0.63	-0.72
CRYM	1428	HGNC:2418	crystallin mu	5	2.87	-4.28	-1.45	-1.45	-0.06	0.28	-0.25	2.65	0.66	1.74	0.00424049	2.23064e-05	0.148876	0.147032	0.949863	0.779828	0.801007	0.00833958	0.511492	0.0823019	0.0197037	0.00037023	0.317589	0.241766	0.96935	0.901127	0.866937	0.0807318	0.689089	0.32006	0	0	0	0	0	0	0	0	0	0	0	0	0	-0.49	0.92
CRYZ	1429	HGNC:2419	crystallin zeta	5	2.24	-0.78	-2.44	-3.53	0.2	-2.07	2.78	1.58	0.33	1.05	0.0254443	0.434341	0.0149084	0.000451559	0.842283	0.0386605	0.00570614	0.115679	0.741783	0.29395	0.0837942	0.628897	0.0618438	0.00207464	0.899469	0.160429	0.0175592	0.345173	0.857042	0.602744	0	0	0	0	0	0	0	0	0	0	0	0	0	0.8	2.83
CS	1431	HGNC:2422	citrate synthase	5	0.6	4.08	0.32	-1.03	3.46	-3.12	-3.17	-1.24	-0.12	0.49	0.551856	5.11445e-05	0.746258	0.302023	0.000588061	0.00188176	0.00159816	0.214588	0.904593	0.627064	0.733727	0.000721938	0.862318	0.421239	0.00262344	0.0199868	0.00600426	0.481837	0.953593	0.836798	0	0	0	0	0	0	0	0	0	0	0	0	0	0.32	-0.33
MAPK14	1432	HGNC:6876	mitogen-activated protein kinase 14	5	2.46	2.27	2.31	-1.22	-3.54	1.84	1.71	-1.53	-2.76	-0.91	0.0140526	0.0237569	0.0214518	0.224598	0.000436589	0.0657395	0.0873375	0.12785	0.00606066	0.364778	0.0527257	0.0824632	0.0806013	0.336431	0.00201758	0.226527	0.165924	0.364508	0.0305609	0.662593	0	0	0	0	0	0	0	0	0	0	0	0	0	1.55	-0.89
CSE1L	1434	HGNC:2431	chromosome segregation 1 like	5	-1.52	2.24	0.6	3.68	2.98	-1.54	-4.48	-0.62	-0.93	0.24	0.130194	0.0257959	0.549358	0.000253183	0.00305483	0.124313	9.27309e-06	0.534428	0.350699	0.81243	0.28549	0.0877018	0.728338	0.00126483	0.0108353	0.33565	6.8811e-05	0.759012	0.543955	0.928612	0	0	0	0	0	0	0	0	0	0	0	0	0	-0.43	1.07
CSF1	1435	HGNC:2432	colony stimulating factor 1	4	0.17	-1.83	-0.29	-0.39	0.23	0.06	0.84	-0.03	1.89	-0.36	0.868972	0.0675225	0.773478	0.694142	0.817886	0.954515	0.399865	0.979998	0.0599232	0.719239	0.93529	0.178567	0.878134	0.779578	0.882737	0.981059	0.531459	0.990784	0.164167	0.883834	0	0	0	0	0	0	0	0	0	0	0	0	0	1.24	0.36
CSF1R	1436	HGNC:2433	colony stimulating factor 1 receptor	5	-0.38	0.88	1.5	-0.3	-6.86	2.97	2.96	-1.24	1.99	-0.09	0.704574	0.376623	0.133664	0.763719	2.07927e-11	0.00311746	0.00322576	0.214599	0.0467684	0.930992	0.840792	0.574442	0.295149	0.833394	4.62618e-10	0.0288499	0.0109395	0.48177	0.137382	0.977614	0	0	0	0	0	0	0	0	0	0	0	0	0	-0.63	-1.6
CSK	1445	HGNC:2444	C-terminal Src kinase	5	0.75	6.5	2	2.1	-4.47	1.55	-1.46	1.08	-3.85	-1.43	0.454826	1.82954e-10	0.0460084	0.0363438	9.61183e-06	0.121565	0.144494	0.279977	0.000130415	0.154208	0.65429	2.40286e-08	0.140255	0.0791457	6.78707e-05	0.33201	0.245453	0.550249	0.00152697	0.439287	0	1	0	0	0	0	0	0	0	0	0	0	0	-1.63	-2.48
CSN1S1	1446	HGNC:2445	casein alpha s1	1	NA	-0.37	-0.59	0.32	0.04	-0.86	0.78	NA	NA	NA	NA	0.717932	0.566939	0.753967	0.969984	0.404858	0.450011	NA	NA	NA	NA	0.844014	0.743008	0.825075	0.981048	0.647336	0.580505	NA	NA	NA	0	0	0	0	0	0	0	0	0	0	0	0	0	NA	NA
CSN2	1447	HGNC:2447	casein beta	1	0.46	-0.12	-0.32	0.53	-0.06	-0.07	-0.13	NA	NA	-0.32	0.649285	0.905314	0.754391	0.599935	0.948935	0.94402	0.893431	NA	NA	0.753157	0.805548	0.953864	0.868016	0.703678	0.969049	0.977129	0.930882	NA	NA	0.90125	0	0	0	0	0	0	0	0	0	0	0	0	0	NA	NA
CSN3	1448	HGNC:2446	casein kappa	1	-0.35	-1.29	-0.45	2.91	1.37	-1.88	-1.74	NA	NA	0.42	0.729134	0.200609	0.653519	0.00438246	0.173291	0.0630606	0.0849109	NA	NA	0.672488	0.856225	0.382389	0.80494	0.0139201	0.291927	0.220759	0.162322	NA	NA	0.860074	0	0	0	0	0	0	0	0	0	0	0	0	0	-0.35	-0.87
CSNK1A1	1452	HGNC:2451	casein kinase 1 alpha 1	5	-3.16	1.09	-0.39	0.09	5.91	-5.02	-4.08	2.27	2.73	-0.11	0.00164863	0.276686	0.697569	0.928712	6.10208e-09	6.97755e-07	5.23873e-05	0.0236945	0.00649553	0.91492	0.0090737	0.473607	0.831576	0.953679	8.56321e-08	3.01024e-05	0.000309191	0.141581	0.0319928	0.972428	0	0	0	0	0	0	0	0	0	0	0	0	0	-0.05	1.87
CSNK1D	1453	HGNC:2452	casein kinase 1 delta	5	-2.95	2.01	-0.55	-0.8	4.87	-2.93	-3.93	2.32	-0.41	1.2	0.00336028	0.0450753	0.580223	0.42403	1.49779e-06	0.0035398	9.43966e-05	0.0209157	0.680693	0.229614	0.0162565	0.132356	0.751775	0.543994	1.26056e-05	0.0314814	0.000512828	0.133099	0.814901	0.536725	0	0	0	0	0	1	0	0	0	0	0	0	0	0.43	1.48
CSNK1E	1454	HGNC:2453	casein kinase 1 epsilon	5	-4.27	0.52	-1.2	-1.11	4.04	-1.66	-1.86	2.49	-0.52	1.5	2.2987e-05	0.603619	0.230304	0.26946	6.20329e-05	0.09766	0.0632263	0.013042	0.600385	0.134129	0.000231161	0.765323	0.426359	0.386642	0.000365301	0.288865	0.128438	0.102955	0.758205	0.410502	0	0	0	0	0	0	0	0	0	0	0	0	0	-1.44	1.84
CSNK1G2	1455	HGNC:2455	casein kinase 1 gamma 2	2	-7.15	1.72	2.17	NA	2.41	-1	-3.07	1.25	0.64	2.13	1.42997e-11	0.0865492	0.0310742	NA	0.0167042	0.318369	0.00242432	0.212558	0.524769	0.0345151	6.93237e-10	0.212685	0.106341	NA	0.0452533	0.57238	0.00858088	0.479368	0.700724	0.196183	0	0	0	0	0	0	0	0	0	0	0	0	0	-1.35	0.35
CSNK1G3	1456	HGNC:2456	casein kinase 1 gamma 3	5	-7.17	2.62	0.84	-0.39	1.08	-0.58	-2.25	0.7	1.08	2.7	2.61643e-12	0.00901961	0.400902	0.698198	0.28047	0.562247	0.024588	0.484136	0.278546	0.00721714	1.59383e-10	0.0397752	0.605848	0.782622	0.419625	0.768756	0.0590392	0.721757	0.468586	0.0792971	0	0	0	0	0	0	0	0	0	0	0	0	0	-0.45	1.05
CSNK2A1	1457	HGNC:2457	casein kinase 2 alpha 1	5	1.02	0.54	-1.45	-1.54	3.04	-0.69	-1.82	1.18	-1.65	0.63	0.309077	0.592198	0.147352	0.12476	0.00248949	0.490951	0.0688312	0.238934	0.0988896	0.52588	0.512851	0.755839	0.315551	0.212695	0.00909371	0.71398	0.137606	0.510757	0.234548	0.780145	0	0	0	0	0	0	0	0	0	0	0	0	0	0.32	2.49
CSNK2A2	1459	HGNC:2459	casein kinase 2 alpha 2	5	-3.02	0.73	-0.12	1.76	1.69	-1.34	-2.38	0.25	0.4	1.84	0.0026619	0.464663	0.907082	0.0791389	0.0907925	0.18073	0.0177248	0.800003	0.687081	0.0663404	0.0133554	0.653916	0.953343	0.148409	0.177566	0.420593	0.0450636	0.913485	0.819203	0.283406	0	0	0	0	0	0	0	0	0	0	0	0	0	-2.24	-0.46
CSNK2B	1460	HGNC:2460	casein kinase 2 beta	5	3.56	0.83	-0.3	1.22	1.13	0.22	-0.57	0.84	-7.83	0.13	0.000403193	0.406238	0.767589	0.221982	0.25785	0.826172	0.57067	0.403563	2.74026e-14	0.898325	0.00276764	0.60191	0.874705	0.333755	0.394413	0.923208	0.686207	0.66102	1.43705e-11	0.965268	0	0	0	0	0	0	0	0	0	0	0	0	0	1.13	0.41
VCAN	1462	HGNC:2464	versican	5	-0.29	-1.25	1.51	-4.73	-11.9	8.91	7.29	-2.23	-0.77	2.71	0.770573	0.211129	0.131939	2.86604e-06	4.01544e-29	8.09752e-18	1.1385e-12	0.0262231	0.444569	0.00691967	0.882704	0.395515	0.292719	2.85132e-05	2.2335e-26	5.65112e-15	4.219e-11	0.15025	0.630919	0.0782961	0	0	0	0	0	1	0	0	0	1	1	0	0	-0.99	-2.18
NCAN	1463	HGNC:2465	neurocan	3	0.75	-1.19	-1.07	2.42	-1.14	2.01	0	-0.3	NA	-0.72	0.457823	0.23867	0.289288	0.0173606	0.257364	0.047171	0.997481	0.762739	NA	0.470827	0.65722	0.430041	0.493404	0.0433745	0.393818	0.182768	0.998053	0.896241	NA	0.744797	0	0	0	0	0	1	0	0	0	1	1	0	0	2.11	NA
CSPG4	1464	HGNC:2466	chondroitin sulfate proteoglycan 4	5	-1.75	-6.86	2.16	4.3	-7.32	2.95	5.61	0.57	1.11	-0.5	0.0805185	1.98747e-11	0.0311385	2.07485e-05	9.36109e-13	0.00333686	3.23876e-08	0.566901	0.268651	0.617734	0.20134	3.87331e-09	0.106471	0.000153033	2.70808e-11	0.0301511	4.65415e-07	0.781525	0.458363	0.830371	0	0	0	0	0	1	0	0	0	0	0	0	0	-2.37	-0.13
CSRP1	1465	HGNC:2469	cysteine and glycine rich protein 1	5	2.46	-2.16	-0.96	-2.05	-9.32	4.58	10.08	-2.48	-1.19	1.15	0.0140175	0.0310097	0.339707	0.040556	3.13925e-19	5.91117e-06	5.82345e-22	0.0134426	0.234709	0.250589	0.052628	0.101049	0.54575	0.0866242	2.27308e-17	0.000186022	8.28081e-20	0.104584	0.421833	0.558239	0	0	0	0	0	0	0	0	0	0	1	0	0	-0.08	-1.28
CSRP2	1466	HGNC:2470	cysteine and glycine rich protein 2	5	2.66	-3.69	-1.28	-0.4	-8.51	6.4	5.4	-1.16	-1.37	2.83	0.00796886	0.000246545	0.200563	0.692232	1.77758e-16	3.48466e-10	1.02883e-07	0.244573	0.172442	0.00486608	0.0332441	0.00251605	0.389195	0.778268	9.10135e-15	3.28111e-08	1.3202e-06	0.516753	0.343025	0.0621231	0	0	0	0	0	0	0	0	0	0	0	0	0	0.43	-1.64
SLC25A10	1468	HGNC:10980	solute carrier family 25 member 10	5	-2.97	0.68	-2.28	0.98	6.37	-0.52	-4.51	-1.96	1.71	1.3	0.00310436	0.499291	0.0232088	0.326601	4.22619e-10	0.604523	7.91102e-06	0.050145	0.0874798	0.194867	0.0151889	0.682227	0.0853884	0.446882	7.36693e-09	0.797516	5.99404e-05	0.217883	0.215328	0.49156	0	0	0	0	0	0	0	0	0	0	0	0	0	-0.36	1.61
CST1	1469	HGNC:2473	cystatin SN	3	1.16	0.36	-1.19	NA	1.27	-1.85	-0.82	-0.74	NA	2.17	0.246177	0.719371	0.234472	NA	0.205086	0.0651336	0.415763	0.457419	NA	0.0313263	0.443522	0.845048	0.431068	NA	0.332799	0.225422	0.547177	0.701522	NA	0.186073	0	0	0	0	0	0	0	0	0	0	0	0	0	-0.77	0.21
CST2	1470	HGNC:2474	cystatin SA	1	0.09	-1.53	-0.23	-2.65	1.52	-2.33	4.32	NA	NA	-0.05	0.927067	0.129205	0.815075	0.00947118	0.132809	0.0222002	3.97757e-05	NA	NA	0.963595	0.964796	0.282006	0.903745	0.0266108	0.238437	0.111556	0.000242723	NA	NA	0.99035	0	0	0	0	0	0	0	0	0	0	0	0	0	NA	0.51
CST3	1471	HGNC:2475	cystatin C	5	1.62	-0.61	-0.12	-3.99	1.81	-0.98	2.81	-0.62	-0.01	-1.96	0.106264	0.539304	0.901671	7.60068e-05	0.0703087	0.329281	0.00506527	0.534001	0.99246	0.0500134	0.246733	0.713657	0.950439	0.000457966	0.146048	0.580732	0.015891	0.75886	0.997364	0.24211	0	0	0	0	0	0	0	0	0	0	0	0	0	2.29	0.19
CST4	1472	HGNC:2476	cystatin S	3	0.17	-0.48	-0.67	0.56	1.99	-2.03	0.93	-2.51	NA	0.93	0.868236	0.628407	0.502833	0.576691	0.0482157	0.0433242	0.354183	0.0126708	NA	0.351033	0.935017	0.78303	0.693328	0.683229	0.108042	0.172773	0.486991	0.10158	NA	0.65077	0	0	0	0	0	0	0	0	0	0	0	0	0	-1.55	0.07
CST5	1473	HGNC:2477	cystatin D	2	-0.21	-0.48	-0.33	0.28	4.18	-2.85	-0.88	NA	NA	-0.38	0.83266	0.632919	0.741073	0.782605	5.42937e-05	0.00507987	0.38163	NA	NA	0.705107	0.916556	0.786381	0.859746	0.848255	0.000325683	0.0405569	0.514492	NA	NA	0.87802	0	0	0	0	0	0	0	0	0	0	0	0	0	0.28	-0.81
CST6	1474	HGNC:2478	cystatin E/M	4	1.78	-4.77	1.68	-1.71	-2.29	0.77	4.12	-1.42	0.34	1.19	0.0755658	2.93731e-06	0.0948355	0.0875476	0.0228134	0.442203	4.96017e-05	0.156444	0.734727	0.233188	0.191883	7.15554e-05	0.232608	0.160384	0.0585993	0.678693	0.000294313	0.405537	0.852349	0.540189	0	0	0	0	0	0	0	0	0	0	0	0	0	1.58	-1.77
CSTA	1475	HGNC:2481	cystatin A	5	2.06	3.66	5.41	0.78	-2.77	-1.6	-4.84	1.21	-0.83	0.27	0.0401337	0.000281431	1.00232e-07	0.435505	0.00585209	0.109999	1.76025e-06	0.228083	0.406221	0.790593	0.11961	0.00278732	3.51389e-06	0.555785	0.0188304	0.312059	1.61123e-05	0.497799	0.595321	0.921789	0	0	0	0	0	0	0	0	0	1	1	0	0	2.28	-2.15
CSTB	1476	HGNC:2482	cystatin B	5	4.19	-0.89	3.6	3.01	-1.76	-0.57	-4.47	1.61	0.6	-1.16	3.25942e-05	0.371483	0.000344963	0.00274719	0.0784876	0.566082	9.54668e-06	0.108535	0.550323	0.245134	0.000314456	0.570129	0.00342437	0.00943621	0.159042	0.77089	7.0499e-05	0.333601	0.721123	0.552371	0	0	0	0	0	0	0	0	0	0	0	0	0	3.52	-1.31
CSTF1	1477	HGNC:2483	cleavage stimulation factor subunit 1	5	2.38	0.81	-2.4	0.15	2.57	1.58	-3.95	-0.06	-1.18	0.8	0.0175624	0.419702	0.0166876	0.880628	0.0102987	0.113568	9.05141e-05	0.953109	0.238645	0.422612	0.0627961	0.614996	0.0671467	0.91836	0.0302364	0.318076	0.000495478	0.979904	0.426062	0.709968	0	0	0	0	0	0	0	0	0	0	0	0	0	-0.08	-0.23
CSTF2	1478	HGNC:2484	cleavage stimulation factor subunit 2	5	4.79	0.5	-1.28	0.86	2.37	-0.75	-2.34	-2.94	2.73	-1.85	2.16544e-06	0.617023	0.201557	0.389944	0.0181259	0.453556	0.0198639	0.00346077	0.00662327	0.0649188	2.89596e-05	0.774597	0.390565	0.511295	0.04844	0.688105	0.0494234	0.0488757	0.0324775	0.280192	0	0	0	0	0	0	0	0	0	0	0	0	0	2.27	1.03
CSTF3	1479	HGNC:2485	cleavage stimulation factor subunit 3	5	-0.26	4.6	-1.98	1.14	1.15	0.93	-2.92	-0.44	-1.47	0.07	0.791614	5.17187e-06	0.0486469	0.252874	0.250429	0.35205	0.00367296	0.661956	0.141282	0.944533	0.894563	0.000114244	0.145393	0.36845	0.386249	0.602267	0.0121725	0.839507	0.300477	0.983413	0	0	0	0	0	0	0	0	0	0	0	0	0	0.53	0.39
CTBS	1486	HGNC:2496	chitobiase	5	2.36	2.32	3.91	-3.22	0	-1.55	-1.64	-1.85	0.49	0.11	0.0188473	0.0204619	0.000103855	0.00137403	0.997391	0.121585	0.10186	0.065539	0.626935	0.916272	0.0664912	0.0734742	0.00129289	0.00525222	0.998043	0.331987	0.187429	0.251725	0.778318	0.973013	0	0	0	0	0	0	0	0	0	0	0	0	0	1.96	-1.86
CTBP1	1487	HGNC:2494	C-terminal binding protein 1	5	4.02	-1.78	-1.14	0.63	0.05	-0.84	1.92	-1.2	1.98	-2.59	6.76544e-05	0.0761534	0.254644	0.53022	0.957577	0.401724	0.0556491	0.230001	0.047984	0.00981211	0.000590517	0.194332	0.455855	0.641906	0.974216	0.644409	0.115993	0.499501	0.139758	0.0956858	0	0	0	0	0	0	0	0	0	0	0	0	0	-0.31	3.37
CTBP2	1488	HGNC:2495	C-terminal binding protein 2	5	2.96	-2.46	-1.6	0.23	1.97	-0.93	1.1	0.73	-0.2	-2.11	0.00318661	0.0140755	0.10948	0.819233	0.0496423	0.354278	0.272412	0.465609	0.840323	0.0349453	0.015513	0.0559273	0.257401	0.875086	0.110651	0.604423	0.399535	0.707218	0.916782	0.197152	0	0	0	0	0	0	0	0	0	0	0	0	0	0.37	2.25
CTF1	1489	HGNC:2499	cardiotrophin 1	4	0.78	-4.43	1.18	-1.99	-1.02	-0.63	4.65	-1.51	3.8	-1.62	0.432934	1.20242e-05	0.236904	0.0472769	0.307089	0.527771	4.51921e-06	0.132938	0.000164673	0.105306	0.634806	0.000222154	0.434295	0.0982915	0.449074	0.742673	3.66482e-05	0.370456	0.00185401	0.362907	0	0	0	0	0	0	0	0	0	0	0	0	0	1.38	-0.7
CTGF	1490	HGNC:2500	connective tissue growth factor	4	-0.39	-3.24	0.28	1.3	-7.09	6.97	5.16	-0.36	-1.82	-0.69	0.694896	0.00129438	0.778172	0.194131	5.66401e-12	1.17442e-11	3.79855e-07	0.717937	0.0699805	0.490739	0.83386	0.00928738	0.881249	0.300469	1.4203e-10	1.65873e-09	4.15496e-06	0.873751	0.183159	0.757445	0	0	0	0	0	0	0	0	1	1	1	0	0	-0.23	-2.17
CTH	1491	HGNC:2501	cystathionine gamma-lyase	5	0.99	-2.38	-0.88	-0.4	2.97	-2.06	1.91	-0.14	-0.78	-1.04	0.323193	0.0178563	0.381107	0.687018	0.00307668	0.040206	0.0573165	0.886542	0.436355	0.29986	0.528435	0.0667772	0.586392	0.774654	0.0109002	0.163975	0.11866	0.95384	0.622632	0.607882	0	0	0	0	0	0	0	0	0	0	0	0	0	-1.26	0
CTNNA1	1495	HGNC:2509	catenin alpha 1	5	0.43	-5.05	-4.06	-0.8	6.66	-3.87	-1.73	4.67	0.26	1.86	0.665853	6.09181e-07	5.61512e-05	0.424028	7.08367e-11	0.000120306	0.0847632	3.8904e-06	0.79662	0.0637251	0.815752	1.98939e-05	0.000779346	0.544057	1.43278e-09	0.0023437	0.162116	0.00115243	0.889358	0.277108	0	0	0	0	0	0	0	0	0	0	1	0	1	1.21	1.84
CTNNA2	1496	HGNC:2510	catenin alpha 2	5	1.4	-5.5	-3.04	-0.46	6.7	-3.91	-0.67	1.6	1.34	0.79	0.160942	5.86165e-08	0.00251809	0.644235	5.34944e-11	0.000105452	0.503186	0.110999	0.179377	0.428632	0.330607	2.86746e-06	0.0164107	0.739235	1.11899e-09	0.00209562	0.628546	0.337411	0.353014	0.715133	0	0	0	0	0	0	0	0	0	0	1	0	1	0.59	2.22
CTNNB1	1499	HGNC:2514	catenin beta 1	5	-0.96	-5.67	-3.19	0.49	4.61	-2.24	-0.56	1.52	1.09	3.05	0.338903	2.32075e-08	0.0015224	0.621834	5.13495e-06	0.0254364	0.576996	0.129535	0.277437	0.0023671	0.546292	1.29224e-06	0.0110358	0.720721	3.84791e-05	0.122375	0.691841	0.366053	0.467905	0.0399152	1	0	0	0	0	0	0	0	0	0	1	0	0	0.35	2.38
CTNND1	1500	HGNC:2515	catenin delta 1	5	1.79	-4.56	-4.46	-0.79	4.52	-2.85	0.25	3.57	-0.11	1.24	0.0737645	6.24561e-06	1.01227e-05	0.430225	7.6187e-06	0.0045247	0.802949	0.00039423	0.909208	0.215324	0.188709	0.00013452	0.000186271	0.550322	5.48089e-05	0.0374868	0.868117	0.0153659	0.956031	0.517982	0	0	0	0	0	0	0	0	0	0	1	0	0	1.65	1.45
CTNND2	1501	HGNC:2516	catenin delta 2	2	0.37	2.74	-1	-3.76	3.39	-1.32	0.42	-0.39	NA	-0.6	0.708508	0.00661727	0.320171	0.000218289	0.000837135	0.188162	0.677792	0.700493	NA	0.552342	0.843842	0.0315037	0.527065	0.00111771	0.00356438	0.429878	0.774719	0.863878	NA	0.795208	0	0	0	0	0	0	0	0	0	0	1	0	0	0.36	2.15
CTPS1	1503	HGNC:2519	CTP synthase 1	5	1.07	2.04	0.44	7.8	-0.28	-2.22	-1.38	-2.43	-1.08	-1.03	0.287094	0.0417276	0.657874	3.38276e-14	0.778257	0.0266228	0.169071	0.015408	0.279404	0.303495	0.489786	0.12539	0.807938	4.59792e-12	0.854205	0.125838	0.277638	0.113538	0.469395	0.611168	1	0	0	0	0	0	0	0	0	0	0	0	0	1.05	-2.2
CTRB1	1504	HGNC:2521	chymotrypsinogen B1	1	NA	-2.43	1.38	NA	-0.37	NA	-0.29	-0.52	2.77	NA	NA	0.0185614	0.17279	NA	0.712664	NA	0.775801	0.608495	0.00792538	NA	NA	0.0685864	0.350871	NA	0.805995	NA	0.848593	0.806675	0.0370918	NA	0	0	0	0	0	0	0	0	0	0	0	0	0	-0.43	0.01
CTSB	1508	HGNC:2527	cathepsin B	5	2.81	0.48	5.12	3.03	-3.75	0.46	-4.56	0.94	1.16	-1.1	0.00507558	0.630752	4.33469e-07	0.00253634	0.000195971	0.643772	6.49049e-06	0.347159	0.244634	0.273697	0.0228716	0.784496	1.26818e-05	0.00881026	0.00101442	0.824896	5.03951e-05	0.612216	0.433571	0.580531	0	0	0	0	0	0	0	0	0	0	0	1	0	2.39	-2.71
CTSD	1509	HGNC:2529	cathepsin D	5	3.44	1.03	0.97	-0.13	-2.33	2.32	-3.28	-0.67	1.87	0.04	0.000620512	0.302541	0.331789	0.895764	0.0200399	0.0209529	0.00110443	0.505131	0.0618633	0.97119	0.00397996	0.50235	0.538848	0.929053	0.0524665	0.107659	0.00436524	0.738288	0.168187	0.992778	0	0	0	0	0	0	0	0	0	1	0	0	0	1.84	-2.69
CTSE	1510	HGNC:2530	cathepsin E	2	0.64	0.25	0.98	NA	-0.36	-1.42	-0.25	1.37	NA	-1.39	0.522596	0.80445	0.330138	NA	0.722574	0.158562	0.799687	0.174583	NA	0.166052	0.711075	0.896942	0.537527	NA	0.812921	0.389721	0.865968	0.430159	NA	0.454267	0	0	0	0	0	0	0	0	0	0	0	0	0	-0.02	-0.95
CTSG	1511	HGNC:2532	cathepsin G	5	0.79	-2.53	12.88	1.73	-5.65	-1.24	-0.39	2.18	-0.49	-3.49	0.432084	0.011757	3.36468e-33	0.0842603	2.63994e-08	0.215223	0.697931	0.0293522	0.627772	0.000514728	0.634119	0.0489018	4.10491e-29	0.155945	3.27304e-07	0.464762	0.790424	0.15932	0.778581	0.0157018	0	0	0	1	0	0	0	0	0	1	0	0	0	0.22	0.11
CTSH	1512	HGNC:2535	cathepsin H	5	2.87	2.74	-0.26	-3.3	-1.59	1.28	0.4	-2.48	-0.34	1.36	0.00430261	0.00633308	0.795555	0.00104259	0.112538	0.202717	0.685864	0.0133861	0.737135	0.175083	0.0199366	0.0305357	0.892239	0.00416955	0.210344	0.450972	0.780517	0.104282	0.854048	0.465547	0	0	0	0	0	0	0	0	0	0	0	0	0	-0.45	-0.31
CTSK	1513	HGNC:2536	cathepsin K	4	2.79	-1.08	1.32	-2.11	-6.99	5.22	3.4	-3.02	NA	0.98	0.00543885	0.278999	0.18875	0.0357744	1.09148e-11	2.88782e-07	0.000746827	0.00265304	NA	0.329973	0.0241623	0.476486	0.372673	0.0781007	2.57846e-10	1.43352e-05	0.00312024	0.0426538	NA	0.636916	0	0	0	0	0	0	0	0	0	0	0	1	0	-0.17	-3.75
CTSL	1514	HGNC:2537	cathepsin L	5	2.83	1.25	5.23	2.33	-5.44	1.21	-2.1	-2.48	2.2	-0.66	0.00478547	0.213043	2.45094e-07	0.0203482	8.19439e-08	0.226482	0.0363832	0.0134089	0.0284737	0.506749	0.0217581	0.398237	7.76661e-06	0.0493544	9.08286e-07	0.476669	0.0817437	0.10439	0.0965008	0.767999	0	0	0	0	0	0	0	0	0	0	0	1	0	1.22	-3.55
CTSV	1515	HGNC:2538	cathepsin V	4	1.85	1.33	1.51	2.41	-1.22	0.82	-4.68	0.97	0.21	-0.63	0.0654849	0.183706	0.131865	0.0161771	0.224682	0.411708	3.80026e-06	0.332551	0.833596	0.526505	0.172653	0.359993	0.29266	0.0408271	0.356745	0.65362	3.14222e-05	0.599026	0.91224	0.78031	0	0	0	0	0	0	0	0	0	0	0	0	0	1.89	-2.68
CTSO	1519	HGNC:2542	cathepsin O	3	1.62	0.9	-0.7	-2.59	-0.12	0.94	-0.31	0.56	-0.21	0.27	0.106909	0.367642	0.482937	0.0099125	0.905243	0.348951	0.760396	0.57822	0.832087	0.786528	0.24759	0.566754	0.67629	0.0275915	0.940282	0.600081	0.83721	0.788234	0.91129	0.919167	0	0	0	0	0	0	0	0	0	0	0	0	0	1.47	-1.37
CTSS	1520	HGNC:2545	cathepsin S	5	1.92	5.25	0.73	2.58	-3.02	-0.66	-4.04	0.26	1.67	0.02	0.0557542	2.2008e-07	0.465168	0.0101442	0.00268325	0.510908	6.16895e-05	0.798195	0.0952843	0.981488	0.154159	8.71879e-06	0.661582	0.0280574	0.00968296	0.7295	0.000356017	0.913092	0.229105	0.99501	0	0	0	0	0	0	0	0	0	0	0	1	0	1	-3.65
CTSW	1521	HGNC:2546	cathepsin W	3	-0.78	4.9	0.05	1.16	-2.45	-2.26	0.06	0.73	-0.94	-1.24	0.43757	1.81597e-06	0.963722	0.247601	0.0152224	0.0246556	0.952918	0.463964	0.349536	0.216264	0.638386	4.78046e-05	0.98101	0.362078	0.0419447	0.119834	0.969809	0.706258	0.542997	0.519624	0	0	0	0	0	0	0	0	0	0	0	0	0	-0.23	0.18
CTSZ	1522	HGNC:2547	cathepsin Z	5	3.17	3.7	1.85	-0.19	-5.11	1.41	-1.79	-1.66	1.59	1.01	0.00160808	0.000241512	0.0648408	0.84579	4.43416e-07	0.158353	0.0741101	0.0976673	0.11227	0.314258	0.00887152	0.00247514	0.178649	0.893063	4.1643e-06	0.389369	0.145988	0.314901	0.254935	0.622314	0	0	0	0	0	1	0	1	0	0	0	0	0	3.1	-2.43
CUX1	1523	HGNC:2557	cut like homeobox 1	5	-2.85	2.05	-2.25	1.79	0.49	-0.81	-0.33	0.76	-2.41	2.91	0.00461034	0.0413004	0.0248362	0.0737251	0.624379	0.420304	0.745141	0.449804	0.0161551	0.00372527	0.0210854	0.124447	0.0898316	0.140625	0.739645	0.660724	0.825916	0.696787	0.0633241	0.052837	0	0	0	0	0	1	0	0	0	0	0	0	0	-0.19	1.42
CXADR	1525	HGNC:2559	CXADR, Ig-like cell adhesion molecule	5	-4.39	-2.4	-2.02	5.56	4.39	-2.48	-1.89	-1.13	0.69	2.61	1.36044e-05	0.0165769	0.0440214	4.26136e-08	1.34404e-05	0.0134873	0.0586665	0.257721	0.488659	0.00925101	0.000146834	0.0632256	0.135862	7.61083e-07	9.23472e-05	0.0809376	0.12078	0.529335	0.668451	0.092594	1	0	0	0	0	0	0	0	0	0	1	0	0	-1.66	0.69
CYB5A	1528	HGNC:2570	cytochrome b5 type A	5	-2.07	-1.49	0.18	-6.27	-0.18	-0.09	2.04	3.88	0.99	0.59	0.0391099	0.137442	0.855631	7.57375e-10	0.855235	0.928905	0.042173	0.000119228	0.323133	0.552278	0.117189	0.295027	0.92517	2.36617e-08	0.907519	0.970117	0.0925082	0.00771987	0.514904	0.795304	0	0	0	0	0	0	0	1	0	0	0	0	0	-1.03	2.84
CYB561	1534	HGNC:2571	cytochrome b561	2	-3.03	-1.14	-1.86	NA	2.9	-1.91	-0.59	3.68	NA	0.37	0.00277193	0.255716	0.0643868	NA	0.00421417	0.0577289	0.557907	0.000307619	NA	0.711953	0.0138063	0.450344	0.177921	NA	0.0142416	0.208112	0.675911	0.0134501	NA	0.880765	0	0	0	0	0	0	0	0	0	0	0	0	0	-1.32	2.37
CYBA	1535	HGNC:2577	cytochrome b-245 alpha chain	5	-5.37	6.56	7.9	1.99	-4.3	-1.5	-4.48	1.18	1.27	-0.01	1.16422e-07	1.31262e-10	1.6042e-14	0.0471919	2.00926e-05	0.133738	8.95014e-06	0.239583	0.2043	0.988155	2.16041e-06	1.82303e-08	1.68717e-12	0.098154	0.00013312	0.350568	6.67793e-05	0.511499	0.385029	0.996196	0	0	0	0	0	0	0	1	0	0	0	0	0	-0.92	-1.74
CYBB	1536	HGNC:2578	cytochrome b-245 beta chain	5	-4.54	7.67	8.51	2.86	-4.13	-0.16	-5.41	0.87	0.41	-2.24	6.93787e-06	8.34249e-14	1.77589e-16	0.00443654	4.13268e-05	0.869532	9.60468e-08	0.386498	0.679106	0.0256863	8.09651e-05	4.03209e-11	2.70823e-14	0.0140748	0.000255155	0.94548	1.23637e-06	0.646473	0.814175	0.166947	0	0	0	0	0	0	0	1	0	0	0	0	0	-1.25	-2.68
CYC1	1537	HGNC:2579	cytochrome c1	5	-3.91	1.05	-0.49	2.66	5.29	-4.97	-2.28	-0.44	1.16	0.74	0.000103253	0.294861	0.624785	0.00810734	1.75387e-07	9.10594e-07	0.0228361	0.657871	0.244985	0.462202	0.000861803	0.4936	0.785165	0.0233751	1.80354e-06	3.77737e-05	0.0555746	0.836655	0.433806	0.739828	0	0	0	0	0	0	0	0	0	0	0	0	0	-0.25	-0.11
CYLC2	1539	HGNC:2583	cylicin 2	1	NA	-0.64	1.57	NA	-0.83	NA	0.71	1.17	-0.71	-1.94	NA	0.526342	0.122042	NA	0.411326	NA	0.48178	0.244592	0.477603	0.0568117	NA	0.703906	0.278197	NA	0.553181	NA	0.609527	0.516699	0.65848	0.259989	0	0	0	0	0	0	0	0	0	0	0	0	0	0	1.98
CYLD	1540	HGNC:2584	CYLD lysine 63 deubiquitinase	5	1.71	5.86	1.09	0.25	-3.55	0.24	-0.47	-0.79	-1.76	-0.31	0.0870213	8.48074e-09	0.276847	0.798986	0.000427366	0.808199	0.638155	0.43104	0.0790991	0.754345	0.212798	5.66148e-07	0.4799	0.861016	0.00197944	0.91528	0.74338	0.682532	0.200392	0.901605	0	1	0	0	0	0	0	0	0	0	0	0	0	-0.19	-3.38
CYP1B1	1545	HGNC:2597	cytochrome P450 family 1 subfamily B member 1	5	-2.4	1.1	2.86	3.02	-5.6	3.09	0.36	-1.88	0.21	0.38	0.0167728	0.270111	0.00442837	0.00268053	3.651e-08	0.00210715	0.715399	0.0612848	0.831253	0.706035	0.0604372	0.465983	0.0253287	0.0092406	4.38873e-07	0.0214586	0.802625	0.241732	0.911078	0.878726	0	0	0	0	0	0	0	1	0	0	1	0	0	-2.02	-2.32
CYP2A6	1548	HGNC:2610	cytochrome P450 family 2 subfamily A member 6	1	1.07	0.07	0.46	0.51	4.26	-2.72	-1.43	NA	NA	-1.33	0.284995	0.943822	0.648606	0.608118	3.96619e-05	0.00756437	0.156073	NA	NA	0.187287	0.487922	0.974551	0.801072	0.710093	0.000245495	0.0541277	0.260989	NA	NA	0.480729	0	0	0	0	0	0	0	0	0	0	0	0	0	1.87	0.69
CYP2A7	1549	HGNC:2611	cytochrome P450 family 2 subfamily A member 7	1	0.91	0.12	0.64	0.78	3.94	-2.15	-2.11	NA	NA	-1.09	0.364768	0.903197	0.525063	0.438507	0.00013605	0.0333785	0.0365839	NA	NA	0.277666	0.570058	0.95238	0.711594	0.558663	0.000732445	0.146613	0.0821642	NA	NA	0.58466	0	0	0	0	0	0	0	0	0	0	0	0	0	1.64	-0.11
CYP2J2	1573	HGNC:2634	cytochrome P450 family 2 subfamily J member 2	3	-0.36	-0.19	-1.28	-0.64	-0.07	-1.48	-1.93	1.24	1.42	3.55	0.718439	0.852907	0.200913	0.524802	0.947687	0.140421	0.0543485	0.215764	0.156052	0.000442227	0.849927	0.924939	0.389626	0.637042	0.968502	0.361928	0.113884	0.483471	0.321727	0.0141664	0	0	0	0	0	0	0	1	0	0	0	0	0	1.5	2.25
CYP3A5	1577	HGNC:2638	cytochrome P450 family 3 subfamily A member 5	2	NA	-0.41	-1.17	NA	1.78	-0.74	-3.16	-0.98	3.05	1.64	NA	0.682274	0.24278	NA	0.0770722	0.459332	0.00200805	0.328187	0.00286056	0.104348	NA	0.819801	0.441024	NA	0.156771	0.691475	0.00728463	0.595328	0.0172848	0.361555	0	0	0	0	0	0	0	0	0	0	0	0	0	0.94	0.79
CYP4A11	1579	HGNC:2642	cytochrome P450 family 4 subfamily A member 11	1	0.33	-1.83	0.66	NA	-0.01	NA	-1.38	0.01	2.35	-0.05	0.738423	0.0697834	0.510383	NA	0.993595	NA	0.169744	0.993853	0.0207823	0.958257	0.862779	0.182747	0.699468	NA	0.995221	NA	0.278519	0.996966	0.0766377	0.987958	0	0	0	0	0	0	0	0	0	0	0	0	0	-0.61	0.28
CYP4B1	1580	HGNC:2644	cytochrome P450 family 4 subfamily B member 1	1	NA	0.18	1.3	NA	2.13	-4.7	0.2	-1.64	NA	2.22	NA	0.856301	0.196275	NA	0.0366327	1.10754e-05	0.84313	0.104667	NA	0.0291541	NA	0.926707	0.383559	NA	0.0864561	0.000314351	0.896889	0.327402	NA	0.178948	0	0	0	0	0	0	0	0	0	0	0	0	0	-2.84	0.44
CYP8B1	1582	HGNC:2653	cytochrome P450 family 8 subfamily B member 1	1	-4.29	1.75	0.81	NA	1.26	NA	-0.41	-1.26	0.57	0.19	4.67354e-05	0.083364	0.420578	NA	0.209897	NA	0.682479	0.209384	0.567363	0.851152	0.000428838	0.206878	0.62414	NA	0.338096	NA	0.778403	0.475467	0.733992	0.945456	0	0	0	0	0	0	0	0	0	0	0	0	0	-0.77	-0.8
CYP11A1	1583	HGNC:2590	cytochrome P450 family 11 subfamily A member 1	1	NA	-1	1.63	NA	-0.21	-2.4	2.54	0.21	NA	-0.15	NA	0.321605	0.110455	NA	0.838257	0.0204368	0.0145906	0.838022	NA	0.877695	NA	0.522235	0.258797	NA	0.896578	0.105925	0.0382975	0.929924	NA	0.957938	0	0	0	0	0	0	0	0	0	0	0	0	0	0.28	1.45
CYP17A1	1586	HGNC:2593	cytochrome P450 family 17 subfamily A member 1	1	0.19	-1.5	0.11	NA	3.65	NA	-3.35	-1.16	2.78	-0.49	0.846007	0.137831	0.910584	NA	0.000423799	NA	0.00113575	0.248543	0.00646551	0.624408	0.92434	0.295496	0.955131	NA	0.00196441	NA	0.00446739	0.521143	0.0318923	0.834905	0	0	0	0	0	0	0	0	0	0	0	0	0	-0.54	-0.06
CYP24A1	1591	HGNC:2602	cytochrome P450 family 24 subfamily A member 1	3	1.84	-0.92	2.83	0.46	-0.42	-3	-3.72	2.48	2.91	-1.36	0.0670889	0.358233	0.00505993	0.644604	0.672897	0.00299587	0.000243738	0.0139041	0.00397249	0.174914	0.175925	0.558233	0.0280087	0.739497	0.776595	0.028075	0.00117073	0.106565	0.0221005	0.465301	0	0	0	0	0	0	0	0	0	0	0	0	0	1.89	-0.54
CYP26A1	1592	HGNC:2603	cytochrome P450 family 26 subfamily A member 1	1	2.24	-2.12	-0.42	NA	1.01	NA	-0.97	0.47	0.49	NA	0.0303817	0.0397277	0.677079	NA	0.319009	NA	0.33608	0.642209	0.625829	NA	0.0962143	0.121006	0.818424	NA	0.461869	NA	0.468421	0.827483	0.777817	NA	0	0	0	0	0	0	0	0	0	0	0	0	0	-0.21	0.74
CYP27A1	1593	HGNC:2605	cytochrome P450 family 27 subfamily A member 1	5	0.62	1.76	-2.05	2.76	-1.84	-0.05	-1.29	-0.78	2.7	0.99	0.538076	0.0787203	0.0411812	0.00602305	0.0657871	0.956899	0.198435	0.43641	0.0071205	0.322616	0.72284	0.19895	0.129889	0.0181978	0.138584	0.981979	0.314946	0.685539	0.0343079	0.629117	0	0	0	0	0	0	0	0	0	0	0	0	0	0.81	-0.54
CYP27B1	1594	HGNC:2606	cytochrome P450 family 27 subfamily B member 1	1	-1.72	-1.24	0.36	NA	-0.36	NA	-0.24	-2.58	5.59	-0.76	0.0897718	0.219793	0.717083	NA	0.720493	NA	0.808736	0.0116736	2.95121e-07	0.449797	0.21824	0.40639	0.844768	NA	0.811475	NA	0.872445	0.0972038	1.01051e-05	0.731447	0	0	0	0	0	0	0	0	0	0	0	0	0	-0.85	-0.47
CYP51A1	1595	HGNC:2649	cytochrome P450 family 51 subfamily A member 1	5	-5.66	-2.17	-2.1	0.22	4.9	-1.15	-2.26	-1.23	3.51	3.79	2.53781e-08	0.0304338	0.036454	0.826137	1.26154e-06	0.250098	0.0241859	0.218145	0.000486715	0.000165666	5.59232e-07	0.0994674	0.119201	0.879588	1.08105e-05	0.504705	0.0582108	0.486688	0.00434944	0.00759	0	0	0	0	0	0	0	1	0	0	0	0	0	-2.42	0.97
DAB2	1601	HGNC:2662	DAB2, clathrin adaptor protein	5	2.73	-0.19	-1.68	-0.68	-7.32	4.42	4.25	-1.07	1.58	-0.09	0.00656461	0.84665	0.0935833	0.494394	9.45957e-13	1.19462e-05	2.56473e-05	0.286863	0.115474	0.927841	0.0283411	0.921047	0.23051	0.610684	2.73011e-11	0.000334268	0.000165597	0.556764	0.259609	0.976671	0	0	0	0	0	0	0	0	0	0	0	0	0	1.59	-2.52
DACH1	1602	HGNC:2663	dachshund family transcription factor 1	5	-1.68	-2.36	-0.57	-5.05	2.32	0.01	2.25	-1.04	3.12	0.86	0.0944045	0.0188764	0.567339	6.64831e-07	0.0208238	0.991003	0.0247596	0.299805	0.00195978	0.389985	0.225961	0.0694741	0.743372	8.30325e-06	0.0541712	0.996885	0.0593698	0.570481	0.0128469	0.681856	0	0	0	0	0	0	0	0	0	0	0	0	0	-1.47	1.78
DAD1	1603	HGNC:2664	defender against cell death 1	5	-8.35	3.65	4	-0.34	2.3	-2.39	-3.09	-0.04	1.43	0.79	6.37215e-16	0.000285692	7.22719e-05	0.734743	0.0218103	0.0173514	0.00212335	0.97045	0.152943	0.430283	1.02972e-13	0.00281568	0.000955274	0.811162	0.0563898	0.0957032	0.00763944	0.987112	0.317154	0.716903	0	0	0	0	0	0	0	1	0	0	0	0	0	-1.08	1.25
CD55	1604	HGNC:2665	CD55 molecule (Cromer blood group)	5	-2.67	-0.41	1.47	-1.83	-7.88	5.65	2.55	2.52	-2.28	2.69	0.00784434	0.680249	0.141729	0.0674834	1.8691e-14	2.63425e-08	0.0109307	0.0120392	0.0231766	0.00732491	0.0328069	0.818671	0.306957	0.130696	6.99453e-13	1.68934e-06	0.0302904	0.0987216	0.0831286	0.0801187	0	1	0	1	1	1	0	0	0	0	0	0	0	-1.32	-0.25
DAG1	1605	HGNC:2666	dystroglycan 1	5	-0.54	-6.31	-3.06	-2.59	-0.53	1.18	9.59	-2.44	-0.16	1.13	0.589513	5.74026e-10	0.00233806	0.0098758	0.595422	0.237542	3.49381e-20	0.0151103	0.872422	0.258114	0.762533	6.13801e-08	0.0155277	0.027526	0.718063	0.48995	4.14813e-18	0.112322	0.937231	0.566889	0	0	0	0	0	1	0	1	0	0	1	0	1	-0.48	1.84
DGKA	1606	HGNC:2849	diacylglycerol kinase alpha	5	0.76	3.68	3.12	-1.62	-6.07	-0.24	1.91	-0.96	0.85	0.57	0.450203	0.000254719	0.00188658	0.105663	2.44802e-09	0.80896	0.0569693	0.338434	0.395335	0.569892	0.650697	0.00258202	0.0131147	0.186644	3.66216e-08	0.915181	0.118101	0.604022	0.584959	0.805571	0	0	0	0	0	0	0	0	0	0	0	0	0	-0.77	-1.98
DGKB	1607	HGNC:2850	diacylglycerol kinase beta	1	-0.67	1.7	-0.27	NA	-1.07	0.06	-1.73	0.75	NA	2.26	0.502073	0.0921127	0.785996	NA	0.286036	0.95107	0.0875731	0.454873	NA	0.0262489	0.695017	0.222733	0.886408	NA	0.42587	0.979555	0.166268	0.699519	NA	0.168886	0	0	0	0	0	0	0	0	0	0	0	0	0	-0.86	-0.35
DGKQ	1609	HGNC:2856	diacylglycerol kinase theta	5	1.25	0.74	-1.03	-5.86	-0.19	3.27	2.55	0.14	-2.93	0.05	0.21286	0.459551	0.301638	9.17739e-09	0.848477	0.00117009	0.0112268	0.891524	0.00359088	0.9623	0.402768	0.649978	0.507304	1.98042e-07	0.903482	0.0139939	0.0309635	0.956074	0.0205512	0.990109	0	0	0	0	0	0	0	0	0	0	0	0	1	0.95	0.75
DAO	1610	HGNC:2671	D-amino acid oxidase	1	2.62	-0.73	1.16	NA	2.55	NA	-2.05	-0.68	-0.49	-0.66	0.00998952	0.469159	0.249826	NA	0.0121369	NA	0.0430463	0.495046	0.623908	0.507935	0.0399135	0.65802	0.450071	NA	0.034628	NA	0.0939689	0.730213	0.776301	0.768741	0	0	0	0	0	0	0	0	0	0	0	0	0	0.88	-1.36
DAP	1611	HGNC:2672	death associated protein	5	3.51	-0.94	-2.64	-3.03	0.67	-0.11	2.61	0.2	-1.31	0.13	0.000477684	0.346323	0.0084179	0.00257795	0.503179	0.913028	0.00942845	0.840912	0.191367	0.897401	0.00320153	0.547509	0.0405923	0.00893406	0.63973	0.964917	0.0267892	0.93156	0.368745	0.965129	0	0	0	0	0	0	0	0	0	0	0	0	0	1.86	0.25
DAPK1	1612	HGNC:2674	death associated protein kinase 1	4	0.85	1.23	3.21	4.23	-6.23	3.2	-3.43	-1.64	1.69	0.95	0.396778	0.220644	0.00144275	2.80819e-05	1.11326e-09	0.00146366	0.000670228	0.102333	0.0912047	0.344454	0.601813	0.407278	0.0105779	0.000196067	1.79014e-08	0.0164284	0.00283214	0.323344	0.221704	0.64657	0	0	0	0	0	0	0	0	0	0	0	0	1	0.44	-2.51
DAPK3	1613	HGNC:2676	death associated protein kinase 3	5	-0.1	-3.48	-0.47	1.18	-9.3	5.32	6.34	-2.4	1.48	2.22	0.921175	0.000535637	0.637275	0.239772	3.58009e-19	1.54034e-07	5.04845e-10	0.0168093	0.139268	0.026591	0.962539	0.0046395	0.794153	0.353096	2.57703e-17	8.30663e-06	1.12866e-08	0.118768	0.297655	0.170185	0	0	0	0	0	0	0	0	0	0	0	0	0	-2.3	-2.61
DARS	1615	HGNC:2678	aspartyl-tRNA synthetase	5	2.96	-1.19	-1.15	2.85	1.64	-0.56	-3.83	0.93	-1.18	1.4	0.00317477	0.235601	0.250729	0.00459296	0.101502	0.573142	0.000141469	0.353572	0.238132	0.163457	0.0154684	0.425972	0.450964	0.0144964	0.194014	0.776228	0.000727512	0.616824	0.425529	0.451439	0	0	0	0	0	0	0	0	0	0	0	0	0	0.78	1.72
DAXX	1616	HGNC:2681	death domain associated protein	5	0.19	1.33	-0.28	6.59	-0.43	1.04	-1.38	-2.19	-3.37	-0.1	0.852418	0.183015	0.77762	1.09585e-10	0.667035	0.297824	0.169502	0.029052	0.000794696	0.919051	0.926645	0.359165	0.88087	4.44543e-09	0.772745	0.551316	0.278196	0.158854	0.00640125	0.97409	0	0	0	0	0	0	0	0	0	0	0	0	0	-0.44	-1.31
DBH	1621	HGNC:2689	dopamine beta-hydroxylase	3	-0.14	-2.57	1.82	0.42	-1.18	0.2	0.53	-1.32	1.27	1.1	0.885839	0.0111957	0.0700043	0.674776	0.241092	0.841645	0.600107	0.189386	0.204791	0.2712	0.9441	0.0470367	0.188991	0.764888	0.375444	0.930768	0.711736	0.451061	0.385516	0.577758	0	0	0	0	0	0	0	0	0	0	0	0	0	-0.67	-1.51
DBI	1622	HGNC:2690	diazepam binding inhibitor, acyl-CoA binding protein	5	6.11	0.61	-1.53	-1.97	1.35	-1.17	-2.54	-0.71	-0.37	2.26	1.89945e-09	0.545315	0.12556	0.0492915	0.178663	0.241486	0.0112706	0.476309	0.710429	0.0239236	5.43e-08	0.718622	0.283462	0.101753	0.299002	0.493793	0.0310632	0.716035	0.836332	0.160829	0	0	0	0	0	0	0	1	0	0	0	0	0	2.88	-0.56
DBN1	1627	HGNC:2695	drebrin 1	5	0.64	-2.33	2.73	1.77	-5.51	4.25	1.51	-2.88	0.62	0.59	0.52168	0.0202246	0.00650759	0.0774152	5.59705e-08	2.49395e-05	0.130752	0.00418957	0.537223	0.557407	0.710411	0.072817	0.0336267	0.145961	6.41302e-07	0.000626868	0.227612	0.0537835	0.711158	0.798617	0	0	0	0	0	0	0	0	0	0	0	0	1	0.2	-3.12
DBP	1628	HGNC:2697	D-box binding PAR bZIP transcription factor	1	-0.27	0.4	-2.64	NA	-0.3	NA	-0.16	-0.57	2.38	NA	0.786834	0.693968	0.0110627	NA	0.76753	NA	0.876679	0.574443	0.0214515	NA	0.892021	0.828251	0.0497476	NA	0.84615	NA	0.92017	0.787069	0.0783515	NA	0	0	0	0	0	0	0	0	0	0	0	0	0	-0.61	0.71
DBT	1629	HGNC:2698	dihydrolipoamide branched chain transacylase E2	5	1.31	-1.43	-4.76	-0.99	7.21	-4.26	0.3	-0.83	-0.78	1.91	0.189934	0.153884	2.47168e-06	0.324584	1.89586e-12	2.40104e-05	0.763476	0.406644	0.437627	0.0567664	0.371659	0.318987	5.64691e-05	0.444587	5.19008e-11	0.000612601	0.839844	0.663681	0.62409	0.260076	0	0	0	0	0	0	0	0	0	0	0	0	0	-0.49	2.31
ECI1	1632	HGNC:2703	enoyl-CoA delta isomerase 1	5	2.74	-0.54	-0.25	-2.59	4.58	-2.11	0.07	-1.22	-0.5	-1.72	0.0064076	0.589055	0.800474	0.00989481	5.6902e-06	0.0353264	0.942348	0.222268	0.616444	0.0854185	0.0277559	0.754058	0.895122	0.0275717	4.2175e-05	0.152405	0.963302	0.49117	0.770188	0.325814	0	0	0	0	0	0	0	0	0	0	0	0	0	1.22	1.23
DCK	1633	HGNC:2704	deoxycytidine kinase	5	1.53	5.52	1.11	0.63	1.2	-1.68	-3.96	-0.05	-2.51	-0.15	0.127371	5.24532e-08	0.267592	0.527214	0.232253	0.0928869	8.51664e-05	0.959786	0.0125151	0.877292	0.28158	2.61898e-06	0.470543	0.639302	0.365306	0.280267	0.000471054	0.982166	0.0522197	0.958014	0	0	0	0	0	0	0	0	0	0	0	0	0	-0.7	-1.97
DCN	1634	HGNC:2705	decorin	5	0.78	-1.71	2.44	-4.98	-11.33	4.91	10.64	-2.31	1.98	-0.81	0.437124	0.0878359	0.0148869	8.53109e-07	8.13131e-27	1.21591e-06	4.47986e-24	0.0211984	0.0484737	0.416942	0.637896	0.215147	0.0618597	1.01809e-05	2.55136e-24	4.89003e-05	7.82631e-22	0.133963	0.141019	0.705716	0	0	0	0	0	1	0	0	0	1	0	1	0	-1.12	-0.53
DCTD	1635	HGNC:2710	dCMP deaminase	5	2.55	-0.19	-3.59	-0.15	0.8	2.49	-1.56	-0.96	-1.62	2.66	0.0110967	0.846339	0.000367632	0.881069	0.422304	0.0130522	0.119021	0.338382	0.106615	0.00815364	0.0435743	0.920875	0.00360829	0.918636	0.564657	0.0792891	0.211495	0.60402	0.246191	0.0855604	0	0	0	0	0	0	0	0	0	0	0	0	0	0.55	-3.23
ACE	1636	HGNC:2707	angiotensin I converting enzyme	5	-2.12	-0.99	0.65	-1.7	-2.2	1	3.71	-1.72	1.18	0.84	0.0345492	0.324833	0.515327	0.0888805	0.0281498	0.319567	0.000230972	0.0867679	0.237191	0.401091	0.106147	0.526063	0.703399	0.162484	0.0697871	0.573663	0.00111819	0.29316	0.424608	0.691809	0	0	0	0	0	0	0	0	0	0	0	0	0	0.24	-1.11
DCTN1	1639	HGNC:2711	dynactin subunit 1	5	1.85	-2.92	-1.08	-2.88	-2.51	1.19	5.03	0.81	-1.83	1.08	0.0651046	0.00363891	0.281679	0.0041213	0.0124732	0.235472	6.8365e-07	0.419946	0.0672091	0.28026	0.171884	0.0201231	0.485106	0.0132515	0.0354222	0.488399	7.02551e-06	0.674611	0.177915	0.587675	0	0	0	0	0	0	0	0	0	0	0	0	1	0.2	-0.1
DCX	1641	HGNC:2714	doublecortin	2	0.07	-2.39	0.23	0.58	-1.29	0.38	3.36	-0.8	NA	-1.37	0.9476	0.0175977	0.817608	0.559954	0.197118	0.706292	0.000916118	0.425318	NA	0.173148	0.974916	0.0660968	0.905484	0.668928	0.32291	0.861728	0.00372447	0.679374	NA	0.463243	0	0	0	0	0	0	0	0	0	0	0	0	1	-1.48	-0.65
DDB1	1642	HGNC:2717	damage specific DNA binding protein 1	5	1.53	-1.99	-2.9	-2.06	4.92	-2.87	1.05	1.78	-0.56	-0.98	0.126057	0.0473458	0.00394279	0.0394261	1.13024e-06	0.00429498	0.295822	0.0755664	0.573451	0.329751	0.27974	0.137222	0.0232153	0.0846602	9.78823e-06	0.0362158	0.425501	0.271576	0.737845	0.636792	0	0	0	0	0	0	0	0	0	0	0	0	0	-0.67	2.23
DDB2	1643	HGNC:2718	damage specific DNA binding protein 2	5	0.94	-2.99	-2.03	-3.13	1.85	-0.76	3.81	1.59	-0.57	-1.28	0.347934	0.00289111	0.0432446	0.00183935	0.0645788	0.45002	0.000153657	0.112536	0.567777	0.201208	0.554778	0.0168842	0.134245	0.00668656	0.136603	0.685371	0.000781317	0.339817	0.734146	0.500076	0	0	0	0	0	0	0	0	0	0	0	0	0	-0.84	0.56
DDC	1644	HGNC:2719	dopa decarboxylase	2	0.7	-3.08	-1.1	NA	0.24	-1.86	1.76	0.95	0.91	0.95	0.483771	0.00237827	0.27464	NA	0.807474	0.0639424	0.0796877	0.34139	0.364394	0.343166	0.680367	0.0145208	0.477703	NA	0.874739	0.222859	0.154609	0.606284	0.557216	0.64565	0	0	0	0	0	0	0	0	0	0	0	0	0	1.41	3.26
AKR1C1	1645	HGNC:384	aldo-keto reductase family 1 member C1	3	1.66	-2.07	-1.11	-1.01	-1.54	-1.19	1.65	2.82	-1.23	1.7	0.098481	0.0388978	0.266742	0.310916	0.12519	0.235975	0.0997083	0.005041	0.219851	0.089887	0.232986	0.11926	0.469589	0.430886	0.2278	0.488844	0.184412	0.0593745	0.404467	0.333227	0	0	0	0	0	0	0	0	0	0	0	0	0	0.19	0.11
AKR1C2	1646	HGNC:385	aldo-keto reductase family 1 member C2	5	1.56	-2.74	-1.07	-1.07	-2.18	2.1	1.54	1.17	-0.19	1.08	0.118287	0.00642414	0.286826	0.285506	0.0298569	0.0360967	0.123104	0.243643	0.845935	0.280131	0.267238	0.0308272	0.490783	0.403853	0.0730719	0.154047	0.217141	0.515892	0.920788	0.587507	0	0	0	0	0	0	0	0	0	0	0	0	0	-0.72	-0.41
DDOST	1650	HGNC:2728	dolichyl-diphosphooligosaccharide--protein glycosyltransferase non-catalytic subunit	5	-7.81	2.99	2.76	2.6	1.72	-2.06	-5.12	1.53	0.71	2.05	3.04157e-14	0.00289151	0.0059762	0.00971891	0.0869079	0.0403183	4.288e-07	0.12663	0.475698	0.0411313	3.02467e-12	0.0168783	0.03159	0.0271828	0.171836	0.16432	4.64463e-06	0.362163	0.657218	0.216742	1	0	0	0	0	0	0	1	0	0	0	0	0	-1.48	0.44
DDT	1652	HGNC:2732	D-dopachrome tautomerase	5	4.49	-2.59	-0.41	-1.22	2.93	-0.73	-0.72	1.42	-0.15	-2.98	8.7686e-06	0.0097453	0.685116	0.224515	0.00354509	0.465876	0.472642	0.1574	0.883368	0.00296692	9.8955e-05	0.0423113	0.823651	0.336354	0.0123172	0.697345	0.6012	0.406503	0.942184	0.0459457	0	0	0	0	0	0	0	0	0	0	0	0	0	2.02	1.27
DDX1	1653	HGNC:2734	DEAD-box helicase 1	5	6.05	-1.97	-3.48	-1.71	2.87	-2.07	3.4	-0.13	-3.69	-0.59	2.68806e-09	0.0496757	0.00053723	0.0887626	0.00428739	0.0393011	0.000717097	0.89284	0.000243306	0.558024	7.27339e-08	0.142201	0.00485138	0.162354	0.0144332	0.162124	0.0030094	0.956274	0.00253854	0.799124	0	0	0	0	0	0	0	0	0	0	0	0	0	2.32	-0.07
DDX3X	1654	HGNC:2745	DEAD-box helicase 3, X-linked	5	3.24	3.1	-0.02	3.93	-1.15	0.17	-3.2	0.99	-5.03	0.62	0.00128124	0.00202982	0.980528	9.79156e-05	0.250431	0.866958	0.00146892	0.324575	6.59538e-07	0.537989	0.00733986	0.0130182	0.989122	0.000568062	0.386203	0.944065	0.00558215	0.592586	2.06007e-05	0.78705	0	0	0	0	0	0	0	0	0	0	0	0	0	2.47	-1.38
DDX5	1655	HGNC:2746	DEAD-box helicase 5	5	2.37	3.21	-1.16	5.86	1.42	0.53	-7.04	0.21	-2.89	0.69	0.018364	0.00142294	0.245951	8.15515e-09	0.156855	0.59526	5.83491e-12	0.83136	0.00405087	0.488636	0.065122	0.00997876	0.444995	1.7856e-07	0.270762	0.79119	1.87776e-10	0.927132	0.0224238	0.756314	0	0	0	0	0	0	0	0	0	1	0	0	0	1.81	-0.83
DDX6	1656	HGNC:2747	DEAD-box helicase 6	5	2.06	1.84	1.38	4.55	0.5	-1.23	-3.2	-0.63	-2.82	-0.34	0.0402239	0.0667376	0.168584	6.59965e-06	0.616168	0.217781	0.00143407	0.528014	0.00497503	0.731989	0.119725	0.177073	0.345551	5.77042e-05	0.733397	0.466803	0.00546842	0.755153	0.0264521	0.889597	0	0	0	0	0	0	0	0	0	0	0	0	0	2.26	-1.93
DMXL1	1657	HGNC:2937	Dmx like 1	5	-1.78	2.44	1.68	-3.63	3.17	-0.59	-1.97	-0.08	1.4	-2.07	0.0751206	0.0149492	0.0940511	0.000314596	0.0016376	0.552122	0.0495978	0.934535	0.162576	0.0390573	0.191253	0.0585513	0.231102	0.00153499	0.00633553	0.759552	0.105411	0.972196	0.330729	0.210847	0	0	0	0	0	0	0	0	0	0	0	0	0	-0.35	-1.7
DHX8	1659	HGNC:2749	DEAH-box helicase 8	5	-0.02	-0.28	-1.04	4.52	0.68	0.4	-2.71	-1.49	2.79	-0.79	0.982407	0.779759	0.297038	7.54391e-06	0.495745	0.687	0.00696463	0.136336	0.0053892	0.42829	0.992558	0.882358	0.502268	6.41385e-05	0.633173	0.850879	0.0207177	0.376386	0.0279531	0.714856	0	0	0	0	0	0	0	0	0	0	0	0	0	-2.32	0.42
DHX9	1660	HGNC:2750	DExH-box helicase 9	5	1.1	1.13	-0.16	4.65	2.81	-2.15	-3.84	-0.05	-0.42	-1.36	0.273196	0.260587	0.873327	4.28279e-06	0.00519921	0.0321126	0.000137856	0.957719	0.673711	0.172851	0.474848	0.455933	0.93568	4.02006e-05	0.0170891	0.142637	0.000711623	0.981492	0.810046	0.463366	0	0	0	0	0	0	0	0	0	0	0	0	0	-0.51	0.18
DDX10	1662	HGNC:2735	DEAD-box helicase 10	5	0.11	0.38	-0.31	6.25	1.48	-0.45	-5.53	-0.58	0.72	0.7	0.911767	0.706134	0.75325	8.64599e-10	0.138401	0.649528	5.01918e-08	0.565001	0.473624	0.485025	0.958822	0.836984	0.867276	2.65363e-08	0.245878	0.828157	6.88884e-07	0.780359	0.655624	0.754863	0	0	0	0	0	0	0	0	0	0	0	0	0	0.49	-0.17
DDX11	1663	HGNC:2736	DEAD/H-box helicase 11	4	1.55	-0.93	0.56	6.86	0.63	-2.48	-2.51	-1.42	-2.55	0.53	0.121448	0.353331	0.578196	3.36966e-11	0.531043	0.0136904	0.0125353	0.155861	0.0112974	0.596249	0.272578	0.554167	0.750264	1.56048e-09	0.664456	0.0818666	0.0338174	0.40491	0.0484578	0.820011	0	0	0	0	0	0	0	0	0	0	0	0	0	0.15	-0.08
DHX15	1665	HGNC:2738	DEAH-box helicase 15	5	2.13	-1.16	1.47	1.8	0.36	-0.74	-1.9	0.75	1.24	-2.27	0.0337741	0.247727	0.140939	0.0723687	0.719405	0.460499	0.0579378	0.45407	0.215475	0.023465	0.104344	0.440837	0.305844	0.138568	0.810547	0.692704	0.119521	0.698737	0.399514	0.159156	0	0	0	0	0	0	0	0	0	0	0	0	0	-0.95	1.21
DECR1	1666	HGNC:2753	2,4-dienoyl-CoA reductase 1	5	3.4	1.26	-2.8	1.5	3.3	-3.21	-1.85	-1.57	1.22	0.13	0.000712553	0.207798	0.0053421	0.135416	0.00103564	0.00139496	0.0650733	0.11792	0.22369	0.893322	0.00445969	0.391521	0.0290306	0.226981	0.00428	0.0158069	0.13136	0.348959	0.409038	0.963901	0	0	0	0	0	0	0	0	0	0	0	0	0	2.75	0.6
DEFA1	1667	HGNC:2761	defensin alpha 1	3	-0.49	-0.4	7.39	4.45	-3.81	-0.67	-2.77	1.36	NA	-1.65	0.625656	0.689412	1.31017e-12	1.20391e-05	0.000165233	0.50432	0.00597175	0.175862	NA	0.100444	0.789621	0.82534	1.05159e-10	9.61838e-05	0.000871155	0.724277	0.0181799	0.432411	NA	0.354711	0	0	0	1	0	1	0	0	0	1	0	0	0	-0.38	-1.08
DEFA3	1668	HGNC:2762	defensin alpha 3	4	0.21	0.82	9.29	4.22	-3.68	-0.83	-3.17	2.84	-4.46	-2.58	0.833025	0.412997	7.83907e-19	3.00487e-05	0.00026145	0.407813	0.0016551	0.00479581	1.06141e-05	0.0100738	0.916698	0.608269	1.83917e-16	0.000207858	0.0012932	0.649697	0.00618779	0.0581038	0.000200682	0.097223	0	0	0	1	0	1	0	0	0	0	0	0	0	-1.22	-2.12
DEFA4	1669	HGNC:2763	defensin alpha 4	4	0.78	0.25	8.2	3.4	-4.23	-1.14	-1.39	2.43	-4.1	-2.74	0.435327	0.799707	3.24159e-15	0.000739224	2.87885e-05	0.254508	0.165566	0.0156261	5.00457e-05	0.00648839	0.63687	0.893799	3.87719e-13	0.00315656	0.000183386	0.508673	0.273573	0.114222	0.000694506	0.0750243	0	0	0	1	0	1	0	0	0	0	0	0	0	0.36	-3.42
DEFA5	1670	HGNC:2764	defensin alpha 5	2	NA	0.16	-0.69	NA	0.37	-0.39	-0.37	1.44	NA	0.02	NA	0.870812	0.488152	NA	0.708633	0.696693	0.708235	0.150432	NA	0.985431	NA	0.934792	0.680468	NA	0.80292	0.856446	0.797808	0.397163	NA	0.995848	0	0	0	1	0	0	0	0	0	0	0	0	0	1.34	0.55
DEFA6	1671	HGNC:2765	defensin alpha 6	2	NA	-0.29	-1.54	NA	2	-2.1	-0.23	2.63	NA	0.22	NA	0.773869	0.126758	NA	0.0474425	0.0373487	0.817296	0.0093911	NA	0.82563	NA	0.878987	0.285111	NA	0.106543	0.157241	0.878192	0.0859267	NA	0.933244	0	0	0	1	0	0	0	0	0	0	0	0	0	0.84	0.48
DEFB1	1672	HGNC:2766	defensin beta 1	3	0.92	-1.26	-1.29	NA	2.09	-1.51	1.47	0.21	-2.32	1.2	0.35634	0.208243	0.197799	NA	0.0380425	0.132443	0.142687	0.830495	0.021461	0.231123	0.563089	0.392055	0.385424	NA	0.0892325	0.34856	0.24316	0.926866	0.0783289	0.538901	0	0	0	1	0	1	0	0	0	0	0	0	0	2.33	0.45
DES	1674	HGNC:2770	desmin	5	1.41	-1.95	0.04	-0.14	-7.08	0.31	11.06	-2.93	0.15	-0.53	0.160107	0.0513313	0.964159	0.89056	4.61558e-12	0.754303	9.78211e-26	0.00353418	0.882177	0.593494	0.329648	0.14563	0.981209	0.925213	1.17669e-10	0.888507	2.30049e-23	0.0492086	0.94172	0.818355	0	0	0	0	0	0	0	0	0	0	0	0	1	-0.32	-0.59
CFD	1675	HGNC:2771	complement factor D	5	1.38	-3.24	3.24	-3.93	-7.81	4.77	6.51	-0.95	0.8	-1.12	0.168603	0.00124892	0.00126791	9.63029e-05	2.99799e-14	2.4055e-06	1.78312e-10	0.344513	0.421412	0.263613	0.341878	0.00903633	0.00952496	0.000560571	1.0854e-12	8.86298e-05	4.32655e-09	0.609729	0.610047	0.571319	0	0	0	1	1	0	0	0	0	0	0	0	0	-0.07	-1.21
DFFA	1676	HGNC:2772	DNA fragmentation factor subunit alpha	5	4.34	-3.26	-3.67	2.19	0.53	0.12	3.23	-0.89	-0.98	-1.51	1.69488e-05	0.00117956	0.000268423	0.0288566	0.598408	0.900841	0.0013147	0.371341	0.326058	0.13085	0.000177497	0.00862749	0.00280374	0.0653851	0.720669	0.960336	0.00507015	0.632824	0.518487	0.40537	0	0	0	0	0	0	0	0	0	0	0	0	0	-0.13	0.87
DFFB	1677	HGNC:2773	DNA fragmentation factor subunit beta	5	-0.52	0.81	-0.58	1.37	-0.72	-1.07	1.32	-0.55	-0.09	0.16	0.599901	0.415907	0.558833	0.169976	0.470083	0.287235	0.18906	0.583063	0.924862	0.874181	0.770743	0.610843	0.736418	0.27073	0.610853	0.540913	0.303254	0.792375	0.962034	0.956509	0	0	0	0	0	0	0	0	0	0	0	0	0	-2.02	-0.87
TIMM8A	1678	HGNC:11817	translocase of inner mitochondrial membrane 8A	5	3.06	0.6	-5.79	4.38	3.98	-1.71	-1.46	-0.9	-3.61	1.8	0.00230056	0.550038	1.22717e-08	1.4062e-05	7.98071e-05	0.0871152	0.143566	0.370211	0.000339351	0.0725918	0.0118753	0.722482	5.19841e-07	0.000110407	0.000459144	0.2707	0.244148	0.631897	0.003286	0.296846	0	0	0	0	0	0	0	0	0	0	0	0	0	-0.09	0.57
GSDME	1687	HGNC:2810	gasdermin E	5	0.73	1.51	1.33	0.39	-5.07	2.76	2.64	-2.35	0.14	-0.98	0.466872	0.131345	0.184455	0.694518	5.73681e-07	0.00602342	0.00864378	0.0189177	0.888341	0.326178	0.664798	0.285439	0.367164	0.779833	5.26642e-06	0.0458382	0.0248776	0.126356	0.944656	0.63281	0	0	0	0	0	0	0	0	0	0	0	0	0	-0.48	-1.77
COCH	1690	HGNC:2180	cochlin	3	-1.14	-0.79	2.66	3.85	0.91	-0.88	-1.66	-4.03	2.87	-2.43	0.254789	0.4317	0.00819764	0.000147794	0.365441	0.379633	0.0979552	7.46035e-05	0.00439701	0.0159841	0.45356	0.626499	0.0397343	0.000806893	0.509444	0.626247	0.181995	0.00566652	0.023954	0.12886	0	0	0	0	0	0	0	0	0	1	0	1	0	-0.41	-1.56
DGUOK	1716	HGNC:2858	deoxyguanosine kinase	5	4.72	-0.45	-1.36	-1.2	3.07	-1.26	0.21	-1.18	-1.4	-1.41	3.01935e-06	0.650674	0.173137	0.230046	0.00222418	0.206735	0.834692	0.237407	0.160626	0.159509	3.90335e-05	0.79875	0.351459	0.342192	0.00827275	0.455471	0.890935	0.508963	0.328169	0.446735	0	0	0	0	0	0	0	0	0	0	0	0	0	1.31	-0.23
DHCR7	1717	HGNC:2860	7-dehydrocholesterol reductase	5	-6.92	1.43	-2.24	2.54	2.43	0.02	-4.06	-0.48	0	6.37	1.29516e-11	0.15193	0.025327	0.0114345	0.0155855	0.982758	5.72126e-05	0.633644	0.996783	4.22454e-10	6.33159e-10	0.316295	0.0912011	0.0308438	0.0426667	0.992546	0.000333168	0.822078	0.998788	5.12902e-06	0	0	0	0	0	0	0	1	0	0	0	0	0	-1.74	0.97
DHCR24	1718	HGNC:2859	24-dehydrocholesterol reductase	5	-0.87	2.58	0.23	-2.32	2.27	-3.87	-3.12	0.75	0.47	4.07	0.382561	0.0100187	0.818044	0.0204724	0.0238999	0.000122878	0.00191229	0.452425	0.639258	5.51845e-05	0.587448	0.0433115	0.905474	0.0495638	0.0608917	0.00238206	0.00699533	0.698382	0.786269	0.00406057	0	0	0	0	0	1	0	1	0	0	0	0	1	1.26	0.9
DHFR	1719	HGNC:2861	dihydrofolate reductase	5	0.71	2.54	0.85	1.26	2.82	-1.81	-4.38	-2.12	-0.47	1.49	0.480912	0.0113342	0.393371	0.209198	0.00494822	0.0707588	1.44108e-05	0.0340549	0.641877	0.137333	0.677657	0.0475028	0.597948	0.318978	0.016352	0.238896	0.000100359	0.174005	0.788226	0.415491	0	0	0	0	0	0	0	0	0	0	0	0	0	0.54	-1.16
DHODH	1723	HGNC:2867	dihydroorotate dehydrogenase (quinone)	5	-2.12	0.41	-1.37	3.55	5.54	-3.73	-3.24	-1.14	0.28	1.33	0.0340709	0.682125	0.169851	0.000419506	4.69302e-08	0.000208656	0.00126481	0.256629	0.781275	0.185494	0.105038	0.819784	0.347215	0.00195396	5.45379e-07	0.00359288	0.0048932	0.52865	0.880813	0.477744	0	0	0	0	0	0	0	0	0	0	0	0	0	1.12	-0.19
DHPS	1725	HGNC:2869	deoxyhypusine synthase	5	1.36	-0.08	0.38	5.95	1.9	-1.27	-3.83	-2.32	1.18	-0.88	0.174727	0.936481	0.705778	5.11721e-09	0.0582309	0.203866	0.000144186	0.0205422	0.238929	0.377502	0.35063	0.971287	0.837434	1.1928e-07	0.126253	0.452256	0.000739306	0.131712	0.426189	0.671834	0	1	0	0	0	0	0	0	0	0	0	0	0	-1	0.28
CYB5R3	1727	HGNC:2873	cytochrome b5 reductase 3	5	-6.05	-1.74	3.2	-0.63	-3.7	2.49	0.59	2.51	2.44	0.17	2.77951e-09	0.0818242	0.00144272	0.529257	0.000233639	0.0129817	0.556475	0.0124328	0.0148947	0.868997	7.48602e-08	0.204527	0.010584	0.641185	0.00117222	0.0790632	0.674844	0.100764	0.0595789	0.954623	0	0	0	0	0	0	1	1	0	0	0	0	0	-1.14	0.16
NQO1	1728	HGNC:2874	NAD(P)H quinone dehydrogenase 1	5	3.09	-0.7	-1.4	-2.37	1.7	-2.16	-0.31	1.09	-0.31	1.43	0.00207908	0.482609	0.16322	0.0179796	0.0890792	0.0316008	0.754672	0.27613	0.758914	0.153551	0.0109112	0.669502	0.338596	0.0446017	0.17511	0.140891	0.833308	0.546769	0.867579	0.438341	0	0	0	0	0	0	0	0	0	0	0	0	0	0.77	0.74
DIAPH1	1729	HGNC:2876	diaphanous related formin 1	5	0.51	3.31	1.65	2.47	0.53	-2.86	-5.48	2.92	0.38	-0.51	0.612459	0.00100805	0.0993805	0.0137402	0.593005	0.0044283	6.43387e-08	0.00364888	0.702539	0.607689	0.779816	0.00765092	0.240707	0.0358169	0.715853	0.0369721	8.62717e-07	0.0503324	0.830577	0.824169	0	0	0	0	0	0	0	0	0	0	0	0	0	0.44	-0.78
DIAPH2	1730	HGNC:2877	diaphanous related formin 2	5	-0.72	-3.91	-2.33	4.11	-2.69	0.64	4.57	0.86	-0.06	-0.45	0.473005	0.000106318	0.0199856	4.66841e-05	0.00736035	0.523339	6.07411e-06	0.388043	0.950052	0.649597	0.670984	0.0013042	0.076554	0.000301975	0.0227906	0.738891	4.74938e-05	0.647412	0.9734	0.846764	0	0	0	0	0	0	0	0	0	0	0	0	0	-2.09	1.91
43709	1731	HGNC:2879	septin 1	5	2.38	6.22	2.12	1.66	-4.02	0.42	-2.18	-1.85	1.29	-1.74	0.0176419	1.01105e-09	0.0342974	0.0984476	6.53784e-05	0.677654	0.0295242	0.0642048	0.198618	0.0821544	0.0629835	9.54416e-08	0.114418	0.176159	0.000383159	0.844771	0.0687325	0.248291	0.378255	0.319794	0	0	0	0	0	0	0	0	0	0	0	0	0	1.09	-3.96
DIO1	1733	HGNC:2883	iodothyronine deiodinase 1	2	2.83	-1.08	1.13	-1.63	-1.05	0.25	-0.42	-1.4	3.21	-1.58	0.00547068	0.281408	0.261331	0.106375	0.297569	0.799894	0.673345	0.164219	0.00173975	0.116633	0.0242851	0.478908	0.463743	0.187555	0.438717	0.911092	0.771439	0.415776	0.0117048	0.382713	0	0	0	0	0	0	0	0	0	0	0	0	0	1.12	-0.89
DKC1	1736	HGNC:2890	dyskerin pseudouridine synthase 1	5	-0.69	2.8	-3.73	0.99	3.63	0.09	-1.53	-0.25	-4	1.27	0.487972	0.00534579	0.000214266	0.320945	0.000314664	0.930271	0.126363	0.800568	7.2047e-05	0.203097	0.68396	0.0269026	0.00234233	0.440641	0.00151656	0.970945	0.221611	0.913514	0.000934735	0.502302	0	0	0	0	0	0	0	0	0	0	0	0	0	-0.36	2.73
DLAT	1737	HGNC:2896	dihydrolipoamide S-acetyltransferase	5	0.75	-1.61	-1.23	3.27	4.38	-4.76	-2.03	-0.19	2.21	-0.18	0.453104	0.10743	0.217465	0.00115653	1.44771e-05	2.46009e-06	0.0424962	0.847191	0.0272481	0.855152	0.653267	0.247771	0.41133	0.00453852	9.89149e-05	9.03608e-05	0.0930836	0.934063	0.093524	0.947905	0	0	0	0	0	0	0	0	0	0	0	0	0	1.26	-0.74
DLD	1738	HGNC:2898	dihydrolipoamide dehydrogenase	5	1.81	-0.11	-2.42	1.78	6	-4.76	-1.31	-1.21	-0.26	-0.02	0.0714667	0.912712	0.0159706	0.0752845	3.66531e-09	2.49963e-06	0.190106	0.225329	0.791858	0.985988	0.184699	0.958566	0.0651644	0.142896	5.32689e-08	9.12479e-05	0.304614	0.494521	0.885928	0.995748	0	0	0	0	0	0	0	0	0	0	0	0	0	1.31	0.55
DLG1	1739	HGNC:2900	discs large MAGUK scaffold protein 1	5	1.25	-2.22	-2.92	-3.58	5.01	-2.57	0.6	1.37	0.03	0.7	0.210985	0.0271349	0.00362999	0.000372626	7.27543e-07	0.0103254	0.551066	0.17157	0.977698	0.481489	0.400263	0.0913543	0.0218157	0.00176626	6.52231e-06	0.0674192	0.670013	0.426012	0.989114	0.753126	1	0	0	0	0	0	0	1	0	0	1	0	0	1.48	1.08
DLG2	1740	HGNC:2901	discs large MAGUK scaffold protein 2	3	2.92	-2.12	-1.66	-3.34	3.1	-2.41	1.51	1.31	-0.44	-0.37	0.00379356	0.0348585	0.0984337	0.000919521	0.00207987	0.0167157	0.133111	0.191897	0.660483	0.714566	0.0179496	0.110145	0.239079	0.00375632	0.00780955	0.0933245	0.230569	0.454212	0.800712	0.881572	0	0	0	0	0	0	0	0	0	0	0	0	0	1.71	-0.76
DLG3	1741	HGNC:2902	discs large MAGUK scaffold protein 3	5	1.23	-4.39	-2.32	-5.42	4.31	-2.88	2.59	2.71	0.76	0.16	0.219374	1.34258e-05	0.020639	9.23438e-08	1.97876e-05	0.00412303	0.00972134	0.00688397	0.448421	0.869398	0.410752	0.000245052	0.0784656	1.51484e-06	0.000131456	0.0352418	0.0275191	0.0716768	0.633948	0.954546	0	0	0	0	0	0	0	0	0	0	0	0	0	1.02	1.03
DLST	1743	HGNC:2911	dihydrolipoamide S-succinyltransferase	5	0.48	-2.22	0.09	-0.53	1.91	-0.98	0.13	-0.5	0.37	0.34	0.631049	0.0268277	0.927091	0.599574	0.056316	0.330003	0.895625	0.617234	0.714585	0.73049	0.794015	0.0905219	0.962596	0.703412	0.122929	0.58097	0.931739	0.811181	0.839439	0.888576	0	0	0	0	0	0	0	0	0	0	0	0	0	-0.01	0.26
DLX5	1749	HGNC:2918	distal-less homeobox 5	1	0.51	-1.06	1.01	NA	2.58	-1.53	-4.49	-0.16	NA	1.85	0.613139	0.289757	0.315132	NA	0.0112486	0.129709	1.91613e-05	0.876072	NA	0.0674156	0.780255	0.488371	0.521515	NA	0.0325488	0.343882	0.000129033	0.94869	NA	0.285886	0	0	0	0	0	0	0	0	0	0	0	0	0	-0.34	0.39
DLX6	1750	HGNC:2919	distal-less homeobox 6	1	-0.01	-0.48	0.75	NA	3.47	-2.67	-3.32	-1.17	NA	2.32	0.993686	0.635167	0.453028	NA	0.000770195	0.00876517	0.00124947	0.246842	NA	0.0222282	0.9972	0.788121	0.651224	NA	0.00332213	0.0600404	0.00484457	0.51868	NA	0.154655	0	0	0	0	0	0	0	0	0	0	0	0	0	-1.08	0.41
DMBT1	1755	HGNC:2926	deleted in malignant brain tumors 1	3	0.24	0.49	1.62	NA	0.35	-2.47	-2.04	1.69	NA	0.75	0.812925	0.624241	0.107332	NA	0.729663	0.0141617	0.0426551	0.0920786	NA	0.451114	0.906496	0.779849	0.253867	NA	0.818038	0.0833817	0.0933146	0.304165	NA	0.73251	0	0	0	1	0	0	0	0	0	0	0	0	0	0.46	-1.32
DMD	1756	HGNC:2928	dystrophin	5	-0.19	-3.82	-0.16	-0.2	-6.94	0.62	12.86	-3.26	1.65	-0.59	0.851414	0.000151134	0.872948	0.839175	1.11971e-11	0.536968	4.07581e-33	0.00120023	0.099482	0.553408	0.92616	0.0017035	0.935603	0.888408	2.64005e-10	0.748688	3.11519e-30	0.0282172	0.235449	0.796081	0	0	0	0	0	0	0	0	0	0	0	0	1	-0.34	0.47
SARDH	1757	HGNC:10536	sarcosine dehydrogenase	5	1.47	-1.09	-0.06	-1.76	2.13	-0.08	0.45	-2.24	-0.51	0.42	0.143324	0.275233	0.951244	0.0790859	0.0339718	0.937898	0.655746	0.0253233	0.612832	0.677805	0.305192	0.472258	0.974816	0.148415	0.0812098	0.974192	0.756949	0.146942	0.767697	0.862874	0	0	0	0	0	0	0	0	0	0	0	0	0	-0.81	-0.08
DNM1	1759	HGNC:2972	dynamin 1	5	1.3	-3.19	-0.85	-2.56	-3.73	3.1	5.83	0.42	-1.03	-0.45	0.19372	0.00149585	0.397279	0.0107072	0.00021067	0.00201401	9.84429e-09	0.671798	0.303717	0.651704	0.376911	0.0103697	0.601713	0.0292665	0.00107415	0.0208138	1.62245e-07	0.846013	0.493998	0.847871	0	0	0	0	0	0	0	0	0	0	0	0	0	-0.86	-0.21
DMPK	1760	HGNC:2933	DM1 protein kinase	3	-0.55	-2.24	1.81	NA	-4.86	-0.67	6.68	-0.94	1.46	-1.6	0.579978	0.0255025	0.0707847	NA	1.90665e-06	0.501813	1.15973e-10	0.345602	0.144127	0.110647	0.755322	0.0869735	0.190047	NA	1.57222e-05	0.722777	2.94851e-09	0.610744	0.303997	0.372537	0	0	0	0	0	0	0	1	0	0	0	0	0	-1.19	-0.8
DMRT1	1761	HGNC:2934	doublesex and mab-3 related transcription factor 1	1	-0.51	-0.96	0.28	NA	1.13	1.59	0.57	-3.43	NA	1.85	0.613931	0.338391	0.77763	NA	0.261	0.116457	0.572575	0.000976189	NA	0.0676485	0.780836	0.539987	0.880799	NA	0.397691	0.323419	0.687889	0.0246628	NA	0.286274	0	0	0	0	0	0	0	0	0	0	0	0	0	-0.02	0.12
DMWD	1762	HGNC:2936	DM1 locus, WD repeat containing	2	-0.78	-0.35	1.04	-3.81	1.93	1.52	0.66	0.54	1.84	-2.4	0.433808	0.729696	0.30074	0.000191605	0.0553958	0.131245	0.509087	0.591505	0.0676952	0.017441	0.635527	0.851382	0.506562	0.00100669	0.121223	0.3471	0.634039	0.797264	0.178774	0.135825	0	0	0	0	0	0	0	0	0	0	0	0	0	0.01	0.25
DNAH5	1767	HGNC:2950	dynein axonemal heavy chain 5	4	-1.08	-0.8	1.8	1.81	-0.51	0.41	-1.82	1.91	0.87	-1.74	0.280925	0.426281	0.0732267	0.0708452	0.612951	0.683013	0.0701918	0.0570295	0.384439	0.0822521	0.483587	0.621022	0.194379	0.136024	0.731204	0.84842	0.139778	0.233015	0.57559	0.320072	0	0	0	0	0	0	0	0	0	0	0	0	0	-0.94	-0.24
DNAH6	1768	HGNC:2951	dynein axonemal heavy chain 6	1	0.04	-0.82	0.37	1.91	-0.17	-1.51	0.37	NA	NA	-0.71	0.969048	0.414248	0.709881	0.0593846	0.864169	0.136148	0.708971	NA	NA	0.477739	0.98591	0.609517	0.84034	0.117958	0.912883	0.354457	0.79849	NA	NA	0.750354	0	0	0	0	0	0	0	0	0	0	0	0	0	NA	-0.15
DNAH8	1769	HGNC:2952	dynein axonemal heavy chain 8	2	0.2	0.82	2.75	0.89	-2.96	-0.42	1.48	-1.15	NA	-0.28	0.838533	0.414943	0.00657925	0.374084	0.00341451	0.671663	0.140063	0.251159	NA	0.782017	0.919801	0.609872	0.0338965	0.495089	0.0119245	0.840571	0.239724	0.522929	NA	0.916278	0	0	0	0	0	0	0	0	0	0	0	0	0	-0.55	-0.55
DNAH9	1770	HGNC:2953	dynein axonemal heavy chain 9	1	-0.88	-1.7	2.92	NA	-1.13	-2.04	-0.84	3.99	NA	-1.86	0.381957	0.0927637	0.00432187	NA	0.262365	0.043621	0.403659	0.000125387	NA	0.0655332	0.586753	0.223725	0.024836	NA	0.399075	0.173723	0.535105	0.00798772	NA	0.281343	0	0	0	0	0	0	0	0	0	0	0	0	0	-0.77	-0.11
DNASE1L1	1774	HGNC:2957	deoxyribonuclease 1 like 1	4	-0.09	-2.07	0.96	1.41	-2.22	-3.24	0.99	1.15	3.54	0.54	0.929662	0.0391517	0.336643	0.160187	0.0272679	0.00134687	0.325541	0.2514	0.00048328	0.58951	0.965597	0.119704	0.543259	0.258562	0.0680004	0.0153646	0.457171	0.523155	0.0043343	0.816291	0	0	0	0	0	0	0	0	0	0	0	0	0	-0.11	-0.02
DNASE2	1777	HGNC:2960	deoxyribonuclease 2, lysosomal	5	3.79	2.54	1.39	3.05	-0.35	0.1	-5.85	-0.17	-1.99	0.97	0.000171249	0.0113237	0.164287	0.00237467	0.728247	0.92325	8.53844e-09	0.867306	0.0474033	0.333143	0.0013204	0.0474755	0.339769	0.00832884	0.8169	0.967961	1.43233e-07	0.943596	0.138756	0.638971	0	0	0	0	0	0	0	0	0	0	0	0	0	2.55	-2.04
DYNC1H1	1778	HGNC:2961	dynein cytoplasmic 1 heavy chain 1	5	-5.68	-0.26	0.97	-0.03	1.73	-0.28	-1.19	2.02	-0.59	1.06	2.27243e-08	0.791333	0.332487	0.972475	0.0837367	0.782489	0.234714	0.0440693	0.557874	0.291796	5.04574e-07	0.888715	0.539622	0.982425	0.167077	0.901919	0.357939	0.20334	0.727001	0.600355	0	0	0	0	0	0	0	0	0	1	0	0	0	-2.35	-0.02
DYNC1I1	1780	HGNC:2963	dynein cytoplasmic 1 intermediate chain 1	4	1.58	-3.01	5.18	-1.67	-2.08	-0.87	1.66	0.12	1.89	-2.88	0.115932	0.00274959	3.35971e-07	0.096298	0.0382034	0.384632	0.0984016	0.9032	0.0592952	0.00413138	0.263194	0.0162065	1.01457e-05	0.17332	0.0895241	0.631158	0.182631	0.959392	0.162984	0.0561064	0	0	0	0	0	0	0	0	0	0	0	0	0	-0.01	-1.52
DYNC1I2	1781	HGNC:2964	dynein cytoplasmic 1 intermediate chain 2	5	3.91	-3.18	1.87	-0.82	-0.73	-1.51	2.5	1.52	-2.13	-1.53	0.000103778	0.00155879	0.0625996	0.413823	0.465958	0.13057	0.012813	0.12796	0.033438	0.127438	0.000864941	0.0107077	0.174564	0.534304	0.607364	0.345856	0.0344525	0.364647	0.108244	0.400939	0	0	0	0	0	0	0	0	0	0	0	0	0	2.02	-1.06
DYNC1LI2	1783	HGNC:2966	dynein cytoplasmic 1 light intermediate chain 2	5	0.77	-3.82	-2.8	0.06	-0.13	1.79	1.85	2.11	-2.81	1.69	0.439035	0.000150679	0.00521677	0.951633	0.896376	0.0746329	0.0650677	0.0355074	0.00513743	0.090778	0.639881	0.00170154	0.0285402	0.967722	0.935359	0.246848	0.131371	0.177672	0.0270129	0.335608	0	0	0	0	0	0	0	0	0	0	0	0	0	-0.63	-0.36
DNM2	1785	HGNC:2974	dynamin 2	5	2.72	0.59	-0.84	1.19	-0.08	-1.34	-1.39	0.76	-0.71	0.84	0.00671917	0.552619	0.400559	0.236145	0.938148	0.180585	0.164128	0.450268	0.477005	0.401389	0.0288584	0.724847	0.605479	0.348933	0.961483	0.420586	0.2716	0.69696	0.657929	0.692127	0	0	0	0	0	1	0	0	0	0	0	0	0	0.98	-0.46
DNMT1	1786	HGNC:2976	DNA methyltransferase 1	5	-0.39	3.92	-1.45	6.3	0.24	0.2	-4.87	-0.85	-0.52	0.54	0.694313	0.000102154	0.146968	6.31883e-10	0.810805	0.843216	1.50538e-06	0.394624	0.603765	0.588563	0.833506	0.00126728	0.31495	2.04114e-08	0.877183	0.931377	1.41393e-05	0.653058	0.760738	0.816564	0	0	0	0	0	0	0	0	0	0	0	0	0	-0.74	-0.76
TRDMT1	1787	HGNC:2977	tRNA aspartic acid methyltransferase 1	2	-0.06	-0.84	-1.46	3.53	1.2	-0.39	-0.3	0.24	NA	-2.58	0.950272	0.404638	0.145546	0.000529176	0.231333	0.695456	0.765993	0.812831	NA	0.0107978	0.976542	0.600791	0.312671	0.00237087	0.364234	0.855812	0.84178	0.91796	NA	0.101941	0	0	0	0	0	0	0	0	0	0	0	0	0	-0.95	-0.99
DNMT3A	1788	HGNC:2978	DNA methyltransferase 3 alpha	4	-1.4	0.81	-0.9	7.95	-0.38	1	-2.84	-1.11	-1.55	0.23	0.161225	0.415768	0.36943	1.62203e-14	0.705082	0.3192	0.00476553	0.268361	0.121781	0.816336	0.330955	0.610713	0.575319	2.4965e-12	0.800305	0.573352	0.0151096	0.540142	0.268993	0.930273	0	0	0	0	0	0	0	0	0	0	0	0	0	-2.91	-0.66
DNMT3B	1789	HGNC:2979	DNA methyltransferase 3 beta	2	-0.44	1.31	1.21	5.72	-0.73	0.01	-4.77	-1.68	NA	1.05	0.661109	0.192835	0.228864	3.6692e-08	0.46548	0.98903	3.45891e-06	0.0948208	NA	0.293119	0.813194	0.372447	0.424595	6.64392e-07	0.60687	0.995913	2.88928e-05	0.310196	NA	0.601955	0	0	0	0	0	0	0	0	0	0	0	0	0	-0.47	-0.16
DOCK1	1793	HGNC:2987	dedicator of cytokinesis 1	5	-1.19	-4.55	-1.07	-4.37	-4	2.22	9.57	-0.46	1.23	0.19	0.233323	6.6838e-06	0.283157	1.47524e-05	7.09694e-05	0.0268783	3.87938e-20	0.64819	0.219595	0.84581	0.428255	0.000141685	0.486483	0.000114966	0.000412371	0.126743	4.47557e-18	0.830852	0.404221	0.943753	0	0	0	0	0	0	0	0	0	0	0	0	0	-2.82	1.56
DOCK2	1794	HGNC:2988	dedicator of cytokinesis 2	5	-0.5	9.67	5.89	2.45	-6.24	0.71	-2.99	-1.29	-0.33	-2.35	0.619834	1.83633e-20	6.83606e-09	0.014688	8.72393e-10	0.47912	0.0029305	0.198144	0.738215	0.0188864	0.786109	2.21884e-16	3e-07	0.0378352	1.43103e-08	0.706561	0.0100836	0.461531	0.854505	0.142334	1	0	0	0	0	0	0	0	0	0	0	0	1	-0.59	-3.62
DOK1	1796	HGNC:2990	docking protein 1	5	2.94	1.69	1.67	-2	-1.28	-0.51	0.42	-1.3	0.88	-1.34	0.00343896	0.0915704	0.0962677	0.046295	0.20029	0.613331	0.678263	0.194804	0.377036	0.181444	0.0165682	0.221777	0.235411	0.0966342	0.326793	0.802887	0.774968	0.456895	0.569641	0.473744	0	0	0	0	0	0	0	0	0	0	0	0	0	-0.15	0.07
DXO	1797	HGNC:2992	decapping exoribonuclease	3	0.78	-3.24	-1.82	2.61	2.65	-0.99	-0.94	-0.29	NA	-0.09	0.433645	0.00133209	0.0705674	0.00959589	0.00846464	0.324614	0.34698	0.771308	NA	0.928543	0.635528	0.00950719	0.18963	0.0269107	0.025639	0.576963	0.479839	0.90086	NA	0.977155	0	0	0	0	0	0	0	0	0	0	0	0	0	0.03	0.19
DPAGT1	1798	HGNC:2995	dolichyl-phosphate N-acetylglucosaminephosphotransferase 1	5	-6.98	2.25	-0.45	0.06	1.87	0.6	-2.97	1.63	0.64	1.68	9.40794e-12	0.0247003	0.651662	0.954363	0.06261	0.550237	0.00310313	0.103893	0.523607	0.0943096	4.90858e-10	0.0850295	0.803383	0.969555	0.13357	0.75819	0.0105912	0.326186	0.699922	0.343435	0	0	0	0	0	0	0	1	0	0	0	0	0	-1.01	0.91
DPEP1	1800	HGNC:3002	dipeptidase 1 (renal)	3	0.64	-1.38	-0.42	NA	0.35	1.89	0.31	-3.33	-1.37	4.36	0.523685	0.167154	0.677003	NA	0.727906	0.05974	0.758311	0.000962056	0.171339	1.79974e-05	0.711725	0.337183	0.818414	NA	0.816667	0.213416	0.835666	0.0245148	0.341444	0.00220714	0	0	0	0	0	0	0	0	0	0	0	0	0	-1.48	-0.12
DPH1	1801	HGNC:3003	diphthamide biosynthesis 1	5	1.53	0.9	-1.49	4.25	2.6	-0.93	-2.98	-1.33	-1	-0.47	0.127635	0.36672	0.136683	2.5397e-05	0.00969321	0.353363	0.00297807	0.185555	0.315509	0.641833	0.282057	0.565766	0.299432	0.000180943	0.0287693	0.603643	0.0102128	0.446878	0.507135	0.844898	0	0	0	0	0	0	0	0	0	0	0	0	0	0.36	-1.13
DPH2	1802	HGNC:3004	DPH2 homolog	5	0.93	-0.32	-2.25	5.16	2.67	0.44	-3.1	0.2	-1.58	-1.3	0.354619	0.752461	0.0251726	3.60116e-07	0.00789426	0.662101	0.00202804	0.843319	0.115233	0.194543	0.561742	0.864997	0.0908865	4.90752e-06	0.0241626	0.834414	0.00735058	0.932396	0.259183	0.490947	0	0	0	0	0	0	0	0	0	0	0	0	0	-0.13	-0.38
DPP4	1803	HGNC:3009	dipeptidyl peptidase 4	5	0.77	-3.51	3.05	-4.04	-4.7	1.14	3.63	0.93	1.3	1.07	0.441604	0.000487457	0.00243044	6.21314e-05	3.33622e-06	0.253023	0.000316301	0.353425	0.193365	0.287119	0.642097	0.00430551	0.0160364	0.000386145	2.60034e-05	0.507415	0.00147467	0.616841	0.371088	0.595578	1	1	0	0	0	0	0	0	0	0	1	0	0	0.86	0.65
DPP6	1804	HGNC:3010	dipeptidyl peptidase like 6	2	-1.09	-0.34	-0.07	NA	-2.87	-1.65	6.45	0.31	NA	-0.95	0.279071	0.737921	0.947121	NA	0.00484621	0.101136	2.13814e-09	0.758745	NA	0.344673	0.48125	0.855527	0.972796	NA	0.0160495	0.295174	4.17023e-08	0.895187	NA	0.646481	0	0	0	0	0	0	0	0	0	0	0	0	0	-0.41	0.41
DPT	1805	HGNC:3011	dermatopontin	5	1.67	-2.36	2.64	-4.18	-8.96	2.44	12.08	-1.52	-0.14	-2.08	0.0954112	0.0187548	0.00864158	3.37197e-05	5.48306e-18	0.0149988	7.9218e-30	0.129358	0.890556	0.0381358	0.227575	0.0691531	0.041344	0.000229461	3.3887e-16	0.0869298	3.12502e-27	0.365728	0.9457	0.20744	0	0	0	0	0	0	0	0	0	1	1	0	0	-0.41	1.36
DPYD	1806	HGNC:3012	dihydropyrimidine dehydrogenase	5	1.06	3.63	4.86	0	-7.3	4.5	0.6	-3.22	-0.76	-1.12	0.28923	0.0003062	1.55469e-06	0.998489	1.08704e-12	8.45184e-06	0.550793	0.00135115	0.448086	0.26417	0.492131	0.00297891	3.83176e-05	0.998775	3.10798e-11	0.000249435	0.669748	0.0300372	0.633655	0.571302	0	0	0	0	0	0	0	0	0	0	0	0	0	-0.73	-3.9
DPYS	1807	HGNC:3013	dihydropyrimidinase	2	0.75	-2.04	0.85	NA	-2.99	4.17	-2.65	-0.15	3.11	0.12	0.454403	0.0425558	0.394025	NA	0.00311199	4.64185e-05	0.00861939	0.883655	0.00215995	0.90716	0.654087	0.127215	0.598718	NA	0.0110094	0.0010611	0.0248132	0.952377	0.0138137	0.968163	0	0	0	0	0	0	0	0	0	0	0	0	0	0.74	0.19
DPYSL2	1808	HGNC:3014	dihydropyrimidinase like 2	5	1.51	-3.64	0.3	-0.5	-8.93	4.18	7.29	0.25	0.22	-0.12	0.131534	0.000297722	0.765195	0.615148	6.8298e-18	3.41853e-05	1.12471e-12	0.803197	0.822528	0.90332	0.287562	0.00291522	0.873363	0.715588	4.0571e-16	0.000821001	4.18056e-11	0.914752	0.905999	0.967297	0	0	0	0	0	0	0	0	0	0	0	0	0	-1.73	0.36
DPYSL3	1809	HGNC:3015	dihydropyrimidinase like 3	5	1.74	-2.39	1.33	-2.48	-13.62	6.92	8.48	-1.21	-0.15	1.47	0.0828266	0.01729	0.182724	0.0133705	1.97645e-36	1.27245e-11	2.19519e-16	0.228086	0.876904	0.14126	0.205521	0.0652249	0.364969	0.0350364	1.20929e-32	1.77604e-09	1.51667e-14	0.497715	0.93921	0.419531	0	0	0	0	0	0	0	0	0	0	0	0	0	-2.08	-2.12
DR1	1810	HGNC:3017	down-regulator of transcription 1	5	4.06	0.97	-0.77	-0.64	-1.13	0.74	3.18	-2.49	-4.24	-0.11	5.62934e-05	0.330636	0.442793	0.519731	0.259254	0.45702	0.00155066	0.0132097	2.66257e-05	0.912541	0.000503439	0.53289	0.643335	0.633532	0.395671	0.689921	0.00584917	0.10352	0.00042584	0.971175	0	0	0	0	0	0	0	0	0	0	0	0	0	-0.27	1.7
SLC26A3	1811	HGNC:3018	solute carrier family 26 member 3	1	NA	NA	-0.58	NA	1.26	-2.9	2.11	-0.61	NA	-0.37	NA	NA	0.563395	NA	0.209863	0.00468742	0.0373097	0.540502	NA	0.713531	NA	NA	0.74067	NA	0.338129	0.0384855	0.0834877	0.763612	NA	0.88146	0	0	0	0	0	0	0	0	0	0	0	0	0	1.1	-0.15
DRG2	1819	HGNC:3030	developmentally regulated GTP binding protein 2	5	0.43	3.34	-1.21	-0.73	-1.64	0.81	0.22	-0.82	-1.15	1.41	0.669052	0.000883335	0.22824	0.467682	0.101109	0.420236	0.826196	0.412616	0.252323	0.158854	0.817949	0.00690831	0.424277	0.586549	0.193474	0.660704	0.884414	0.668548	0.440847	0.446238	0	0	0	0	0	0	0	0	0	0	0	0	0	0.28	-1.28
ARID3A	1820	HGNC:3031	AT-rich interaction domain 3A	4	0.34	4.19	1.99	2.76	-2.42	-1.32	-2.46	-1.69	-0.99	1.47	0.731293	3.5017e-05	0.0471511	0.0061335	0.0160745	0.187986	0.014474	0.0909657	0.32375	0.143188	0.857462	0.000532885	0.142246	0.0184729	0.0437799	0.429557	0.0380488	0.301582	0.51564	0.422363	0	0	0	0	0	0	0	0	0	0	0	0	0	0.43	-1.78
ATN1	1822	HGNC:3033	atrophin 1	4	1.14	-0.41	-0.65	0.49	2.3	-0.27	2.29	-0.73	-5.6	-0.87	0.254332	0.684685	0.516625	0.622437	0.0220394	0.789423	0.0227904	0.466207	3.79962e-08	0.386013	0.453162	0.821798	0.704384	0.720862	0.0569341	0.904988	0.0554856	0.707672	1.70538e-06	0.678232	0	0	0	0	0	0	0	0	0	0	0	0	0	-0.81	1.33
DSC1	1823	HGNC:3035	desmocollin 1	2	-1.26	-2.24	1.45	NA	1.48	-0.92	1.58	0.19	-0.75	0.01	0.210837	0.0263578	0.148283	NA	0.140725	0.358088	0.115506	0.848734	0.45662	0.99251	0.400112	0.0892854	0.316823	NA	0.248887	0.607255	0.2066	0.935068	0.64054	0.996862	0	0	0	0	0	0	0	0	0	0	1	0	0	-0.47	1.65
DSC2	1824	HGNC:3036	desmocollin 2	5	-3.49	-2.47	-1.22	7.98	2.47	-4.46	-2.22	2.22	0.08	2.09	0.000520737	0.013647	0.222894	9.30847e-15	0.0139122	1.0107e-05	0.0267278	0.0270041	0.939863	0.0369408	0.00342497	0.0544934	0.417455	1.57133e-12	0.0388683	0.000291041	0.0633193	0.153097	0.96924	0.203955	0	0	0	0	0	0	0	0	0	0	1	0	0	-0.51	1.42
DSC3	1825	HGNC:3037	desmocollin 3	3	-0.33	-3.35	2.63	7.96	1.35	-4.09	-0.95	-0.39	-0.11	-1.45	0.740399	0.000893651	0.00892608	3.33705e-14	0.177921	5.58934e-05	0.344852	0.693647	0.909023	0.14776	0.863959	0.00696644	0.0424224	4.59547e-12	0.298086	0.00123486	0.477437	0.859191	0.956038	0.430206	0	0	0	0	0	0	0	0	0	0	1	0	0	-1.39	-0.68
DSCAM	1826	HGNC:3039	DS cell adhesion molecule	1	NA	0.21	-2.46	NA	3.04	-0.94	0.15	-0.29	NA	-1.13	NA	0.835802	0.0165534	NA	0.00341759	0.348262	0.880485	0.776308	NA	0.261147	NA	0.915594	0.0668048	NA	0.0119284	0.599504	0.922581	0.903228	NA	0.569429	0	0	0	0	0	0	0	0	0	0	1	0	0	0.72	0.85
RCAN1	1827	HGNC:3040	regulator of calcineurin 1	4	-0.75	-1.95	0.32	1.14	-3.15	0.77	0.16	0.05	4.12	0.7	0.453048	0.0521908	0.748765	0.254617	0.00181188	0.440806	0.871106	0.956495	4.89975e-05	0.484532	0.653267	0.147238	0.86415	0.370217	0.00691795	0.677337	0.916445	0.980917	0.00068569	0.754677	0	0	0	0	0	0	0	0	0	0	0	0	0	-0.07	-2.85
DSG1	1828	HGNC:3048	desmoglein 1	2	-0.99	-1.8	1.06	5.93	-1.18	-1.92	-0.41	1.22	NA	-0.48	0.32608	0.0743392	0.29239	3.6529e-08	0.240852	0.0575574	0.684006	0.224177	NA	0.631227	0.531587	0.190912	0.49675	6.62586e-07	0.37531	0.207683	0.779345	0.493089	NA	0.839033	0	0	0	0	0	0	0	0	0	1	1	0	0	-0.69	0.61
DSG2	1829	HGNC:3049	desmoglein 2	5	-3.81	-5.17	-1.77	3.7	5.9	-4.77	-1.24	1.85	1.72	1.68	0.000155093	3.36965e-07	0.0774251	0.0002339	6.46796e-09	2.37173e-06	0.216748	0.0644434	0.0866369	0.0929515	0.00121762	1.25665e-05	0.202701	0.00118033	9.02491e-08	8.7932e-05	0.336928	0.248888	0.214153	0.340532	0	0	0	0	0	0	0	0	0	0	1	0	0	-0.92	2.58
DSG3	1830	HGNC:3050	desmoglein 3	3	0.01	-2.02	3.51	5.36	-0.92	-2.79	-1.37	-0.18	NA	-0.46	0.99423	0.0444973	0.000568098	2.64118e-07	0.357369	0.00590711	0.171872	0.856288	NA	0.645236	0.997315	0.131009	0.00505528	3.78665e-06	0.502024	0.0452142	0.281293	0.937896	NA	0.84571	0	0	0	0	0	0	0	0	0	0	1	0	0	-1.19	-1.16
TSC22D3	1831	HGNC:3051	TSC22 domain family member 3	4	4.16	-2.61	-1.21	-6.4	-2.86	3.12	6.43	-0.27	-0.1	-1.53	3.93916e-05	0.00932766	0.228187	4.19942e-10	0.00449925	0.00191937	3.52046e-10	0.790539	0.920338	0.127897	0.000369912	0.0408948	0.424372	1.43631e-08	0.0150595	0.0202053	8.12296e-09	0.909692	0.960939	0.40155	0	0	0	0	0	0	0	0	0	0	0	0	0	-0.26	0.85
DSP	1832	HGNC:3052	desmoplakin	5	-0.64	-1.72	-1.88	4.06	5.22	-3.48	-4.02	1.04	-0.03	1.68	0.524578	0.0857562	0.0611516	5.62166e-05	2.57159e-07	0.000540421	6.61044e-05	0.29939	0.979106	0.0931619	0.712107	0.211295	0.17198	0.000354436	2.55013e-06	0.00772477	0.000378992	0.570058	0.989935	0.340789	0	0	0	0	0	0	0	0	0	1	1	0	0	2.08	0.89
SLC26A2	1836	HGNC:10994	solute carrier family 26 member 2	5	-2.93	-3.06	-0.12	0.99	2.62	-1.58	-0.11	0.62	0.74	0.9	0.00360987	0.00234088	0.907596	0.321956	0.00903888	0.115827	0.909135	0.53384	0.460804	0.368616	0.0172134	0.0143943	0.953472	0.441509	0.0271033	0.321971	0.941071	0.759086	0.644505	0.665582	0	0	0	0	0	0	0	0	0	0	0	0	0	-0.66	0.91
DTNA	1837	HGNC:3057	dystrobrevin alpha	5	0.26	-2.45	0.1	-0.75	-2.31	-0.1	7.95	-3.44	-0.13	-0.82	0.795745	0.0144258	0.920519	0.455033	0.0214519	0.9221	1.13431e-14	0.000634847	0.899401	0.409745	0.896707	0.0570188	0.959037	0.575097	0.0555923	0.967524	5.87772e-13	0.0198477	0.950332	0.699482	0	0	0	0	0	0	0	0	0	0	0	0	0	-0.55	0.73
DTNB	1838	HGNC:3058	dystrobrevin beta	4	-0.71	-3.14	-2.58	-0.24	2.49	-3.32	4.95	-0.66	0.26	0.48	0.479634	0.0018325	0.0103137	0.809612	0.013305	0.000971808	1.05622e-06	0.511867	0.791798	0.628763	0.676921	0.0121061	0.047144	0.868443	0.0374371	0.0120602	1.0325e-05	0.743638	0.88596	0.837776	0	0	0	0	0	0	0	0	0	0	0	0	0	-0.4	2.45
DTYMK	1841	HGNC:3061	deoxythymidylate kinase	5	2.03	1.65	-0.21	0.27	5.93	-2.41	-5.95	-0.99	-1.18	1.15	0.0428357	0.0990062	0.83708	0.783915	5.45676e-09	0.016251	5.01697e-09	0.32229	0.240068	0.251072	0.125666	0.233925	0.915579	0.849498	7.71067e-08	0.091549	8.99597e-08	0.590416	0.427379	0.55829	0	0	0	0	0	0	0	0	0	0	0	0	0	1.03	-0.22
ECM2	1842	HGNC:3154	extracellular matrix protein 2	4	-1.2	-3.18	-0.01	-2.05	-5.08	5.06	5.23	-1.99	1.59	1.04	0.229383	0.00160046	0.994561	0.0408225	5.85294e-07	6.47583e-07	2.70343e-07	0.047705	0.111592	0.297904	0.423294	0.0108887	0.996767	0.0870514	5.35294e-06	2.83503e-05	3.0811e-06	0.212903	0.253917	0.605533	0	0	0	0	0	0	0	0	0	1	1	1	0	-1.29	-1.22
DUSP3	1845	HGNC:3069	dual specificity phosphatase 3	5	3.75	-2.25	-0.04	-1.62	-5.72	2.68	3.88	-0.6	2.12	-0.49	0.00019323	0.0245769	0.967956	0.105709	1.73446e-08	0.00765672	0.00011685	0.551417	0.0340771	0.626456	0.00146179	0.0846771	0.983024	0.186695	2.24125e-07	0.0546238	0.000616196	0.772583	0.109707	0.836537	0	0	0	0	0	0	0	0	0	0	0	0	0	2.16	-1.17
DUSP4	1846	HGNC:3070	dual specificity phosphatase 4	1	NA	-1.12	0.17	-1.76	2.48	-0.29	1.05	NA	NA	-0.87	NA	0.264976	0.865211	0.0814272	0.0148999	0.770566	0.298397	NA	NA	0.386307	NA	0.46061	0.931238	0.151802	0.0412511	0.896362	0.428347	NA	NA	0.678651	0	0	0	0	0	0	0	0	0	0	0	0	0	NA	1.02
DUSP6	1848	HGNC:3072	dual specificity phosphatase 6	1	NA	NA	-1.02	NA	1.26	-1.55	2.18	NA	NA	0.25	NA	NA	0.316245	NA	0.216472	0.129289	0.0360347	NA	NA	0.802462	NA	NA	0.523002	NA	0.346587	0.343229	0.0811395	NA	NA	0.925671	0	0	0	0	0	0	0	0	0	0	0	0	0	-1.76	0.41
DUSP7	1849	HGNC:3073	dual specificity phosphatase 7	2	0.79	-1.03	-0.29	0.43	-2.52	2.06	0.88	0.1	NA	-0.3	0.431173	0.304162	0.77438	0.670025	0.0131191	0.0420709	0.381625	0.918162	NA	0.767253	0.633422	0.504279	0.878668	0.761068	0.0369989	0.169772	0.514541	0.964904	NA	0.908535	0	0	0	0	0	0	0	0	0	0	0	0	0	0.16	-1.82
DUSP9	1852	HGNC:3076	dual specificity phosphatase 9	2	-1.19	-1.29	2.08	1.44	-0.87	0.03	-2.26	-1.2	4.77	-0.87	0.234452	0.198209	0.0390177	0.151589	0.387996	0.973495	0.0253756	0.231202	4.56013e-06	0.388108	0.42965	0.379249	0.124677	0.247508	0.530433	0.988154	0.0605735	0.500367	9.98619e-05	0.680338	0	0	0	0	0	0	0	0	0	0	0	0	0	-0.31	-2.03
DUT	1854	HGNC:3078	deoxyuridine triphosphatase	5	2.52	0.97	-1.06	1.49	3.56	-0.39	-1.82	-3.17	-1.7	-0.5	0.0121237	0.332921	0.290052	0.136939	0.000410061	0.697445	0.0691824	0.0016251	0.0892181	0.617817	0.0466465	0.534718	0.494154	0.22891	0.00190868	0.85675	0.138218	0.0333146	0.218474	0.830298	0	0	0	0	0	0	0	0	0	0	0	0	0	2.22	-0.79
DVL1	1855	HGNC:3084	dishevelled segment polarity protein 1	4	-0.09	-2.82	-1.21	0.81	-0.68	0.58	3.79	-1.08	1.61	-1.73	0.930464	0.00508498	0.225104	0.417973	0.498635	0.562848	0.000168824	0.279907	0.108137	0.0843416	0.965827	0.0260457	0.420432	0.538467	0.635405	0.769135	0.000850309	0.550294	0.248783	0.323434	0	0	0	0	0	0	0	0	0	0	0	0	0	-0.47	-0.03
DVL2	1856	HGNC:3086	dishevelled segment polarity protein 2	5	1.63	-2.84	-0.82	1.94	-1.6	2.52	3.01	-3.32	0.22	-0.8	0.104481	0.00472786	0.411482	0.0530295	0.111159	0.012134	0.00278329	0.000963111	0.822668	0.425984	0.243761	0.0246024	0.615356	0.107768	0.208499	0.075292	0.00968057	0.0244891	0.905853	0.713657	0	0	0	0	0	0	0	0	0	0	0	0	0	-1.27	-2.24
DVL3	1857	HGNC:3087	dishevelled segment polarity protein 3	5	0.4	-0.06	-0.04	0.01	-4.13	4.5	1.97	-1.94	-1.28	0.93	0.686583	0.955686	0.97121	0.990497	4.19459e-05	8.52239e-06	0.0491917	0.0524138	0.202683	0.353408	0.827984	0.979354	0.984198	0.993916	0.000258455	0.000250892	0.104748	0.222839	0.382778	0.652483	0	0	0	0	0	0	0	0	0	0	0	0	0	0.07	-2.54
DYRK1A	1859	HGNC:3091	dual specificity tyrosine phosphorylation regulated kinase 1A	5	1.66	0.29	-0.46	1.34	-2.29	0.67	2.38	-0.99	-0.08	-1.83	0.0981058	0.773786	0.648295	0.180499	0.0222117	0.500685	0.0178531	0.324388	0.939061	0.0677985	0.232477	0.878975	0.80085	0.283904	0.0573185	0.721941	0.045324	0.592703	0.968914	0.286509	0	0	0	0	0	0	0	0	0	0	0	0	0	0.53	0.34
TOR1A	1861	HGNC:3098	torsin family 1 member A	5	-2.69	1.26	4.2	0.61	-1.36	0.54	-3.56	0.97	0.89	0.3	0.00735514	0.206749	3.14222e-05	0.54411	0.174586	0.591032	0.000402195	0.330377	0.373046	0.764366	0.0311756	0.38997	0.000479789	0.654182	0.293785	0.787866	0.00180493	0.597654	0.565414	0.906887	0	0	0	0	0	0	0	1	0	0	1	0	1	-2.65	-1.86
E2F1	1869	HGNC:3113	E2F transcription factor 1	1	NA	-0.19	-0.23	1.79	0.5	0.62	-0.98	NA	NA	-2.1	NA	0.850196	0.821335	0.0824564	0.621807	0.538564	0.336524	NA	NA	0.0437679	NA	0.923242	0.907471	0.15323	0.737455	0.75012	0.468879	NA	NA	0.224688	0	0	0	0	0	0	0	0	0	0	0	0	0	NA	0.64
E2F3	1871	HGNC:3115	E2F transcription factor 3	4	1.88	0.23	-1.12	5.93	-1.78	1.75	-3.12	-0.8	-0.06	-1.08	0.0607473	0.818217	0.26273	8.39427e-09	0.0752842	0.0808554	0.00195423	0.423771	0.953447	0.279312	0.163157	0.904779	0.465415	1.8303e-07	0.154133	0.257729	0.00711683	0.677908	0.975375	0.5866	0	0	0	0	0	0	0	0	0	0	0	0	0	0.81	-1.78
E2F4	1874	HGNC:3118	E2F transcription factor 4	5	1.67	-2.51	-1.95	1.25	0.27	1.04	0.37	-1.8	2.32	-0.12	0.0949359	0.0124671	0.0515199	0.210942	0.790429	0.299067	0.71451	0.0731792	0.0208828	0.903555	0.226627	0.0512382	0.151822	0.32089	0.863229	0.552239	0.802143	0.266882	0.076866	0.967378	0	0	0	0	0	0	0	0	0	0	0	0	0	0.59	1.17
E2F5	1875	HGNC:3119	E2F transcription factor 5	3	1.58	-0.57	-1.58	3.52	0.57	2.13	-2.62	-1.74	NA	-1.39	0.115107	0.566901	0.115493	0.000511186	0.568699	0.0340046	0.00937614	0.0836156	NA	0.164358	0.261934	0.736306	0.267163	0.00230111	0.695499	0.148048	0.0266653	0.287427	NA	0.452488	0	0	0	0	0	0	0	0	0	0	0	0	0	1.2	-0.61
E2F6	1876	HGNC:3120	E2F transcription factor 6	1	-0.69	-2.07	0.15	4.96	-0.94	-1.03	-0.68	NA	NA	-0.61	0.494671	0.0429126	0.878344	6.75785e-06	0.35181	0.30719	0.498119	NA	NA	0.545117	0.688868	0.127933	0.937926	5.87928e-05	0.496379	0.561297	0.624577	NA	NA	0.79109	0	0	0	0	0	0	0	0	0	0	0	0	0	NA	-0.98
E4F1	1877	HGNC:3121	E4F transcription factor 1	4	0.17	-0.14	0.13	-1.61	1.38	-1.28	2.48	-1.9	1.04	-0.86	0.86833	0.890357	0.892823	0.107971	0.168053	0.201167	0.0135723	0.0587492	0.296926	0.391938	0.935032	0.945276	0.945607	0.189665	0.285501	0.448786	0.036121	0.236454	0.48757	0.683204	0	0	0	0	0	0	0	0	0	0	0	0	0	0.58	2.7
EBF1	1879	HGNC:3126	early B-cell factor 1	3	-0.69	-2.01	0.36	-3.3	-3.79	-0.26	6.15	0.69	1.86	-0.38	0.489057	0.0450387	0.718812	0.00110046	0.000185151	0.798417	2.53181e-09	0.488624	0.0636734	0.700871	0.684656	0.132281	0.845579	0.00435607	0.000964125	0.909935	4.8529e-08	0.725618	0.170917	0.875981	0	0	0	0	0	0	0	0	0	0	0	0	0	-1	0.7
ECE1	1889	HGNC:3146	endothelin converting enzyme 1	5	-4.93	-1.61	3.11	-2.4	-1.31	-0.12	0.33	1.06	2.83	1.76	1.0792e-06	0.107638	0.00198033	0.0168214	0.191793	0.903105	0.738702	0.288414	0.00486462	0.0782636	1.58542e-05	0.248062	0.013619	0.0422494	0.316346	0.961454	0.821385	0.558129	0.025962	0.310827	0	0	0	0	0	0	0	0	0	0	0	0	0	-2.11	0.32
TYMP	1890	HGNC:3148	thymidine phosphorylase	5	2.52	3.32	4.87	1.3	-5.71	1.62	-3.72	1.86	-0.99	-0.69	0.0119642	0.000959481	1.50051e-06	0.1957	1.90926e-08	0.105785	0.00021757	0.0631305	0.320845	0.487372	0.0461548	0.00736557	3.73595e-05	0.302227	2.44902e-07	0.304917	0.00106002	0.246225	0.51257	0.755417	0	0	0	0	0	0	0	0	0	0	0	0	0	1.94	-3.17
ECH1	1891	HGNC:3149	enoyl-CoA hydratase 1	5	1.8	-0.24	-3.67	1.46	3.88	0.41	-2.11	-0.26	-0.81	-0.6	0.0720998	0.814035	0.000266781	0.143747	0.000116507	0.679168	0.0351313	0.792484	0.419824	0.549857	0.185634	0.902632	0.00279136	0.23752	0.000639612	0.845237	0.0794417	0.910427	0.60872	0.793889	0	0	0	0	0	0	0	0	0	0	0	0	0	0.33	-0.53
ECHS1	1892	HGNC:3151	enoyl-CoA hydratase, short chain 1	5	4.52	-0.36	-2.74	-2.94	5.14	-2	-0.93	-0.81	-0.64	-0.01	7.78527e-06	0.718939	0.00644113	0.0033821	3.92489e-07	0.0462098	0.353962	0.418106	0.524418	0.993059	8.9243e-05	0.844786	0.0334106	0.0112479	3.73185e-06	0.180162	0.486907	0.672659	0.700443	0.997084	0	0	0	0	0	0	0	0	0	0	0	0	0	1.6	0.32
ECM1	1893	HGNC:3153	extracellular matrix protein 1	5	-0.12	-3.27	4.59	-3.59	-7.17	5.29	6.14	-1.52	0.64	-1.92	0.907702	0.00113155	5.48251e-06	0.00036666	2.5856e-12	1.75103e-07	1.65272e-09	0.130147	0.520834	0.0557218	0.957404	0.00837265	0.000112038	0.0017443	6.93859e-11	9.31578e-06	3.31874e-08	0.366732	0.697432	0.257721	0	0	0	0	0	0	0	0	0	1	0	0	0	-0.19	-2.25
ECT2	1894	HGNC:3155	epithelial cell transforming 2	5	-0.49	0.3	2.12	7.42	0.8	-0.17	-7.46	-1.15	0.64	0.49	0.624542	0.76681	0.0350105	6.95749e-13	0.42515	0.86463	5.3895e-13	0.248901	0.520688	0.627213	0.788727	0.874339	0.116194	5.92009e-11	0.567655	0.943348	2.11244e-11	0.521526	0.69733	0.83672	0	0	0	0	0	0	0	0	0	0	0	0	0	-0.63	-1.81
S1PR1	1901	HGNC:3165	sphingosine-1-phosphate receptor 1	1	NA	-2.21	-1.5	NA	-3.83	NA	1.08	2.23	2.18	NA	NA	0.0311305	0.138112	NA	0.00032083	NA	0.284889	0.0297135	0.0335406	NA	NA	0.101361	0.301858	NA	0.00154203	NA	0.413275	0.160326	0.108471	NA	0	0	0	0	0	0	0	0	0	0	1	0	0	-0.34	1.74
LPAR1	1902	HGNC:3166	lysophosphatidic acid receptor 1	3	-1.32	-0.81	1.06	NA	-3.81	0.63	2.74	1.17	NA	0.46	0.188451	0.420812	0.290932	NA	0.000175305	0.528443	0.0065881	0.242754	NA	0.646812	0.369254	0.61625	0.495377	NA	0.000918719	0.743089	0.0197562	0.515391	NA	0.845676	0	0	0	0	0	0	0	0	0	0	0	0	0	-1.29	-0.04
S1PR3	1903	HGNC:3167	sphingosine-1-phosphate receptor 3	1	0.27	0.71	0.57	NA	-0.14	0.03	-0.31	-0.57	NA	-0.46	0.790006	0.48417	0.573051	NA	0.888852	0.979819	0.757913	0.570729	NA	0.648691	0.893615	0.670436	0.747085	NA	0.930363	0.99152	0.835453	0.783793	NA	0.846219	0	0	0	0	0	0	0	0	0	0	0	0	0	0.83	-0.78
EDN3	1908	HGNC:3178	endothelin 3	1	0.5	NA	-1.99	NA	0.77	-2.03	0.43	-1.28	NA	2.77	0.617898	NA	0.0528657	NA	0.447944	0.0484583	0.671772	0.207639	NA	0.00827755	0.784082	NA	0.154593	NA	0.590678	0.186296	0.769925	0.473683	NA	0.085969	0	0	0	0	0	0	0	0	0	0	0	0	0	-1.03	0.66
EDNRA	1909	HGNC:3179	endothelin receptor type A	1	-1.5	-0.55	0.18	NA	NA	1.09	4.07	-1.7	NA	-0.4	0.142028	0.584366	0.857963	NA	NA	0.282935	0.000243484	0.098315	NA	0.688237	0.303544	0.749564	0.926461	NA	NA	0.536907	0.00116997	0.316215	NA	0.869409	0	0	0	0	0	0	0	0	0	0	0	0	0	-0.9	-0.61
PHC1	1911	HGNC:3182	polyhomeotic homolog 1	4	-0.3	-3.33	-1.93	0.21	1.82	1.23	3.31	-1.66	0.06	-1.75	0.764247	0.000974993	0.0548171	0.837383	0.0703376	0.21878	0.00103698	0.0983684	0.94957	0.0814795	0.879613	0.00746095	0.158853	0.887319	0.146083	0.468267	0.00413202	0.316129	0.973407	0.318187	0	0	0	0	0	0	0	0	0	0	0	0	0	-0.63	0.11
PHC2	1912	HGNC:3183	polyhomeotic homolog 2	5	2.15	-3.18	-1.56	2.12	-2.68	3.41	2.09	-1.36	-1.46	1.04	0.0320044	0.00155857	0.118858	0.034348	0.0074903	0.000710125	0.0375517	0.174715	0.145161	0.298113	0.10018	0.0107123	0.272723	0.0754906	0.023117	0.00959559	0.0839217	0.430217	0.305467	0.605757	0	0	0	0	0	0	0	0	0	0	0	0	0	-0.69	2.16
EEF1A1	1915	HGNC:3189	eukaryotic translation elongation factor 1 alpha 1	5	3.72	0.35	4.38	5.76	-1.64	-1.69	-4.93	0.19	0.96	-2.13	0.000216953	0.728414	1.45809e-05	1.42477e-08	0.102447	0.0917311	1.11754e-06	0.849971	0.338022	0.0335716	0.00162123	0.850708	0.000253762	2.86211e-07	0.195484	0.278195	1.08206e-05	0.935474	0.531658	0.193172	0	0	0	0	0	0	0	0	0	0	0	0	1	1.51	-2.3
EEF1A2	1917	HGNC:3192	eukaryotic translation elongation factor 1 alpha 2	5	4.12	0.92	5.61	2.34	0.81	-1.51	-6.02	-0.19	-0.12	-2.68	4.30599e-05	0.357832	3.27963e-08	0.0193957	0.416906	0.132065	3.21278e-09	0.849914	0.904515	0.00757826	0.000399204	0.557894	1.27832e-06	0.04744	0.55915	0.34795	6.0167e-08	0.935497	0.953612	0.0815671	0	0	0	0	0	0	0	0	0	0	0	0	0	2.06	-2.3
EEF1B2	1933	HGNC:3208	eukaryotic translation elongation factor 1 beta 2	5	3.77	2.82	1.54	3.77	0.58	-1.37	-4.07	-0.71	-3.05	-0.56	0.000179201	0.00493717	0.123909	0.000184147	0.561863	0.172653	5.52916e-05	0.476757	0.00242705	0.57355	0.00137262	0.0254831	0.28114	0.000973867	0.690106	0.409834	0.000324765	0.716435	0.0151524	0.807546	0	0	0	0	0	0	0	0	0	0	0	0	0	2.09	-1.98
EEF1D	1936	HGNC:3211	eukaryotic translation elongation factor 1 delta	5	4.4	4.77	0.54	4.08	-0.08	-1.56	-4.62	-0.76	-3.63	0.49	1.32502e-05	2.34872e-06	0.586146	5.17486e-05	0.937223	0.1205	4.81349e-06	0.449628	0.000308643	0.620838	0.000143678	5.9496e-05	0.756318	0.000329641	0.961018	0.330165	3.86755e-05	0.696697	0.00305091	0.832883	0	0	0	0	0	0	0	0	0	0	0	0	0	2.41	-1.15
EEF1G	1937	HGNC:3213	eukaryotic translation elongation factor 1 gamma	5	1.43	2.88	5.74	5.09	0.95	-2.84	-6.34	-0.57	-1.55	-1.65	0.154	0.00414622	1.63821e-08	4.96812e-07	0.340576	0.00469986	4.9142e-10	0.567272	0.120612	0.0996328	0.320478	0.0223356	6.79801e-07	6.4672e-06	0.484665	0.038561	1.10268e-08	0.781673	0.267299	0.353697	0	0	0	0	0	0	0	0	0	0	0	0	0	0.64	-1.58
EEF2	1938	HGNC:3214	eukaryotic translation elongation factor 2	5	3.1	4.04	4.87	3.28	0.39	-3.39	-5.54	1.23	-2.66	-2.02	0.0020423	6.07122e-05	1.4887e-06	0.00109708	0.694628	0.000740626	4.81097e-08	0.218884	0.00795918	0.0441212	0.0107667	0.000827041	3.71415e-05	0.00434763	0.793444	0.00988391	6.65535e-07	0.487053	0.0372325	0.225453	0	0	0	0	0	0	0	0	0	1	0	0	0	1.29	-1.74
EIF2D	1939	HGNC:6583	eukaryotic translation initiation factor 2D	5	2.56	-0.85	-4.07	0.27	3.76	-1.79	-0.01	-0.22	0.49	-0.48	0.0105998	0.395906	5.4159e-05	0.785949	0.000187907	0.0747556	0.992807	0.822467	0.62757	0.633197	0.0418914	0.591387	0.000755996	0.851085	0.000976814	0.246979	0.995167	0.923298	0.778525	0.839721	0	0	0	0	0	0	0	0	0	0	0	0	0	1.01	0.6
EFNA1	1942	HGNC:3221	ephrin A1	5	-1.66	-0.03	-1.33	-2.5	-1.53	-0.73	2.8	2.86	-1.29	2.27	0.097631	0.974934	0.184754	0.0126758	0.127576	0.465729	0.0053976	0.0044156	0.199055	0.0238811	0.231777	0.988349	0.367639	0.0336115	0.231248	0.6973	0.0167829	0.05566	0.378581	0.160899	0	0	0	0	0	0	0	0	0	0	1	0	0	0.94	1.14
EFNA4	1945	HGNC:3224	ephrin A4	1	-0.44	-0.27	-0.08	NA	0.43	-1.04	-0.85	0.07	NA	1.18	0.662431	0.784993	0.933775	NA	0.670925	0.303719	0.399525	0.941083	NA	0.245094	0.813617	0.884801	0.966739	NA	0.775123	0.557703	0.531065	0.974898	NA	0.552383	0	0	0	0	0	0	0	0	0	0	0	0	0	-1.05	0.41
EFNA5	1946	HGNC:3225	ephrin A5	4	-0.84	1.44	1.68	1.01	2.23	-0.41	-2.28	-3.11	0.25	-0.35	0.399793	0.151452	0.0939895	0.313183	0.0268452	0.681244	0.0231148	0.00206248	0.806037	0.72976	0.604967	0.31568	0.231137	0.432881	0.0671239	0.846933	0.0560632	0.0375396	0.895158	0.888222	0	0	0	0	0	0	0	0	0	0	0	0	0	-0.98	0.85
EFNB1	1947	HGNC:3226	ephrin B1	5	-2.04	-1.7	-2.27	0.25	0.12	2.29	3.18	-0.81	-0.94	-0.25	0.0419626	0.0898232	0.0238747	0.801399	0.905241	0.0222206	0.00154613	0.415669	0.348443	0.805891	0.12376	0.218597	0.0872853	0.862285	0.940359	0.111611	0.0058357	0.67056	0.542567	0.926809	0	1	0	0	0	0	0	0	0	0	1	0	0	-0.61	1.38
EFNB2	1948	HGNC:3227	ephrin B2	5	-2.34	-4.01	-1.31	0.01	-0.18	0.51	2.05	2.83	0.75	0.14	0.0196853	6.94697e-05	0.191059	0.988599	0.858602	0.607507	0.0405704	0.00476576	0.455686	0.885743	0.0686977	0.00091738	0.376137	0.992582	0.909593	0.799763	0.0896846	0.0579175	0.640132	0.960505	0	1	0	0	0	0	0	0	0	0	1	0	0	-1.8	1.12
EFNB3	1949	HGNC:3228	ephrin B3	1	NA	-0.81	0.21	NA	-0.08	0.56	0.39	0.27	NA	-1.06	NA	0.42344	0.831992	NA	0.939367	0.5804	0.70147	0.786031	NA	0.29448	NA	0.618598	0.913536	NA	0.962411	0.782129	0.792964	0.907589	NA	0.603524	0	1	0	0	0	0	0	0	0	0	0	0	0	-1.51	0.94
EGF	1950	HGNC:3229	epidermal growth factor	3	-2.6	-2.96	2.77	NA	0.11	1.15	-0.43	1.2	1.25	-1.39	0.00983427	0.0033305	0.00597399	NA	0.915198	0.251293	0.66662	0.231625	0.214197	0.165719	0.0394422	0.0188137	0.031592	NA	0.946045	0.505741	0.76567	0.501101	0.398034	0.45397	0	0	0	0	0	0	0	0	0	0	0	0	0	-1.23	-0.48
CELSR2	1952	HGNC:3231	cadherin EGF LAG seven-pass G-type receptor 2	4	-0.68	-1.87	-0.56	-2.84	3.32	-1.72	1.88	1.78	-0.49	-1.12	0.496915	0.061565	0.578722	0.00470219	0.000967764	0.086976	0.0607313	0.0759764	0.622873	0.26124	0.691084	0.167091	0.750389	0.0147965	0.00403769	0.27041	0.124215	0.272306	0.775498	0.569429	0	0	0	0	0	0	0	0	0	0	1	0	0	0.76	2.11
MEGF6	1953	HGNC:3232	multiple EGF like domains 6	4	-0.8	-0.32	1.06	-3.4	-5.05	4.23	6.04	0.72	-5.95	1.22	0.423319	0.751444	0.291885	0.000734898	6.72344e-07	2.85302e-05	3.49094e-09	0.47429	5.63992e-09	0.223818	0.626391	0.864404	0.496237	0.00314321	6.07642e-06	0.000702244	6.4585e-08	0.714631	3.30566e-07	0.530117	0	0	0	0	0	0	0	0	0	0	0	0	0	-1.08	0.67
MEGF8	1954	HGNC:3233	multiple EGF like domains 8	4	-2.5	-1.96	0.73	-2.14	0.99	1	3.9	0.4	-2.79	-0.3	0.0127899	0.0510498	0.464825	0.0329201	0.321202	0.31602	0.000112661	0.686725	0.00548118	0.760927	0.0487903	0.145103	0.661479	0.0729808	0.463617	0.570057	0.000596938	0.854907	0.028283	0.905371	0	0	0	0	0	0	0	0	0	0	0	0	0	-1.92	0.21
MEGF9	1955	HGNC:3234	multiple EGF like domains 9	3	-2.34	0.51	0.64	-4.39	3.8	-0.33	1.42	2.99	-5.4	0.57	0.0201156	0.609001	0.524532	1.56558e-05	0.000176317	0.744731	0.15747	0.00297259	1.30918e-07	0.571525	0.0698226	0.769644	0.711349	0.000120569	0.000922443	0.883902	0.262894	0.0456246	4.92251e-06	0.806379	0	0	0	0	0	0	0	0	0	0	0	0	0	-1.97	2.03
EGFR	1956	HGNC:3236	epidermal growth factor receptor	5	-4.13	-1.07	0.63	4.44	-0.82	-3.35	2.14	2.14	-0.99	0.42	4.18279e-05	0.28501	0.528317	1.07113e-05	0.412659	0.000878235	0.032899	0.0324184	0.320369	0.671221	0.000389334	0.482592	0.714259	8.68355e-05	0.554608	0.0112157	0.0751583	0.168921	0.512137	0.859449	0	0	0	0	0	1	0	1	1	0	1	0	0	-2.07	1.22
EGR1	1958	HGNC:3238	early growth response 1	3	0.52	-1.15	-0.82	NA	-1.68	1.43	0.82	-0.48	2.65	-0.65	0.600386	0.252097	0.413719	NA	0.094602	0.155395	0.412305	0.630044	0.00874872	0.513868	0.771025	0.44592	0.617944	NA	0.183549	0.385369	0.543269	0.819742	0.0399323	0.772521	1	0	0	0	0	0	0	0	0	0	0	0	0	-0.06	-3.16
EGR2	1959	HGNC:3239	early growth response 2	1	0.07	0.49	-0.92	1.15	-2.41	1.87	-0.6	NA	NA	0.53	0.942143	0.626791	0.362617	0.253211	0.018423	0.0652842	0.553285	NA	NA	0.594337	0.972138	0.7815	0.56914	0.368736	0.0490518	0.225745	0.671843	NA	NA	0.818773	0	0	0	0	0	0	0	0	0	0	0	0	0	0.07	0.22
EHHADH	1962	HGNC:3247	enoyl-CoA hydratase and 3-hydroxyacyl CoA dehydrogenase	5	1.24	-0.77	2.67	2.92	-1	-2.3	-1.34	1.23	1.24	-1.65	0.215072	0.438835	0.00789974	0.00362171	0.316762	0.0220429	0.180195	0.21805	0.215145	0.0993162	0.405766	0.632146	0.0387523	0.0118898	0.459539	0.111048	0.292022	0.486659	0.399126	0.353089	0	0	0	0	0	0	0	0	0	0	0	0	0	1.64	-0.13
EIF1AX	1964	HGNC:3250	eukaryotic translation initiation factor 1A, X-linked	5	2.7	-0.77	-1.71	4.17	1.67	-0.94	-0.41	-0.96	-3.05	-0.11	0.00710854	0.440366	0.0879046	3.60365e-05	0.094562	0.349476	0.685041	0.336082	0.00240805	0.908893	0.0302516	0.633446	0.220984	0.000242701	0.183501	0.600548	0.779943	0.602092	0.0150432	0.968906	0	0	0	0	0	0	0	0	0	0	0	0	0	1.23	-0.02
EIF2S1	1965	HGNC:3265	eukaryotic translation initiation factor 2 subunit alpha	5	5.86	1.08	-0.5	1.24	0.91	0.6	-4.53	-0.27	-2.92	1.16	8.30261e-09	0.279201	0.618856	0.214877	0.364262	0.545607	7.1885e-06	0.78528	0.00360708	0.245687	2.01672e-07	0.476764	0.781093	0.325598	0.508438	0.754878	5.52187e-05	0.907164	0.0206202	0.553001	0	0	0	0	0	0	0	0	0	0	0	0	0	0.83	-1.85
EIF2B1	1967	HGNC:3257	eukaryotic translation initiation factor 2B subunit alpha	5	1.7	1.92	-0.04	2.16	-0.19	-0.77	-1.39	-1.78	-0.45	0.48	0.0904975	0.0547782	0.966949	0.0311047	0.849646	0.439661	0.163625	0.0750672	0.653952	0.633147	0.219316	0.15286	0.982901	0.069575	0.904019	0.676454	0.27095	0.27052	0.796088	0.839746	0	0	0	0	0	0	0	0	0	0	0	0	0	1.59	-1.35
EIF2S3	1968	HGNC:3267	eukaryotic translation initiation factor 2 subunit gamma	5	2.58	3.3	1.81	1.8	1.45	-0.83	-5.85	1.03	-5.61	1.73	0.0100586	0.00102467	0.0702927	0.0729238	0.147063	0.407703	8.71753e-09	0.304261	3.26009e-08	0.08461	0.0401483	0.00775273	0.189393	0.139452	0.257529	0.649696	1.45439e-07	0.57444	1.50387e-06	0.324054	0	0	0	0	0	0	0	0	0	0	0	0	0	0.84	-1.98
EPHA2	1969	HGNC:3386	EPH receptor A2	4	-3.36	-1.79	2.66	NA	0.41	2.13	-2.38	1.55	0.74	-1.33	0.000848695	0.0743806	0.00811264	NA	0.680152	0.0336421	0.0176669	0.121064	0.462141	0.184516	0.00517807	0.190978	0.0393849	NA	0.781724	0.147118	0.0449446	0.354896	0.64574	0.47735	0	0	0	0	0	0	0	0	0	0	1	0	0	-2.13	-0.22
EIF4A1	1973	HGNC:3282	eukaryotic translation initiation factor 4A1	5	2.1	0.47	6.33	5.75	-1.3	-2.25	-5.48	0.76	0.86	-2.69	0.0363876	0.641996	5.15162e-10	1.46775e-08	0.195817	0.0251235	6.4119e-08	0.445101	0.39093	0.00736939	0.11054	0.792849	2.79333e-08	2.9149e-07	0.321122	0.121412	8.60714e-07	0.693217	0.581204	0.0803157	0	0	0	0	0	0	0	0	0	1	0	0	0	1.04	-2.58
EIF4A2	1974	HGNC:3284	eukaryotic translation initiation factor 4A2	5	1.3	1.03	5.79	3.79	-0.86	-2.18	-3.04	-0.31	0.58	-3.24	0.193581	0.305243	1.18135e-08	0.000170918	0.391718	0.0299887	0.00245863	0.756792	0.563191	0.00128276	0.376767	0.505033	5.05699e-07	0.000913598	0.534328	0.136108	0.00868476	0.894666	0.731158	0.0272749	0	0	0	0	0	0	0	0	0	0	0	0	0	0.52	-1.48
EIF4B	1975	HGNC:3285	eukaryotic translation initiation factor 4B	5	3.06	4.99	-0.42	-3.19	2.42	0.15	-2.88	0.25	-2.75	-1.41	0.00233576	8.1326e-07	0.676321	0.0014957	0.0157694	0.88104	0.00414724	0.800696	0.00621492	0.157982	0.0119985	2.50679e-05	0.818563	0.00561879	0.043064	0.95102	0.0134741	0.913572	0.0310871	0.445026	0	0	0	0	0	0	0	0	0	0	0	0	0	2.8	-0.03
EIF4E	1977	HGNC:3287	eukaryotic translation initiation factor 4E	5	3.72	-1.13	2.75	-0.7	-0.1	-1.65	-2.14	3.19	-0.99	-1.26	0.000223199	0.257977	0.00611557	0.485491	0.9211	0.0994023	0.0325481	0.00150372	0.322018	0.208193	0.00166363	0.45294	0.0321179	0.602961	0.949739	0.29227	0.0745096	0.0317038	0.513786	0.509099	0	0	0	0	0	0	0	0	0	0	0	0	0	0.66	0.29
EIF4EBP1	1978	HGNC:3288	eukaryotic translation initiation factor 4E binding protein 1	5	2.33	-1.77	0.12	2.69	-1.33	0.51	-1.51	-1.07	3.38	-0.89	0.0202202	0.0771703	0.906001	0.00730928	0.182619	0.609197	0.131852	0.287384	0.000776727	0.371701	0.0701226	0.19614	0.952699	0.0214343	0.304207	0.800389	0.229069	0.557408	0.00629724	0.668466	0	0	0	0	0	0	0	0	0	0	0	0	0	-0.11	0.19
EIF4EBP2	1979	HGNC:3289	eukaryotic translation initiation factor 4E binding protein 2	5	3.34	0.36	-0.76	-5.22	-0.12	1.06	1.85	-1.29	1.69	-1.31	0.000901138	0.718539	0.447153	2.68398e-07	0.901777	0.287686	0.0654991	0.199139	0.0914594	0.192415	0.00543532	0.844645	0.646512	3.83227e-06	0.938354	0.541248	0.132089	0.462848	0.222052	0.488521	0	0	0	0	0	0	0	0	0	0	0	0	0	0.94	1.4
EIF4G1	1981	HGNC:3296	eukaryotic translation initiation factor 4 gamma 1	5	-0.11	3.63	1.67	3.2	1.77	-2.48	-7	2.13	-2.31	1.57	0.912708	0.000306897	0.0948465	0.00144093	0.0771166	0.0134133	7.55992e-12	0.0337661	0.0210067	0.117205	0.959032	0.0029833	0.232588	0.00545418	0.156835	0.0806976	2.35843e-10	0.172976	0.0772078	0.383865	0	0	0	0	0	0	0	0	0	0	0	0	0	1.86	-1.46
EIF4G2	1982	HGNC:3297	eukaryotic translation initiation factor 4 gamma 2	5	-2.02	3.48	-0.79	3.68	-0.12	1.2	-3.35	-1.05	-2.49	2.5	0.0437107	0.000539382	0.432428	0.000258494	0.90525	0.230667	0.000863794	0.292185	0.0132459	0.0127664	0.127558	0.00466525	0.634318	0.00128767	0.940209	0.482225	0.00353644	0.563126	0.0544479	0.113054	0	0	0	0	0	0	0	0	0	0	0	0	0	-0.55	-0.06
EIF5	1983	HGNC:3299	eukaryotic translation initiation factor 5	5	3.16	-0.08	-2.08	0.54	1.99	1.34	-1	-1.53	-2.64	0.19	0.0016543	0.937741	0.0383701	0.588746	0.0470073	0.181578	0.317193	0.127433	0.00859305	0.849332	0.00909201	0.971761	0.123351	0.693585	0.105818	0.421739	0.448641	0.363756	0.0393299	0.944991	0	0	0	0	0	0	0	0	0	0	0	0	0	-1.05	0.48
EIF5A	1984	HGNC:3300	eukaryotic translation initiation factor 5A	5	4.94	-0.23	3.66	3.9	-1.1	-1.72	-2.83	0.59	1.92	-4.95	1.07121e-06	0.819719	0.000274936	0.000108781	0.269784	0.0858512	0.0048295	0.556967	0.0559859	9.92218e-07	1.57766e-05	0.906025	0.00285466	0.000623839	0.407875	0.268178	0.0152768	0.775136	0.157006	0.000430233	0	0	0	0	0	0	0	1	0	0	0	0	0	2.67	-1.84
ELANE	1991	HGNC:3309	elastase, neutrophil expressed	5	1.1	-0.89	11.94	4.15	-4.7	-2.12	-3.46	2.91	0.02	-3.68	0.270163	0.373215	2.80088e-29	3.85619e-05	3.25639e-06	0.0344721	0.000584911	0.00381856	0.98525	0.000257353	0.471409	0.571772	6.83414e-26	0.0002569	2.5446e-05	0.149754	0.0025089	0.0515331	0.993827	0.00988773	0	0	0	1	0	0	0	0	0	0	0	0	0	0.01	-0.75
SERPINB1	1992	HGNC:3311	serpin family B member 1	5	2.77	0.73	4.39	-4.25	-1.16	-2.1	-2.69	4.05	2.18	-1.77	0.00583301	0.466555	1.36989e-05	2.52028e-05	0.247238	0.0363747	0.00734839	5.82935e-05	0.0300574	0.0776704	0.0256878	0.655509	0.000242213	0.000179804	0.382339	0.154899	0.0216904	0.00500522	0.100265	0.30928	0	0	0	0	0	0	0	0	0	0	0	0	0	0.63	-0.82
ELAVL2	1993	HGNC:3313	ELAV like RNA binding protein 2	2	1.21	-1.34	-0.1	2.11	0.93	-0.65	-0.85	-1.47	2.74	-3.12	0.227106	0.180759	0.917507	0.0356824	0.353006	0.518878	0.398685	0.141949	0.00664152	0.00204422	0.420493	0.356066	0.957863	0.0779486	0.497494	0.735656	0.530236	0.384447	0.032503	0.0361791	0	0	0	0	0	0	0	0	0	0	0	0	0	-0.12	0.97
ELAVL1	1994	HGNC:3312	ELAV like RNA binding protein 1	5	3.26	-0.22	-4.73	3	4	-0.53	-2.99	-4	2.38	1.29	0.00118329	0.823395	2.87233e-06	0.00278222	7.189e-05	0.598106	0.00289234	7.16745e-05	0.0178664	0.198652	0.00686663	0.908675	6.3946e-05	0.00953775	0.000417126	0.793551	0.00997194	0.00558731	0.0681027	0.496466	0	0	0	0	0	0	0	0	0	0	0	0	0	1.64	1.26
ELF1	1997	HGNC:3316	E74 like ETS transcription factor 1	5	4.29	0.7	1.81	-2.73	-3.17	-0.8	2.21	-1.73	2.6	-1.29	2.13012e-05	0.483388	0.0711632	0.00648369	0.00162397	0.422061	0.0276643	0.0843821	0.0094531	0.198452	0.000215701	0.670276	0.190811	0.0193163	0.00629076	0.66182	0.0651342	0.288638	0.0424857	0.496683	0	0	0	0	0	0	0	0	0	0	0	0	0	2.4	1.15
ELF2	1998	HGNC:3317	E74 like ETS transcription factor 2	4	0.29	-1.81	-4.5	-0.63	0.79	1.27	7.9	-1.1	-3.58	-1.87	0.770903	0.0710554	8.58721e-06	0.531289	0.430013	0.203616	2.28695e-14	0.27112	0.000381111	0.0627807	0.882646	0.185275	0.000161424	0.642829	0.572899	0.45204	1.13687e-12	0.543018	0.00362693	0.275369	0	0	0	0	0	0	0	0	0	0	0	0	0	-1.8	1.4
ELF3	1999	HGNC:3318	E74 like ETS transcription factor 3	5	1.17	-1.76	-1.67	4.59	2.44	-3.86	-3.17	0.52	4.37	1.26	0.2421	0.0789625	0.0963379	5.79634e-06	0.0152736	0.000128548	0.00163361	0.601709	1.5194e-05	0.209967	0.438964	0.199353	0.235488	5.18057e-05	0.0420478	0.00246778	0.00612428	0.802799	0.000269382	0.510864	0	0	0	0	0	0	0	0	0	0	0	0	0	0.31	1.33
ELF4	2000	HGNC:3319	E74 like ETS transcription factor 4	1	0.22	-0.28	-0.28	-0.42	2.47	-0.5	0.33	NA	NA	-1.74	0.829022	0.779649	0.783127	0.677127	0.0152836	0.619623	0.741182	NA	NA	0.0854401	0.914976	0.882317	0.885054	0.766888	0.0420659	0.808358	0.823244	NA	NA	0.325692	1	0	0	0	0	0	0	0	0	0	0	0	0	0.22	2.22
ELK1	2002	HGNC:3321	ELK1, ETS transcription factor	3	1.88	-1.76	-1.29	0.57	-0.9	-0.74	4.82	-1.04	NA	-2.63	0.0608612	0.0793502	0.198842	0.566262	0.369822	0.459079	2.45746e-06	0.301404	NA	0.00904922	0.163312	0.200081	0.386964	0.674232	0.513738	0.691445	2.1512e-05	0.571962	NA	0.0911	0	0	0	0	0	0	0	0	0	0	0	0	0	0.56	-0.13
ELK3	2004	HGNC:3325	ELK3, ETS transcription factor	3	-0.36	-1.9	-1.15	-0.87	-3.02	2.54	4.25	-0.86	1.15	-0.52	0.715867	0.0587314	0.250148	0.385523	0.00286513	0.0117532	3.10172e-05	0.388833	0.252893	0.606051	0.848698	0.161248	0.450517	0.506704	0.0102367	0.0733508	0.000196228	0.647726	0.441456	0.823695	0	0	0	0	0	0	0	0	0	0	0	0	0	-1.8	-0.61
ELK4	2005	HGNC:3326	ELK4, ETS transcription factor	1	0.29	0.74	3.1	NA	-0.89	-1.12	0.3	-0.84	NA	-1.5	0.773441	0.466271	0.00487147	NA	0.382413	0.273202	0.764568	0.408177	NA	0.147627	0.88364	0.655339	0.0271875	NA	0.525501	0.527807	0.840743	0.664719	NA	0.430333	0	0	0	0	0	0	0	0	0	0	0	0	0	-0.68	-0.4
ELN	2006	HGNC:3327	elastin	5	1.74	-3.84	1.67	-0.72	-7.31	2.52	6.82	-0.72	2.12	-1.15	0.0830239	0.000140855	0.0957233	0.469193	1.16884e-12	0.0121688	2.86973e-11	0.474727	0.0341955	0.24973	0.205747	0.00161937	0.234315	0.588093	3.32631e-11	0.0753895	8.01232e-10	0.714926	0.109805	0.557246	0	0	0	0	0	0	0	0	0	1	0	0	0	-0.62	-1.75
EML1	2009	HGNC:3330	echinoderm microtubule associated protein like 1	5	0.53	-5.52	-1.2	-5.07	-6.02	3.54	12.07	0.96	0.41	-1.46	0.596542	5.44702e-08	0.230061	5.48021e-07	3.272e-09	0.000430976	8.72088e-30	0.337059	0.684792	0.144457	0.768209	2.68638e-06	0.426039	7.04618e-06	4.80089e-08	0.00638339	3.33274e-27	0.602657	0.817354	0.424354	0	0	0	0	0	0	0	0	0	0	0	0	1	-0.95	1.13
EMD	2010	HGNC:3331	emerin	5	-6.9	-1.22	-0.6	-1.26	-0.09	1.07	3.01	-0.44	-1.09	3.59	1.46756e-11	0.224109	0.549532	0.208563	0.929043	0.285793	0.00273015	0.657836	0.27627	0.000360171	7.08511e-10	0.411411	0.72841	0.318242	0.955593	0.539569	0.00951196	0.8367	0.466332	0.0121806	0	0	0	0	0	0	0	0	0	0	0	0	0	-1.53	1.68
MARK2	2011	HGNC:3332	microtubule affinity regulating kinase 2	5	0.79	0.62	-1.72	-1.45	3.98	-4.23	-1.16	2.85	-2.14	1.44	0.430512	0.536815	0.0853738	0.148822	8.00451e-05	2.71795e-05	0.244946	0.00452226	0.0329948	0.15029	0.63293	0.712002	0.216676	0.244057	0.000459649	0.000677431	0.369351	0.056286	0.107158	0.433618	0	0	0	0	0	0	0	0	0	0	0	0	0	1.47	1.13
EMP3	2014	HGNC:3335	epithelial membrane protein 3	1	-1.84	0.71	-0.65	NA	1.47	0.21	3	-1.5	NA	-0.86	0.0708117	0.480982	0.520818	NA	0.147671	0.835711	0.00395133	0.139569	NA	0.392101	0.183414	0.668396	0.70828	NA	0.258372	0.927838	0.0129131	0.380523	NA	0.683292	0	0	0	0	0	0	0	0	0	0	0	0	0	-2.39	1.45
CTTN	2017	HGNC:3338	cortactin	5	2.44	-1.77	-4.04	-1.08	0.91	-0.35	2.55	1.77	-2.74	1.14	0.0151255	0.0778261	6.18114e-05	0.280257	0.365754	0.729801	0.0112085	0.0773136	0.00630943	0.255307	0.0557269	0.19735	0.00083882	0.398258	0.509764	0.875023	0.0309271	0.275267	0.0314651	0.563887	0	0	0	0	0	0	0	0	0	0	0	0	1	2.27	1.19
EMX2	2018	HGNC:3341	empty spiracles homeobox 2	3	0.27	-1.43	-2.84	NA	1.45	2.78	1.1	-0.54	1.16	-2.89	0.784318	0.154534	0.00491019	NA	0.147957	0.00578793	0.271587	0.588783	0.246993	0.00415843	0.889862	0.319677	0.0273535	NA	0.258761	0.0445318	0.398709	0.795676	0.436121	0.0562848	0	0	0	0	0	0	0	0	0	0	0	0	0	-0.52	0.45
EN1	2019	HGNC:3342	engrailed homeobox 1	1	-0.25	-1.24	0.36	8.78	-2.08	-0.52	-2.65	NA	NA	-1.3	0.802534	0.217607	0.720079	1.05773e-12	0.041123	0.606917	0.0100083	NA	NA	0.197064	0.900432	0.403768	0.846335	8.26131e-11	0.0949654	0.799164	0.0282138	NA	NA	0.494842	0	0	0	0	0	0	0	0	0	0	0	0	0	NA	-0.29
ENDOG	2021	HGNC:3346	endonuclease G	5	-0.1	-1.88	-1.12	-2.06	3	-1.48	-0.31	1.48	3.26	-1.59	0.91848	0.0607224	0.2627	0.0400172	0.00282253	0.139661	0.75557	0.140002	0.00118868	0.111669	0.961882	0.165697	0.465429	0.0856658	0.0101051	0.360752	0.833697	0.381176	0.00880595	0.374214	0	0	0	0	0	0	0	0	0	0	0	0	0	1.48	-0.59
ENG	2022	HGNC:3349	endoglin	5	-4.89	-2.75	2.17	-0.54	-6.8	2.49	6.02	2.59	-0.2	0.41	1.31887e-06	0.00615655	0.0300912	0.58797	2.75552e-11	0.0131192	3.1986e-09	0.00992309	0.841563	0.678991	1.87593e-05	0.0298394	0.103851	0.692828	6.05373e-10	0.0795737	5.99934e-08	0.0892099	0.917533	0.863569	0	0	0	0	0	0	0	0	1	0	1	0	0	-3.03	0.74
ENO1	2023	HGNC:3350	enolase 1	5	1.18	-4.01	3.65	3.94	-3.06	0.79	-2.64	3.5	1.57	-1.72	0.237608	6.8092e-05	0.000286614	9.26437e-05	0.00233663	0.432696	0.00861207	0.000499277	0.117749	0.0853246	0.433115	0.000905121	0.00294334	0.000541681	0.00861504	0.67131	0.024798	0.0173998	0.263003	0.325558	0	0	0	0	0	0	0	0	0	0	0	0	0	0.58	-1.25
ENO2	2026	HGNC:3353	enolase 2	5	0.85	-5.32	4.87	1.45	-2.98	2.12	-0.41	2.25	1.48	-3.01	0.393109	1.49555e-07	1.50395e-06	0.147173	0.00306248	0.03461	0.684301	0.0245634	0.140614	0.00270508	0.598277	6.25285e-06	3.72932e-05	0.24196	0.0108593	0.150133	0.779463	0.144442	0.299568	0.0431002	0	0	0	0	0	0	0	0	0	0	0	0	0	0.41	-0.95
ENO3	2027	HGNC:3354	enolase 3	5	0.36	-3.94	5.7	4.12	-3.78	0.09	-1.18	2.92	0.54	-2.2	0.718277	9.21465e-05	1.96639e-08	4.30814e-05	0.000172542	0.927077	0.238714	0.00370311	0.589532	0.0283931	0.849996	0.00116832	8.05034e-07	0.000281806	0.000906177	0.969403	0.362547	0.0506676	0.749821	0.176418	0	0	0	0	0	0	0	0	0	0	0	0	0	0.39	-1.16
ENPEP	2028	HGNC:3355	glutamyl aminopeptidase	5	-1.65	-2.99	1.2	-1.09	-3.98	3.97	3.29	-0.97	1.38	0.37	0.0987791	0.00294587	0.230578	0.274616	7.98356e-05	8.3321e-05	0.00105714	0.3343	0.167051	0.709689	0.233502	0.0171047	0.426414	0.392104	0.000458876	0.00173729	0.00420142	0.600898	0.336398	0.880116	0	0	0	0	0	0	0	0	0	0	0	0	0	-1.19	-0.65
ENSA	2029	HGNC:3360	endosulfine alpha	5	4.93	2.28	-2.84	-1.63	-0.03	-1.25	1.43	0.65	-1.21	-1.26	1.12877e-06	0.0228439	0.00465845	0.103733	0.972204	0.213679	0.153056	0.517643	0.226888	0.206523	1.64784e-05	0.0801458	0.0262873	0.18398	0.982399	0.463368	0.256858	0.748359	0.41269	0.507468	0	0	0	0	0	0	0	0	0	0	0	0	0	2.84	-0.46
SLC29A1	2030	HGNC:11003	solute carrier family 29 member 1 (Augustine blood group)	5	-0.84	-1.52	-1.08	1.9	0.41	-0.29	0.5	-2.21	4.63	-0.76	0.401689	0.130074	0.280702	0.0575808	0.67973	0.77072	0.614474	0.0278843	5.09377e-06	0.448472	0.606811	0.28334	0.484037	0.115162	0.781459	0.896454	0.723652	0.156366	0.000109384	0.730858	0	0	0	0	0	0	0	0	0	0	0	0	0	-0.79	-0.46
EP300	2033	HGNC:3373	E1A binding protein p300	5	0.51	-0.88	-3.46	1.86	2.47	-0.32	1.44	0.67	-4.31	0.22	0.608042	0.381609	0.000592452	0.0638738	0.0138859	0.74666	0.151224	0.500661	1.94565e-05	0.826062	0.776402	0.578905	0.00522626	0.125071	0.0388305	0.8846	0.254551	0.734836	0.000334249	0.933472	0	0	0	0	0	0	0	0	0	0	0	0	0	-1.08	1.28
EPB41	2035	HGNC:3377	erythrocyte membrane protein band 4.1	5	0.12	-1.21	3.35	3.52	0.54	-3.48	-2.26	-2.55	7.03	-2.11	0.907948	0.22639	0.000865406	0.000466442	0.58696	0.000535376	0.0244816	0.0109184	6.19087e-12	0.034953	0.957402	0.414591	0.00703395	0.00213271	0.710168	0.00766188	0.0588414	0.0939524	9.20684e-10	0.197104	0	0	0	0	0	0	0	0	0	0	0	0	1	0.19	-0.19
EPB41L1	2036	HGNC:3378	erythrocyte membrane protein band 4.1 like 1	5	1.43	-3.58	-4.13	-2.4	2.84	-1.94	4.96	-0.04	0.4	-0.27	0.153585	0.000381947	4.22418e-05	0.016575	0.00468429	0.0524436	9.47216e-07	0.971952	0.687493	0.783562	0.319842	0.00355005	0.000612783	0.0417105	0.015602	0.195596	9.35663e-06	0.987537	0.8194	0.917469	0	0	0	0	0	0	0	0	0	0	0	0	1	1.02	1.8
EPB41L2	2037	HGNC:3379	erythrocyte membrane protein band 4.1 like 2	5	1.44	-0.2	-3.05	0.02	-2.95	1.26	6.82	-2.92	-0.75	-0.28	0.150654	0.841061	0.00243054	0.983116	0.00335877	0.207048	2.46571e-11	0.00366259	0.454809	0.781086	0.316058	0.918357	0.0160284	0.988785	0.0117567	0.45582	6.96377e-10	0.0504628	0.63944	0.915541	0	0	0	0	0	0	0	0	0	0	0	0	0	-0.45	0.4
EPB42	2038	HGNC:3381	erythrocyte membrane protein band 4.2	5	-1.61	-3.31	6.05	3.46	-1.27	-2.36	-1.16	-2.34	7	-1.94	0.108274	0.000992011	2.74447e-09	0.000591352	0.204282	0.0186619	0.246979	0.0195025	7.89622e-12	0.0529549	0.249904	0.00755768	1.32867e-07	0.00260593	0.331978	0.100002	0.371639	0.128738	1.09275e-09	0.250849	0	0	0	0	0	0	0	0	0	0	0	0	1	-1.09	0.6
DMTN	2039	HGNC:3382	dematin actin binding protein	5	0.14	-3.89	3.26	3.28	-1.7	-1.08	0.28	-2.1	6.39	-2.29	0.886513	0.000111019	0.0012004	0.00108878	0.0905431	0.280409	0.776274	0.0359048	3.56786e-10	0.0225252	0.944299	0.00134548	0.00912451	0.00431962	0.177305	0.534507	0.848883	0.178305	3.09132e-08	0.155386	0	0	0	0	0	0	0	0	0	0	0	0	1	1.01	0.29
STOM	2040	HGNC:3383	stomatin	5	-2.85	-0.78	8.22	0.07	-6.57	0.71	-0.63	1.09	7.07	-2.89	0.00457198	0.437809	1.61681e-15	0.944384	1.18852e-10	0.477613	0.526859	0.27565	4.77401e-12	0.00400922	0.0209429	0.631496	2.03352e-13	0.963721	2.30855e-09	0.705478	0.648054	0.546366	7.55052e-10	0.0550633	0	0	0	0	0	0	0	0	0	0	0	0	1	0.04	0.02
EPHA1	2041	HGNC:3385	EPH receptor A1	3	-2.02	0.8	2	-1.46	1.59	-0.1	-1.09	1.16	NA	-1.45	0.0443101	0.422769	0.0468168	0.145948	0.112482	0.918437	0.277873	0.245265	NA	0.149223	0.128726	0.617992	0.141728	0.240323	0.210305	0.965901	0.404971	0.517384	NA	0.432493	0	0	0	0	0	0	0	0	0	0	1	0	0	-1.8	2.21
EPHA4	2043	HGNC:3388	EPH receptor A4	3	-3.79	-0.93	1.9	0.67	1.1	0.81	-0.66	0.12	-1.18	1.91	0.000178637	0.353254	0.0585581	0.502844	0.27129	0.418568	0.507893	0.901135	0.239732	0.0568269	0.0013701	0.554118	0.166723	0.618639	0.409595	0.659482	0.632809	0.958918	0.427086	0.259863	0	0	0	0	0	0	0	0	0	0	1	0	0	-2.74	0.31
EPHA7	2045	HGNC:3390	EPH receptor A7	2	-0.77	0.47	-0.26	NA	1.97	-0.25	0.1	-0.68	-3.86	4.35	0.443136	0.637395	0.79402	NA	0.0497307	0.806158	0.916641	0.495071	0.000149854	2.13597e-05	0.643601	0.789427	0.89109	NA	0.110787	0.914278	0.945719	0.730159	0.00171037	0.00242363	0	0	0	0	0	0	0	0	0	0	0	0	0	-1.73	-0.37
EPHB2	2048	HGNC:3393	EPH receptor B2	5	-2.57	-0.76	0.13	1.29	-0.27	-0.24	0.7	0.32	-0.23	0.92	0.0103109	0.447439	0.897006	0.196781	0.789718	0.811412	0.487172	0.745798	0.821132	0.359346	0.0409446	0.638527	0.94798	0.303584	0.862684	0.916034	0.615203	0.889031	0.905061	0.657943	0	0	0	0	0	0	0	0	0	0	0	0	0	-1.9	0.49
EPHB3	2049	HGNC:3394	EPH receptor B3	5	-2.63	-2.7	0.13	4.27	1.3	-1.03	-1.32	0.48	0.16	1.18	0.00875064	0.00720347	0.893015	2.27197e-05	0.195254	0.303523	0.186151	0.630581	0.876514	0.239574	0.0359005	0.0335413	0.945645	0.000165357	0.320628	0.557516	0.29969	0.819991	0.939197	0.546434	0	0	0	0	0	0	0	0	0	0	1	0	0	-2.34	0.39
EPHB4	2050	HGNC:3395	EPH receptor B4	5	-5.24	-3.79	0.35	0.3	1.8	-2.24	0.46	1.05	2.04	3.03	2.26812e-07	0.000164889	0.724143	0.762996	0.0718965	0.0254116	0.647224	0.294868	0.0414738	0.00259357	3.95646e-06	0.00182784	0.848985	0.832778	0.148439	0.122405	0.750015	0.565905	0.125759	0.0422665	0	0	0	0	0	0	0	0	0	0	1	0	0	-1.59	1.29
EPHX1	2052	HGNC:3401	epoxide hydrolase 1	5	-5.45	1.21	0.71	-2.7	0.29	-2.91	0.97	2.32	0.51	2.9	7.90839e-08	0.228451	0.47832	0.00705288	0.77423	0.00372389	0.331448	0.0205561	0.606926	0.00383443	1.53102e-06	0.417038	0.672602	0.0207522	0.85093	0.0328477	0.463391	0.131731	0.763465	0.0537573	0	0	0	0	0	0	0	1	0	0	0	0	0	-0.92	2.53
EPHX2	2053	HGNC:3402	epoxide hydrolase 2	5	0.61	-3.65	-2.62	-3.06	5.77	-3.24	2.68	0.9	0.04	-0.9	0.542918	0.00028751	0.00902735	0.00231746	1.34009e-08	0.00126056	0.00761319	0.365929	0.968958	0.366844	0.726576	0.00282668	0.0427206	0.00816375	1.76331e-07	0.0146477	0.0223694	0.627662	0.984872	0.66416	0	0	0	0	0	0	0	0	0	0	0	0	0	0.74	3.24
STX2	2054	HGNC:3403	syntaxin 2	5	-2.03	-1.57	2.3	-1.49	-2.36	2.34	3.47	-1.14	2.11	-2.72	0.0431371	0.117616	0.0217028	0.13576	0.0185748	0.0199245	0.000572341	0.253065	0.0351204	0.00672368	0.126264	0.263909	0.0813189	0.227339	0.0493808	0.104364	0.00246189	0.525236	0.111945	0.0765781	0	0	0	0	0	0	0	0	0	0	0	0	0	0.07	0.05
CLN8	2055	HGNC:2079	CLN8, transmembrane ER and ERGIC protein	2	-3.82	0.68	-0.21	NA	0.99	-0.91	-1.51	-2.19	4.79	0.56	0.000207021	0.497568	0.833416	NA	0.323497	0.364994	0.13224	0.0299678	4.498e-06	0.573211	0.00155499	0.680642	0.914113	NA	0.465886	0.614051	0.229515	0.16133	9.89362e-05	0.807443	0	0	0	0	0	0	0	0	0	0	0	0	0	1.26	-0.21
EPRS	2058	HGNC:3418	glutamyl-prolyl-tRNA synthetase	5	-0.65	1.4	-0.92	3.17	4.9	-3.71	-4.59	2.05	-4.22	2.28	0.518044	0.163133	0.359001	0.00163149	1.2533e-06	0.000229986	5.59907e-06	0.0412418	2.88591e-05	0.0231248	0.707197	0.331117	0.566233	0.00602724	1.07475e-05	0.00387028	4.42892e-05	0.195548	0.000452838	0.157907	0	0	0	0	0	0	0	0	0	0	0	0	0	0.33	0.24
EPS8	2059	HGNC:3420	epidermal growth factor receptor pathway substrate 8	5	0.76	-0.84	-0.4	-3.24	-2.92	1.19	4.26	0.58	-0.94	0.61	0.446604	0.398829	0.689497	0.00125851	0.00361323	0.235902	2.37948e-05	0.564447	0.348711	0.544087	0.647425	0.594211	0.826719	0.00487116	0.012522	0.488862	0.000155193	0.780139	0.542645	0.790257	0	0	0	0	0	0	0	0	0	0	0	0	0	0.53	0.96
EPS15	2060	HGNC:3419	epidermal growth factor receptor pathway substrate 15	5	4.59	4.15	0.78	0.45	-4.09	-0.25	1.16	-2.27	-0.98	-0.57	5.46356e-06	3.87147e-05	0.436533	0.654435	4.89205e-05	0.803175	0.247995	0.0237692	0.326889	0.572237	6.56021e-05	0.000576096	0.637656	0.748068	0.00029665	0.91299	0.372662	0.141671	0.519311	0.806914	0	0	0	0	0	0	0	0	0	0	0	0	0	1.55	-2.13
NR2F6	2063	HGNC:7977	nuclear receptor subfamily 2 group F member 6	5	0.01	-0.66	-0.48	-1.05	2.51	0.82	-1.15	2.47	-6.05	1.34	0.992202	0.510819	0.630258	0.293652	0.012509	0.414935	0.249985	0.0140153	2.86064e-09	0.18065	0.997001	0.691101	0.788873	0.412587	0.0354992	0.656459	0.374778	0.106865	1.95229e-07	0.472891	0	0	0	0	0	0	0	0	0	0	0	0	0	0.16	1.38
ERBB2	2064	HGNC:3430	erb-b2 receptor tyrosine kinase 2	5	-5.62	-0.48	0.39	-0.62	3.05	-1.59	-0.92	1.36	-0.84	2.38	3.05051e-08	0.629409	0.698889	0.533336	0.00236666	0.111794	0.356668	0.173086	0.39977	0.0178444	6.60944e-07	0.783309	0.83258	0.644115	0.00870217	0.314891	0.489089	0.428163	0.590033	0.13738	0	0	0	0	0	0	0	0	1	0	0	0	0	-1.67	1.25
ERBB3	2065	HGNC:3431	erb-b2 receptor tyrosine kinase 3	5	-2.45	0.75	0.62	-4.67	2.06	-2.11	-0.83	3.11	1.14	0.77	0.014814	0.453267	0.532501	4.00139e-06	0.0395575	0.0349542	0.408306	0.00196462	0.255857	0.444643	0.0548398	0.64403	0.717055	3.78649e-05	0.0920276	0.151239	0.539627	0.0365444	0.44476	0.728826	0	0	0	0	0	0	0	0	1	0	0	0	0	1.06	1.45
ERBB4	2066	HGNC:3432	erb-b2 receptor tyrosine kinase 4	3	-3.35	-1.99	0.65	-4.15	2.72	-1.11	1.17	3.9	NA	0.06	0.000889844	0.047891	0.515073	4.23711e-05	0.00689436	0.265855	0.244278	0.000115518	NA	0.955183	0.00538956	0.138437	0.703133	0.00027768	0.021566	0.521168	0.368753	0.00756228	NA	0.987136	0	0	0	0	0	0	0	0	0	0	0	0	0	-0.09	1.35
ERCC1	2067	HGNC:3433	ERCC excision repair 1, endonuclease non-catalytic subunit	4	2.07	-0.28	-2.31	-1.53	3.28	-0.23	1.38	-2.01	0.21	-2.25	0.0387421	0.782612	0.0212537	0.12668	0.00112838	0.819674	0.167633	0.0454049	0.835692	0.0252225	0.116326	0.883436	0.0801035	0.215232	0.00460268	0.920194	0.276055	0.206765	0.913631	0.165349	0	0	0	0	0	0	0	0	0	0	0	0	0	0.05	-1.2
ERCC2	2068	HGNC:3434	ERCC excision repair 2, TFIIH core complex helicase subunit	5	-1.49	1.54	-0.78	1.31	0.81	1.03	-0.53	-0.74	-2.82	0.75	0.136988	0.123681	0.433905	0.191665	0.417057	0.303514	0.595842	0.459809	0.00497709	0.452806	0.295871	0.273758	0.635567	0.297489	0.559229	0.557586	0.708464	0.703185	0.0264489	0.733296	0	0	0	0	0	0	0	0	0	0	0	0	0	-2.59	0.57
EYA4	2070	HGNC:3522	EYA transcriptional coactivator and phosphatase 4	1	NA	0.04	NA	NA	-0.12	0.75	-0.18	-1.27	NA	0.08	NA	0.969703	NA	NA	0.908205	0.458707	0.85665	0.215525	NA	0.940782	NA	0.985526	NA	NA	0.94168	0.691323	0.905364	0.483209	NA	0.981527	0	0	0	0	0	0	0	0	0	0	0	0	0	NA	-0.52
ERCC3	2071	HGNC:3435	ERCC excision repair 3, TFIIH core complex helicase subunit	5	0.27	1.73	-0.45	2.34	1.09	-1.13	-1.73	-3.24	0.27	1.72	0.786913	0.0846974	0.653848	0.0195573	0.274716	0.258072	0.0850477	0.00125487	0.788018	0.0861799	0.892024	0.209327	0.805102	0.047757	0.413188	0.513116	0.162558	0.0288719	0.884711	0.326564	0	0	0	0	0	0	0	0	0	0	0	0	0	-2.33	0.25
ERCC4	2072	HGNC:3436	ERCC excision repair 4, endonuclease catalytic subunit	4	0.4	-0.28	0.61	-2.4	1.69	-0.22	1.17	-0.5	1.39	-2.91	0.686148	0.780372	0.544045	0.016936	0.0914236	0.825617	0.242524	0.614191	0.166548	0.00377586	0.827717	0.882639	0.725077	0.0424555	0.178515	0.923284	0.366967	0.810057	0.335997	0.0531819	0	0	0	0	0	0	0	0	0	0	0	0	0	-1.29	1.4
ERCC5	2073	HGNC:3437	ERCC excision repair 5, endonuclease	5	-0.38	1.79	-1.88	2.07	0.92	-0.83	0.52	-0.46	-1.61	-0.52	0.700944	0.074268	0.060752	0.03933	0.358355	0.406063	0.605026	0.643083	0.107657	0.60048	0.83861	0.190891	0.171093	0.0845406	0.503004	0.648651	0.715835	0.827889	0.24808	0.82192	0	0	0	0	0	0	0	0	0	0	0	0	0	1.97	0.95
ERCC6	2074	HGNC:3438	ERCC excision repair 6, chromatin remodeling factor	4	-1.04	-0.26	-0.8	1.44	0.33	-0.72	-1.27	-0.97	4.61	-0.32	0.297951	0.795925	0.426044	0.150451	0.742285	0.470501	0.203768	0.332952	5.41593e-06	0.746198	0.501253	0.891138	0.628733	0.246035	0.827037	0.699764	0.32145	0.599384	0.000115555	0.896812	0	0	0	0	0	0	0	0	0	0	0	0	0	-1.04	0.31
ERF	2077	HGNC:3444	ETS2 repressor factor	4	-0.07	-2.34	-2.06	1.25	-1.47	2.14	2.35	0.09	2.11	-2.2	0.946336	0.0198693	0.0404666	0.211137	0.142407	0.032798	0.0192862	0.930152	0.0358546	0.0280299	0.974392	0.0719665	0.128265	0.321093	0.251172	0.144653	0.0482608	0.970447	0.113378	0.175147	0	0	0	0	0	0	0	0	0	0	0	0	0	-1.03	-0.87
ERG	2078	HGNC:3446	ERG, ETS transcription factor	4	1.13	-1.97	1.42	-4.27	-5.47	-0.02	7.4	-0.38	3.32	-1.47	0.259416	0.0495034	0.155409	2.45487e-05	8.06369e-08	0.981793	8.65837e-13	0.703863	0.000985859	0.142216	0.458779	0.141842	0.327232	0.000176219	8.96234e-07	0.991993	3.2883e-11	0.865153	0.00757955	0.420723	0	0	0	0	0	0	0	0	0	0	0	0	0	-0.57	0.36
ERH	2079	HGNC:3447	ERH, mRNA splicing and mitosis factor	5	3.89	1.07	-0.92	0.82	-0.04	-1.69	1.67	3.21	-6.8	-1.48	0.000111683	0.283026	0.357	0.413552	0.971338	0.091652	0.0948548	0.00138801	2.81553e-11	0.139899	0.000918974	0.480377	0.563951	0.534218	0.981848	0.278311	0.177313	0.0302326	3.26209e-09	0.418147	0	0	0	0	0	0	0	0	0	0	0	0	0	0.71	-0.89
ERN1	2081	HGNC:3449	endoplasmic reticulum to nucleus signaling 1	3	-0.24	0.42	1.68	-0.03	0.85	-1.99	-0.69	-1.74	-1.29	2.23	0.807466	0.675904	0.0936679	0.976451	0.396963	0.0472119	0.489549	0.0828839	0.199057	0.0269487	0.902658	0.815227	0.230672	0.984731	0.539858	0.182867	0.617249	0.286157	0.378512	0.17139	0	0	0	0	0	0	0	1	0	0	0	0	0	-1.23	2.38
FBL	2091	HGNC:3599	fibrillarin	5	0.66	0.96	-2.58	2.97	2.19	-0.5	0.11	-1.01	-1.04	-1.88	0.511116	0.33701	0.0102897	0.00312439	0.0289302	0.614874	0.913934	0.314403	0.297868	0.0610016	0.701278	0.538778	0.0470694	0.0105246	0.0712886	0.803753	0.943801	0.582816	0.488311	0.270497	0	0	0	0	0	0	0	0	0	0	0	0	0	1.28	2.29
ESD	2098	HGNC:3465	esterase D	5	4.33	-4.11	-0.63	-2.67	-3.07	1.45	7.12	0.47	0.31	-3.66	1.78709e-05	4.57304e-05	0.528443	0.00783602	0.00228476	0.147601	3.48213e-12	0.640936	0.753239	0.000278108	0.000186649	0.000660957	0.714271	0.0227369	0.00845437	0.374175	1.1603e-10	0.826922	0.864165	0.0104213	0	0	0	0	0	0	0	1	0	0	0	0	0	0.26	0.26
ESR1	2099	HGNC:3467	estrogen receptor 1	3	1.06	-0.1	-2.06	-4.8	4.99	-2.29	3	-0.26	NA	-1.91	0.290421	0.917598	0.0403985	2.5472e-06	1.04772e-06	0.0230057	0.00294397	0.798768	NA	0.0565582	0.493147	0.961024	0.128116	2.58825e-05	9.1382e-06	0.114201	0.0101157	0.913131	NA	0.25971	0	0	0	0	0	0	0	0	0	0	0	0	0	0.79	1.23
ESRRA	2101	HGNC:3471	estrogen related receptor alpha	5	1.16	-1.64	-3.92	0.99	2.79	-2.57	-0.58	-0.45	5.71	-0.64	0.248152	0.10115	0.000105505	0.32094	0.005467	0.0104137	0.564685	0.651822	2.20213e-08	0.525129	0.446114	0.237365	0.00131209	0.440692	0.0178352	0.0678088	0.681288	0.833884	1.06e-06	0.779889	0	0	0	0	0	0	0	0	0	0	0	0	1	1.39	1.05
ESRRG	2104	HGNC:3474	estrogen related receptor gamma	1	NA	-2.55	1.36	NA	1.21	NA	0.73	-2.25	1.85	-0.44	NA	0.0132695	0.179705	NA	0.232005	NA	0.470695	0.0279488	0.0693201	0.66319	NA	0.0534807	0.361068	NA	0.36501	NA	0.599784	0.156357	0.181956	0.85539	0	0	0	0	0	0	0	0	0	0	0	0	0	-0.84	-0.04
ETF1	2107	HGNC:3477	eukaryotic translation termination factor 1	5	2.44	5.17	0.43	-1.34	4.42	-3.11	-5.46	0.52	-1.82	-0.33	0.0151563	3.40393e-07	0.665137	0.179607	1.22044e-05	0.00198904	7.41507e-08	0.60297	0.0689586	0.740973	0.0558224	1.26553e-05	0.811548	0.282884	8.45669e-05	0.0207182	9.83502e-07	0.803214	0.181437	0.894517	0	0	0	0	0	0	0	0	0	0	0	0	0	1.71	-1.06
ETFA	2108	HGNC:3481	electron transfer flavoprotein subunit alpha	5	2.16	0.75	-2.72	-0.93	4.25	-0.93	-2.77	-0.76	0.09	0.81	0.0314026	0.451114	0.00666708	0.351856	2.51581e-05	0.352124	0.00583808	0.449945	0.929796	0.418973	0.098775	0.641952	0.0342189	0.473515	0.000162544	0.602307	0.0178619	0.696733	0.964348	0.706984	0	0	0	0	0	0	0	0	0	0	0	0	0	2	0.15
ETFB	2109	HGNC:3482	electron transfer flavoprotein subunit beta	5	2.78	1.24	-3.14	-1.3	3.76	-1.02	-2.27	-0.69	-0.63	1.29	0.00559021	0.215188	0.00175823	0.195382	0.000185736	0.309516	0.0233066	0.491311	0.528142	0.198955	0.0247402	0.400881	0.0124422	0.301871	0.00096676	0.563551	0.0564723	0.727784	0.703719	0.496713	0	0	0	0	0	0	0	0	0	0	0	0	0	1.74	-0.52
ETFDH	2110	HGNC:3483	electron transfer flavoprotein dehydrogenase	5	-0.78	-1.27	-1.07	-6.81	5.22	-2.54	1.1	1.66	0.49	0.09	0.434741	0.205124	0.284103	2.73465e-11	2.59342e-07	0.0113595	0.27218	0.097507	0.625174	0.925006	0.636252	0.3883	0.48756	1.31893e-09	2.56969e-06	0.0717622	0.399339	0.31507	0.777197	0.975802	0	0	0	0	0	0	0	0	0	0	0	0	0	0.39	0.57
ETS1	2113	HGNC:3488	ETS proto-oncogene 1, transcription factor	4	1.42	2.59	0.26	5.49	-6.54	-0.07	0.53	-1.22	0.1	-0.22	0.15546	0.0100004	0.792784	7.53871e-08	1.95297e-10	0.945648	0.599489	0.224611	0.918668	0.822818	0.322247	0.0432478	0.890687	1.27053e-06	3.65421e-09	0.97728	0.711486	0.49377	0.960403	0.931974	0	0	0	0	0	0	0	0	0	0	0	0	0	-0.68	-1.99
ETV3	2117	HGNC:3492	ETS variant 3	4	0.31	0.45	-3.43	3.93	0.49	0.85	-1.09	-1.55	3.05	-2.12	0.760244	0.65397	0.000679128	9.97248e-05	0.625154	0.3938	0.274964	0.122567	0.00240691	0.0347672	0.877089	0.801005	0.00581021	0.00057696	0.740204	0.638258	0.401688	0.357094	0.0150455	0.196512	0	0	0	0	0	0	0	0	0	0	0	0	0	-0.11	-2.22
ETV6	2120	HGNC:3495	ETS variant 6	5	-0.83	2.97	2.09	5.57	-1.01	-0.6	-5.45	0.23	0.34	0.17	0.407376	0.00308298	0.0374984	4.03452e-08	0.312392	0.551914	7.73875e-08	0.818462	0.732613	0.866985	0.611669	0.0177052	0.121509	7.2677e-07	0.455251	0.759529	1.0187e-06	0.921158	0.850688	0.95388	0	0	0	0	0	0	0	0	0	0	0	0	0	1.33	0.57
MECOM	2122	HGNC:3498	MDS1 and EVI1 complex locus	5	-0.18	-2.68	-2.56	-1.26	2.68	1.9	-0.37	-1.63	2.28	0.56	0.856119	0.00770486	0.0107332	0.208461	0.0075816	0.0575659	0.710437	0.103468	0.0231766	0.573984	0.9285	0.0352777	0.0486786	0.318179	0.0233575	0.20765	0.798964	0.325715	0.0830988	0.807689	0	0	0	0	0	0	0	0	0	0	0	0	0	-0.65	-0.42
EVI2B	2124	HGNC:3500	ecotropic viral integration site 2B	5	-2.17	6.26	7.42	3.38	-6.07	-0.09	-3.23	-1.82	2.03	-1.86	0.0306686	8.57747e-10	5.52007e-13	0.000787937	2.66865e-09	0.925125	0.00134203	0.0699956	0.0431125	0.0638942	0.0968065	8.22552e-08	4.64447e-11	0.00332656	3.96795e-08	0.968813	0.0051609	0.262628	0.129312	0.277545	0	0	0	0	0	0	0	0	0	0	0	0	0	-0.36	-2.32
EVPL	2125	HGNC:3503	envoplakin	5	1.17	-1.87	-0.7	-2.82	0.82	-1.08	0.52	4.25	-0.66	-0.29	0.244334	0.0626288	0.481947	0.00495575	0.412356	0.278812	0.602208	2.57283e-05	0.512051	0.770081	0.441433	0.169483	0.6756	0.0154458	0.554262	0.533607	0.713605	0.00317557	0.689563	0.91011	0	0	0	0	0	0	0	0	0	0	0	0	1	2.41	0.45
EWSR1	2130	HGNC:3508	EWS RNA binding protein 1	5	3.95	1.95	0.22	-2.16	1.98	-2.41	-0.99	2.23	-2.86	-1.66	8.83344e-05	0.0518403	0.825688	0.0309786	0.0486828	0.0162103	0.322801	0.0264683	0.00435868	0.0977188	0.000749651	0.146592	0.910055	0.0693226	0.108889	0.09145	0.454262	0.151071	0.0237712	0.349662	0	0	0	0	0	0	0	0	0	0	0	0	0	1.63	1.42
EXT1	2131	HGNC:3512	exostosin glycosyltransferase 1	3	-2.91	-2.24	0.25	2.19	-1.87	2.01	-1.14	3.31	NA	0.6	0.00387445	0.025825	0.804142	0.0294336	0.0622078	0.0454911	0.254706	0.00107181	NA	0.550633	0.0182507	0.0877758	0.897168	0.0663906	0.132898	0.178357	0.380271	0.0262394	NA	0.794348	0	0	0	0	0	1	0	1	0	0	0	0	0	-0.6	-0.3
EXT2	2132	HGNC:3513	exostosin glycosyltransferase 2	4	-2.45	-2.51	2.9	-0.74	-3.42	4.1	-1.1	-0.08	4.69	0.07	0.014639	0.0125774	0.00393335	0.456999	0.000686289	5.0371e-05	0.273166	0.939838	3.72377e-06	0.948024	0.0542955	0.0516387	0.0232045	0.576745	0.00301224	0.00113182	0.40021	0.974291	8.52957e-05	0.984936	0	0	0	0	0	1	0	1	0	0	0	0	0	-0.27	0.29
EXTL2	2135	HGNC:3516	exostosin like glycosyltransferase 2	5	-1.18	-5.02	1.16	1.66	-1.61	2.26	1.33	-0.56	1.33	0.3	0.237648	7.61465e-07	0.246204	0.0973152	0.107924	0.0245395	0.184625	0.577837	0.185655	0.766986	0.433119	2.38981e-05	0.445255	0.17455	0.203524	0.119514	0.297702	0.788075	0.361584	0.908485	0	0	0	0	0	0	0	1	0	0	0	0	0	-1.11	-0.3
EXTL3	2137	HGNC:3518	exostosin like glycosyltransferase 3	3	-2.65	-0.75	-0.5	0.37	0.84	-2.38	0.22	2.38	NA	1.9	0.00858313	0.452649	0.614421	0.710184	0.404604	0.0180432	0.823071	0.018204	NA	0.0593922	0.0352879	0.643605	0.77799	0.792155	0.546905	0.0984657	0.881918	0.124322	NA	0.265591	0	0	0	0	0	0	0	1	0	0	0	0	0	-1.46	-0.65
EYA2	2139	HGNC:3520	EYA transcriptional coactivator and phosphatase 2	2	-0.42	-0.11	-1.51	NA	1.91	-1.85	-0.31	1.13	NA	0.78	0.676872	0.911132	0.132283	NA	0.0572645	0.065387	0.757196	0.259883	NA	0.434515	0.822154	0.957489	0.293214	NA	0.124777	0.225837	0.835039	0.531748	NA	0.720689	0	0	0	0	0	0	0	0	0	0	0	0	0	1.27	0.76
EYA3	2140	HGNC:3521	EYA transcriptional coactivator and phosphatase 3	4	-0.44	0.89	0.3	2.63	-0.37	2.51	-2.2	0.23	-0.21	-2.71	0.657223	0.373905	0.76427	0.00897797	0.711708	0.0126114	0.0283415	0.819534	0.831019	0.00703378	0.810213	0.572248	0.873042	0.0254782	0.805361	0.0774037	0.0664726	0.921927	0.911122	0.0788523	0	0	0	0	0	0	0	0	0	0	0	0	0	1.35	0.4
EZH1	2145	HGNC:3526	enhancer of zeste 1 polycomb repressive complex 2 subunit	4	2.42	-0.03	-2.37	2.97	-0.85	0.66	0.49	-1.61	0.21	-1.14	0.0160027	0.978213	0.0182655	0.00314217	0.395675	0.506675	0.627414	0.108284	0.832644	0.252891	0.0583307	0.990011	0.0718372	0.0105709	0.538524	0.726165	0.734787	0.333435	0.911599	0.560691	0	0	0	0	0	0	0	0	0	0	0	0	0	0.51	-0.54
EZH2	2146	HGNC:3527	enhancer of zeste 2 polycomb repressive complex 2 subunit	4	0.99	0.77	-0.34	8.48	0.44	-0.51	-6.15	-0.71	-2.14	1.72	0.322102	0.442838	0.732712	4.52266e-16	0.662532	0.607116	1.87143e-09	0.475203	0.0329843	0.0865938	0.527542	0.635262	0.854679	1.43437e-13	0.768839	0.799337	3.7152e-08	0.715007	0.107159	0.327315	0	0	0	0	0	0	0	0	0	0	0	0	0	-0.51	-1.4
F2	2147	HGNC:3535	coagulation factor II, thrombin	5	-0.27	-4.31	11.2	0.63	-7.55	2.47	3.88	-2.02	1.6	-4.14	0.786985	1.97632e-05	2.7152e-26	0.530054	1.93088e-13	0.0139643	0.000118475	0.0436569	0.109546	4.06933e-05	0.892019	0.000336811	2.76045e-23	0.64178	6.16925e-12	0.0828779	0.000623959	0.201909	0.250923	0.00331582	0	0	0	0	0	1	0	1	0	0	0	0	0	-0.16	-1.55
F2RL1	2150	HGNC:3538	F2R like trypsin receptor 1	1	-2.9	0.85	-1.94	NA	0.23	NA	-0.31	0.58	1.79	0.49	0.00547067	0.39881	0.0582344	NA	0.815848	NA	0.75508	0.567439	0.0783688	0.623559	0.0242944	0.594256	0.166073	NA	0.881159	NA	0.833382	0.781722	0.199048	0.834504	1	0	0	0	0	0	0	0	0	0	0	0	0	-0.66	-1.04
F3	2152	HGNC:3541	coagulation factor III, tissue factor	4	-0.91	-2.85	2.2	-0.66	0.43	-1.76	-1.23	2.94	1.38	0.5	0.364658	0.00463978	0.0283587	0.506669	0.67089	0.0799785	0.219908	0.00350755	0.170152	0.616012	0.570191	0.024238	0.0993043	0.622467	0.775156	0.256173	0.340283	0.0489528	0.339963	0.828698	0	0	0	0	0	0	0	0	0	1	0	0	0	-1.65	-0.02
F5	2153	HGNC:3542	coagulation factor V	5	0.01	-3.45	10.71	4.16	-3.58	-0.42	-2.13	-2.53	3.02	-2.07	0.993224	0.000601212	2.25572e-24	3.76737e-05	0.000379946	0.671811	0.0339054	0.0115653	0.00261085	0.0390444	0.996994	0.00507293	1.37599e-21	0.000252267	0.00178343	0.84049	0.0771546	0.0967095	0.0160485	0.210965	0	0	0	0	0	1	0	1	0	0	0	0	0	-0.97	-1.87
F7	2155	HGNC:3544	coagulation factor VII	4	-2.52	-3.27	2.12	-0.23	-2.07	1.79	2.37	-1.36	3.06	-0.58	0.0121974	0.00117645	0.0346248	0.815094	0.0390991	0.0744248	0.0182711	0.174926	0.00235377	0.564887	0.0468219	0.0086152	0.115227	0.87191	0.0911171	0.246435	0.0461646	0.430556	0.0147596	0.802702	0	0	0	0	0	1	0	1	0	0	0	0	0	-1.17	-0.86
F8	2157	HGNC:3546	coagulation factor VIII	2	0.54	-1.3	4.19	-1.49	-0.45	-0.32	1.53	-0.45	1.23	-3.38	0.590733	0.193843	3.99548e-05	0.137705	0.656438	0.751328	0.128415	0.650149	0.220306	0.000868347	0.763432	0.373558	0.000585172	0.229897	0.763577	0.886676	0.224599	0.832373	0.404932	0.0217373	0	0	0	0	0	0	0	0	0	0	0	0	0	0.65	0.06
F9	2158	HGNC:3551	coagulation factor IX	5	-0.04	-4.44	6.75	0.71	-5.21	1.44	5.31	-1	-1.09	-2.9	0.967935	1.07703e-05	3.79398e-11	0.478739	2.66354e-07	0.15026	1.64953e-07	0.318265	0.274064	0.00386977	0.985468	0.000203659	2.41076e-09	0.596699	2.62641e-06	0.377607	2.00518e-06	0.586398	0.464181	0.0541277	0	0	0	0	0	1	0	1	0	0	0	0	0	-1.1	-0.61
F10	2159	HGNC:3528	coagulation factor X	5	-0.44	-3.68	7.97	0.85	-5.55	1.15	4.86	-1.83	-0.09	-3.11	0.662191	0.00026047	1.02921e-14	0.396232	4.59882e-08	0.251511	1.58564e-06	0.0683368	0.926683	0.0019695	0.813579	0.00262929	1.15196e-12	0.517272	5.3596e-07	0.505837	1.47683e-05	0.25878	0.962722	0.0355828	0	0	0	0	0	1	0	1	0	0	0	0	0	-1.12	-0.76
F11	2160	HGNC:3529	coagulation factor XI	5	-1.23	-2.78	5.62	-0.94	-7.8	3.83	5.86	-2.73	1.3	-1.1	0.219748	0.00566924	3.25948e-08	0.348581	3.73656e-14	0.000142058	8.56064e-09	0.00654623	0.193803	0.273656	0.411055	0.0280859	1.27454e-06	0.469771	1.33697e-12	0.00267946	1.43408e-07	0.0691938	0.3715	0.580544	0	0	0	0	0	0	0	0	0	0	0	0	0	-0.14	-1.1
F12	2161	HGNC:3530	coagulation factor XII	5	-1.76	-2.69	5.14	-1.81	-6.78	2.47	6.62	-0.56	1.17	-2.6	0.0793749	0.00747464	3.88714e-07	0.0706093	3.22073e-11	0.0139616	8.60104e-11	0.573658	0.241238	0.00952295	0.198822	0.0344981	1.15949e-05	0.135646	6.96327e-10	0.0829031	2.22372e-09	0.78654	0.429002	0.0941515	0	0	0	0	0	0	0	0	0	0	0	0	0	-0.34	-1.57
F13A1	2162	HGNC:3531	coagulation factor XIII A chain	5	-0.95	-2	6.75	-1.83	-8.9	6.02	6.35	-2.75	-0.38	-2.87	0.341496	0.045862	3.85202e-11	0.0684479	9.02844e-18	3.32363e-09	4.69949e-10	0.00623958	0.707636	0.00426925	0.548799	0.133917	2.43495e-09	0.132075	5.28618e-16	2.56049e-07	1.06033e-08	0.0673955	0.834128	0.0571477	0	0	0	0	0	0	0	0	0	0	0	0	0	-0.81	-1.85
F13B	2165	HGNC:3534	coagulation factor XIII B chain	5	-0.78	-3.97	8.72	1.39	-6.66	2.28	3.84	-1.8	0.65	-2.77	0.434566	8.13969e-05	3.7051e-17	0.165449	7.11527e-11	0.0231207	0.00013983	0.0729415	0.513748	0.00571909	0.636157	0.0010463	6.10841e-15	0.264971	1.43679e-09	0.114676	0.000720297	0.266754	0.690915	0.0688845	0	0	0	0	0	0	0	0	0	0	0	0	0	-0.69	-1.06
FAAH	2166	HGNC:3553	fatty acid amide hydrolase	5	-3.49	-0.97	-3.46	-5.4	3.93	-2.53	-0.29	1.74	2.69	5.01	0.0005265	0.332027	0.000583932	1.03359e-07	9.69813e-05	0.0118603	0.770321	0.0832781	0.00729623	7.38315e-07	0.00344729	0.534063	0.00516229	1.67714e-06	0.000542643	0.0739024	0.84479	0.28685	0.0348345	0.000358555	0	0	0	0	0	0	0	1	0	0	0	0	1	-0.42	1.32
FABP4	2167	HGNC:3559	fatty acid binding protein 4	5	2.14	-4.52	3.13	-1.95	-4.72	5.55	3.15	-1.01	-0.15	-1.71	0.0332145	7.50266e-06	0.0018499	0.0518275	3.06146e-06	4.56688e-08	0.00172198	0.313693	0.877028	0.0871593	0.103136	0.000153652	0.0129038	0.105963	2.39841e-05	2.77853e-06	0.00640454	0.582137	0.939242	0.328226	0	0	0	0	0	0	0	0	0	0	0	0	0	-1.18	-0.45
FABP1	2168	HGNC:3555	fatty acid binding protein 1	2	0.42	-0.08	0.37	NA	2.38	-1.5	-0.05	-2.66	0.1	-0.02	0.6769	0.937429	0.713197	NA	0.0181742	0.135098	0.957485	0.00832274	0.921388	0.985553	0.822102	0.971687	0.843039	NA	0.0485372	0.352496	0.972435	0.0806346	0.961029	0.995722	0	0	0	0	0	0	0	0	0	0	0	0	0	-0.21	-0.31
FABP2	2169	HGNC:3556	fatty acid binding protein 2	1	NA	NA	-0.23	NA	5.33	-3.27	-1.75	0.35	NA	-1.26	NA	NA	0.815044	NA	6.54665e-07	0.00147731	0.0826159	0.72584	NA	0.209331	NA	NA	0.903794	NA	5.92539e-06	0.0165036	0.158979	0.878586	NA	0.510032	0	0	0	0	0	0	0	0	0	0	0	0	0	1.49	1.24
FABP3	2170	HGNC:3557	fatty acid binding protein 3	5	2.32	-2.66	-2.19	-0.84	-3.23	1.86	6.14	-1.52	-0.35	0.04	0.0204545	0.00809153	0.0288528	0.402014	0.00132122	0.0640556	1.63044e-09	0.128138	0.722982	0.971522	0.0707244	0.036728	0.100573	0.522863	0.00527841	0.223057	3.27938e-08	0.364891	0.843832	0.99295	0	0	0	0	0	0	0	0	0	0	0	0	0	0.64	-1
FABP5	2171	HGNC:3560	fatty acid binding protein 5	5	2.71	0.67	1.46	4.5	-1.72	1.24	0.33	0.42	-5.67	-2.92	0.00701823	0.505366	0.145258	8.34043e-06	0.0858654	0.216124	0.744253	0.673682	2.31712e-08	0.00361903	0.029922	0.686722	0.312217	6.97769e-05	0.170325	0.465268	0.825456	0.846856	1.10468e-06	0.0521836	0	0	0	0	0	0	0	0	0	0	0	0	0	0.57	-2.34
FABP6	2172	HGNC:3561	fatty acid binding protein 6	5	0.64	1.48	-0.89	-0.84	0.87	-1.11	-1.38	-2.11	-0.19	3.73	0.524501	0.138376	0.373753	0.400996	0.384651	0.267205	0.166821	0.0355237	0.845658	0.000214614	0.712168	0.296402	0.579831	0.522059	0.527215	0.522778	0.275124	0.177678	0.920688	0.0089234	0	0	0	0	0	0	0	0	0	0	0	0	0	2.65	-1.96
FABP7	2173	HGNC:3562	fatty acid binding protein 7	3	2.68	-0.36	-0.21	1.43	-1.23	-3.15	0.34	-0.3	0.53	0.02	0.0078246	0.722584	0.834791	0.153476	0.218572	0.00182346	0.732751	0.765774	0.599603	0.981183	0.0327479	0.846599	0.914634	0.250044	0.349356	0.0195779	0.816401	0.898115	0.757986	0.995284	0	0	0	0	0	0	0	0	0	0	0	0	0	0.79	-1.36
FANCD2	2177	HGNC:3585	Fanconi anemia complementation group D2	5	-1.19	1.19	1.33	4.06	0.71	0.41	-5.18	0.31	2.14	-1.42	0.236315	0.234896	0.185439	6.00723e-05	0.480306	0.681974	3.66714e-07	0.75911	0.0328821	0.157425	0.431366	0.425334	0.368522	0.000375129	0.619663	0.847574	4.02563e-06	0.895172	0.106966	0.443868	0	0	0	0	0	0	0	0	0	0	0	0	0	-1.34	-1.04
ACSL1	2180	HGNC:3569	acyl-CoA synthetase long chain family member 1	5	-0.74	-0.35	2.77	0.36	-2.75	2.02	-0.43	-0.77	-1	1.41	0.459094	0.730204	0.00577832	0.720529	0.00613671	0.043982	0.664162	0.441138	0.317314	0.158286	0.658071	0.851646	0.0306502	0.800367	0.0195968	0.174633	0.763493	0.689674	0.509132	0.445572	0	0	0	0	0	0	0	1	0	0	0	0	0	-1.56	-2.35
ACSL3	2181	HGNC:3570	acyl-CoA synthetase long chain family member 3	5	-5.55	2.13	1.22	0.92	0.28	-0.18	-4.81	2.77	-0.49	3.74	4.46942e-08	0.0332848	0.224067	0.355648	0.77815	0.858565	1.95653e-06	0.00583879	0.62136	0.000200353	9.25297e-07	0.106764	0.41901	0.477759	0.854164	0.939583	1.76449e-05	0.0653911	0.774872	0.00859535	0	0	0	0	0	0	0	1	0	0	0	0	0	-0.56	-0.51
ACSL4	2182	HGNC:3571	acyl-CoA synthetase long chain family member 4	5	0.11	3.14	2.94	4.86	-3.4	0.73	-4.73	-0.23	-1.2	1.64	0.913689	0.00181206	0.00347706	1.57619e-06	0.000732619	0.468038	2.94039e-06	0.820657	0.231508	0.100731	0.959802	0.0119842	0.0211255	1.74197e-05	0.00318474	0.698203	2.50928e-05	0.92249	0.418192	0.355103	0	0	0	0	0	0	0	1	0	0	0	0	0	0.01	-3.11
FAH	2184	HGNC:3579	fumarylacetoacetate hydrolase	5	2.79	-1.15	-1.87	-6.88	-0.28	2.03	3.99	-0.79	0.3	-0.29	0.00543313	0.249694	0.0615999	1.697e-11	0.779017	0.0430718	7.50224e-05	0.430271	0.764348	0.771913	0.0241461	0.443032	0.172763	8.92503e-10	0.854579	0.17194	0.000422398	0.682592	0.870595	0.910856	0	0	0	0	0	0	0	0	0	0	0	0	0	1.53	2.11
PTK2B	2185	HGNC:9612	protein tyrosine kinase 2 beta	5	-0.37	5.88	3.49	2.51	-2.3	-1.06	-3.37	-0.67	1.22	-2.06	0.715005	7.45996e-09	0.000524946	0.0125369	0.0220229	0.289373	0.000806331	0.501528	0.223754	0.039924	0.848021	5.12152e-07	0.0047616	0.0332938	0.0569033	0.543818	0.00333354	0.735289	0.40908	0.213344	0	0	0	0	0	0	0	0	0	0	0	0	1	-0.33	-1.9
BPTF	2186	HGNC:3581	bromodomain PHD finger transcription factor	5	-3.5	1.46	-0.4	1.77	3.46	0.19	-1.8	-0.96	-1.14	-0.78	0.000506718	0.144875	0.688276	0.0768662	0.000584449	0.849924	0.0728368	0.335979	0.254277	0.434735	0.00335553	0.306303	0.825904	0.145135	0.00260923	0.935129	0.143967	0.601999	0.442785	0.720464	0	0	0	0	0	0	0	0	0	0	0	0	0	-2.34	2.1
FANCG	2189	HGNC:3588	FA complementation group G	1	-0.05	-1.01	0.83	NA	1.36	1.12	-0.19	-2.45	NA	0.73	0.960025	0.320344	0.413807	NA	0.181984	0.270741	0.8517	0.0196415	NA	0.469592	0.981192	0.520957	0.617924	NA	0.303357	0.525278	0.902551	0.128795	NA	0.743909	0	0	0	0	0	0	0	0	0	0	0	0	0	0.71	NA
FAP	2191	HGNC:3590	fibroblast activation protein alpha	5	-1.38	-1.72	3.8	-3.46	-12.8	8.58	3.42	0.47	2.55	1.51	0.166983	0.0855116	0.000165156	0.000580107	1.24865e-32	1.23021e-16	0.000686428	0.641248	0.0109688	0.132203	0.339659	0.210908	0.00189192	0.00256719	2.18281e-29	6.95011e-14	0.00289161	0.826784	0.0475602	0.408209	0	0	0	0	0	0	0	0	0	0	1	0	0	-1.87	-3.1
FBLN1	2192	HGNC:3600	fibulin 1	5	1.07	-2.14	3.07	-2.89	-10.42	6.63	6.84	-0.75	-2.97	0.99	0.282881	0.0324477	0.00224026	0.0040042	2.95631e-23	8.17578e-11	2.14247e-11	0.45159	0.00309715	0.324848	0.485732	0.104607	0.0150089	0.0129385	4.06476e-21	9.41723e-09	6.12157e-10	0.69782	0.0183363	0.632049	0	0	0	0	0	0	0	0	0	1	0	0	0	-0.38	-1.71
FARSA	2193	HGNC:3592	phenylalanyl-tRNA synthetase subunit alpha	5	3.61	-1.73	-1.53	1.67	4.19	-3.75	-0.39	-0.06	-1.41	-0.71	0.000339815	0.0838839	0.126092	0.0947096	3.27898e-05	0.000195	0.699344	0.950926	0.157995	0.479018	0.00238178	0.207699	0.284085	0.17099	0.000206723	0.00339717	0.791364	0.979444	0.324388	0.751099	0	0	0	0	0	0	0	0	0	0	0	0	0	-0.78	1.47
FASN	2194	HGNC:3594	fatty acid synthase	5	-0.54	3.34	4.11	-5.13	0.61	0.43	-4.09	0.17	-0.23	1.16	0.586126	0.000899709	4.49951e-05	4.06097e-07	0.539393	0.668937	4.98407e-05	0.866005	0.821221	0.247428	0.759757	0.00698662	0.000644296	5.45598e-06	0.671265	0.838752	0.000295445	0.942961	0.90506	0.554657	0	0	0	0	0	0	0	0	0	0	0	0	0	0.45	0.2
FAT1	2195	HGNC:3595	FAT atypical cadherin 1	5	-1.93	-3.34	2.03	3.27	-2.91	2.93	-0.27	0.69	0.19	0.12	0.0544812	0.000904002	0.0427985	0.00113247	0.00375517	0.00352448	0.784989	0.489083	0.850722	0.903859	0.151395	0.00701545	0.133404	0.00445749	0.0129043	0.0314158	0.85543	0.725844	0.923376	0.967277	0	0	0	0	0	0	0	0	0	0	1	0	0	-0.23	-1.61
FAT2	2196	HGNC:3596	FAT atypical cadherin 2	2	-1.23	-0.53	1.54	NA	-2.09	1.85	-0.95	2.66	NA	-1.44	0.222165	0.5976	0.126613	NA	0.0382578	0.0660345	0.341503	0.00858669	NA	0.152809	0.414112	0.760164	0.284943	NA	0.0896001	0.227346	0.473981	0.0815254	NA	0.436532	0	0	0	0	0	0	0	0	0	0	1	0	0	0.07	1.32
FAU	2197	HGNC:3597	FAU, ubiquitin like and ribosomal protein S30 fusion	5	1.5	2.09	1.14	1.08	0.45	-3.58	-1.49	0.86	-1.59	0.76	0.13309	0.0367501	0.256503	0.280413	0.65492	0.000372724	0.135888	0.392194	0.113328	0.446864	0.289602	0.114446	0.458108	0.398425	0.762754	0.00574285	0.233988	0.651038	0.256577	0.730003	0	0	0	0	0	0	0	0	0	0	0	0	0	2.69	1.37
FBLN2	2199	HGNC:3601	fibulin 2	5	0.59	-1.17	2	-1.3	-12.75	8.64	5.81	-0.05	-2.61	1.08	0.557559	0.241585	0.0459832	0.19272	1.20745e-32	6.43199e-17	1.09907e-08	0.956318	0.00937695	0.282848	0.737685	0.433482	0.140249	0.298727	2.4626e-29	3.81546e-14	1.78021e-07	0.981074	0.0422769	0.590958	0	0	0	0	0	0	0	0	0	1	0	0	0	-0.75	-2.27
FBN1	2200	HGNC:3603	fibrillin 1	5	-1.87	-0.6	1.2	-3.45	-9.81	5.73	7.77	1.75	-4.06	1.65	0.0618338	0.550619	0.230665	0.000610398	5.33376e-21	1.64067e-08	4.1832e-14	0.0806862	5.60995e-05	0.100361	0.165274	0.723088	0.426509	0.00267971	4.94464e-19	1.09972e-06	2.00613e-12	0.281523	0.00076572	0.354518	0	0	0	0	0	0	0	0	0	1	1	0	0	-2.12	0.28
FBN2	2201	HGNC:3604	fibrillin 2	5	-1.95	-1.34	-0.29	-1.08	-3.26	1.74	4.61	1.07	-2.35	1.19	0.051817	0.18082	0.774696	0.279565	0.0011665	0.0818062	5.15013e-06	0.286195	0.0191885	0.23333	0.14545	0.356128	0.878863	0.397544	0.00474548	0.259853	4.11102e-05	0.556287	0.0722033	0.540209	0	0	0	0	0	0	0	0	0	1	0	0	0	-1.92	0.32
EFEMP1	2202	HGNC:3218	EGF containing fibulin like extracellular matrix protein 1	5	1.78	-0.3	1.18	-2.49	-12.23	6.29	8.11	-1.98	-2.91	2.37	0.0761103	0.764858	0.237192	0.0129664	1.88777e-30	6.62882e-10	3.45276e-15	0.0477262	0.00378965	0.0180295	0.192971	0.873349	0.434561	0.0341657	1.44379e-27	5.95791e-08	1.92803e-13	0.212917	0.0213454	0.138192	0	0	0	0	0	0	0	0	0	1	0	0	0	0.17	-1.17
FBP1	2203	HGNC:3606	fructose-bisphosphatase 1	5	1.42	-0.31	0.78	-6.41	1.22	-0.36	0.61	2.13	0.26	-1.01	0.157555	0.754198	0.437466	3.2083e-10	0.221583	0.716748	0.539257	0.033428	0.796008	0.311461	0.325661	0.865923	0.63833	1.12678e-08	0.353292	0.867881	0.65893	0.172212	0.888974	0.619098	0	0	0	0	0	0	0	0	0	0	0	0	0	0.51	0.76
FCAR	2204	HGNC:3608	Fc fragment of IgA receptor	2	-1.07	-0.68	5.03	NA	-2.58	-0.92	-1.6	2.42	NA	-1.85	0.289474	0.499997	2.58147e-06	NA	0.0114091	0.360028	0.113172	0.0178099	NA	0.0672929	0.492186	0.682882	5.85388e-05	NA	0.0329587	0.609239	0.203258	0.123049	NA	0.285966	0	0	0	0	0	0	0	0	0	0	0	0	0	0.39	-0.82
FCER1G	2207	HGNC:3611	Fc fragment of IgE receptor Ig	5	-4.38	6.68	5.29	3.36	-3.41	2.86	-6.57	-0.58	0.49	-0.61	1.43458e-05	6.23595e-11	1.83075e-07	0.000821633	0.000704049	0.00436142	1.18599e-10	0.56104	0.625474	0.541641	0.000154121	9.91435e-09	6.00406e-06	0.00343419	0.00307805	0.0366458	3.00903e-09	0.777698	0.777473	0.788685	1	0	0	0	0	0	0	0	0	0	0	0	0	-1.4	-3.39
FCGR1A	2209	HGNC:3613	Fc fragment of IgG receptor Ia	5	-3.31	6.09	4.75	0.58	-3.31	1.6	-3.28	-0.31	0.39	-1.14	0.00100374	2.2905e-09	2.64693e-06	0.564496	0.000997336	0.109469	0.00112349	0.75971	0.695945	0.256358	0.00597673	1.8208e-07	5.96904e-05	0.672894	0.00414693	0.311225	0.00442626	0.894901	0.825426	0.565179	0	0	0	0	0	0	0	0	0	0	0	0	0	-1.12	-2.34
FCGR2A	2212	HGNC:3616	Fc fragment of IgG receptor IIa	4	-3.21	3.68	5.59	1.47	-3.34	1.9	-2.85	0.31	-0.45	-1.15	0.00141618	0.000265535	4.08634e-08	0.141614	0.000900948	0.0587092	0.00457095	0.758969	0.652203	0.249727	0.00798314	0.00266483	1.55306e-06	0.234812	0.00379907	0.210558	0.0145948	0.895184	0.795319	0.55734	0	0	0	0	0	0	0	0	0	0	0	0	0	-0.76	-2.66
FCGR2B	2213	HGNC:3618	Fc fragment of IgG receptor IIb	4	-3	4.91	3.73	1.4	-4.15	2.33	-1.69	-1.31	1.64	-1.97	0.00288463	1.29095e-06	0.000218325	0.161283	3.9386e-05	0.0204679	0.0911741	0.191554	0.101706	0.0490093	0.0142942	3.64452e-05	0.00237606	0.259931	0.00024391	0.105947	0.171798	0.453673	0.238729	0.239638	0	0	0	0	0	0	0	0	0	0	0	0	0	-0.64	-2.32
FCGR3A	2214	HGNC:3619	Fc fragment of IgG receptor IIIa	5	-0.91	4.73	6.84	3.29	-7.15	0.93	-3.15	1.09	0.27	-1.8	0.363496	2.86117e-06	2.33927e-11	0.00105986	3.09784e-12	0.350262	0.00171824	0.27631	0.785684	0.0729413	0.569293	7.02672e-05	1.54265e-09	0.00422412	8.18752e-11	0.601115	0.00639451	0.54685	0.883186	0.297874	0	0	0	0	0	0	0	0	0	0	0	0	0	0.52	-3.53
FCGR3B	2215	HGNC:3620	Fc fragment of IgG receptor IIIb	2	-1.14	1.17	4.94	NA	-2.88	0.01	-1.52	2.9	NA	-1.97	0.255841	0.244081	1.74821e-06	NA	0.00445635	0.995118	0.131287	0.00422493	NA	0.0501424	0.454599	0.436665	4.24863e-05	NA	0.0149322	0.998315	0.228314	0.0538872	NA	0.242541	0	0	0	0	0	0	0	0	0	0	0	0	0	0.8	-1.23
FCGRT	2217	HGNC:3621	Fc fragment of IgG receptor and transporter	5	-2.62	-1.49	1.23	-1.36	-1.89	2.57	1.21	-1.14	2.07	0.61	0.00893698	0.135788	0.217516	0.174798	0.0594982	0.0104334	0.225389	0.254077	0.0392741	0.543688	0.0365618	0.292204	0.411362	0.276767	0.128341	0.0679004	0.347226	0.526413	0.121266	0.790434	0	0	0	0	0	0	0	0	0	0	0	0	0	-0.9	-0.22
FKTN	2218	HGNC:3622	fukutin	1	NA	0.41	-0.9	NA	-0.89	NA	0.86	-0.73	0.61	-0.04	NA	0.686554	0.379816	NA	0.384266	NA	0.397497	0.472037	0.549189	0.968321	NA	0.822816	0.585661	NA	0.527219	NA	0.529174	0.712869	0.72049	0.992184	0	0	0	0	0	0	0	0	0	0	0	0	0	-2.35	-0.35
FCN1	2219	HGNC:3623	ficolin 1	5	0.06	2.39	10.06	1.92	-5.63	-1.47	-2.17	4.36	-3.14	-3.16	0.95179	0.0171092	8.05493e-22	0.0556286	2.96927e-08	0.142566	0.0305234	1.57937e-05	0.00179439	0.00164638	0.976895	0.0647042	2.80772e-19	0.112006	3.64443e-07	0.365473	0.0706416	0.00233925	0.0120076	0.0318291	0	0	0	1	1	0	0	0	0	0	0	0	0	-0.14	-1.29
FCN2	2220	HGNC:3624	ficolin 2	5	-0.28	-2.06	9.46	0.62	-6.1	2.33	0	1.08	0.37	-3.28	0.782176	0.039526	1.24946e-19	0.534321	2.18375e-09	0.0203971	0.997011	0.27983	0.714975	0.00110043	0.888992	0.120513	3.31378e-17	0.644783	3.29909e-08	0.105812	0.997827	0.550234	0.8397	0.024926	0	0	0	1	1	0	0	0	0	0	0	0	0	0.06	-2.65
FDFT1	2222	HGNC:3629	farnesyl-diphosphate farnesyltransferase 1	5	-5.22	-1.25	0.82	1.62	2.66	-1.6	-4.72	-0.43	3.13	4.58	2.59227e-07	0.213619	0.410413	0.106666	0.00794784	0.109647	3.00506e-06	0.664485	0.00185153	5.91806e-06	4.45511e-06	0.398881	0.614587	0.187908	0.0243205	0.311507	2.56269e-05	0.841364	0.0123155	0.00112267	0	0	0	0	0	0	0	1	0	0	0	0	0	-1.25	1.72
FDPS	2224	HGNC:3631	farnesyl diphosphate synthase	5	0.67	-0.76	0.32	2.24	2.12	-4.42	-2.5	3.96	-2.56	1.56	0.503944	0.445353	0.75038	0.0253536	0.0341699	1.17735e-05	0.0126833	8.42166e-05	0.0107082	0.119568	0.696117	0.637054	0.865195	0.0587969	0.0816355	0.000330996	0.0341715	0.00604777	0.0466533	0.388147	0	0	0	0	0	0	0	0	0	0	0	0	0	0.27	-0.14
FDX1	2230	HGNC:3638	ferredoxin 1	5	2.13	0.9	-1.89	1.71	4.3	-2.15	-3.11	0.46	-2.77	0.55	0.0335973	0.36948	0.0594687	0.0874693	2.00404e-05	0.0323437	0.00196945	0.648484	0.00588723	0.582823	0.103854	0.568644	0.168804	0.160325	0.000132918	0.143288	0.00716158	0.831139	0.0298526	0.813339	0	0	0	0	0	0	0	0	0	0	0	0	0	2.79	-0.79
FDXR	2232	HGNC:3642	ferredoxin reductase	5	1.73	-2.75	-3.62	-3.42	6.68	-1.42	0.57	2.03	-0.81	-1.94	0.0833934	0.00607365	0.000317009	0.000685177	5.87588e-11	0.15502	0.566634	0.0426983	0.420333	0.0534902	0.206531	0.0295324	0.00319629	0.0029608	1.21458e-09	0.385003	0.682831	0.199736	0.609015	0.251813	0	0	0	0	0	0	0	0	0	0	0	0	0	0.35	2.52
FECH	2235	HGNC:3647	ferrochelatase	5	0.9	-1.24	1.78	-0.46	0.81	-0.34	1.85	-1.96	-1.05	-1.59	0.366356	0.216107	0.0750119	0.648435	0.416394	0.737234	0.0654991	0.0503729	0.296268	0.111747	0.571848	0.401912	0.198126	0.742833	0.558647	0.87958	0.132111	0.218234	0.48697	0.37437	0	0	0	0	0	0	0	0	0	0	0	0	0	-0.75	-0.27
FEN1	2237	HGNC:3650	flap structure-specific endonuclease 1	5	0.49	2.35	-0.62	6.15	4.19	-2.46	-6.96	0.51	-0.68	-0.69	0.627784	0.0189717	0.534668	1.51524e-09	3.33143e-05	0.0140728	1.03038e-11	0.611881	0.493735	0.49101	0.79119	0.0696551	0.718544	4.20649e-08	0.000209382	0.083106	3.13446e-10	0.808449	0.673638	0.757767	0	0	0	0	0	0	0	0	0	0	0	0	0	0.96	-1
GPC4	2239	HGNC:4452	glypican 4	5	-1.51	-0.88	-1.3	-2.52	-1.02	3.01	1.89	-1.04	-0.05	1.84	0.132542	0.377399	0.193665	0.0120297	0.307514	0.00270717	0.0588011	0.300157	0.957071	0.0666247	0.288841	0.575118	0.380163	0.0321839	0.44948	0.0259015	0.120996	0.570968	0.977476	0.284021	0	0	0	0	0	1	0	0	0	1	0	0	0	-0.72	-1.91
FER	2241	HGNC:3655	FER tyrosine kinase	4	-1.32	-0.98	1.34	-2.87	-4.81	3	7.6	-0.78	-0.83	-1.53	0.18778	0.327112	0.182302	0.00434918	2.04427e-06	0.00285587	1.84195e-13	0.437106	0.409451	0.12602	0.36831	0.528692	0.364366	0.0138438	1.66549e-05	0.0269977	7.87594e-12	0.686087	0.598645	0.399064	0	0	0	0	0	0	0	0	0	0	1	0	1	-0.26	-0.95
FES	2242	HGNC:3657	FES proto-oncogene, tyrosine kinase	5	-0.47	0.56	6.08	2.65	-6.66	-1.31	2.21	-0.61	2.14	-1.95	0.638621	0.578578	2.38993e-09	0.00830457	7.00047e-11	0.190847	0.027299	0.539034	0.0324369	0.0513391	0.799479	0.745464	1.17569e-07	0.0238583	1.423e-09	0.434423	0.0644477	0.762629	0.105829	0.246367	0	0	0	0	0	0	0	0	0	0	0	0	1	-2.52	-2.31
FGA	2243	HGNC:3661	fibrinogen alpha chain	5	-1.14	-2.82	11.36	1.01	-6.42	1.29	1.72	-1.06	2.02	-3.76	0.254653	0.00497044	6.36189e-27	0.312942	3.11861e-10	0.198974	0.0859324	0.28955	0.044238	0.000186315	0.453388	0.0255783	7.05591e-24	0.432719	5.57931e-09	0.445821	0.16384	0.559687	0.131893	0.00825565	0	0	0	1	0	0	0	0	0	0	1	0	0	0.23	-1.87
FGB	2244	HGNC:3662	fibrinogen beta chain	5	-1	-3.21	12.19	1.14	-6.32	1.15	1.01	-0.78	1.88	-3.42	0.318766	0.00142544	2.56902e-30	0.253424	5.63348e-10	0.248997	0.314484	0.434133	0.0612832	0.00067927	0.523626	0.00999048	1.04474e-26	0.368994	9.61464e-09	0.503254	0.445789	0.684685	0.167157	0.0189152	0	0	0	1	0	0	0	0	0	0	1	0	0	0.52	-1.96
FGD1	2245	HGNC:3663	FYVE, RhoGEF and PH domain containing 1	2	1.67	-3.02	0.44	1.82	-2.14	0.79	3.26	-2.26	NA	-1.9	0.0962696	0.00286025	0.662288	0.0694972	0.033141	0.429484	0.00128992	0.0249234	NA	0.0593865	0.229199	0.0167525	0.810016	0.133828	0.079722	0.668599	0.00497929	0.146052	NA	0.265664	0	0	0	0	0	0	0	0	0	0	0	0	1	1.28	0.39
FGF1	2246	HGNC:3665	fibroblast growth factor 1	4	1.92	-3.41	-1.5	-2.5	-1.63	5.66	3.11	-1.86	-0.42	0.95	0.0558191	0.000721913	0.134927	0.0127424	0.104322	3.11692e-08	0.00203917	0.0636216	0.678097	0.342378	0.154228	0.00585035	0.297078	0.0337199	0.198321	1.94627e-06	0.00738001	0.247408	0.813455	0.645567	0	0	0	0	0	0	0	0	0	1	0	0	0	0.6	-1.61
FGF2	2247	HGNC:3676	fibroblast growth factor 2	5	0.12	-3.88	-1.76	1.67	-3.61	1.5	6.75	-0.68	-1.69	0.56	0.908275	0.000117516	0.0789384	0.0959499	0.000336457	0.133447	4.18279e-11	0.495864	0.0909784	0.577887	0.957313	0.00140311	0.205385	0.172842	0.00160328	0.350037	1.13418e-09	0.730601	0.221424	0.809895	0	0	0	0	0	0	0	0	0	0	0	0	0	-3.15	-0.58
FGF7	2252	HGNC:3685	fibroblast growth factor 7	1	0.23	0.64	-0.68	NA	-0.88	0.09	1.85	-0.56	NA	-0.65	0.815636	0.526676	0.499413	NA	0.383453	0.931723	0.0694245	0.580799	NA	0.519909	0.907953	0.704119	0.690876	NA	0.526517	0.971691	0.138656	0.790385	NA	0.776602	0	0	0	0	0	0	0	0	0	0	0	0	0	0.95	-0.79
FGF12	2257	HGNC:3668	fibroblast growth factor 12	1	NA	-0.77	-0.09	-1.85	3.12	NA	-0.68	NA	NA	-0.16	NA	0.451603	0.927857	0.0779088	0.00475844	NA	0.503925	NA	NA	0.875075	NA	0.64242	0.962901	0.14668	0.0157931	NA	0.629404	NA	NA	0.95697	0	0	0	0	0	0	0	0	0	0	0	0	0	NA	-0.06
FGF13	2258	HGNC:3670	fibroblast growth factor 13	1	-1.26	-1.71	0.89	1.06	0.54	-0.8	-0.96	NA	NA	1.48	0.214776	0.0946265	0.378909	0.29475	0.58971	0.429935	0.340644	NA	NA	0.147013	0.405537	0.22668	0.585003	0.413685	0.71286	0.669039	0.473218	NA	NA	0.428956	0	0	0	0	0	0	0	0	0	0	0	0	0	-1.26	-1
FGFR1	2260	HGNC:3688	fibroblast growth factor receptor 1	4	-4.17	-1.38	1.68	-0.61	-0.64	3.44	-0.46	-1.5	1.54	1.39	3.6344e-05	0.16943	0.0938466	0.544955	0.521221	0.000642684	0.648008	0.13543	0.123661	0.166428	0.000346324	0.340297	0.230972	0.654897	0.655585	0.0089179	0.750425	0.374757	0.27206	0.454782	0	0	0	0	0	0	0	0	1	0	0	0	0	-2.68	0.77
FGFR2	2263	HGNC:3689	fibroblast growth factor receptor 2	3	-2.97	-1.19	1.33	NA	-0.67	1.49	0.19	-0.17	2.29	-0.84	0.00318231	0.235912	0.184921	NA	0.500505	0.13837	0.845604	0.86616	0.0226286	0.403645	0.0154986	0.42647	0.367733	NA	0.637124	0.358667	0.898114	0.942956	0.0815743	0.694438	0	0	0	0	0	0	0	0	1	1	0	0	0	-1.64	0.32
FGFR4	2264	HGNC:3691	fibroblast growth factor receptor 4	1	-0.42	-0.56	1.25	NA	-2.31	NA	-0.54	-0.46	2.45	0.26	0.677319	0.574374	0.214819	NA	0.0225862	NA	0.59076	0.646255	0.0158924	0.799026	0.822524	0.742183	0.407588	NA	0.0581013	NA	0.703927	0.829539	0.062417	0.924695	0	0	0	0	0	0	0	0	1	0	0	0	0	-1	-0.39
FGG	2266	HGNC:3694	fibrinogen gamma chain	5	-0.99	-3.19	12.18	1.17	-6.55	1.43	0.7	-0.73	1.58	-2.84	0.323833	0.00153121	3.04394e-30	0.242714	1.37117e-10	0.154565	0.485999	0.463552	0.115243	0.00467272	0.528961	0.0105844	9.28401e-27	0.356476	2.62994e-09	0.384437	0.613976	0.706084	0.259148	0.0605459	0	0	0	0	0	0	0	0	0	0	1	0	0	0.37	-1.84
FGL1	2267	HGNC:3695	fibrinogen like 1	3	-0.17	-0.66	4.46	NA	-1.55	-1.23	-0.95	-2.1	2.85	-0.69	0.867991	0.512158	1.35248e-05	NA	0.121956	0.219134	0.342195	0.0371737	0.0048245	0.489758	0.935013	0.692137	0.000239482	NA	0.223343	0.468602	0.474887	0.182389	0.025817	0.756508	0	0	0	0	0	0	0	0	0	0	0	0	0	0.73	-0.88
FGR	2268	HGNC:3697	FGR proto-oncogene, Src family tyrosine kinase	5	-2.78	1.18	7.45	4.41	-3.68	0.6	-5.99	2.83	-0.53	0.01	0.00555776	0.239433	3.87165e-13	1.28253e-05	0.000260816	0.549639	3.94028e-09	0.00482886	0.595802	0.989028	0.0246153	0.431028	3.39814e-11	0.000101689	0.00129058	0.757982	7.17049e-08	0.0582067	0.755001	0.996167	0	0	0	0	0	0	0	0	0	0	0	0	1	-1.64	-0.63
[truncated: 11,047 more rows]
[truncated: 17 more columns]

## Sheet: CPTAC Confirm-Disc PHOSPHO
				proteome-based subtype correlations (t-statistic, given subtype vs rest of tumors)										proteome-based subtype correlations (p-value, given subtype vs rest of tumors)
[truncated: 7,634 more rows]

[truncated: 1 more sheets: CPTAC-TCGA]
