# Supplementary material for: Pan-cancer molecular subtypes revealed by mass-spectrometry-based proteomic characterization of more than 500 human cancers
Source: Nat Commun. 2019 Dec 12;10:5679. doi: 10.1038/s41467-019-13528-0 (PMC6908580; doi:10.1038/s41467-019-13528-0)
Supplement: Supplementary file 6 — Supplementary Data 3 [file 41467_2019_13528_MOESM6_ESM.xlsx]

## Sheet: top 1K features TOTAL
			average expression for tumor subtype										1	1	1	1	1	1	1	1	1	1	1	1	1	1	1	1	1	1	1	1	1	1	2	2	2	2	2	2	2	2	2	2	2	2	2	2	2
k10 subtype pattern	Entrez ID	Gene	k1	k2	k3	k4	k5	k6	k7	k8	k9	k10	Breast:03BR004	Breast:06BR005	UCEC:C3N-00383	UCEC:C3N-00322	UCEC:C3N-00333	UCEC:C3N-00836	UCEC:C3N-00339	UCEC:C3N-00323	UCEC:C3N-00335	UCEC:C3N-00379	UCEC:C3N-00386	UCEC:C3N-00340	UCEC:C3N-00321	UCEC:C3N-00324	UCEC:C3N-00328	UCEC:C3N-00334	UCEC:C3N-00847	CCRCC:C3N-00380	CCRCC:C3N-00312	CCRCC:C3N-00494	CCRCC:C3N-00390	CCRCC:C3N-00310	Breast:11BR049	Breast:11BR043	Breast:11BR073	Breast:11BR019	Breast:11BR030	Breast:05BR001	Breast:18BR003	Breast:11BR044	Breast:09BR004	Breast:21BR002	Breast:21BR001	Breast:11BR011	OV:01OV029	OV:04OV044	OV:17OV010
1	353	APRT	1.21788	0.0509808	0.0546393	-0.327388	0.170399	0.0445347	-0.17093	0.124011	0.0187089	0.127079	0.338467	-0.445877	1.97695	2.13918	0.538007	0.188976	2.71835	1.53778	1.76105	1.04258	1.58936	-0.337001	2.74212	1.16642	1.55459	2.79941	1.83595	0.716311	-0.367452	1.87916	1.38044	0.0385939	0.252929	1.25693	0.949697	1.75654	0.143546	0.0857236	-0.324218	-1.29686	1.58477	-2.06053	-0.568852	-0.487666	1.05012	2.85561	0.174958
1	471	ATIC	1.20516	0.50477	-0.230296	-0.779685	0.154502	-0.31891	-0.0500813	0.0289632	0.0397812	0.148706	0.610539	-0.385365	1.02508	1.83211	1.50505	1.27442	2.11423	0.620577	2.48892	1.7689	1.17389	1.63143	1.21229	2.58105	1.38127	0.997055	0.926413	0.620718	1.42684	0.738538	0.459825	0.509736	0.0379928	0.923596	-0.610453	-0.183012	-0.0126433	1.73747	1.51835	-0.784177	1.06674	-0.730522	-2.1434	1.03498	0.884513	2.44888	1.76396
1	475	ATOX1	1.18393	0.394593	-0.241533	-0.629581	-0.0633143	0.311006	0.206618	-0.00212292	-0.2804	0.061939	0.391005	0.970951	0.892907	1.78671	1.88418	1.48063	1.99457	2.20789	2.51213	0.409599	1.12682	1.16911	1.76079	3.10933	2.34206	1.77087	-0.0520801	-0.948464	-0.323162	1.98649	0.883307	-1.30908	-0.334737	1.23395	0.606907	0.460788	-1.49035	2.46103	1.02698	-0.557312	-0.50472	-1.69499	-0.748282	0.918879	0.777827	0.558312	1.65426
1	801	CALM1	1.19274	-0.469365	0.117422	-0.269317	-0.365625	0.104571	0.477837	-0.115357	0.51014	-0.211656	0.53679	-1.36002	0.881931	2.31551	1.39342	1.32782	1.83219	1.43376	1.93851	0.684972	0.31287	1.26933	1.57654	2.431	1.63202	1.77792	-0.0622824	1.46775	0.574054	2.43404	1.31857	0.523591	-0.639787	-1.18211	-1.02231	0.619205	0.738345	-0.0829701	-0.516069	-1.73957	0.456581	-0.64944	-1.10866	1.35271	0.140283	0.149266	0.69785
1	832	CAPZB	1.08474	0.629439	0.314469	-0.278915	-0.404568	-0.0848004	0.22567	0.0522848	-0.488844	-0.27547	-0.151564	-0.953815	1.83475	1.52918	1.94248	2.12092	1.47219	0.127158	1.28016	0.875185	1.52626	1.2922	1.81832	2.06893	2.37272	2.11858	-0.141896	1.60621	-1.07033	-0.328648	2.78091	-0.25564	-0.0248977	-0.857011	0.429377	1.38816	1.77302	1.56947	1.52416	-2.42422	-0.275351	-0.644266	-0.5253	-0.139725	2.63679	0.550761	0.320049
1	908	CCT6A	1.18256	-0.0226251	-0.150785	0.494385	0.119422	-0.381479	-0.249191	0.111473	0.344139	0.167754	-0.150764	-0.185281	0.750734	1.26294	2.07068	0.88001	2.50955	1.35104	2.17313	0.449482	0.82934	0.507245	1.9955	1.97024	1.06068	2.44955	-0.167854	2.45988	0.385125	1.23803	0.817691	1.35947	-1.26167	0.557474	-0.76556	1.95429	0.672999	-0.715769	1.06985	-0.291412	0.92849	-1.75863	-1.40436	0.294922	0.451361	-0.279912	1.88523
1	1192	CLIC1	1.2092	0.45047	0.221924	0.382672	-0.109175	0.0620193	-0.148317	0.222857	-0.485689	0.00851997	0.780732	-0.410416	1.50212	0.633648	1.97169	1.77776	1.38219	0.554874	2.73718	0.172078	0.940252	1.95197	2.09372	3.01272	1.92078	2.15247	-0.450696	1.14872	0.977105	-0.427758	1.95681	0.224361	1.23874	-0.350143	-0.0895012	0.175463	2.08238	-0.104672	1.50001	-1.21455	1.75224	-1.17889	0.0892364	1.75271	1.14558	-0.865528	-0.41624
1	1399	CRKL	1.12671	-0.142255	-0.102653	0.246189	-0.215206	0.0963233	0.135634	-0.298812	0.22287	-0.0894389	0.0368809	-0.495696	0.581556	2.16563	1.62567	1.74968	-0.242012	1.172	1.92994	0.878921	1.11863	0.927847	1.4705	0.803103	1.35264	2.01745	0.348168	0.90253	1.77683	1.04164	1.89924	1.72655	-1.64421	-1.38725	0.73321	-0.578158	-0.299639	0.114406	0.622626	-0.197097	-0.194789	-1.7493	-0.577024	-0.184903	-0.240033	-0.277691	0.170541
1	1622	DBI	1.27967	0.150815	-0.138695	-0.294383	0.168327	-0.0827969	-0.175946	-0.0461933	-0.00942196	0.364687	0.887092	-1.09298	1.09054	1.89159	2.62663	1.00537	2.04792	2.53422	0.925108	0.451205	0.0334779	2.28703	1.69192	2.54447	1.25202	1.81793	0.957928	0.628969	0.239963	2.12179	1.63087	0.57967	0.948061	-0.380009	-0.0701347	0.462894	0.44527	-0.19794	0.61832	0.120526	1.8564	0.00937279	-1.21423	0.228183	0.696119	1.70449	1.42186
1	1653	DDX1	1.21217	-0.285373	-0.420377	-0.285993	0.247674	-0.228069	0.321528	-0.00447306	-0.630488	-0.0642056	-0.773846	0.603102	0.708914	2.09666	1.61344	0.548032	1.28235	2.08603	0.604262	1.41561	0.936144	0.98096	1.58202	2.14298	1.18207	2.95865	0.560234	0.612276	1.55902	2.52451	0.483582	0.960716	-0.37589	-1.28223	-0.173857	0.487512	0.919992	-0.250264	-0.559261	-2.23603	0.309903	0.191583	0.581251	-0.561598	-0.586245	0.986819	0.759323
1	1965	EIF2S1	1.209	0.204312	-0.0265092	0.258468	0.111926	0.109037	-0.372138	-0.00242939	-0.481068	0.195065	-0.246801	0.468843	1.16037	0.262902	1.26156	2.25367	2.51359	0.558594	1.71679	0.341325	1.3295	0.302495	1.28227	1.37086	2.77706	1.83059	-0.459195	1.98884	0.472982	2.42309	0.228106	2.76064	1.30177	-0.427215	0.671606	0.745907	0.304247	2.37215	-0.0248491	0.527073	2.9453	-0.502988	0.2524	0.254677	1.08601	-0.221684	0.950287
1	2286	FKBP2	1.17365	0.329141	0.133271	-0.391586	0.187834	-0.364571	-0.0857546	0.476759	-0.249337	0.00945853	0.0922392	0.261116	0.648909	2.12848	2.00716	0.0760191	-0.991654	2.50107	2.72923	0.547841	1.95603	2.25998	1.72103	1.64801	2.35606	2.02015	0.894522	0.0189002	-0.322872	2.00834	1.25509	0.00460681	0.00180089	-1.43922	0.428057	1.74563	-0.580795	-0.223793	0.0542952	0.979521	1.41866	0.340692	0.83148	0.811277	-0.0419103	0.45548	-0.520266
1	2739	GLO1	1.30518	-0.626882	-0.123901	-0.543742	-0.0638177	0.0757473	0.179905	-0.165889	0.180101	-0.24872	1.74893	0.562801	0.712255	2.89866	1.97172	1.47585	0.831868	1.35304	2.08337	-0.201882	0.760041	2.13598	1.22345	1.09385	-0.26105	3.29755	1.05223	1.81326	0.0163168	1.666	0.607175	1.87262	0.171792	-0.288736	-0.0938211	-0.0150399	-0.480832	0.0499519	2.03131	0.333923	-0.0830171	-1.92295	0.382771	-0.0495842	-1.38175	-0.112439	-0.82451
1	2876	GPX1	1.15312	0.0998311	0.0297989	-0.283759	-0.00362908	0.20771	-0.0811121	-0.0160797	0.226734	-0.0154518	0.596583	0.968567	2.48836	1.79024	1.07258	1.53858	1.21979	-0.0683787	2.15553	0.213484	0.359597	0.635614	0.853574	3.25081	2.01216	1.42119	0.73659	0.91309	-0.0282465	0.489679	1.71723	1.03206	0.739036	-0.254435	-0.813096	2.37401	-0.381094	1.01417	-2.82679	-0.817366	0.540487	1.4915	0.337535	-0.965315	-1.69614	-0.0920917	-1.38379
1	3181	HNRNPA2B1	1.34958	-0.0294149	-0.183196	0.131532	0.315254	-0.328814	0.12784	0.0884605	0.366617	-0.0440538	0.895866	-0.701743	-0.357976	2.786	2.25349	0.4162	1.87089	1.52305	1.80437	1.93491	1.32336	2.76589	3.19063	2.07168	1.59599	2.40508	-0.0666399	-0.338972	0.691188	2.11033	2.73574	-1.21862	0.614125	1.5027	-1.19338	0.799241	-0.636075	-0.194763	0.391411	0.288994	-0.121537	-0.0659098	0.975192	-1.13884	0.58327	0.582346	1.88374
1	3187	HNRNPH1	1.23148	0.118464	0.246999	0.21177	-0.00400521	-0.234586	0.105117	0.145927	-0.158093	-0.297551	-0.336433	0.978279	-0.729184	1.4398	2.47098	1.2136	1.96573	0.357369	0.942156	0.977467	0.203312	3.73824	1.73667	2.57759	1.47826	2.28333	0.384079	-0.539145	1.57679	1.6904	2.32255	0.360656	1.55398	0.628706	-1.11124	2.63531	0.662781	-0.394475	0.945255	1.21732	0.114645	0	0.797596	-1.36552	-0.0301805	0.0866342	0.759746
1	3188	HNRNPH2	1.48867	-0.131676	-0.0143703	-0.463689	0.0829403	-0.133964	0.139099	0.0184721	-0.0812438	-0.180442	0.825075	0.802904	-0.290809	1.53115	2.48631	0.89141	1.44807	2.47733	1.66208	1.30612	1.2662	3.28642	1.97792	3.19757	0.886966	2.31943	0.247716	-0.0267352	2.06218	2.8805	1.84932	-0.336473	2.29008	0.188965	-0.449097	1.70864	0.47061	-1.43453	1.05872	0.644945	0.384649	0.628142	0.52933	-0.249801	-0.18015	0.556212	0.350766
1	3190	HNRNPK	1.2131	-0.100563	-0.0105582	-0.0202989	0.129211	-0.257909	0.144056	0.25467	-0.154764	-0.383555	-0.151578	-0.55027	-1.22739	1.94702	2.38912	1.47294	1.07343	1.10732	1.15138	2.36233	0.626748	2.75348	1.84881	2.72931	1.80703	2.29314	0.239002	-1.29959	1.64028	1.49582	2.44674	0.53322	2.23383	0.991141	-0.350091	1.40022	0.161464	-0.624034	0.565306	0.486406	0.00797566	-1.26209	0.06048	-1.74116	0.784221	0.208301	1.19302
1	3312	HSPA8	1.16042	0.119921	0.616975	-0.0406092	0.115588	-0.190816	-0.236736	-0.0378873	0.292607	-0.310583	0.632065	0.935998	0.474597	0.659231	1.94967	0.961232	1.31846	2.01844	1.4306	0.980819	0.57393	1.33586	1.93812	2.80893	1.69524	1.95005	-0.0595569	2.48647	-0.6688	0.865886	0.597301	0.644673	2.01435	1.24907	0.194815	0.741978	0.0709374	-1.3555	0.878253	0.263272	1.00067	-1.16515	-1.75041	0.8641	0.49219	-0.933968	1.68616
1	4738	NEDD8	1.17806	-0.259729	0.0202193	-0.596159	-0.0576998	-0.110594	0.239918	0.062098	-0.405089	-0.16533	0.639714	-0.572185	0.732978	2.79782	2.19261	0.163847	1.93759	0.884965	1.74744	1.44015	0.481457	1.39922	1.90729	2.57928	1.84094	2.87011	0.525067	0.534599	-0.53907	0.812244	0.436397	1.10477	-1.27893	0.485971	-1.27884	2.47809	-0.331741	0.687686	0.0311904	-0.260743	0.551465	-1.10789	-0.195871	0.248408	-0.0196408	-1.7439	1.06159
1	5037	PEBP1	1.42984	-0.602515	-0.108538	-0.631099	0.100731	-0.0752676	0.474518	0.407599	0.194105	-0.225704	1.23934	2.18473	1.55395	2.48957	1.9909	1.30709	1.95128	1.26567	0.0415902	0.34144	1.15761	2.39421	1.20045	2.33557	0.119911	3.19538	0.6324	0.0946027	0.702369	3.35889	0.482171	1.41723	0.72582	-0.270897	-0.989175	1.2763	-0.0235944	-1.58938	1.13762	-1.11011	-1.38258	-1.03859	-0.447706	-0.112155	-0.661372	0.264393	0.634392
1	5093	PCBP1	1.15243	-0.603992	0.185398	0.615873	-0.137284	-0.28587	0.0547588	0.0859163	0.795421	-0.503702	1.23529	1.50656	-0.296007	1.51983	1.37142	1.38334	1.61174	1.00427	1.13692	1.39983	-0.285272	3.27413	1.27606	1.64422	0.565042	2.58227	0.201123	0.25751	-1.0404	3.81561	0.729181	0.460694	-0.516274	1.02675	-1.10357	0.643068	0.0255227	-0.642446	0.372243	-0.84004	-0.504428	-1.80484	-0.637483	-0.481816	0.637108	-0.0869643	-0.841354
1	5223	PGAM1	1.13093	-0.336484	0.0965072	0.00819686	-0.140895	-0.0405161	0.0322862	0.21869	0.0809791	-0.425268	0.566009	-0.405054	1.33023	3.29787	1.13536	0.187039	1.82309	1.10911	3.29606	1.28503	1.03443	0.811188	1.68112	1.50548	0.554022	2.60045	0.888391	1.28315	-1.29659	0.531509	-0.154623	1.81708	0.754219	-0.135664	0.338908	1.35516	-0.914465	1.28764	0.342498	-0.45144	0.287326	-2.49223	-1.46905	-0.422421	0.207517	-1.39289	-0.714787
1	5440	POLR2K	1.09116	-0.0610448	-0.694878	0.190269	-0.0651579	0.0462698	-0.10586	-0.00181454	-1.21036	0.0667373	1.56893	0.233854	0.508822	1.94812	-0.0142422	0.937603	1.63228	0.705815	1.23407	0.0985982	0.0214827	1.6124	2.50564	2.78909	1.49352	1.8781	1.1501	0.539329	0.516132	1.14786	0.504236	0.993748	-0.3672	0.34414	0.640714	-2.33236	0.436481	1.41869	NA	0.421357	-0.358981	-1.2669	-0.129102	-0.835907	-0.287882	0.382588	0.562554
1	5478	PPIA	1.43803	-0.437007	-0.106627	0.0695691	0.0238014	-0.044315	0.303993	0.134627	-0.315472	-0.0483149	1.08618	0.301673	0.980208	3.01696	2.52466	1.10847	1.93444	0.825071	1.45035	0.903596	0.794322	2.64134	2.39741	1.90603	0.783814	2.80776	0.861874	0.574554	0.622963	1.6801	1.12219	1.31263	0.459699	0.508525	-1.22752	1.25531	-1.40862	-0.720997	0.307048	-1.26097	-0.738292	-3.04583	-0.763314	-0.896586	0.420975	-0.981728	0.912692
1	5683	PSMA2	1.21254	-0.124099	0.0853109	0.223232	-0.145973	-0.227475	-0.204151	0.21192	0.712898	-0.151169	0.50815	-0.120038	0.998537	0.482363	2.64979	1.55818	1.36603	1.37892	1.88871	0.259858	0.894417	1.72796	2.36742	3.31074	2.22223	1.82642	0.353617	1.89148	-0.530194	0.633187	0.353242	0.654876	0.877603	1.33829	-0.0295	1.17525	1.99772	1.15252	2.03198	-0.751478	0.13045	-2.22761	-0.452356	-0.428058	0.940343	0.116062	1.04649
1	5686	PSMA5	1.2772	-0.0361675	0.143362	0.439089	0.0450791	-0.338088	-0.248487	0.112209	0.755642	-0.114321	-0.115386	-0.442406	1.56495	1.88174	2.32068	1.12121	0.384849	2.14176	1.68461	0.835955	1.27117	0.548676	2.52891	2.89502	2.57253	2.37507	0.461242	1.36784	-0.612798	1.50482	0.585839	1.22216	2.25812	1.06767	0.180915	1.17789	1.09177	1.45699	1.18724	-0.752958	-0.085089	-2.01213	-0.392826	-0.361434	1.07472	0.0648327	1.42266
1	5687	PSMA6	1.18425	0.258141	0.179174	0.220929	-0.000975416	-0.16689	-0.207841	0.395114	-0.480971	0.135147	0.677504	0.0659174	1.07373	1.22339	1.41787	1.17302	0.379085	1.64392	1.77463	0.288205	0.837504	1.09932	2.09567	2.89514	2.51653	1.60686	0.370998	1.36715	-0.475273	1.22605	0.940826	1.85555	1.5062	1.82162	-0.0229914	2.82056	1.26127	0.795354	1.84604	-0.549863	1.03124	-0.564539	0.131014	-0.395049	1.74375	0.768229	0.758255
1	5702	PSMC3	1.14913	-0.35133	-0.124888	0.0758028	0.10113	-0.177472	-0.387572	0.147063	0.50018	-0.0122236	1.5983	0.209528	1.29438	1.72917	1.26949	1.09424	-0.138094	2.20299	2.00447	1.12403	1.6053	-0.378525	0.878821	3.35781	1.14777	1.51301	1.00727	1.90749	-1.01732	2.1836	-0.292715	0.979743	0.46284	0.507083	-0.357077	0.25435	1.00562	0.629994	1.41281	-0.890045	-0.32685	-1.59895	-2.51513	-0.660809	0.45825	-0.219709	0.753809
1	5705	PSMC5	1.25196	-0.164291	0.0163354	0.212962	0.165291	-0.0568916	-0.394514	0.0611086	0.270331	0.147736	1.66128	1.68558	1.33633	1.91283	1.21197	0.823895	1.07423	2.77582	1.06828	1.08033	1.57862	-0.484696	1.8098	1.35356	1.43223	0.902482	0.451382	2.86429	-0.802703	2.19061	0.517856	1.09925	0.852129	1.64094	-0.496902	0.455285	0.342128	-0.0177963	1.51845	-1.32753	-0.653001	-1.93229	-1.95522	-0.0813969	0.262044	0.310989	0.0982071
1	5710	PSMD4	1.30099	0.143005	-0.212249	0.0901612	0.0488614	0.00920779	-0.126932	0.36241	-0.437357	-0.0277008	2.07171	1.2767	0.885422	1.72185	2.58652	1.26538	0.644824	1.68418	1.72418	0.730706	2.01973	1.07177	0.86419	2.81646	1.67365	2.80013	0.0695914	0.939072	-1.04861	1.11908	0.578211	1.127	0.374803	0.385844	-1.3729	0.920946	0.850056	1.52294	1.37031	-0.0650969	-0.246283	-0.482042	-1.03696	0.0210168	-0.10754	0.000536322	0.345722
1	5715	PSMD9	1.31359	0.113347	0.196515	-0.207087	0.045884	-0.0335496	-0.0755135	-0.0560594	-0.0687995	-0.192045	0.978407	1.33576	1.50572	2.00215	0.0260062	1.26237	2.90819	1.84749	1.86881	0.428059	2.80209	1.54232	2.02159	1.66735	1.66026	1.71375	0.704017	0.165838	0.95748	1.2863	-0.018258	0.233234	2.62397	1.19832	-0.575206	0.428416	1.18078	1.04777	-0.547706	0	-1.00772	0.344209	-1.19835	-1.6901	0.308646	0.761217	1.63892
1	5887	RAD23B	1.11407	-0.448424	-0.162189	-0.868838	0.0121513	-0.109278	0.351089	0.329981	0.144351	-0.365855	0.353832	-0.616766	0.988233	2.68253	1.77444	-0.531298	0.970531	1.01507	1.18051	0.877016	2.05424	0.302898	1.63424	2.57683	-0.0115255	3.05731	1.36289	-0.262744	1.57949	2.04051	0.365894	1.11546	-0.455485	1.5253	0.300794	0.930993	-0.319323	0.00458196	0.890162	0.853518	-1.64878	-1.43299	-0.780557	0.535989	0.103737	0.821845	0.485398
1	6206	RPS12	1.0968	0.202209	-0.0873758	0.659981	0.00228595	-0.26601	-0.372538	0.205165	-1.64423	0.03264	-0.662115	-0.190377	0.477538	2.63453	2.53982	1.24933	1.87956	1.24788	1.9686	1.50288	0.315194	0.884342	2.91377	2.00364	2.06651	1.82112	1.30807	-1.16523	0.217541	-0.657882	0.639205	1.13561	-0.423036	0.507975	0.714334	1.024	0.637632	0.601718	0.312098	-0.845382	0.706798	-0.591224	0.290768	-0.120013	-0.347306	0.0878949	-0.146706
1	6233	RPS27A	1.30091	-0.073104	0.391267	0.317432	0.128944	-0.243381	-0.146796	0.205444	0.19403	-0.033897	0.362475	0.634	0.860542	1.73026	1.87324	0.429643	1.56813	1.73133	1.80838	1.07934	1.54421	0.929729	0.695917	2.35388	1.08558	1.69574	0.124671	1.65449	-0.753032	3.04165	2.30945	1.86044	-0.12367	-0.620363	-0.849791	-0.715132	1.64731	-0.424265	-1.25141	0.135419	-0.0412892	-1.40385	-0.414436	1.88796	0.0210403	-0.444217	2.04021
1	6426	SRSF1	1.28121	0.0546548	-0.623352	0.601552	0.245048	-0.278764	-0.014273	0.0523919	-0.428979	-0.12387	0.214964	-0.197007	1.05141	2.39335	1.91159	1.05999	0.87226	1.03108	1.2781	1.99773	0.442981	1.82311	1.47113	2.44665	1.28284	2.60315	1.02522	-0.56441	2.38648	1.29534	2.08286	0.277835	-0.0147735	0.911119	-0.800575	0.384192	0.364471	-0.188328	-0.410573	0.769959	-0.099861	0.0183636	1.01449	-1.40087	0.165961	0.181942	1.26886
1	6428	SRSF3	1.24691	0.0208797	-0.154653	0.299683	0.280327	-0.326536	-0.0268605	0.041179	-0.089464	-0.0591194	-0.138026	-0.906084	-0.125254	2.31997	2.3389	0.820801	1.68414	1.87128	1.048	1.6693	1.15864	0.972296	1.76871	1.83096	2.6861	2.82521	0.804506	-0.741814	2.15906	1.10286	2.04431	0.238049	-0.539232	0.483753	-0.187646	1.38444	0.805371	-0.798135	0.181668	1.14316	-0.500077	-0.658741	0.52526	-1.73221	0.0926025	0.0930628	0.908769
1	6432	SRSF7	1.10506	0.102921	-0.176594	0.30503	0.214963	-0.277088	-0.131668	0.176204	-0.474039	-0.0636839	0.00172676	0.2445	-0.228206	2.33667	1.50004	1.39168	1.69148	1.16263	1.53381	2.66598	1.19414	2.01991	1.64753	1.06034	0.334255	2.18366	0.827537	-1.4313	1.64453	1.0498	1.65461	-0.174059	1.50311	0.693126	0.172103	0.794063	0	-1.37213	0.504366	1.49876	0.624054	-0.456277	1.17106	-1.38686	0.219933	0.221755	0.905878
1	6434	TRA2B	1.33908	0.353676	-0.452203	0.269421	-0.0020539	-0.105086	-0.14863	0.228853	-0.46399	-0.049594	0.435524	1.38463	-0.911692	2.09436	1.26101	1.64604	1.80749	2.15248	1.24419	1.36976	0.207401	3.67326	1.50811	2.11602	1.58623	1.20952	0.0158443	0.449174	2.54065	1.67619	1.67667	0.316822	-0.801903	1.02885	0	1.76888	0.192927	0.00205408	0.940407	1.14418	1.10499	1.48971	1.26391	-0.644323	0.0721584	0.489389	0.54996
1	6626	SNRPA	1.18568	-0.0417746	0.0248767	0.352409	0.147728	-0.396931	-0.144639	-0.0907782	0.105486	-0.289321	-0.372682	2.16937	-0.907608	2.06639	-0.00213673	1.67055	2.21827	1.20395	1.26856	1.23503	0.165615	2.05702	2.19092	2.43592	1.11952	1.83015	-0.297761	0.472657	1.15467	2.71594	2.28492	-0.594249	0.771549	0.726769	-0.73297	1.52689	1.22969	-1.20731	0.308681	1.13021	0.376826	-0.0255826	0.710538	-0.11506	-0.570067	-0.411563	0.234486
1	6629	SNRPB2	1.22668	0.262301	-0.260405	0.23271	0.194588	-0.267493	-0.211215	0.0391661	-0.359934	-0.110999	0.407701	1.39685	-0.165648	2.34611	2.50452	1.57978	2.27137	1.29859	1.91205	0.549816	1.20604	1.58923	1.1661	2.24885	0.417355	2.05638	0.223186	0.153431	1.21832	1.10959	2.49143	-0.99399	0.0787492	0.387775	-0.374173	1.50884	1.37922	0.202784	0.737917	0.957844	-0.150339	0.0232486	0.993189	-0.289343	-1.72617	0.733496	0.372476
1	6631	SNRPC	1.16781	0.14666	-0.590042	0.319861	0.227529	-0.193737	-0.124238	0.137552	-0.651203	0.133994	-0.244578	1.05886	-0.449258	2.45796	0.710129	0.180089	2.33108	2.9428	1.49722	0.892491	0.699112	0.839917	2.12666	2.76311	0.78848	2.54776	1.35572	0.215672	1.12927	0.60197	1.04257	0.204882	0.541566	1.7892	-0.275311	0.0247336	0.501126	0.858021	-0.194877	0.941043	0.602729	0.335053	0.849444	-1.54535	-0.162713	-0.608411	1.42339
1	6647	SOD1	1.2443	-0.443179	-0.0434008	-0.16978	0.0224032	-0.0721273	0.189264	-0.389761	0.855539	-0.287432	0.37039	0.290794	0.887715	2.87611	2.20818	0.577345	1.31581	2.29536	1.0798	0.337245	0.723718	0.691077	1.57571	2.10808	0.88168	2.13289	0.416188	1.5036	-0.0598614	3.0548	0.849277	1.25858	0.212063	-0.832327	-0.894467	1.71515	0.161225	-1.91752	-0.767687	0.297701	0.776015	-2.09593	-0.175788	0.888011	-0.0981492	0.82438	1.52427
1	6837	MED22	1.16604	-0.0932998	-0.183955	0.343229	-0.0282007	0.109451	-0.139978	-0.00227885	-0.179124	-0.241744	0.72944	0.203396	-0.402889	2.12939	0.169417	1.0234	2.13463	1.49624	1.45861	3.14612	2.25598	0.330992	1.59323	2.02012	0.415025	2.22991	1.08565	-0.293869	1.27039	0.836082	1.11944	0.702194	-1.24685	0.471359	-1.1347	-0.0105949	0.521186	0.547766	-0.0552599	0.968328	0.794643	-0.244079	1.14305	0.417646	0.394454	0.02788	-0.0549198
1	6883	TAF12	1.05939	0.212812	-0.30549	0.167121	0.0682201	-0.00818092	0.0155373	-0.224364	-0.425155	-0.18374	0.531741	2.34824	0.369284	3.26548	0.888729	-1.66594	2.58923	0.712654	0.789933	0.900765	-0.0260184	2.22492	1.54261	0.469745	0.55632	1.91252	0.62386	0.439112	1.83331	1.51087	1.53886	-0.0496728	1.21942	-0.0334779	0.224542	-0.161515	0.346296	0.154286	-0.103285	1.60142	0.112649	-0.0843433	1.40164	-1.45131	0.678318	0.355778	1.35081
1	6902	TBCA	1.1216	0.202183	-0.169523	-0.460148	0.0996652	-0.0664237	-0.0205843	0.0294466	-0.412074	-0.0907945	-0.379449	2.48987	0.643956	1.1743	0.780677	1.0214	0.169467	2.63007	1.83977	0.831444	1.47227	0.802607	1.67574	0.777238	0.535224	2.6519	1.04193	1.08868	1.28424	1.38772	0.266656	0.489413	0.305691	1.4752	-0.772139	1.18773	-0.17373	1.57962	0.0342605	0.625858	-0.320006	-0.302779	-0.75656	0.636572	-0.433325	0.356403	1.1908
1	6921	ELOC	1.24416	0.276973	-0.104582	-0.260281	0.165475	0.0302953	0.0628962	-0.30814	-0.361029	-0.123827	3.00704	1.40012	0.690036	1.75607	3.42243	0.894716	1.03317	0.710507	1.07621	0.905778	1.96638	0.0221347	1.10681	1.17247	1.7236	1.65745	0.392718	2.26889	-0.0159265	1.02976	1.51446	-0.363188	0.0175672	1.41875	0.427892	0.236511	0.399508	1.62272	-0.479604	-0.209514	-0.424418	-0.37263	-0.116908	-2.22353	-0.274698	-0.116541	-0.916237
1	6923	ELOB	1.58509	0.549183	0.0328409	-0.266911	0.126525	0.0605087	-0.00769378	0.0278503	-0.805499	-0.415197	1.81443	2.58414	1.14597	2.82036	2.49046	1.39574	2.37249	1.85299	2.96109	0.72718	1.22922	0.91176	1.56218	2.03022	1.50819	3.82727	0.0683477	1.65493	-0.185258	0.496714	1.41635	0.187208	1.79804	1.03346	0.952226	1.59993	1.06975	2.11146	0.557771	0.702091	1.28263	-0.156464	0	-0.939555	-0.713226	-4.13152e-05	-0.987193
1	7073	TIAL1	1.09421	0.137794	-0.236008	0.300377	0.173323	-0.181479	-0.179055	-0.0551202	-0.236288	0.0785082	0.538484	-0.257935	-0.439708	2.6447	0.641596	0.032032	2.09748	0.352051	2.71321	2.13911	1.2613	2.09157	1.86786	1.28219	-0.104102	2.19453	0.430434	0.0281503	1.05423	0.646061	2.09943	0.760044	-0.553636	0.805603	0.817811	-1.18337	-0.363982	0.499691	0.0956158	0.329811	1.19181	0.769873	1.02216	-0.717407	0.225576	-0.177844	0.348139
1	7165	TPD52L2	1.1781	0.288799	-0.105867	0.454498	-0.214437	0.277303	0.0187231	-0.117333	-0.352144	0.16122	0.47102	1.0285	1.36133	2.10606	0.813868	2.39528	3.59088	0.338064	0.802676	0.658757	1.37392	2.18276	1.50488	1.02434	1.15171	1.69349	0.0443369	0.677955	-0.294381	1.62249	0.972765	0.397418	-0.18726	-0.502485	-1.23957	-0.5227	0.158603	1.33512	-0.0711871	-0.520665	-0.0318537	-1.61333	-1.09975	-0.285031	-1.33423	0.54991	-1.0589
1	7178	TPT1	1.20647	0.144728	0.191095	0.270898	-0.203205	0.157696	-0.203236	-0.0882287	-0.236426	-0.107907	0.995198	-0.444454	0.20767	1.10558	2.7253	1.04697	0.877468	0.87487	2.08949	0.902303	0.338821	1.96576	1.66077	2.12019	2.64557	2.82234	-0.0704141	2.18312	0.147394	0.300554	0.769666	1.27817	-0.123994	-0.566758	-0.0271781	-0.0789504	0.174867	1.16486	0.978075	-1.43831	0.952624	-0.639981	-0.530697	1.53283	0.0232533	-0.0684954	-1.1134
1	7334	UBE2N	1.24797	0.00974588	-0.346573	-0.0398796	0.20799	-0.21901	-0.162329	0.122826	0.862739	-0.0972191	0.781645	0.624544	0.860963	2.10301	1.99861	0.061292	2.3649	2.08971	1.57599	1.31781	2.10826	0.493251	1.46593	3.19616	0.649402	2.78988	1.20563	1.68746	-1.04005	0.572845	0.74749	-0.199477	1.19723	2.16052	0.260458	1.16987	0.682299	-0.189442	1.31211	0.457378	0.810645	-2.07656	-0.04818	0.636992	0.397985	0.73982	2.33986
1	7353	UFD1	1.27395	0.424878	0.165269	0.500927	0.0017938	0.145685	-0.126598	0.117328	-0.419518	-0.167143	2.87387	1.34765	0.273868	1.21567	2.18169	1.70807	-0.130927	2.37504	1.56229	-0.0198164	1.05549	2.0733	0.401549	3.01707	1.75763	2.0512	-0.561051	1.3333	-0.162343	2.7805	-0.0856299	0.97841	-0.999171	2.78061	0.605648	0.661175	-0.109356	1.14531	1.16151	0.133104	-1.28921	0.427968	0.855324	1.30686	0.0413639	0.667716	-0.419694
1	7458	EIF4H	1.17686	0.135539	-0.133521	-0.125628	-0.133409	-0.0431726	0.303989	0.0149325	-0.486108	-0.167884	1.99197	0.334804	-0.270367	1.7789	0.896802	1.78244	2.07753	1.1359	2.30865	0.520851	0.411726	2.25636	2.08349	2.16245	1.21335	1.75747	0.737144	0.502621	0.670013	0.152801	1.05049	0.335589	-0.441808	0.635959	-0.153145	0.571204	0.746195	-1.12826	-0.130508	-0.858198	0.386265	-0.828719	-1.74089	0.0405304	-0.680379	0.888182	0.539479
1	7532	YWHAG	1.13762	0.133781	-0.212897	-0.373758	-0.11842	0.0930282	0.213657	-0.209262	0.0657398	-0.0421386	1.8165	0.908236	0.199254	1.96374	2.26486	0.51514	2.51727	0.677921	1.94932	0.924263	1.56394	0.919179	1.18843	1.50267	1.67692	1.84825	0.278669	1.67283	-0.740794	0.451966	0.389533	0.539616	-0.454263	1.08776	-0.214503	0.51778	1.2823	0.377906	1.09124	-0.166062	1.30114	-1.26467	-0.281013	0.128755	-0.406974	0.313578	0.140747
1	8260	NAA10	1.13374	0.505073	-0.0103369	0.86843	0.0279219	0.0970996	-0.417718	0.234818	-0.785492	0.141884	1.28309	1.4874	1.39728	1.80799	0.2105	0.206652	0.543148	0.589561	2.27344	0.890611	-0.119894	2.6475	2.31806	1.57387	0.844457	2.03197	1.13893	-0.822904	1.66073	-0.551173	1.45015	2.0809	-1.47478	0.430969	0.931464	0.0446507	0.135128	1.10553	0.476944	1.37782	1.78673	-1.52018	-0.428235	-0.85917	0.692914	0.612101	1.45026
1	8574	AKR7A2	1.10883	-0.700245	-0.143402	-0.711494	0.139504	-0.326595	0.456921	0.296934	0.276338	-0.373011	0.611036	1.04566	2.28996	2.38461	1.37848	0.475926	2.38616	0.865542	-0.0505509	1.57993	1.94225	0.329984	0.649488	2.08172	0.304793	3.23603	0.449283	0.268172	-1.3861	2.7461	-0.154791	0.960482	-0.515486	-0.73844	0.225298	3.23088	-0.508373	-1.25129	1.66821	-1.08059	0.00374843	-1.42324	-1.74986	-0.299047	-0.713012	-0.954021	-1.81504
1	8649	LAMTOR3	1.23381	-0.0522361	0.146118	0.120863	0.0387757	-0.159996	-0.0962364	-0.0951278	0.323722	-0.153651	1.61054	0.510317	1.04912	2.2441	2.61626	-0.496894	0.318699	2.28898	2.58628	0.544617	0.95356	0.906835	1.65927	2.29288	1.07135	3.02126	-0.00440095	-0.252461	0.912924	2.41865	0.876341	0.0154909	-0.0342638	-1.30287	0.0772125	1.02754	0.104137	0.599751	0.117868	1.26623	-0.983336	0.331259	-0.649796	1.29653	-0.143831	0.0434561	1.193
1	8668	EIF3I	1.23654	0.501847	-0.0688578	0.64607	0.132413	-0.147332	-0.26278	-0.0158573	-0.709704	-0.159161	0.821278	0.295324	-0.284176	2.08171	0.602854	1.61992	2.2344	0.0959869	1.97546	1.59021	1.65442	2.08423	2.37987	2.51654	2.43535	0.965697	0.510555	-0.255273	1.5428	0.397002	0.882364	1.05744	-1.30782	1.11411	-0.580773	0.59419	0.725137	0.900905	-0.031105	0.562809	0.495395	-0.923095	-0.16894	-1.06826	0.701849	-0.0531689	0.651151
1	8682	PEA15	1.17322	-0.328134	-0.0808291	-0.705149	-0.394852	0.352068	0.524129	-0.114289	0.00625746	-0.0604367	1.26187	0.0377021	0.189484	1.85223	1.79727	1.32974	1.23623	2.73099	1.97217	0.428197	1.47893	0.00570864	1.11558	1.84587	1.87546	0.890313	0.104629	1.58164	-0.474147	1.71813	1.83459	0.99822	2.06594	-0.251787	0.0809349	-1.17098	-0.089138	-0.0592601	0.662781	-2.28738	-1.01387	-1.51462	-1.43903	0.559561	-1.04071	0.459127	-0.924173
1	9184	BUB3	1.08244	-0.0370601	-0.205481	0.215374	0.0982191	-0.113473	-0.145749	0.275407	-0.331486	-0.140376	0.220365	0.775466	-1.01846	1.19316	1.73474	2.25037	1.08654	1.39676	0.888186	2.0785	0.834004	1.05688	1.39313	1.39203	1.58716	1.04341	0.0200801	0.0653459	2.00044	1.74278	2.07668	-0.00390092	0.0405611	1.06587	-0.542817	0.11714	0.407454	-0.098606	0.462931	0.388012	-0.772501	-0.0519569	0.31836	-0.0785195	0.300488	0.0365551	-0.567133
1	9296	ATP6V1F	1.15462	-0.00669405	0.206512	0.167762	0.0346894	0.0301357	-0.358884	0.168381	0.138115	-0.177204	1.73451	1.12581	2.43277	0.571106	2.04813	1.70994	0.481277	1.16868	1.94791	0.129468	0.708351	4.31545	0.286407	1.68208	2.65175	0.682019	-1.70206	0.310835	-0.1273	2.14386	0.643284	0.457259	-1.10827	-0.158647	-0.942197	0.231201	0.77815	2.90525	0.577211	-1.33671	-0.808453	1.29761	1.8153	-1.03724	0.233261	-0.521542	-1.38758
1	9352	TXNL1	1.10911	-0.548202	-0.150703	0.0939775	0.100551	-0.237687	0.0373979	0.124744	0.196416	-0.528449	1.03922	1.99015	1.34349	1.59712	2.01066	0.0905851	1.34339	0.980203	1.12425	1.3307	1.26816	-0.081954	1.41141	2.40119	0.790836	2.36859	-0.16724	1.54639	2.12774	0.363061	-0.945403	0.467851	-0.264341	-0.0636161	-0.482763	-0.507948	0.361596	-0.841094	0.976408	0.752359	-1.2247	-1.30231	-1.18145	-2.07914	-0.542759	-0.543794	0.670541
1	9446	GSTO1	1.22208	0.00210216	0.361128	-0.0688752	-0.336489	0.0854615	-0.0418996	0.151948	0.194292	-0.375267	0.539689	-0.182255	1.62643	0.992809	1.56648	2.03255	0.619358	1.57216	3.09796	1.31039	1.06776	0.981055	1.22859	1.44488	1.66764	2.55152	-0.393132	1.46344	-0.27305	2.30702	1.11375	0.550689	1.71119	0.0688795	-1.73734	0.413655	-0.0708452	0.823937	-0.367749	0.0515533	-0.0351146	-0.200446	-0.115148	-0.55061	0.469694	-0.519946	-1.67638
1	10294	DNAJA2	1.1557	0.227154	-0.48347	0.0855276	0.215766	-0.116184	-0.151398	0.198773	-0.692866	0.141827	2.7745	-0.260648	1.09859	1.54273	2.80558	1.2953	2.09472	1.64844	1.173	0.548119	0.440925	0.418106	1.32356	1.20186	0.662512	2.5446	0.160417	0.328045	1.59342	0.281337	1.6779	0.0724398	0.409591	-0.472142	-0.0892118	0.589819	0.44568	1.48909	-1.03778	-1.37923	0.0293379	0.842614	0.795015	-1.09524	-0.0618944	1.15462	1.01661
1	10327	AKR1A1	1.17956	0.0260063	-0.00643753	-0.669833	-0.000858588	-0.0951116	-0.0982963	0.313159	-0.0691723	-0.214319	-0.0829978	-0.400768	1.91168	1.74335	1.80658	0.915857	-0.520876	1.9871	1.50034	1.11826	1.45302	0.745789	0.689967	3.00512	2.5671	3.07163	5.55632e-05	0.296279	1.10328	2.486	0.139433	0.414063	0.972605	-0.568081	0.626868	2.16371	0.786114	-0.373665	0.632062	-0.923649	-0.563319	-1.05237	0.189328	-0.279813	0.866639	1.07072	0.0738107
1	10393	ANAPC10	1.042	0.183004	0.078068	0.16078	-0.406669	0.184256	-0.08631	0.0155747	-0.818846	-0.153974	1.74197	-0.642755	1.38935	1.82674	0.33959	1.46242	0.563499	2.4116	2.45199	1.24694	-1.21322	0.485999	1.36766	1.59245	1.36025	2.18996	1.55892	0.18187	0.767797	0.945731	1.25415	-0.358869	2.06957	0.145708	-0.852059	-1.59465	-0.441856	1.0269	-0.319485	-0.528092	0.01061	0.514389	1.11383	0.527885	NA	NA	NA
1	10540	DCTN2	1.20083	-0.564235	-0.308173	-0.336824	-0.221597	0.199934	0.420429	0.24688	-0.191558	0.12561	-0.24705	-0.4067	1.86557	1.82996	1.97759	1.35337	0.387451	1.53257	1.4845	0.526113	1.57512	1.68109	0.617892	1.73908	1.1606	2.73654	0.602657	0.408184	1.05245	2.06473	1.28588	1.19061	-1.06693	-0.473887	-0.372063	-0.693654	0.290247	-0.259286	-0.84431	-1.43267	-1.23479	-1.51502	-0.365497	0.508233	-0.170759	-0.395851	-0.769066
1	10576	CCT2	1.16703	0.0711836	-0.271269	0.425908	0.279333	-0.376456	-0.20911	0.176567	0.330181	0.134296	-0.564946	-0.288975	0.794725	1.16125	1.01758	0.207538	2.90669	1.87259	2.10269	0.902767	0.834918	-0.373251	2.1784	1.94429	1.08875	2.4983	1.00967	2.35656	0.639592	1.1783	0.83411	1.37305	-0.876272	0.744991	-0.792032	2.19069	0.0363881	-0.116954	0.804051	0.136968	1.2663	-1.18565	-0.986529	0.178246	0.393059	0.0398262	1.77467
1	10671	DCTN6	1.10919	-0.39317	0.00450336	-0.697799	-0.0461934	0.0518542	0.357732	0.155923	-0.527701	0.0727835	-0.23369	-1.69518	1.70144	2.64892	1.29872	-0.504588	0.790406	1.37911	1.63965	1.20991	2.16009	0.104808	1.05498	1.9682	1.31903	3.05661	-0.22244	1.8033	0.144286	1.99006	1.47637	1.31224	-0.587261	-0.981428	-0.0255915	-0.496315	0.50329	0.0121061	0.112458	-1.2685	-1.07216	-0.620794	0.950902	0.887201	-0.15126	-0.693522	0.296947
1	10776	ARPP19	1.18122	0.127741	-0.0989704	-0.766853	0.0323362	-0.0865515	0.111424	-0.144966	0.0203616	-0.301344	1.01216	0.327263	-0.481929	1.85587	1.19848	1.81416	1.85777	1.32402	1.79972	1.70344	2.29723	0.78879	1.01033	1.34836	0.471386	2.02879	0.749284	1.58064	-0.125662	0.0133644	1.93888	1.4745	-0.362017	1.08379	0.234607	0.49695	0.0251587	0.509583	1.37177	-0.0750357	1.78106	-0.622912	-0.689512	-0.1474	0.85876	0.590964	0.0369652
1	11051	NUDT21	1.12072	0.293261	-0.568083	0.529605	0.311585	-0.30981	-0.289086	0.0689933	-0.355969	0.295098	-0.0350894	0.497676	1.33203	2.46854	0.964157	-0.0132431	-1.20312	2.07895	0.751033	2.31444	0.669619	0.843897	2.31658	1.98541	0.189499	1.20919	1.18406	-0.0959967	2.17985	2.15674	2.57654	0.28511	0.854183	-0.573136	0.174961	1.45539	-1.10124	-0.397603	0.0863332	0.50942	0.91172	0.123283	1.21616	0.234417	-0.859916	0.649503	0.185755
1	11171	STRAP	1.34716	0.662624	0.0539587	0.595699	0.172436	-0.0399962	-0.0950391	-0.179079	-0.504552	-0.00772938	1.23999	2.77416	0.340835	1.53823	1.45918	1.55423	3.52796	1.40478	2.44622	1.0539	0.924765	0.541739	2.1992	2.09067	1.32125	2.07077	1.12974	0.94857	0.84136	-0.541074	1.16251	-0.39139	-0.560393	-0.158366	1.20796	0.571595	0.110196	-0.019532	-0.642043	-0.658956	0.469161	-0.857383	0.0193654	-0.143912	-0.408363	0.163205	0.557167
1	23435	TARDBP	1.12386	0.17594	-0.233081	-0.286651	0.127971	-0.298526	0.339114	0.20878	-0.755913	-0.334357	0.373763	0.545435	-1.05481	1.57585	1.86072	0.664387	2.42703	1.38152	1.43447	0.961619	1.18386	3.42784	1.63242	1.36443	1.43701	2.53223	-0.224611	-0.330582	0.783563	1.31478	0.996607	0.437287	1.00601	0.865209	-1.03446	2.16275	0.597333	-0.727019	0.613712	0.340051	-0.173667	0.408257	1.15798	0.427724	0.168424	0.756614	0.328888
1	23636	NUP62	1.2433	0.257531	-0.102924	0.794907	-0.0167878	-0.0955592	-0.0742177	-0.0676179	-0.793603	-0.288407	0.964547	-0.63238	0.551347	1.48583	0.787528	0.388004	1.21301	1.05459	2.59323	0.64351	0.996216	1.8688	3.14747	1.50113	1.111	2.37556	0.789143	0.246255	1.29359	1.67668	1.71655	1.5809	3.23558	1.81741	0.0116356	1.98694	-1.43298	-0.069114	-0.0924428	0.47338	-0.936642	-0.267179	1.35573	-1.5605	-0.609786	0.272183	0.82047
1	25824	PRDX5	1.15308	-0.285962	-0.33476	-0.276207	0.299385	-0.380727	0.104341	0.201059	0.0797024	-0.0160335	0.909618	1.05813	2.13655	1.75748	1.30668	-0.0541409	2.3397	1.82383	0.49655	0.305045	0.193809	0.80348	0.813217	2.86965	1.08483	1.67897	0.36773	0.596459	1.52655	1.87168	0.557749	0.924202	0.481996	-2.09219	-0.649732	2.39022	-0.38066	-0.544315	-0.731273	-0.031108	0.344842	-2.24345	-0.334862	-0.14574	-1.17071	0.450958	-0.635409
1	26127	FGFR1OP2	1.06039	-0.141832	-0.225027	0.0875084	-0.110351	0.055599	-0.0237165	-0.100458	0.210517	-0.329426	0.333176	0.180553	2.05351	1.90784	2.08946	1.51607	1.66163	0.853619	1.43225	0.399326	0.557973	1.88567	0.479829	1.70247	1.55933	0.487115	-0.433197	0.741815	0.422965	1.76183	1.7247	0.0106605	-1.9867	0.092007	1.02058	0.156483	0.761729	-0.632438	1.91858	-0.539027	-1.16953	1.13563	0.573308	1.44735	0.493602	-0.115835	0.618434
1	29934	SNX12	1.16625	-0.442174	-0.50031	-0.351723	-0.153261	0.269452	0.459461	-0.18437	0.150723	0.0876587	0.919997	0.3647	0.729062	2.45978	1.71921	1.69723	2.55608	1.56677	0.634701	1.21594	1.28047	1.02512	1.22012	1.36821	1.8054	1.25868	-0.0260091	0.909139	0.503035	2.10538	0.448401	-0.103856	-1.79236	-1.49583	0.0735917	-1.50318	-0.841493	1.62038	0.40573	-0.107853	-1.49457	-1.8345	-1.58522	-0.868138	-0.224614	0.992319	-0.976691
1	29978	UBQLN2	1.38356	-0.305755	-0.0235515	0.803308	0.291254	-0.0572687	-0.0884237	-0.269232	0.0128839	0.0720826	-0.916033	0.25982	0.833958	1.17762	1.42555	1.85818	1.3486	4.10575	1.81334	1.27691	0.827034	1.29182	1.52732	1.42874	3.0178	1.82065	0.43504	0.949854	0.0344293	1.75028	1.19923	2.97253	-0.258822	0.398491	-0.671055	0.547153	-0.147773	-0.206308	0.682062	-0.588146	-1.44766	-1.12866	-0.968456	0.289324	-0.455935	0.376276	0.252356
1	29979	UBQLN1	1.49217	-0.441885	0.0480831	0.492343	0.176654	-0.253601	0.00341195	-0.203398	0.487802	-0.183934	0.196367	0	2.36898	2.61306	2.05959	1.61224	1.60195	2.25173	2.77099	0.768062	0.787639	1.12848	1.74321	2.70217	1.68744	2.61284	1.19365	-0.145699	-0.511048	2.57209	1.27759	1.53633	-0.202017	0.759106	0.390012	1.12228	-0.491353	0.0824674	-0.0243732	-0.717693	-1.61544	-1.19858	-0.957446	0.00950445	-0.0772679	0.0937618	0.991692
1	51031	GLOD4	1.27822	-0.561243	-0.188008	-0.352472	0.241131	-0.186685	0.296927	0.22067	0.14736	-0.335381	1.23128	1.04931	1.26854	2.64956	2.28811	0.653434	0.659766	0.677198	1.53963	0.627282	1.01329	0.771961	1.67093	3.40677	1.31682	2.57697	0.113639	0.665864	0.613653	1.75988	0.385316	1.1817	-0.00418916	-1.05901	-0.347844	0.98364	-0.213473	0.0948622	0.848791	-0.419974	-0.83199	-0.378219	2.48946	-0.409495	1.082	-0.454508	0.752324
1	51493	RTCB	1.3137	-0.251489	-0.329014	-0.317987	0.170327	-0.0785441	0.125568	0.0708914	-0.343549	0.0438824	-0.104899	0.116811	1.46956	1.77669	1.69555	1.76031	1.65131	1.01159	0.889317	1.54581	1.23486	0.743284	1.71504	2.27788	1.37077	2.73276	0.748236	1.10354	1.20823	3.02332	0.0350484	0.896514	-0.780354	-1.24108	0.234546	-0.830714	0.478234	0.360609	0.0602345	-2.14429	0.0938839	-0.441674	0.253573	-0.0312172	0.155118	1.33779	0.918466
1	51699	VPS29	1.24093	0.0568513	0.290571	-0.223077	-0.0396179	-0.108786	-0.065862	-0.118799	-0.0303726	-0.542687	0.89354	0.276559	1.37517	2.49298	1.66304	0.982126	0.811563	1.34756	1.67346	0.717053	1.88138	0.840824	1.11276	2.53881	2.53166	3.07473	-0.215987	0.581307	1.2956	-0.111259	2.09871	-0.561103	1.67669	0.0121845	-0.934756	2.9719	1.97481	1.52869	0.610515	-0.580164	-0.944469	-1.26186	-0.908669	-0.0982575	-0.697973	-0.626512	0.381032
1	53371	NUP54	1.20522	0.0466629	-0.36829	0.685478	-0.0244072	-0.226047	-0.203168	-0.162517	-0.0818799	0.141714	0.46155	0	1.47933	2.14742	-0.00327999	-0.22059	0.852225	0.642366	2.64338	1.48663	1.74672	-0.398018	3.16933	1.28121	1.40817	1.93785	-0.00790366	0.449379	1.72698	2.10356	1.80307	1.80554	0.0961516	-0.158243	-0.0575612	-0.495159	-0.456862	-0.963334	-0.311911	0.628747	0.213395	0.313674	1.82228	1.38286	-0.328002	0.162469	0.547783
1	54039	PCBP3	1.18449	0.200599	-0.0341131	-0.0908099	0.190995	0.143151	0.143077	0.619956	-0.826421	-0.445235	0.537365	1.36299	-0.184758	1.43759	1.65487	1.77276	1.66933	0.244703	1.23898	1.31325	0.730545	4.05504	1.76713	2.09514	1.04115	2.4589	-0.14951	-0.589374	-0.0186805	1.65827	1.19206	0.770961	2.39837	1.74126	-0.536006	2.22175	-0.206274	0.376302	0.964531	-0.0161974	0.183733	-0.740112	-0.00297643	-1.02436	NA	NA	NA
1	54529	ASNSD1	1.13023	-0.118692	0.0185016	0.319828	-0.131063	-0.328162	0.0149293	-0.224668	-0.0960445	0.185705	-0.779903	-0.378243	0.749601	1.67914	2.28979	0.675759	2.28478	2.36907	1.42337	1.12754	1.10039	-0.0977045	1.83394	0.137963	0.820499	2.09485	0.0334379	0.9925	0.468895	2.69933	1.54943	1.79072	0.669986	-1.67439	0.394309	-0.633152	-0.196009	-1.07056	-1.18751	-0.426384	1.89837	-1.29788	-0.170344	-0.379745	NA	NA	NA
1	54936	ADPRHL2	1.08836	0.177547	-0.0774451	-0.0374071	-0.085102	0.13949	-0.0142562	-0.0219211	-0.144567	-0.18232	0.205016	1.10828	0.84466	3.20235	0.404837	1.99335	1.78886	1.54203	0.930258	0.160372	0.73767	2.03711	0.764375	2.20794	1.86889	1.49474	0.732246	1.3376	-0.124206	0.214486	-0.545329	1.0385	-0.425571	-1.26501	0.333804	1.14035	1.14596	0.678389	0.882134	-0.511198	-0.3832	-0.703999	-1.32048	-0.398614	0.299051	3.14741	-0.162975
1	55313	CPPED1	1.1831	-0.140919	0.11054	-0.335898	-0.251948	0.00832574	0.145901	-0.215011	0.0537693	0.0930902	1.91591	1.59112	0.687214	1.56653	2.01252	1.29066	1.06711	1.75717	0.696438	0.741839	1.12347	1.37841	0.786807	1.11832	0.851919	0.349889	0.136835	1.91608	0.568278	2.71686	-0.0772422	1.83209	-0.0763229	-0.781268	0.219213	-0.34056	1.61958	0.774386	0.242059	-0.555999	-0.219802	-0.77386	0.914412	-0.582908	0.873987	1.15968	-1.2105
1	55692	LUC7L	1.20176	0.206779	-0.146323	-0.182974	0.119817	0.135891	-0.0477128	-0.0302623	-0.690818	0.0147026	2.8249	0.885963	-0.685481	4.12673	0.467994	-0.505032	2.0418	0.466958	0.961423	1.80247	0.113831	2.27635	0.796667	2.18804	1.65583	1.52414	0.258334	0.168281	1.3467	0.657948	1.95705	1.10791	0.762985	0.977105	0.836744	1.43137	-0.0122228	0.549545	-0.598741	0.899355	-0.0848045	-0.426618	0.138804	0.20544	0.218872	0.403624	0.32519
1	56648	EIF5A2	1.32122	0.208044	0.300885	0.662859	-0.0126646	0.0788732	-0.343874	0.157842	-0.1227	-0.318247	-0.600209	0.316669	0.219176	1.5186	2.59329	0.978402	1.48584	1.38738	1.68923	1.48383	1.99324	0.345198	3.24862	1.9141	1.83809	1.94972	1.64641	1.12107	-0.521137	2.30988	0.557186	1.59235	1.9678	0	0.373834	-0.251044	-0.916749	1.29538	-0.731525	-1.38789	2.06054	-1.71264	-1.37164	-0.0945071	-0.0328308	0.631675	NA
1	56850	GRIPAP1	1.1174	0.297182	-0.0222879	-0.616327	0.219481	-0.141002	-0.157104	0.0449144	-0.35248	0.130822	0.596345	0.129666	1.45572	1.84425	0.459569	0.434409	0.91584	4.09637	2.80559	-0.00113538	1.50968	1.60384	0.60064	1.29353	0.603019	1.3854	1.25905	-0.473357	1.43238	1.15069	0.991825	0.489568	0.34235	0.565909	-0.590761	0.462462	0.622564	1.63995	0.149482	0.182178	-1.70902	-0.227522	-1.33937	-0.164019	-0.00472231	-0.133683	-0.0606666
1	79016	DDA1	1.28886	0.0315361	-0.211841	-0.372592	0.226766	-0.100665	0.0365647	0.12971	-0.396897	-0.0843664	0.915281	1.23909	0.721995	2.68045	0.867903	0.487631	2.50401	0.15621	1.76564	2.34157	1.33259	2.06059	0.0239283	1.46735	1.07324	2.03355	0.635609	1.41862	2.05327	0.990822	1.3789	0.206687	-1.09552	0.0799683	0.121086	-0.207369	0.0452235	2.43492	-0.618873	1.63348	-2.17693	0.361922	0.52787	-0.806556	0.191346	0.674668	2.34524
1	83443	SF3B5	1.16984	0.237076	-0.10315	0.273877	-0.0833763	-0.273043	0.167007	0.0873189	-1.00377	-0.122689	0.894644	0.506998	-0.440623	3.36411	0.481953	1.36562	2.34178	1.44379	1.57733	1.03104	0.23406	1.92226	1.32934	1.29738	-0.0440112	2.40804	1.82642	0.217951	1.42175	0.746845	1.89961	-0.0898405	0.784375	0.254241	-0.562177	2.02225	-0.338164	0.666974	-0.25293	0.80487	1.26098	-0.230708	0.861688	-0.780406	-0.50297	0.401242	0.0205317
1	83658	DYNLRB1	1.24881	-0.37017	-0.0646308	-0.318275	-0.0475706	0.0550149	0.209135	-0.37531	0.181341	-0.239088	-0.0793159	-1.07763	1.14802	2.98928	0.729027	1.10912	1.56868	-0.365286	2.59353	0.840529	1.06897	1.77209	1.00539	2.62674	1.73325	2.49102	0.884637	1.29209	0.713881	2.73273	1.53785	0.1593	0.724563	0.573001	-0.524708	0.656372	-0.674004	1.81621	-0.567237	-1.79389	0.29081	-0.296327	0.0584383	-1.56633	-0.0434942	-0.620631	-0.10682
1	84246	MED10	1.12033	-0.0639402	-0.401525	0.614827	0.0747833	0.0382716	-0.190281	-0.378001	0.76686	-0.12874	-0.134644	0.549117	1.19656	2.73511	1.49753	1.03661	0.34372	2.12347	0.588179	0.337836	0.920785	1.7408	0.794279	2.56739	1.21467	2.28966	1.03842	0.562783	1.09635	0.951031	1.199	-0.00140227	0.204133	-0.0879022	0.253642	1.14951	-0.367513	0.335483	-0.178096	-0.579603	-0.0233563	-0.431983	-0.321348	-1.33961	0.0286505	0.778999	-0.000403056
1	84993	UBL7	1.11178	0.0754588	-0.100589	0.163051	0.0672706	-0.0708953	-0.161479	-0.218434	0.300269	-0.164372	0.907304	0.868677	0.682446	2.67788	1.78545	1.10453	2.57443	0.567093	1.38154	1.29059	1.48042	-0.984335	1.4133	2.78237	1.7523	1.12404	-0.222977	1.30073	-0.488364	0.897249	0.725091	0.839488	-0.960955	0.563751	0.578021	0.830003	0.593123	0.190364	-0.273018	-0.0340701	0.816371	-1.82895	0.628452	-0.747618	0.00701496	0.230863	-0.377581
1	91272	BOD1	1.1794	-0.128446	-0.383436	-0.362248	0.180221	0.151478	0.224671	-0.171591	-0.444392	-0.00991723	1.93975	2.82454	1.45617	2.15229	-0.0891821	-0.186038	0.838934	2.81195	-0.621937	1.97044	0.819796	1.81568	0.726887	2.53182	0.573014	2.19763	1.4916	1.01845	0.0530835	0.764526	0.658228	0.199151	-2.6387	0.358353	0.385828	0.475767	-1.36169	0.553376	-0.30154	0.493477	-1.60146	-1.16258	-0.66864	-0.38191	-1.11124	0.941716	-2.20264
1	150684	COMMD1	1.20531	-0.0793988	-0.172677	-0.168795	-0.0576817	0.0796781	0.0276077	0.0351814	0.150105	-0.215656	0.467253	0.578603	1.69003	1.63991	-0.780326	-0.497203	0.405674	1.72821	0.725314	1.4887	1.7726	0.580452	1.59501	1.99111	2.2948	1.93083	1.05089	1.95934	1.66162	2.60986	1.03685	0.587345	-0.102222	-0.684614	-0.103768	-0.794971	0.512538	1.52496	1.82933	-0.436308	-0.588596	0.743237	0.0813913	-0.258669	1.17461	0.204371	0.668542
1	246184	CDC26	1.13859	-0.0361482	0.048093	-0.00649887	-0.115491	0.0554919	-0.0921348	0.0583945	-0.0511756	-0.297747	1.24463	-1.96489	1.17557	1.10526	1.9807	2.04159	-0.0132905	1.02051	1.58417	1.39564	0.461667	-0.031147	3.59003	3.49782	1.20521	2.05143	1.64551	-0.684714	1.67901	0.700455	0.810229	0.553663	0.0773435	0.469626	0.272758	-0.253069	-0.0204058	-0.541354	1.50187	-0.604074	-3.48013	-0.60767	-0.950201	0.507582	-0.0116407	0.291705	-0.124331
1	282991	BLOC1S2	1.08297	0.202556	-0.416688	-0.379986	-0.0305071	-0.176864	0.0828575	-0.00966077	-0.432261	0.113485	1.11107	-0.0875526	2.53763	2.06374	1.01991	-0.0938321	2.27513	0.75796	1.97836	0.398322	1.60231	-0.593388	1.04542	1.3742	-0.0775348	1.9053	0.819465	0.702976	0.943659	1.45387	1.69369	0.994636	-0.862844	-0.339735	-0.105764	-0.430413	0.912128	0.75661	1.62304	-0.0984604	-1.87098	-0.65853	0.984299	0.703712	-0.0527266	0.645424	0.972843
2	393	ARHGAP4	-0.0698455	0.97551	0.670559	0.339852	-0.312591	0.0782564	-0.354878	-0.0976756	-0.17185	0.054707	-0.676777	0.475883	-0.397662	-1.39455	-0.233289	2.00432	0.146114	0.0486972	0.502367	-0.510355	-1.06813	1.67562	-0.120949	0.187621	1.75258	-0.621327	-1.56254	0.309744	-0.599692	-2.39589	1.07321	-0.131593	-0.576149	1.16889	1.53517	1.62753	2.53862	1.65034	1.17997	0.214867	0.837244	1.02359	0.744014	1.40358	2.19734	0.18806	1.51727
2	695	BTK	0.267566	1.28997	0.616889	0.224222	-0.390237	-0.0189685	-0.259917	-0.10325	0.125638	-0.0731966	-0.117601	1.37798	-1.09332	-1.00144	-0.115221	3.35848	0.566534	-0.327445	1.58895	-0.214604	-0.434196	1.15029	0.069258	0.6614	2.70051	-0.256677	-1.91684	0.338171	0.280723	-1.08711	1.05773	-0.699101	1.00775	0.783639	1.46019	1.46093	1.87065	2.29117	0.418407	0.477568	0.955039	1.35169	0.734291	1.29258	3.24598	0.121605	3.943
2	916	CD3E	-0.77686	1.16587	0.500163	0.430701	-0.253386	0.120423	-0.16396	-0.405768	-0.0104171	-0.301944	-1.6601	-0.213658	NA	-0.519556	0.439364	-0.0322062	-0.451161	-0.266885	NA	NA	NA	NA	NA	NA	0.0121035	-1.30596	-3.77055	NA	NA	NA	NA	NA	0.836563	0.852011	2.43595	1.37088	NA	NA	2.07796	0.776934	NA	-0.354118	0.838676	2.11726	3.20183	0.516786	-0.255254
2	917	CD3G	-0.564459	1.20939	0.29948	0.248308	-0.0157469	-0.0546977	-0.313866	-0.207461	0.525795	-0.26269	-1.40152	-0.446734	NA	NA	NA	NA	NA	-0.296819	NA	-1.54992	-1.825	-0.176155	-0.465476	0.359681	0.157345	0	NA	NA	NA	NA	NA	NA	0.904277	0.892972	1.86181	0.0470269	2.78897	0.975565	2.39951	0.149314	1.04545	-1.04434	0.370562	1.56088	4.11744	0.383009	-0.369619
2	920	CD4	-0.852061	1.20293	0.257371	0.581923	-0.263915	0.202455	-0.140722	-0.0380147	0.439029	0.162541	-0.841311	-1.01513	-1.45209	-1.71838	-1.25592	0.266642	-0.816141	-1.05378	-1.09241	0.412414	-1.14803	-0.126356	-1.2689	-1.0243	-0.171161	-0.925395	-2.15614	0.948194	-1.29223	-0.750505	-1.12934	-1.13505	1.54008	1.94093	2.64538	1.4345	2.01455	0.971524	2.196	1.54967	1.46618	0.947072	-0.0387729	1.89895	3.99519	0.264566	0.511349
2	921	CD5	-0.505307	1.42465	0.230889	0.271295	-0.110502	0.126808	-0.0215508	-0.203513	-0.149222	0.138635	-0.953858	-0.509575	-0.554682	-0.929042	NA	1.28782	-1.17097	NA	-1.07423	NA	NA	0.098671	-0.292763	NA	-0.0268562	-0.690484	-1.24772	NA	NA	NA	NA	NA	1.37347	1.3023	2.91223	1.82293	2.59832	0.749421	2.78883	1.07768	1.66375	0.535396	1.07062	2.44435	3.59745	0.846744	0.395719
2	952	CD38	-0.285839	1.42897	0.604695	0.706153	-0.0810838	-0.161676	-0.299265	0.0229184	-0.00744938	-0.404091	-1.048	-0.421661	-0.765419	-1.24915	-1.22576	2.26192	-0.710012	-0.0267417	0.0702501	-0.912492	-1.30459	1.66282	-0.377886	-0.684661	1.19491	0.0403652	-0.951602	-0.296173	-0.410884	-0.571698	-0.128543	-0.433437	1.46166	0.618805	2.31067	1.70784	1.18683	0.731205	0.0762176	1.2338	1.39984	-0.001477	0.939616	3.03022	2.9248	1.40477	1.62231
2	962	CD48	-0.468229	1.32978	0.331483	0.546437	-0.207891	0.0494745	-0.350251	0.0468362	-0.0313275	-0.0193151	-2.02248	-0.259975	-1.87901	-1.66574	-2.0281	2.5292	-0.745249	-1.21853	-0.625402	0.358691	0.640629	0.561026	-0.338282	0.125741	0.253728	-0.562841	-1.67428	0.34079	-0.532618	-0.307256	-0.588578	-0.662503	1.76275	1.85729	2.46306	1.64503	2.2229	0.541103	1.72463	1.19015	1.59655	0.838553	0.821581	2.04947	3.04111	0.810325	1.59162
2	972	CD74	-0.622337	1.09981	0.229568	0.325856	0.0439679	-0.135277	-0.186011	0.257999	0.110598	0.271345	-0.758903	0.958279	-0.407775	-0.834427	-0.700974	-0.197607	-1.36133	-0.687814	-1.65965	-0.608384	-0.508478	-0.532296	-1.52012	-0.820433	0.644938	-1.2642	-1.07694	-0.184639	-0.524181	-0.531579	-0.0132383	-1.10166	0.559659	0.7534	0.978863	0.481554	1.47189	2.36513	0.958411	1.36231	0.252973	1.77677	0.871334	1.1376	1.44057	0.827685	1.25005
2	1445	CSK	0.169163	0.967384	0.267195	0.384006	-0.337958	0.19863	-0.114021	0.171004	-0.648733	-0.172706	-0.657732	0.554239	0.120372	-1.4204	-0.43388	3.48476	1.58607	0.0345776	0.23102	0.0789165	-0.883246	0.984008	-0.23164	-0.353566	2.25673	-1.45668	-0.244017	0.537501	0.47946	-1.63348	1.11884	-0.430249	-1.07666	0.586318	0.856395	0.76037	2.7544	2.30792	1.00477	-0.714002	0.077679	0.13652	0.688035	0.96085	4.56669	0.640249	3.02156
2	1731	43709	0.566886	1.00286	0.349345	0.374418	-0.24285	0.131057	-0.116318	-0.183293	0.309579	-0.152689	-0.811931	-0.0585523	-0.751283	0.435315	-0.276109	3.23777	0.35958	1.08315	1.79918	0.829937	0.673924	1.09685	0.993764	0.446048	2.30072	0.419531	-0.886409	0.207803	1.12752	-0.653527	1.7282	-0.829978	0.494836	1.61717	2.52353	1.90727	2.60791	1.22795	2.37469	0.453781	0.228024	-0.349331	0.847123	1.92107	3.97725	0.89345	2.53009
2	1794	DOCK2	0.0122694	1.47937	0.835407	0.544669	-0.379389	0.19741	-0.156347	-0.0705554	0.0546352	-0.202345	-0.815426	0.504958	-0.801581	-0.999518	-0.532457	2.77816	0.203462	0.00254372	0.228258	0.0328727	-0.527331	1.191	-0.356182	-0.0519359	2.37559	-1.05064	-1.6401	1.10492	0.49443	-1.74476	0.692092	-0.818435	1.12802	1.4371	2.51738	1.65949	2.60945	2.11705	1.72124	0.608891	1.29836	1.86817	1.99846	1.83348	3.95928	0.43692	2.3265
2	2207	FCER1G	-0.852057	0.996732	0.668222	0.606593	-0.252071	0.354707	-0.553642	-0.0610032	0.107488	-0.0600638	-0.774255	-0.475176	-1.39962	-2.32187	-0.959684	1.83679	-0.518379	-0.598556	-0.833212	-0.697792	-1.37565	0.152995	-2.34621	-0.438449	0.409321	-2.73919	-2.32947	0.240125	-0.538731	-2.19987	-0.23847	-0.599896	2.94156	1.74244	1.09025	-0.459667	0.805274	1.60406	0.383865	0.069615	1.72111	1.6368	0.423475	0.0393287	0.0487969	1.72462	-1.90691
2	2533	FYB1	0.369479	1.41053	0.648517	0.571855	-0.398456	0.189675	-0.22348	-0.136378	0.100438	-0.218778	-0.144688	0.200336	-1.24091	-0.925622	-0.238515	2.70396	0.56212	0.122838	1.86349	0.215402	-0.136282	1.5226	0.913197	0.543848	2.69759	-0.0359638	-1.49482	0.143018	0.891762	-1.48433	1.81983	-0.370333	1.40572	1.98474	2.50404	1.53453	2.72786	2.46416	2.33669	0.250841	0.83558	1.16436	1.28902	1.52035	3.86207	0.98281	0.84799
2	2870	GRK6	-0.226171	0.926438	0.660621	0.280111	-0.274593	-0.143837	-0.148553	0.100054	-0.902262	0.0508036	-1.4702	0.578929	-0.403947	-0.506029	0.366483	2.39913	0.0883464	-0.85655	-0.669533	-0.142495	0.608276	-1.47217	-0.143878	-0.052462	1.16572	-1.68106	-1.45184	0.441822	-0.245806	-0.984462	-0.00272897	-0.541309	1.38552	1.78565	2.851	1.66069	3.15843	1.10756	1.48761	0.924948	0.450046	0.403489	1.14544	2.08255	2.72046	0.791422	2.22964
2	3059	HCLS1	0.367984	1.09296	0.572735	0.37038	-0.510566	0.230551	-0.111963	-0.141697	-0.16572	-0.322114	0.0467895	0.277275	1.03582	-0.959483	-0.261567	1.58887	1.03315	0.192613	1.84249	0.561017	-0.795938	1.21361	0.425079	1.06842	1.43284	0.0766358	-2.07836	0.422598	0.499544	-0.974313	2.24898	-0.800442	1.02292	1.41679	1.81185	2.13233	2.84631	1.97814	1.30317	-0.164191	0.663786	1.16437	1.13171	1.47564	3.09984	0.624693	2.61564
2	3071	NCKAP1L	-0.0365361	1.44642	0.855123	0.267776	-0.341364	0.175718	-0.180842	-0.0169387	-0.246015	-0.245666	-0.872531	0.223187	-0.929625	-1.2417	-0.500965	2.6144	0.264925	0.477399	0.410069	0.173385	-0.628211	1.18821	-0.343571	0.0576715	2.38892	-0.671103	-1.79616	0.129529	0.291408	-1.99189	1.02243	-1.06958	2.17915	1.53739	2.03468	2.23976	2.85276	1.97336	1.37226	0.637243	1.34431	2.20366	1.51561	1.27042	2.59429	0.442471	2.25957
2	3106	HLA-B	-0.451345	1.05487	0.463318	0.647242	-0.055705	-0.0958283	-0.181812	0.217431	0.113901	0.222285	-1.46284	0.580003	-0.708539	-1.08058	-1.23816	1.67767	-0.648615	0.427145	-1.11532	-0.474871	-0.348316	1.46378	-0.979578	-0.0929513	0.290143	-1.49925	-1.25687	-1.10826	0.327231	-1.89858	-0.794801	0.0119679	1.82668	1.04808	1.00134	1.67288	1.54916	0.622263	0.564302	1.25321	1.2218	0.579549	0.987828	1.28142	1.59144	1.83552	-0.434698
2	3107	HLA-C	-0.58271	1.05323	0.515839	0.594681	-0.0307374	-0.138389	-0.332647	0.198381	0.164598	0.212498	-1.66226	0.440927	-0.874533	-1.20147	-1.25799	1.27685	-0.573607	0.0163919	-1.14773	-0.752723	-0.312855	1.27123	-1.14231	-0.47857	0.0576491	-1.60825	-1.44162	-0.864409	0.115087	-1.69761	-0.386514	-0.595288	1.8167	1.52709	1.01207	1.88671	1.65098	0.380796	0.754327	0.559027	1.76733	0.15065	0.968302	0.889891	2.20619	1.61585	-0.275283
2	3109	HLA-DMB	-0.368829	1.14131	0.0789212	0.160211	-0.0618096	0.177562	-0.119151	0.248686	-0.430744	0.194873	0.492893	-0.252536	0.334499	-0.0335185	1.08737	0.186522	-1.36668	-1.23976	-0.50407	-0.379418	0.809582	-1.29565	-0.933707	-0.643535	0.14655	0.0714881	-1.72726	0.117439	-0.385991	-1.54947	-0.51795	-0.531049	0.132092	0.616933	1.78558	0.362316	1.91986	2.474	1.99505	1.24248	0.308041	-0.227701	1.70498	1.19951	1.84359	1.86627	0.473455
2	3431	SP110	-0.0181794	1.10085	0.0452531	-0.103191	-0.130809	0.103493	-0.142799	0.120008	-0.614568	-0.0137106	0.174396	0.51656	-1.35568	-0.983049	-0.77887	1.52802	0.436159	-0.109373	-0.0354814	-1.01055	0.48407	1.45005	0.376654	0.39299	2.21049	-0.594898	-1.00701	-0.617512	-0.39858	-0.189027	-0.559088	-0.330212	0.684333	2.12421	1.16752	1.12058	1.62427	0.789154	0.155216	1.54552	1.75052	1.31346	0.885662	1.39503	2.19023	0.909388	1.23755
2	3603	IL16	0.458842	1.04401	0.601023	0.219441	-0.521243	0.243075	0.0589573	-0.0450596	-0.110252	-0.270352	-0.581016	-0.0679145	-0.959329	-0.212153	-0.227104	2.45636	1.0839	0.522901	1.64669	0.420258	0.0234795	1.4069	0.764351	0.821007	2.21373	0.703795	-1.7942	-0.170033	1.20909	-0.363664	1.68679	-0.489314	0.570219	1.49357	2.28736	2.08527	2.75886	1.30727	2.23368	0.432235	0.0343868	0.62895	1.17514	2.10225	3.85436	0.667221	1.26461
2	3606	IL18	0.755991	1.0614	0.337331	0.692696	0.0725432	-0.00763627	-0.57187	0.0350212	0.101577	-0.119325	0.133763	0.0478711	1.77999	-0.23011	0.942095	1.35026	-0.340997	0.369986	2.22811	-0.247129	1.77058	1.11932	1.34437	1.57442	1.72364	0.903571	0.0352338	0.480331	1.04785	-0.513834	1.46157	-0.349101	1.44376	1.38604	2.87038	1.77247	2.44742	2.4831	0.73143	0.538961	1.47339	0.0382565	0.841686	1.26329	2.4959	-0.0486946	2.08609
2	3635	INPP5D	0.0865563	1.17702	0.344892	0.331671	-0.526834	0.177389	-0.059516	-0.136621	-0.209945	0.148845	-0.858486	-0.014374	0.553771	-1.35862	-0.42751	2.9523	0.465782	-0.194456	0.817136	-0.422824	-0.729822	1.16239	1.24463	0.243921	2.07898	-0.683971	-1.78902	-0.264153	0.269198	-1.56067	1.20001	-0.77997	0.509763	1.03712	1.94279	1.15635	2.79199	2.135	1.58813	-0.158479	0.0929745	1.39461	1.00878	0.793056	3.7285	0.423554	3.18117
2	3662	IRF4	0.179984	1.29848	0.417244	0.720737	-0.148931	-0.38535	0.0275957	0.00805877	0.397432	-0.021126	-1.27732	-0.937831	NA	-0.147358	NA	1.57462	-0.491931	0.635702	NA	-0.0558626	-0.173884	NA	NA	NA	2.98172	0.288642	-0.416663	NA	NA	NA	NA	NA	0.680489	-0.0867836	2.00359	2.30358	1.51058	1.14301	-0.161041	0.77476	1.42898	-0.0305964	1.55935	2.00605	NA	NA	NA
2	3669	ISG20	0.707206	1.07716	0.447138	0.70963	-0.225524	-0.0644822	-0.561971	0.0713507	0.192192	-0.0171971	-0.606726	-0.349129	2.26754	-0.326792	-0.525211	2.22897	-0.0462574	0.36415	1.58331	0.0517779	1.5439	0.885978	1.54905	1.33946	2.57696	1.61119	0.858974	0.10556	-0.249962	-0.390417	1.04891	0.0373041	0.672595	1.22696	1.80559	2.13316	2.18607	1.33904	0.516393	0.594118	1.80291	-0.274775	1.25244	1.91621	2.98207	-0.148779	0.723051
2	3683	ITGAL	-0.0932453	1.27341	0.901372	0.599056	-0.360665	0.0458958	-0.292106	0.0220663	0.194996	-0.18633	-1.61639	-0.097523	-0.365934	-0.530754	-0.17766	3.26608	-0.11582	-1.03131	0.138237	-0.560921	-0.348661	2.39191	-0.544383	0.525605	0.731809	-0.802696	-1.28454	-0.266917	-0.156897	-0.930167	-0.24069	-0.0337715	0.770835	1.58366	2.19281	1.80514	2.04046	0.526022	2.39149	0.758737	1.43643	0.969422	0.940378	1.87453	4.17066	1.34505	1.12767
2	3796	KIF2A	0.035819	0.987065	0.0952771	0.502157	0.129712	-0.0439367	-0.362905	-0.117319	-0.168222	0.0301621	-0.699412	1.3257	-0.468805	-0.800908	0.775155	-0.461317	-0.100853	0.155122	0.118397	-0.0442396	-0.465857	-0.825811	-0.561574	1.7219	-0.96999	0.283847	1.16686	0.685122	0.0291869	-0.365013	0.32153	-0.0310295	-2.40149	0.899576	0.13194	0.641395	1.67733	2.7301	0.452435	1.90378	0.293747	0.8719	0.0492394	0.17256	1.90649	0.446587	1.50022
2	3903	LAIR1	-0.750171	1.02134	0.406088	0.617705	-0.296802	0.247805	-0.270904	-0.0876429	0.00574492	0.0173258	-1.13014	-0.934744	NA	0.037973	-1.39811	1.1647	0	-0.544133	NA	NA	NA	-1.34351	-0.748837	NA	1.07524	-1.45374	-3.72675	NA	NA	NA	NA	NA	0.509825	1.53744	1.53643	-0.464439	1.14461	1.28349	1.00519	0.298463	0.507335	3.32045	1.18399	1.00738	1.48407	1.61582	-0.21651
2	3937	LCP2	0.273627	1.12816	0.556851	0.632895	-0.512838	0.165087	-0.360241	-0.0109444	0.0562466	-0.0424827	-0.316215	0.267205	-1.23398	-1.21647	0.0208344	2.63834	0.0144804	0.112356	2.43591	0.389465	-0.176078	1.53101	0.59169	-0.00144005	2.87538	-0.0995813	-1.69033	0.0438445	0.300775	-1.27477	1.56086	-0.75348	0.859993	1.69998	1.987	0.741135	2.30788	2.7084	1.24151	-0.384201	0.772968	1.18814	1.30838	0.746196	3.12428	0.311618	-0.190144
2	4046	LSP1	0.561732	1.05023	0.821297	0.236168	-0.528342	0.357296	-0.147168	0.147334	-0.027218	-0.255099	-0.428836	0.997746	-0.715561	-0.53245	-0.0941069	2.38392	0.705631	0.566809	1.59407	0.452822	-0.540954	1.60566	0.884354	1.9678	2.84239	1.03788	-1.43071	-0.197909	0.768083	-0.840003	1.70367	-0.372199	0.735437	1.29427	1.05365	2.009	2.79173	1.00114	0.923116	-0.163185	0.772852	1.77764	1.24432	1.46387	3.25407	0.668032	0.798177
2	4065	LY75	-0.487299	1.09252	0.0197798	0.566229	0.021267	-0.240524	-0.0454533	0.425045	-0.031449	0.176467	-0.866652	1.63051	0.705986	-1.38794	-1.15065	0.232349	-0.942634	-0.638329	-1.48834	-1.2433	-1.86826	-0.0278531	-0.996148	-1.14718	-0.756575	-0.706553	-0.768921	0.679181	-0.708564	0.514979	-0.765598	0.97991	0.660653	0.0874039	1.16823	0.248029	0.521886	-0.530028	0.774178	-0.248012	0.952479	0.0244776	-0.366477	0.556373	3.2519	1.26201	2.59861
2	4068	SH2D1A	0.192976	0.999742	0.230358	0.26124	-0.380806	0.00343527	-0.15344	-0.266758	0.0541258	-0.194789	-0.673458	-0.00829873	NA	-0.12549	NA	1.84021	-0.242754	NA	NA	NA	NA	0.967827	0.839203	0.0847304	2.13349	0.109724	-1.13987	-0.468744	0.826061	-1.89703	1.61042	-0.768402	0.837542	1.46589	2.15334	2.04864	2.87743	0.6906	2.09582	0.924805	0.182854	0	1.40731	1.89966	2.49578	-0.358283	0.174113
2	4939	OAS2	-0.264238	1.15163	0.261344	0.233906	-0.118157	0.209401	-0.0990847	0.479757	-0.224104	0.249126	-1.11346	0.527626	-1.0899	-1.158	-0.453517	1.62117	0.0129043	0.777509	-0.625014	-0.640969	0.383814	0.161627	-0.2463	0.802364	0.601483	-0.765008	-1.8711	-0.586528	-0.261057	-0.989272	-0.324722	-0.576897	2.21392	1.84427	0.489149	0.620875	0.946068	0.0880531	1.00363	0.695166	1.80248	0.448095	0.356569	2.2747	1.46412	-0.0996583	-0.0823741
2	5293	PIK3CD	0.0121532	1.01449	0.464695	0.627565	-0.504963	0.155266	-0.125053	0.0521831	0.0303347	-0.413692	-0.746483	0.502844	-0.89902	-0.539509	-0.0216539	2.65033	-0.467636	-0.522011	0.137847	-0.379522	-0.229691	1.2791	-0.743251	0.490916	1.57084	-0.503793	-1.8464	0.301518	0.71079	-1.44866	1.23408	-0.263258	0.450303	1.18977	1.90615	1.09941	2.71874	1.0195	1.35983	-0.695528	0.525625	1.2167	0.804824	1.22936	3.30939	-0.200334	1.59803
2	5341	PLEK	0.445468	1.2702	1.06685	0.697663	-0.335963	0.218355	-0.330087	-0.0415568	0.228218	-0.364801	-0.418214	0.875814	-0.814133	-0.676608	1.0768	2.15193	0.631524	-0.0640132	2.17315	-0.206977	-0.953751	1.58888	-0.279374	1.16846	2.23305	0.121374	-1.06931	0.434654	1.46514	-1.59706	2.06696	-0.107998	2.20159	1.58886	2.27796	1.15131	2.85086	2.59845	0.831692	-0.345819	1.15821	0.73521	1.05378	1.24455	3.48789	-0.405892	2.23973
2	5579	PRKCB	0.127729	1.1682	0.771543	0.571491	-0.306034	-0.0512604	0.248921	-0.0627526	-0.480224	-0.396112	-0.845836	0.457507	-0.311054	-0.390384	-0.00127908	2.67623	0.385081	0.0733243	0.577651	0.915642	-0.026062	1.964	0.376289	-0.161192	1.14987	-0.63896	-1.10461	-0.591894	-0.0794837	-1.43888	0.650928	-0.826831	0.57194	1.22331	2.13073	1.94478	3.11141	1.74705	1.90104	0.680591	0.439535	0.610022	0.972545	1.59624	3.38444	0.291525	2.14351
2	5770	PTPN1	-0.480334	1.25755	0.667	0.161208	0.117518	0.184466	-0.466274	0.143899	-0.254382	0.00552401	0	1.34208	-0.0704361	-2.14098	-0.510521	1.48018	-0.996458	-1.01183	-0.104619	-1.99949	-1.55224	1.37116	-1.48473	0.00288673	-0.41555	-1.44577	-1.48402	-0.358408	0.276316	-0.932016	-0.820493	0.287593	1.44689	2.17221	0.95421	-0.0471116	1.42454	0.563639	0.00403122	1.33109	2.26736	1.51249	1.25627	1.33376	2.31356	0.287963	0.10974
2	5777	PTPN6	0.49837	1.15623	0.912698	0.396179	-0.0475599	-0.243145	-0.447837	0.181682	-0.257184	-0.120621	-0.130319	1.23355	-0.424085	-0.401425	0.0418543	2.33339	0.459499	0.682208	1.22446	-0.576779	1.047	1.51549	-0.0989792	0.566927	2.75331	-0.525385	-1.10062	0.563076	0.95601	-0.641396	1.6124	-0.126029	-0.393854	0.254295	1.49524	1.52184	3.45472	2.02174	1.61327	-0.626349	0.714213	0.363728	1.09765	2.46492	5.35334	0.248037	0.911363
2	5778	PTPN7	0.141462	1.05677	0.535276	0.546329	-0.304751	-0.228527	-0.239991	0.105892	0.411441	-0.305042	-0.27877	-0.212812	-0.586832	-0.789296	0.422334	1.94512	0.0728023	0.000722891	0.472111	-0.0959629	-0.457273	1.43358	-0.339324	1.12637	1.41523	-0.389908	-2.32711	0.331732	0.87251	-0.510446	1.37658	-0.36918	0.527189	0.67782	2.08209	1.48482	2.50255	1.84604	1.90838	0.18862	1.53502	0.0852216	0.888334	1.73521	3.08096	0.8804	0.761477
2	5788	PTPRC	-0.811256	1.45023	1.01613	0.589719	-0.339439	0.0460355	-0.312173	0.152707	0.0122632	-0.205924	-1.37028	-0.0230065	-1.60426	-2.26848	-1.35253	1.99091	-0.788363	-1.03294	-0.973456	-0.895492	-1.31042	0.467834	-1.47453	-0.48958	0.0144192	-1.50082	-1.97114	-0.0596291	-0.248284	-1.95681	-0.791709	-0.209065	1.38819	1.54708	2.55629	1.58451	2.56426	0.748947	2.04932	0.831947	1.60555	1.37622	0.730273	1.99285	3.97606	0.937763	2.97387
2	6252	RTN1	-0.493749	1.07114	0.170242	-0.0541635	-0.243841	0.158007	0.17969	-0.0912415	-0.159521	-0.140586	0.545527	0.519609	-0.685783	-2.4425	-1.59876	0.956289	-1.27769	0.399972	-0.437288	-0.869581	-0.593203	-0.290773	-0.908746	-0.336732	0.183917	-1.48913	-0.919768	0.307226	-0.396248	-1.07674	-0.209133	-0.242955	-0.201773	0.586651	1.54124	0.732682	1.56802	1.37651	0.832544	-0.107174	-0.368864	2.08182	0.983616	1.19367	0.447107	0.399742	-0.0631889
2	6772	STAT1	0.273036	1.14809	0.480646	0.701375	-0.11356	0.0525213	-0.400344	-0.0925894	0.1429	0.133613	-0.874313	0	-1.08813	-1.0717	-0.627975	3.00258	0.0588869	-0.194569	0.933139	-0.382995	0.254614	3.24876	0.661623	-0.154231	3.04108	-0.34362	-0.840592	0.990552	0.132681	-0.910017	0.558035	-0.387003	1.50466	2.1648	1.33827	1.29247	1.6903	1.65146	1.87538	0.164032	1.81359	-0.595347	0.958227	1.66328	2.24671	0.564839	-0.606662
2	6775	STAT4	0.151264	1.1697	0.716133	0.391846	-0.106309	-0.0917947	-0.283399	0.139417	-0.49123	0.0808681	-1.35781	-0.228806	-1.63618	-0.850967	-0.726865	2.64247	0.697732	0.709751	0.668852	-0.452962	1.02233	3.09634	0.807871	-0.108417	2.39171	-0.0254034	-1.29836	-0.177998	0.0139845	-1.5259	0.208651	-0.54222	1.19519	1.82159	1.73745	1.81667	2.76376	1.1351	1.56469	1.14356	1.25443	-0.417653	1.7258	1.0835	NA	NA	NA
2	6789	STK4	0.649334	1.14157	0.680681	0.617893	-0.456245	0.187705	-0.031292	-0.0935023	-0.227979	-0.169432	-0.157795	0.613044	0.0337519	-0.147613	0.159719	2.15424	0.509968	0.328952	0.851386	0.131624	1.19985	1.4678	-0.744282	0.733707	2.79812	-0.281399	-0.85647	1.11209	1.98299	-0.185197	1.76698	0.813878	-0.0765099	0.963084	1.49625	1.07255	2.87776	2.1307	0.868151	-0.141734	0.213728	-0.0105481	0.913435	1.36369	4.82965	0.938258	2.71083
2	6890	TAP1	-0.80979	1.02683	0.590784	0.628415	-0.0127211	-0.18924	-0.433241	0.24774	0.216768	0.302325	-1.60442	-0.636986	-1.17671	-2.04344	-1.20332	1.46807	-0.564067	-0.834149	-0.715256	-1.10129	0.14502	0.545756	-1.57683	-0.879225	0.300308	-0.776508	-1.36562	-0.530444	-0.442589	-2.12499	-2.37428	-0.324411	1.7832	0.895449	0.863791	1.28169	1.12553	0.457041	1.47746	0.639863	1.80289	0.547823	1.30737	1.77175	2.01335	0.210589	-0.419428
2	6891	TAP2	-0.836088	1.10374	0.390576	0.636918	0.103559	-0.12345	-0.369811	0.346842	0.099296	0.457367	-1.57852	-0.601544	-1.56372	-2.13659	-1.32482	1.3944	-0.608252	-0.350752	-0.890882	-1.10898	-0.0288487	0.250416	-0.895216	-1.15473	0.458576	-1.31188	-1.7723	-0.499743	-0.787332	-2.06624	-1.82953	0.0125641	1.78561	0.840009	1.11895	1.24319	0.964364	0.642548	1.53891	0.657398	1.83388	0.906081	1.5969	1.66389	1.79003	0.375397	-0.286861
2	6916	TBXAS1	-0.503192	0.967299	0.456883	0.532483	-0.151204	0.0698749	-0.38956	0.144377	0.0183451	0.176031	-0.71953	-0.118502	-1.40599	-0.789046	-0.604397	1.60501	-0.652334	0.739623	-0.912234	-0.848736	-1.49993	1.95073	-1.69443	0.344638	0.365088	-1.27	-1.36365	0.83297	-1.02244	-1.7336	-1.03951	-1.23394	-0.162391	0.0511269	1.01717	0.583655	0.0639105	1.51506	0.180694	0.452235	0.977957	3.13439	1.53301	2.40061	0.843019	-2.31581	-0.639188
2	7409	VAV1	0.0194114	1.27559	0.820915	0.319521	-0.362148	0.168341	-0.293502	-0.0128748	-0.0114503	-0.189135	-0.597281	0.912566	-1.20262	-1.18619	-0.549521	2.31945	-0.0926759	-0.106566	0.850251	-0.19247	-0.396604	1.63956	0.328421	0.13026	2.37096	-0.972383	-1.87559	0.0691458	0.362184	-1.86422	1.24876	-0.768382	0.306962	0.889771	1.53866	1.4118	2.72343	1.69938	0.698424	0.161622	1.05344	1.62293	1.46592	1.55587	3.5077	0.32985	2.62482
2	7454	WAS	0.339307	1.07668	0.76457	0.482092	-0.592774	0.226433	-0.230141	-0.0885241	-0.0989356	-0.177919	-0.259898	0.346783	-0.962522	-0.866184	0.331744	1.94112	-0.218034	0.443624	1.44012	0.531012	-0.269447	2.12699	0.761401	1.54779	2.9566	0.00682275	-1.97517	0.098489	0.667675	-1.56216	1.45356	-1.07557	0.189816	1.16985	2.07719	1.37245	2.89055	1.94452	2.20154	-0.0381475	0.781033	0.71661	0.852643	1.66263	2.76592	-0.0564851	1.81628
2	8773	SNAP23	-1.17395	0.98087	0.153098	-0.733175	0.0107245	0.0371228	-0.00740835	0.14582	-0.143578	0.130227	-1.15437	-0.402633	0.383513	-2.09988	-1.11713	-1.31253	-1.63666	-3.03645	-1.56265	-1.64402	-0.227704	-1.06062	-1.17178	-0.527733	-2.53833	-1.98815	-1.26856	-0.271445	0.00261938	-0.995981	-1.99322	-0.203178	1.35079	0.414336	0.539326	-0.770766	0.502965	-1.62107	0.603197	-1.01378	-1.14671	2.00394	1.09288	0.0848603	2.0345	-0.326252	3.33043
2	9402	GRAP2	0.345102	1.02375	0.216975	0.243284	-0.259229	-0.0952365	0.117685	-0.266534	0.153387	0.078446	0.480694	0.788789	-0.869015	0.349896	-0.464549	3.00665	0.261758	0.806134	1.66016	0.493764	0.948971	-0.218494	1.15316	0.29308	1.63445	0.500606	-1.59059	-0.256952	0.31137	-1.55543	1.11947	-1.26169	0.585207	1.23252	2.20761	1.10514	3.14666	1.48375	2.42312	0.686501	0.733919	-0.653985	1.03672	2.11224	2.34754	0.44211	-0.608306
2	9404	LPXN	0.739814	1.21233	0.434776	0.518187	-0.510236	0.177086	-0.0308922	0.00335783	-0.579793	0.0762148	-0.324002	0.664234	-0.46579	-0.538584	-0.0781516	3.44681	0.402867	0.728107	2.65889	1.30751	0.573938	2.0279	1.21445	0.782188	2.24941	0.689932	-0.891519	0.207876	1.08373	-1.12715	1.77556	-0.112311	0.664072	1.25712	0.960461	1.37571	1.76327	2.08258	1.41316	0.0216236	-0.104151	0.626624	0.79967	0.920657	3.44001	0.820115	3.10757
2	9459	ARHGEF6	0.521112	1.01428	0.527724	-0.193616	-0.450651	0.176374	0.339212	-0.206643	-0.956077	-0.0921721	1.21511	2.36193	-0.462892	0.439522	0.118655	2.33865	-0.126854	0.168875	1.14541	0.602896	0.674055	0.912059	0.822183	0.333219	2.36927	0.0582277	-1.05595	0.0151528	0.13376	-1.10628	0.979035	-0.47156	-0.481721	0.407678	1.9605	0.316808	1.87606	1.57179	2.1014	-0.046615	-0.344426	0.527402	1.99116	1.00414	3.84117	0.502888	1.40113
2	9844	ELMO1	0.0213324	0.97116	0.697044	0.157326	-0.612646	0.0907519	0.135609	0.0818445	-0.28384	-0.0352993	-0.291804	0.371541	-0.837984	-0.481886	0.0656901	3.04635	-0.190727	-0.317352	0.262884	-0.332021	-0.211741	1.61855	-0.670669	0.994028	2.1585	-0.531427	-1.45395	-0.764226	-0.170514	-1.94259	0.579458	-0.430808	0.723081	0.945795	2.06284	1.30964	2.65675	1.65888	1.45353	0.400448	0.348031	2.00782	1.75191	1.63578	2.41729	0.502309	1.3408
2	9938	ARHGAP25	0.509673	1.13155	0.746857	0.410571	-0.46695	0.0146508	0.0100892	-0.027235	-0.371764	-0.215377	-0.178535	0.337739	-0.841141	-0.367892	-0.216645	2.89775	0.819734	0.462795	1.76932	-0.00438977	-0.2881	1.56377	0.9076	0.944528	2.80967	0.242658	-1.63475	-0.429774	0.956507	-1.10774	1.65766	0.912055	0.562059	1.41471	2.6963	2.09584	3.08357	2.4313	1.96203	0.451903	0.809178	0.965586	1.34378	1.9354	4.36993	0.200529	2.14649
2	10320	IKZF1	0.562448	1.29178	0.301153	0.345541	-0.285513	0.0717693	-0.121909	0.283231	-0.151215	-0.0675035	-0.522825	0.602879	-0.32029	-0.0171633	1.15686	2.72961	0.552145	-0.423342	1.9688	-0.0330946	-0.880905	1.94024	0.996686	1.12437	2.2227	0.378199	-1.55633	0.121735	1.10969	-0.82434	1.94923	0.0989903	0.956009	1.65511	2.40187	2.19932	3.26187	1.47191	1.87683	0.422205	0.325746	0.889653	1.49482	2.07445	3.80998	1.26256	2.76495
2	10659	CELF2	0.296519	0.984671	-0.0360661	0.439535	-0.319422	0.10533	-0.142816	-0.266099	-0.247523	0.00991034	-0.457228	-0.571895	-1.64054	1.30925	0.357873	0.520227	0.0138957	0.467088	1.43239	0.402049	0.869493	0.530085	0.159737	0.194306	2.22477	0.250555	1.23151	-0.771254	0.825359	-2.0126	1.8689	-0.680539	0.982104	0.956983	0.799283	1.56227	2.13081	1.24868	0.653345	0.173124	-0.829186	1.10195	1.01333	0.632838	3.12059	1.05502	-0.0305639
2	10906	TRAFD1	0.89893	0.982029	0.162109	-0.570054	-0.129777	0.029117	-0.0782495	0.207601	-1.08212	0.318402	0.0818637	2.36609	-0.555113	0.400687	0.170814	2.23435	2.0122	2.15541	1.82228	0.979459	2.00332	1.36237	1.60005	1.29459	2.70904	1.02222	-0.109218	-1.42887	0.24322	-1.20618	1.11255	-0.49467	1.32577	1.66746	0.4665	-0.348685	1.2865	0.804015	1.26667	-0.841611	1.60919	0.179608	1.89698	1.35233	2.01193	0.656759	0.912701
2	10940	POP1	-0.350381	1.06101	-0.161219	1.1022	0.212496	-0.0832674	-0.360399	0.047853	-0.244295	0.167066	-0.391438	0.591367	-1.23782	-1.12551	-1.18583	-0.197184	1.63935	-0.189983	-0.611632	0.41709	1.02718	-0.388296	-1.05049	-1.47504	-0.164774	-2.04983	1.47338	-1.62504	0.102604	-0.192736	-1.21164	0.137898	-0.253442	0.804534	5.29504	-0.145069	0.660081	1.38063	-1.11018	2.22829	1.01785	-0.744995	0.819215	-0.930852	0.332886	0.754113	1.76359
2	11262	SP140	-0.198041	1.35137	0.303277	0.194566	-0.293122	-0.0870293	-0.173929	0.203502	NA	-0.21956	-0.548728	0	NA	-1.07471	-0.0881932	1.62296	-0.222559	-0.471041	0.215923	-0.535775	-0.118551	0.687827	-0.881122	0	0.502739	-0.697718	-1.5597	NA	NA	NA	NA	NA	0.394274	1.2468	1.31638	1.74361	2.02935	1.16327	1.51185	0.652313	1.24405	0.220828	1.93111	1.86316	2.58903	0.181925	1.64158
2	22870	PPP6R1	0.141352	1.17131	0.35617	0.417872	-0.0969021	-0.0258127	-0.199497	-0.152909	0.408953	-0.0264597	-1.11191	0.195143	1.82532	-0.149061	-0.289714	1.82662	-1.00384	0.346842	1.36314	0.492613	0.294924	-1.12196	0.60606	0.0216368	1.68994	0.427967	-0.181619	-0.87259	0.81712	-1.34036	0.0457204	-0.772273	1.27733	0.865679	1.37719	0.660564	1.99592	0.575232	1.83386	0.65079	1.00613	0.352099	1.6955	1.5857	3.72371	-0.426029	2.67817
2	23048	FNBP1	0.318725	1.25439	0.31779	0.285542	-0.482271	0.126875	0.170854	-0.220137	-0.0559262	-0.0826027	-0.251601	0.516323	-0.742057	0.560319	-0.0833488	1.38436	0.324841	-0.494403	1.95858	0.0965473	0.0661345	1.0704	0.890237	0.513541	1.91027	0.485736	-1.26737	-0.407554	0.843524	-0.922012	1.51743	-0.95796	0.918898	1.54854	2.58947	1.24676	3.22582	1.87785	1.97641	0.0405378	1.05858	0.280577	1.21956	1.59158	4.31032	0.553215	2.26955
2	23526	ARHGAP45	0.304342	1.2132	0.894861	0.340895	-0.546905	0.0573599	-0.093895	0.00758905	-0.229917	-0.272365	-0.328145	0.508653	-1.11519	-1.07242	0.328304	2.71923	0.867839	-0.0839133	1.79991	0.317332	-0.675931	1.25778	0.887108	0.873063	2.25896	-0.12187	-2.23777	0.00838057	0.548791	-0.788925	1.57226	-0.82793	1.18513	1.6512	2.13915	2.04466	3.7473	1.87367	1.94153	0.00357028	0.524809	1.09084	0.927523	1.68207	4.15545	0.119012	2.56299
2	23780	APOL2	0.476201	1.06222	0.492639	-0.0183726	-0.305111	0.0273273	-0.307828	0.303362	-0.1464	0.0494771	-0.436985	0.553273	0.00722181	-0.486619	0.0456961	2.68805	-0.817032	1.1532	1.80503	-0.813566	1.7131	1.33898	0.100571	1.37474	2.39423	-0.0118958	-0.044823	-0.00136652	-0.0437606	0.042296	0.559287	-0.643207	0	1.47951	1.3026	1.13953	2.02748	2.6998	1.13411	-0.0715467	1.21335	-0.0460486	1.46435	1.39661	0.323809	0.303899	-0.725185
2	25816	TNFAIP8	0.280272	1.07747	0.793942	0.457942	-0.36572	-0.0345573	-0.105558	0.159227	-0.232224	-0.121906	-0.957662	0.321021	1.57735	-0.660627	0.151687	2.5379	0.61927	-0.118929	1.36751	0.101074	-0.740438	1.78941	0.351525	1.92384	2.61364	1.36211	-1.723	-0.0908557	-1.95059	-1.5915	-0.23935	-0.477403	0.803792	1.24792	2.02318	0.859447	1.97032	1.73051	1.86041	-0.106417	1.59363	-0.731603	0.406157	1.08511	3.54022	-0.672836	0.103291
2	25939	SAMHD1	0.478838	1.05452	0.0710063	0.191783	-0.300411	0.0358946	-0.0972761	0.0423278	-0.419285	0.0652595	-0.534844	0.639693	1.34107	-0.496226	-0.665344	0.901293	0.335286	1.60891	0.222644	0.0105946	1.74498	0.0609573	1.12326	0.858144	2.61072	0.127405	-0.378388	0.176234	0.756787	-0.806072	1.54879	-0.65146	2.38576	0.958721	1.34324	1.38342	2.57873	2.38912	0.679855	0.12207	0.611517	0.347558	0.838478	0.867623	3.17297	2.25465	-0.119741
2	29108	PYCARD	0.760748	0.972904	0.168849	-0.344959	-0.130412	-0.0821634	-0.00759893	0.14503	-0.441317	-0.270337	2.20505	1.6949	-0.0320529	0.549866	1.57068	1.40501	-0.00309736	0.65651	1.31463	0.805465	-0.472853	1.83475	2.81529	3.0378	2.05821	0.528556	-0.9447	-1.02677	1.14067	-2.29257	0.694144	-0.80303	0.522277	0.463645	-0.39519	0.477313	1.20428	0.287879	0.836365	1.38557	0.686021	0.0440131	-0.563096	1.79307	2.00846	0.903059	0.303115
2	50619	DEF6	0.276699	1.07036	0.646291	0.3559	-0.299688	-0.117708	-0.308596	0.00653842	0.058137	-0.130274	-1.5794	0.078407	-1.28796	-0.932804	-0.0783191	2.50963	0.616756	0.100291	1.43153	0.43897	-0.249848	1.88169	0.281668	0.988728	2.69918	-0.118963	-0.608291	-0.113423	0.678856	-1.06406	1.02477	-0.610055	0.902716	1.59883	1.77999	1.13165	2.62552	1.12251	1.81179	-0.226783	1.1233	0.991197	2.27255	1.50078	2.12057	0.135268	0.542492
2	51056	LAP3	0.727218	1.01414	0.0404863	0.514205	-0.0633598	-0.0276775	-0.280084	0.0961387	-0.0679928	0.0757053	0.164516	0.316236	0.293809	-0.304247	1.18414	2.51603	0.169397	0.294028	2.30472	-1.16573	1.46212	1.38695	1.47517	2.40578	3.19288	0.461755	-0.845968	0.0481384	0.371441	-1.00035	1.77328	-0.505299	0.488214	2.00557	1.37704	1.48363	1.35187	1.95592	2.16668	1.11751	1.03981	-0.834888	0.956637	1.72153	1.87289	0.222734	0.229977
2	51291	GMIP	0.304789	1.05658	0.468562	0.656401	-0.319109	0.0473467	-0.461072	0.0599994	0.189372	0.069878	-0.855911	0.218932	-0.10711	-0.258658	-0.257806	2.00372	0.686728	-1.19339	1.39458	-0.0417182	-0.228699	0.757276	0.839175	0.842023	1.96346	-0.0114652	0.365883	0.480636	0.914217	-1.71752	1.38513	-0.474109	0.0857869	1.4892	1.46619	0.633727	2.85694	2.10038	0.503391	-0.118824	-0.508638	1.017	0.217651	0.746318	1.77993	1.08753	1.11467
2	51466	EVL	0.277976	1.01757	0.110014	-0.862958	-0.175315	0.23461	0.225908	-0.163696	-0.0218147	-0.220838	0.236632	-0.156864	-1.49287	-0.688171	-0.264958	3.13898	0.459521	0.680948	1.38545	0.924422	0.555643	0.584588	0.654136	0.517298	2.55908	0.109296	-1.20569	-0.299872	0.447249	-2.15318	1.28366	-1.15983	0.062178	1.9696	0.624642	0.79775	1.51042	0.436233	1.3549	-0.701996	-0.433692	1.10047	0.189369	0.656057	3.73256	0.547105	1.49619
2	51571	FAM49B	-0.0452905	1.13923	0.511929	0.474621	-0.191617	-0.0743926	-0.233025	-0.0584903	0.0823805	0.0133387	1.34207	0.106492	-0.666609	-1.73662	-0.330176	2.33912	1.13432	0.341201	0.514082	-0.855791	-0.782493	1.57713	-0.0827551	-0.315317	1.77174	-1.04856	-0.901894	0.252856	-0.632945	-2.17906	-0.0467972	-0.796395	0.940164	1.98228	0.465211	-0.75414	1.84982	1.87916	-0.30989	2.77955	2.22063	0.526672	0.240718	0.695325	2.22565	0.936005	1.13003
2	54440	SASH3	0.567132	1.14646	0.816967	0.302439	-0.41881	0.166765	-0.196124	-0.0814974	0.36042	-0.167787	-0.502583	0.41829	-0.645948	-0.484256	0.310745	2.67657	0.998099	0.160761	1.87814	0.435022	-0.395119	1.40978	0.577868	1.67976	2.89147	0.829265	-0.584689	-0.165768	0.593033	-0.822702	2.02295	-0.803775	1.16507	1.47197	1.10655	1.30504	2.37463	1.68993	1.54575	-0.0215131	0.936827	0.886101	0.484792	1.43895	3.3177	0.998097	2.85617
2	54518	APBB1IP	0.31549	1.02998	0.678384	0.0611172	-0.451944	0.186155	-0.0778575	0.429117	-0.459405	-0.271034	0.061708	-0.0786376	-1.20407	-0.804344	0.242885	2.56693	0.615613	-0.138816	1.5847	-0.275717	-0.573724	1.4556	0.105862	0.805928	2.10064	0.0184829	-1.98199	-0.124991	0.716687	-0.554272	0.981392	1.42091	1.53297	1.54701	0.8633	0.656112	2.36035	2.5749	1.22363	-0.274453	0.328074	2.22425	0.418485	1.11629	1.71611	0.389067	2.06296
2	54625	PARP14	-0.0813511	1.14839	0.354656	0.279013	-0.213919	0.147278	-0.436305	0.268908	-0.149844	0.13727	-0.478905	0.468923	-0.533423	-1.41571	-1.50282	2.0812	-0.780741	0.105102	0.0314532	-0.109097	0.00234916	1.25832	0.486321	0.451678	1.65172	-1.83176	-0.896772	0.278413	0.0961316	-1.10046	0.566249	-0.617904	1.53749	1.86085	0.4519	1.11229	2.03606	1.51141	0.981171	0.417952	2.04573	0.898716	1.39579	1.42332	1.83365	0.319215	-0.600202
2	55303	GIMAP4	-0.200054	1.12236	0.349408	0.252668	-0.399217	0.0915496	0.176257	-0.011	-0.18263	-0.084814	-0.838282	-0.305474	-1.91145	-1.34449	-0.409585	2.44359	-0.024286	0.830574	-0.0820334	0.336166	-0.0966471	0.849719	0.216684	-0.388754	1.60144	-0.663504	-1.82217	-0.233352	-0.612095	-1.15269	0.479375	-1.27393	0.864173	2.16262	2.65872	2.28132	2.59561	1.86976	2.50023	1.01774	1.28364	1.57176	1.65833	1.89435	4.23321	0.25769	-0.281443
2	55573	CDV3	1.07388	1.07334	0.331361	-0.129187	-0.127423	0.285106	-0.0807754	-0.263519	-0.235047	-0.466463	-0.822226	1.41661	-0.000248171	0.830891	0.631056	2.70707	2.11076	0.364326	3.01009	0.698712	-0.381609	2.02672	0.553367	1.65967	2.69786	1.37603	0.96217	1.03805	0.962755	0.120049	1.31631	0.346974	2.01213	2.51424	0.305446	0.495347	0.670465	0.658167	1.81072	0.395315	0.918888	-1.21576	-0.116221	0.0893147	1.41371	0.59452	2.03149
2	55619	DOCK10	-0.0242628	1.19223	0.608461	0.144697	-0.409368	0.11464	-0.0896182	-0.0938647	-0.100964	-0.160784	-0.529547	1.18007	-1.07884	-1.76675	-0.512981	2.30084	-0.0870075	0.188875	0.00370471	0.492132	-0.431739	1.70589	0.426934	0.0125057	2.2425	-1.05808	-1.34728	-0.320788	0.107828	-2.05064	0.834182	-0.845595	0.84021	1.56256	2.25265	0.852259	2.43379	1.64276	1.48778	0.440819	-0.13447	2.49669	0.0158436	1.64689	4.09754	0.241361	-0.877563
2	55843	ARHGAP15	0.107395	1.12977	0.82755	0.130093	-0.431323	0.0362188	-0.0914288	0.268455	-0.255278	-0.0533599	-0.262806	0	-1.63171	-0.953437	-0.774363	3.2239	0.837767	-0.239816	1.76675	-0.135429	-0.355301	1.36439	0.253201	0.255766	1.85384	0.365965	-1.59266	-0.654481	0.415403	-1.94351	1.81373	-1.2445	-0.0458624	1.18584	1.88774	1.50258	2.50432	0.723882	2.00376	0.00261889	0.369695	1.43153	1.07741	1.8178	3.65451	1.16466	2.00608
2	57552	NCEH1	-0.904867	0.961934	0.401755	0.116746	0.00626264	-0.241212	-0.381796	0.258865	-0.063172	0.494834	-2.03763	-0.460262	-0.616573	-1.77401	-1.34386	0.252503	-1.16363	-0.991741	-0.998302	-1.61425	-1.27446	1.91815	-0.751692	-1.22224	-0.309133	-1.48045	-1.06029	-0.792702	-0.463761	-1.75594	-1.96297	-0.00382988	-0.217481	-0.0922746	0.755009	0.025398	1.00993	0.0974185	-0.392034	0.448828	2.13265	4.01023	0.450787	0.910847	1.20175	1.88071	0.982938
2	57674	RNF213	-0.293727	1.20803	0.501775	0.210915	0.124636	-0.0510273	-0.377302	0.284344	-0.161776	0.0405639	-0.684048	1.24725	-0.814095	-1.77678	-1.47147	2.40879	-0.733271	0.439284	-0.687621	-0.37778	-0.367342	1.94418	-1.15504	-0.0306122	1.58145	-1.7509	-0.999371	-0.17399	-0.445841	-0.882988	-0.583779	-1.14801	1.26417	3.00518	1.22233	0.914936	1.01221	0.947212	0.397082	1.24422	2.04737	0.883766	1.10575	2.43038	1.45825	-0.217027	-1.77142
2	57705	WDFY4	-0.213381	1.03482	0.536136	0.285457	-0.392945	0.0114888	-0.244713	0.0836342	0.574095	0.18572	-1.24388	0.258216	-1.65367	-0.877367	-0.693726	1.26282	-0.00240776	0.49186	0.46206	-0.190391	-0.137215	1.21329	-0.2075	0.184358	2.38861	-0.338072	-0.994534	-0.585463	-1.50921	-0.19004	-0.77545	-1.55666	1.47576	1.0457	1.56222	1.71532	3.06329	1.90332	1.45783	-0.141513	0.484779	1.32003	-0.0605925	1.91635	2.5014	-0.261299	2.43502
2	60489	APOBEC3G	0.293849	0.96725	0.482949	0.474998	-0.341135	-0.00963159	-0.166511	-0.271117	-0.14225	-0.0613039	-1.25618	0.601662	-1.61678	-0.673893	-0.787941	2.72588	-0.131534	1.01651	1.76637	0.234395	1.38838	1.33108	0.164292	0.0405608	2.66334	-0.798691	-1.50545	0.188986	1.11036	-1.39646	1.6717	-0.271919	1.42505	0.72127	1.72691	-0.0301373	2.37867	1.78437	1.81024	0.501236	1.67256	0.113724	1.16352	2.36026	1.45069	0.621765	-0.791109
2	60559	SPCS3	-0.78395	1.138	0.139669	0.539841	0.221363	-0.0548405	-0.422361	0.0674084	-0.30285	0.0251492	-0.822045	0.66417	-0.502712	-1.45148	-1.18067	0.84495	-2.35205	-0.398607	-1.02032	-1.3669	-0.631405	0.198846	-1.53545	-1.24366	0.0331871	-2.3075	-0.0893948	-0.112895	-0.320643	-1.74859	-1.02447	-0.879254	1.58733	0.0326813	1.48808	2.04293	1.17508	0.699881	-0.886409	0.66489	2.33815	0.732315	2.74829	1.41234	1.64081	0.7156	-0.143409
2	64092	SAMSN1	0.7759	1.0301	0.480218	0.656803	-0.315857	0.177054	-0.320023	-0.266456	0.102478	-0.105153	0.359208	0.512515	-0.823806	-0.28775	0.55658	3.502	1.2995	0.400204	2.05987	1.13937	0.479759	1.55797	1.27832	1.57398	2.57144	0.816628	-0.182033	0.52828	0.0739072	-0.978464	1.70788	-1.07555	1.53289	1.64519	1.92181	1.4002	2.24528	1.77051	0.605208	-0.437759	0.739473	0.076413	0.495494	0.955585	0.370891	0.142588	-0.356149
2	64218	SEMA4A	0.0765941	1.11083	0.483354	0.561314	-0.0461306	-0.0972891	-0.273462	-0.327586	0.276245	-0.0825057	-2.27252	0.0355283	NA	-0.568202	NA	2.1468	0.409726	0.459619	0.752958	NA	NA	0.913897	-0.388261	0.856319	1.41015	-0.632653	-1.54587	0.127472	-0.396866	0	-0.522526	0.593127	1.69071	0.710458	2.36154	1.14635	1.70659	0.505228	1.27782	0.660173	1.78079	0.268664	0.80096	2.17634	4.14118	0.496899	NA
2	64780	MICAL1	0.13168	0.974818	0.455189	0.452403	-0.368392	0.0263826	-0.0775636	-0.155651	-0.139691	-0.184058	-0.4697	0.725821	-1.12646	-0.996156	0.552665	1.61733	0.284447	0.223546	0.694201	0.674301	-0.257444	1.83772	-0.360849	0.550182	2.24455	-0.102024	-1.86555	-0.224554	0.739455	-1.45691	1.02806	-1.41566	-0.149443	-0.0439072	1.47998	0.554113	1.39257	1.69504	-0.196149	-0.0526254	-0.334555	1.77929	1.58768	1.90094	3.1437	0.280594	1.92781
2	64926	RASAL3	-0.182202	1.17082	0.661648	0.234309	-0.318275	-0.0437976	0.0110901	0.239608	0.104514	-0.304481	-0.682355	0.40543	-1.59857	-0.995858	0.0958141	2.43991	0.149393	-0.586009	0.517573	0.125702	-0.0812309	1.14706	-0.489734	-0.504798	1.82487	-1.35636	-2.1471	-0.839107	0.461269	-1.99528	0.81062	-0.70967	0.91354	1.50191	2.43317	2.03397	3.44318	1.26043	1.88121	0.593198	0.666458	1.05136	1.25977	2.18572	3.54758	0.751024	1.311
2	80342	TRAF3IP3	0.039206	1.17951	0.41031	0.472997	-0.322872	0.011644	-0.132664	-0.163719	-0.183012	-0.101973	-0.950497	-0.435348	-0.482907	-0.505811	NA	1.62255	0.0709457	0.230708	0.477266	-0.431118	-0.122596	1.9135	-0.0453025	0.517376	2.10822	-0.410278	-1.5247	-0.275093	0.359504	-2.2004	1.02416	-0.116857	1.02905	1.39509	2.41014	1.85642	2.34626	0.379967	1.94479	0.664534	1.31269	1.0333	1.61838	2.27681	2.43489	0.190307	0.948648
2	81502	HM13	-1.59683	0.979294	0.308863	-0.14699	0.0800677	-0.0355926	-0.501049	-0.059248	0.110473	0.284408	-0.98064	0.0844029	-1.16362	-1.66599	-2.61634	-1.22204	-1.48199	-1.11949	-2.68525	-2.61235	-1.8165	-1.42892	-3.95355	-2.07893	-1.65461	-0.647253	-1.01301	-0.200396	-0.952956	-1.94661	-2.95395	-1.0203	2.24949	1.21492	1.32227	1.20642	0.482093	0.396186	-0.366682	0.822811	1.5461	0.219464	0.733401	1.41128	-0.938102	0.380421	-1.97905
2	81704	DOCK8	0.0518659	1.36307	0.738695	0.248092	-0.432651	0.0604552	-0.244994	0.271758	-0.0240269	-0.307894	0.0677544	0.258742	-0.979781	-1.07806	-0.56307	2.21935	0.3375	-0.362033	0.572823	-0.149847	-0.803467	1.67719	-0.00771367	0.512536	2.62257	-1.09248	-0.932667	-0.916914	0.724417	-0.721429	0.71065	-0.955011	0.732315	0.729202	1.86968	1.13123	2.58984	1.42849	1.42627	0.486523	0.478092	1.25919	0.72898	2.0749	4.11075	0.539818	2.20799
2	84329	HVCN1	-0.840326	0.998998	0.703645	0.240995	-0.28403	-0.0124414	-0.131038	-0.0460255	-0.334447	-0.283825	-0.69247	0.0646753	-1.22213	-1.91289	-3.37695	1.38352	-0.623803	-1.4954	-1.3738	-0.371078	-1.06877	0.729848	-1.56818	NA	0.241716	-2.07927	-2.63434	0.0255954	0.361845	-0.840122	-1.37605	0.181198	3.2446	1.31046	1.26305	2.34113	1.69111	-0.103942	1.3539	0.758779	1.58129	1.67608	0.135733	1.44598	2.19886	1.37208	0.22925
2	90701	SEC11C	-0.981276	1.17357	0.287906	0.444931	0.185938	-0.206478	-0.335468	0.00514765	0.0888347	0.0905612	-1.78782	-1.08518	-0.940872	-0.735035	-0.696585	0.536802	-1.73222	-0.0985182	-0.715244	-1.52832	-0.698948	-0.511832	-1.58738	-1.10684	0.895339	-2.57548	-0.826115	-0.229246	-1.32822	-2.04615	-1.28862	-1.5016	1.25361	-0.118389	1.76214	1.89121	0.518545	0.146643	-0.7881	1.41872	2.38993	-0.591958	1.74846	2.45275	2.4595	2.60337	0.67723
2	91526	ANKRD44	0.479842	1.15784	0.745232	0.26463	-0.328037	0.15252	-0.111067	-0.232364	-0.36391	-0.315528	-1.24291	0.352537	1.00206	-0.447119	0.365239	2.83202	0.457619	0.330023	1.68429	0.270147	-0.351057	1.31173	0.388189	0.425289	2.69349	-0.117615	-0.408375	-0.422304	0.833932	-0.917909	2.29691	-0.779675	1.56157	0.958433	1.85962	1.1998	2.78027	2.43667	1.94644	-0.165936	0.348919	0.323695	0.972095	1.61498	4.44874	0.307955	1.62477
2	92241	RCSD1	0.539398	1.02434	0.767015	0.418957	-0.548968	0.101695	0.103912	-0.078324	-0.336802	-0.246391	-0.130822	0.166896	0.491673	-0.34237	0.401317	2.64071	1.0743	0.189692	1.73725	1.46823	-0.411335	1.55642	0.757065	1.29081	2.6512	0.469921	-1.57942	-0.670685	0.27024	-1.27392	1.98171	-0.87213	0.594406	1.95899	2.02991	2.34766	2.29836	1.26185	1.67493	0.297316	0.512691	0.451373	0.832287	1.60534	3.69718	0.951697	3.14846
2	114294	LACTB	0.489743	1.03308	0.0986332	0.179568	0.0636865	-0.0815471	-0.334162	-0.0535846	-0.144617	0.214545	0.115632	4.16204	2.65565	-0.153178	-0.471516	1.72076	0.806798	0.52691	1.73537	-0.990397	0.0301242	-0.774997	-0.157263	0.110953	1.87305	0.445725	-0.377795	-0.653825	1.62006	-0.597728	0.0233609	-0.875378	0.491791	-0.0182298	0.0991848	0.834188	0.676338	1.68217	0.629926	-0.647241	2.18671	2.58281	0.816543	4.04606	2.43827	0.975697	2.07976
2	115362	GBP5	0.307509	1.22465	0.792964	0.929272	-0.18135	0.159353	-0.35844	-0.0457616	0.207603	-0.0557813	-0.720646	0.219597	-0.822347	-0.495619	-0.624257	3.24602	0.169354	-0.649221	2.19753	-0.119175	-0.245932	1.45452	0.346853	-0.00539539	2.60695	-0.0965705	-0.599548	0.191175	0.353286	-0.668034	1.2169	-0.190259	0.900604	1.83528	2.08765	0.918981	1.86627	2.45544	1.25837	0.31848	0.96121	0.0498116	1.82351	1.45235	3.24134	0.711053	-0.254796
2	151636	DTX3L	0.250631	0.993905	0.0371788	-0.120338	-0.178387	0.14883	-0.337622	0.0668138	-0.565474	0.436612	0.0742353	0.999989	-0.661206	-0.478596	-0.183559	1.09489	-0.638577	0.197491	0.514537	0.203501	0.849584	0.387594	0.69883	1.0037	1.59215	-0.846149	0.123512	0.783049	-0.538148	-0.34949	0.961417	-0.274869	1.56501	1.98866	-0.192714	0.0804474	1.23073	1.2764	0.672418	0	1.74889	1.38943	2.03375	1.06072	1.02073	1.79077	-1.30512
2	257106	ARHGAP30	0.364463	1.17893	0.425466	0.364598	-0.422951	0.0665588	-0.262535	0.0750923	0.0289547	-0.0933796	-0.53517	0.764329	-1.45529	-1.12864	-0.279843	1.94504	0.965739	-0.0280244	1.48443	0.820045	-0.204754	1.95756	0.57551	1.09066	3.05707	0.029999	-1.18789	0.0236231	0.610983	-1.27944	1.38337	-0.591116	0.806372	1.34035	1.93873	1.61781	2.24903	1.45927	1.77424	0.368211	1.08603	1.24605	1.07666	1.65741	2.7751	0.737416	1.1843
3	1	A1BG	0.173994	-0.712395	1.20366	-0.129397	-0.477733	0.397259	0.543815	-0.169665	0.755148	-0.506236	-0.396303	-0.787905	0.595916	-0.000604721	1.53428	2.26181	0.201566	-0.875967	0.941255	0.901498	-0.687421	0.149005	0.0896528	0.542255	-0.241604	0.971201	-1.09502	-0.0747748	-0.864254	0.584287	0.0486146	0.0303786	-0.0368873	-0.839386	-1.01845	-1.23386	0.0102947	-0.863393	0.0978704	-1.45727	-0.804722	-1.74058	-1.28589	-1.14318	-1.0564	-1.25419	0.100866
3	2	A2M	0.0922576	-0.250219	1.25317	0.370274	-0.264853	0.238468	0.197823	-0.060984	0.587486	-0.171671	0.406958	-0.706389	0.892088	-0.430204	0.907473	1.87235	0.178653	-0.994153	0.592056	-0.30543	-1.14272	-0.0833864	-0.309477	0.262333	0.0705305	-0.0903188	-0.533451	0.473172	-0.92094	1.25194	-0.300401	0.938977	1.09901	-0.330567	-0.890761	-1.27215	0.903591	-0.101516	0.692268	-0.424528	-0.0395082	0.124687	-0.692413	-0.579586	0.254961	-0.887895	-0.659287
3	12	SERPINA3	-0.0118921	-0.403967	1.10377	-0.353084	-0.503698	0.359626	0.493309	0.015548	0.773273	-0.421333	-0.72781	-0.475441	0.0514203	1.56759	0.376098	0.933506	-0.549354	-1.04485	0.286335	0.660688	-0.797052	-0.169042	-0.365751	0.152616	-0.986319	0.501497	-0.552453	-0.102249	-0.77162	0.459941	1.23789	0.0527267	0.992854	-0.475126	-1.47064	-1.72056	-0.81536	-1.45758	-0.0364192	-0.328659	-0.189697	0.00373473	-1.41634	-0.872765	-1.61498	-1.17721	-0.0216986
3	338	APOB	-0.570289	-0.509629	1.19544	0.137126	-0.389	0.370799	0.168033	-0.243854	0.706833	-0.18422	-1.40188	0.633933	-0.959642	-1.94117	0.272554	1.25071	-0.505762	-1.56614	-1.25087	0.0314247	-0.683092	-0.771853	-1.16542	-1.47425	-0.442172	-1.29224	-0.42378	0.635968	-0.765083	0.149221	-0.708574	-0.168232	0.948997	0.45628	0.570849	-1.57278	1.31608	-0.7977	0.516251	-1.41861	-0.598332	-1.33511	-0.836674	0.169931	-0.243754	-0.639486	-1.1026
3	350	APOH	0.0894598	-0.51735	1.09655	-0.440033	-0.621804	0.555995	0.680326	-0.111176	0.127524	-0.361805	0.33669	-0.652402	0.378531	0.267472	1.53895	1.03929	0.431231	-1.29784	-0.269133	0.89861	-0.395356	0.00580317	0.055249	-0.142563	-0.840745	0.900575	-0.827056	-0.210882	-0.75258	0.946787	0.296993	0.260493	0.693671	-0.387884	-1.26721	-2.59323	-0.0997164	-0.949123	-0.310668	-1.41438	0.340437	-0.480011	-0.809789	-0.966966	-1.17869	-0.615201	-0.185501
3	383	ARG1	0.145115	-0.387275	1.2866	0.953079	-0.145755	-0.170555	-0.0548511	0.160205	1.18119	-0.470727	0.0187637	-0.766783	-0.300634	-0.783874	0.871698	0.60215	1.30065	-0.423205	0.479261	-1.49506	-1.02913	1.76387	-0.970345	1.48564	0.275002	0.828515	-0.965039	1.1652	-0.148889	1.34874	-0.157886	0.093869	1.54011	-0.897431	-0.949906	-0.811747	1.19469	-0.806289	-0.100044	-0.244702	-1.2225	-0.314004	0.0285166	-0.541273	-0.161167	-0.974663	0.00914329
3	391	RHOG	-0.334984	0.992339	1.06002	0.348848	-0.434275	-0.00439164	-0.105453	0.411162	-0.601883	-0.0584339	-0.287496	0.0226112	-1.0484	-1.50718	0.610758	2.40406	-0.454811	-0.857007	-0.215351	-1.21589	-1.20276	1.39014	-0.697217	0.917996	0.331585	-1.14611	-1.78252	-0.28443	-0.38825	-3.15055	1.07628	0.114894	2.02764	1.52792	0.868983	0.432491	1.48513	1.64895	1.47345	-0.145868	0.88662	1.01353	-0.393621	0.543344	1.7714	0.490729	1.77317
3	566	AZU1	0.286453	0.0820804	1.36927	1.01604	-0.226251	-0.0114123	-0.209031	0.569109	-0.146458	-0.372773	-0.727965	0.063691	0.00302772	-1.39586	1.19039	1.08883	1.52191	0.304044	0.600214	-0.518489	0.234182	1.73888	-0.984109	1.56643	0.383821	1.32473	-1.08874	0.331837	-0.967889	-0.822106	0.282694	2.17244	1.15153	-0.65845	-0.641143	-1.11269	1.68613	0.0940188	0.218112	0.0277321	-0.85522	-0.311544	-0.401191	-0.397041	0.592956	-1.25735	NA
3	629	CFB	-0.108638	-0.63014	1.14311	-0.441159	-0.682482	0.471198	0.529638	0.0282791	0.4119	-0.242464	-0.362101	-0.646756	0.137007	-0.743598	1.601	1.00918	-0.363465	-1.54227	0.584273	0.839718	-0.652369	-0.000157874	-0.751403	0.654611	-0.635366	0.557852	-1.20607	-0.169691	-1.36879	0.420778	0.241851	0.00573579	0.394436	-0.83136	-1.60086	-2.23835	-0.590776	-1.09501	0	-1.93728	-0.333532	-1.23612	-1.53847	-1.06888	-1.27291	-0.890759	-0.456416
3	671	BPI	0.145657	0.0955345	1.38518	0.98117	-0.11094	-0.219077	-0.0746059	0.428628	0.0447641	-0.397504	-1.38257	-0.188676	0.161171	-0.00809693	0.590177	0.78171	0.607596	-0.340701	0.737505	-0.584988	-0.1885	2.30813	-0.349009	1.22823	0.233936	0.770305	-0.853971	-0.163985	-0.680158	-1.05996	0.665329	0.920979	1.19443	-0.359213	-0.626841	0.221781	1.4869	-0.0760333	-0.490008	-0.29654	-0.424243	-0.247786	-0.524155	-0.28941	0.285726	-1.00625	0.0191742
3	710	SERPING1	0.151176	-0.430214	1.12158	-0.0448384	-0.578218	0.462102	0.583437	-0.174385	0.639167	-0.278267	-0.179249	-0.632222	0.570196	-0.588202	2.89683	1.60546	-0.637052	-1.16744	0.632087	0.448143	0.0518241	0.565957	-0.271469	0.347026	0.0357945	0.597152	-1.17914	0.637299	-1.28601	0.491261	0.700134	-0.312512	0.183984	-0.540087	-1.00699	-1.53186	0.532064	-0.793165	0.324712	-1.53789	-0.367785	-1.01829	-1.21424	-1.01238	-1.13704	-0.0651556	-0.133997
3	714	C1QC	-0.270244	0.142919	1.14077	0.0551568	-0.496541	0.564695	0.163843	-0.0592561	0.425001	-0.217295	-0.824092	-0.233539	-0.172882	-2.10232	0.428731	2.042	-0.256328	-1.13102	-0.586062	0.0612475	-1.50152	0.403058	-0.404435	0.037446	0.625698	-0.890457	-0.940178	0.231023	-1.13001	-0.512193	1.21879	-0.308303	2.01137	1.62047	-0.705513	-1.01509	0.182556	-0.138619	1.22016	-1.16064	0.875129	0.932772	-0.0859155	-0.872055	-0.391678	-0.289019	-1.03495
3	716	C1S	-0.00107616	-0.433459	0.994563	-0.236721	-0.858282	0.712094	0.358979	-0.401925	-0.0524075	-0.10867	-0.395914	-0.403566	-0.373894	-0.458883	0.351557	1.13724	0.0925403	-0.581038	0.962524	1.26322	-0.746108	0.494434	0.342011	-0.3166	-0.548906	0.0653465	-1.08696	0.372849	-1.12489	0.354602	-0.00652304	0.583281	0.14308	-0.913919	-1.88008	-2.47551	-0.17232	-0.035888	-0.69101	-1.7977	-0.273454	-0.220346	-1.49315	-1.08127	-1.00559	-0.286406	-1.21883
3	718	C3	0.0607429	-0.480135	1.20076	0.178661	-0.586219	0.305588	0.489958	0.168194	0.818829	-0.381774	-0.281124	-0.481833	0.31951	0.12881	2.02094	1.23886	-0.101928	-1.14013	0.343887	0.322788	-0.149155	-0.00542131	-0.701846	0.929491	-0.493314	0.779798	-1.15144	0.173464	-1.16921	0.794123	-0.0870581	0.0471409	0.178365	-0.385279	-0.977103	-2.06475	0.724603	-0.860056	-0.101721	-1.45309	-0.000540355	-0.917242	-1.24844	-1.08247	-1.43546	-1.30564	-0.468133
3	721	C4B	0.0206662	-0.47954	1.15677	-0.359097	-0.437526	0.327279	0.539887	-0.183659	0.637673	-0.243749	-0.50663	-0.57807	0.17314	-0.452504	1.49042	1.55321	0.172476	-0.339009	0.303168	0.753491	0.167983	-0.206362	-0.548583	-0.167231	-0.431534	0.950399	-1.0937	-0.119264	-2.07439	0.230542	0.313804	0.863299	0.629585	-1.27004	0.695182	-1.227	0.5307	-1.22359	-0.274299	-1.31499	-0.67531	-0.582722	-0.900882	-1.02399	-0.885405	0.132762	-0.533114
3	722	C4BPA	0.0480143	-0.265986	1.34856	0.423932	-0.460207	0.505281	0.183077	0.0807286	0.11203	-0.227312	-0.782605	0.0617638	-0.0432526	3.1654	1.33731	0.709073	-0.12454	-1.82216	0.659455	-0.565754	-0.946708	-0.290507	-0.673282	-0.128157	-0.19964	-0.317809	-0.617726	0.205418	-0.374099	-0.17867	0.766995	1.21581	0.967838	-0.432442	-1.17988	-2.12286	1.11972	0.0693566	0.875359	-1.41403	0.211435	-0.626276	-0.611478	-0.94728	-1.04048	-1.24799	-1.19753
3	725	C4BPB	-0.121018	-0.458219	1.30262	0.550393	-0.448823	0.530226	0.0569236	-0.152808	0.17398	-0.188052	-0.632848	-0.0928841	0.226498	-0.646205	0.386611	0.262961	0.126132	-2.30439	0.835422	0.00593649	-0.502252	-0.340681	-0.161498	-0.317223	-0.264332	-0.431663	-0.687528	0.457133	-0.462697	0.1236	0.689973	1.06754	0.725781	-0.432374	-0.898484	-2.00694	1.01341	0.354772	0.367005	-1.63031	-0.269275	-0.840658	-0.630423	-1.10595	-1.02269	-1.59318	-0.987947
3	727	C5	-0.265856	-0.439901	1.36901	0.128483	-0.510819	0.565417	0.455322	-0.279897	0.557155	-0.379247	-0.215017	-0.989962	-0.105734	-1.05298	0.343285	1.07354	-0.077715	-1.52878	0.737729	0.407228	-0.705764	-0.687678	-0.8401	-0.650854	-0.397416	-0.103643	-0.72326	0.048144	-0.845662	0.36411	0.027508	0.0741808	0.164467	-0.777191	-0.913305	-2.3723	0.42943	-0.695667	-0.105044	-1.75524	1.70936	-0.0147713	-0.710363	-1.184	-1.05406	-1.02765	-0.334195
3	731	C8A	-0.152091	-0.409768	1.07446	-0.360032	-0.71324	0.649707	0.686147	-0.197779	0.0413869	-0.300593	-0.371615	-1.40648	0.436101	-0.341835	0.604944	0.0413744	-1.00599	-1.9624	0.975012	1.44817	-0.00622484	0.387006	0.0529372	-0.783674	-0.801071	0.134241	-0.976917	-0.485576	-0.463623	0.283461	0.640007	0.256156	-0.421742	-1.09019	-0.80733	-2.12617	-0.138069	-0.142187	0.198409	-1.97418	0.258725	-1.04532	-0.638465	-1.06049	-1.10317	-0.887686	-0.347234
3	732	C8B	-0.0175379	-0.45124	1.13749	-0.257653	-0.647462	0.490869	0.596392	-0.186011	0.458213	-0.255162	-0.237242	-0.676572	0.860268	-0.255294	0.536406	0.725617	-0.262384	-1.42172	0.920924	1.44089	0.166644	0.665827	-0.0477719	-0.351056	-0.513743	-0.0724441	-0.994267	-0.388858	-1.07533	-0.208526	0.687995	0.114805	-0.28842	-1.24844	-1.18346	-2.10592	-0.26835	-0.0301493	0.330606	-1.84351	0.00638948	-1.28542	-0.872185	-1.09078	-0.51474	-0.714931	-0.0927147
3	820	CAMP	0.254154	0.0981944	1.36738	0.968861	-0.187936	-0.135949	-0.206227	0.515722	-0.197589	-0.320442	-0.3172	-0.0294841	0.161663	-0.814406	1.21577	1.29385	1.4798	0.265531	0.763925	-0.918377	-0.839689	1.50582	-0.930027	1.67042	0.33232	1.04878	-0.994891	0.505163	-0.680431	-1.17908	0.406514	1.64541	0.624318	-0.735505	-0.015394	-0.879523	1.9595	0.0846012	0.915639	0.0373047	0.023704	0.16242	-0.240047	-0.159734	-0.554558	-0.919462	-0.352226
3	866	SERPINA6	-0.121256	-0.581884	1.24603	-0.280719	-0.340375	0.396515	0.651163	-0.102419	0.780228	-0.34668	-0.474162	-0.907441	0.299246	-0.738427	0.437811	1.15845	-0.385197	-1.62332	0.565326	0.101074	-0.574063	0.378604	-0.0713508	0.330813	-0.677453	0.774953	-0.403968	-0.0230651	-0.748285	0.0393393	0.0744578	-0.200968	0.182426	-1.01973	-1.29523	-1.26398	0.0517171	-0.976783	0.0950414	-0.502373	-0.586391	-1.29597	-1.80594	-1.35959	-1.07599	-1.0533	0.415771
3	978	CDA	0.24063	0.0625188	1.27243	0.690233	-0.292585	-0.0185232	0.144093	0.355703	-0.254997	-0.132926	NA	-0.481958	0.283672	-0.24981	2.41969	1.28125	1.02242	-0.0616031	1.2742	-0.320842	-0.814657	1.79049	-0.388745	1.28296	0.326007	0.34991	-1.41181	-0.13165	-0.956661	-0.837912	0.653375	0.0249146	0.637915	-2.0449	-0.305614	-0.0373853	1.31588	0.489353	-0.558447	-0.198991	2.11717	-0.950926	-0.3531	-0.49305	0	-0.16796	NA
3	998	CDC42	-0.33491	0.365891	1.09741	-0.0804659	-0.110761	-0.218289	-0.0639459	0.542462	-0.230659	-0.334868	1.00629	0.431177	-1.09647	-1.04731	0.45817	1.15327	-0.84762	-0.427109	0.161645	-1.60564	-0.616443	0.486587	-1.16871	1.36535	0.456926	-0.156026	-1.52416	-0.00448404	-2.14227	-1.99281	-0.684169	0.425768	1.7779	0.167883	0.146118	1.78591	1.25622	0.572994	0.775894	-1.19794	2.02665	-0.947967	-1.60077	1.60512	1.92312	-0.406741	1.2078
3	1356	CP	0.0897033	-0.480069	1.31369	-0.104442	-0.405747	0.225879	0.523046	0.092123	0.604771	-0.380387	-0.369394	-0.692831	0.138735	1.61806	0.672054	1.20749	-0.313816	0.440408	0.393453	0.0499725	-0.718669	-0.209432	-0.751787	0.849778	-0.471427	1.05826	-0.74022	-0.200928	-1.04422	0.377653	0.152403	0.527937	0.0711575	-1.259	-1.25292	-1.37762	-0.120776	-0.854068	0.137995	-1.18224	0.0189728	-1.26855	-1.83058	-1.24423	-1.2464	-0.479596	0.102871
3	1369	CPN1	-0.142427	-0.43472	1.16737	0.0245433	-0.456893	0.158587	0.349698	-0.164976	0.868685	-0.265755	-0.570494	-0.417567	0.846421	-0.414342	-0.387378	0.42411	0.0171123	-0.0133028	0.797613	-0.405626	-0.825945	-0.0131971	-0.204496	-0.385638	0.630496	-0.299773	-0.31218	0.255594	-1.74148	0.37952	-0.583314	0.0904794	-0.395461	0.0869279	-0.763359	-2.0165	0.551952	-0.342822	-0.109663	-0.724406	0.149875	-1.04449	-1.25936	-0.625317	-1.02684	-0.846498	0.144829
3	1370	CPN2	-0.185755	-0.382049	1.1502	0.455048	-0.531633	0.320899	0.392461	-0.133044	0.907502	-0.280705	-0.455535	-0.841814	0.643475	-1.16506	0.00215837	0.867397	0.231176	-2.07865	0.892268	-0.211148	-0.890471	-0.0147052	-0.345911	-0.396063	-0.00215837	0.250004	-0.756108	0.477605	-0.866093	0.860878	-0.490684	0.202825	-0.328463	0.00476221	-0.620929	-1.49428	0.926553	-0.205179	0.250775	-0.536934	-0.571048	-1.35454	-0.848469	-0.522599	-0.519941	-0.800347	-0.0680022
3	1511	CTSG	0.350841	-0.208282	1.64156	0.498861	-0.273716	0.0362741	0.149898	0.505419	0.0982123	-0.291429	0.750143	1.41382	0.26917	-0.476511	0.515957	1.04307	1.35021	-0.590633	0.698006	-0.198845	-0.00681817	1.51845	-0.597329	0.743312	0.242365	-0.104408	-0.983529	-0.0246594	-0.627137	0.698163	0.574967	1.51074	0.0908401	-0.903556	-1.87708	0.545767	1.54055	-0.648951	0.314752	-0.0787391	-0.366827	-0.23432	-1.02623	0.570837	-0.181533	-1.05338	-0.54312
3	1536	CYBB	-0.858394	1.17883	1.07276	0.562603	-0.276763	0.0385195	-0.424468	0.182807	0.131663	-0.24406	-1.43336	0.215148	-0.842643	-1.37086	-1.18162	1.65496	-0.562433	-0.950087	-1.52812	-0.703468	-1.2752	0.483086	-2.2487	-0.424056	-0.0643776	-0.994985	-2.06136	0.45799	-1.0075	-2.60438	-2.0533	-0.389389	1.34826	1.2017	2.0395	1.34055	1.62766	1.04769	1.07468	0.94948	1.88043	1.80117	1.14656	1.39923	1.46402	-0.0162545	0.702226
3	1668	DEFA3	0.172957	0.262175	1.3298	0.873299	-0.244039	-0.0124208	-0.169941	0.57232	-0.655692	-0.275843	-0.142792	-0.197402	0.279042	-0.619521	0.918887	1.00472	0.902263	-0.197615	0.322538	-0.922811	-0.0685972	1.91319	-0.994134	0.729428	0.153794	0.5397	-1.13194	-0.14755	-0.301933	-0.4301	0.981894	1.21401	1.93721	-0.678381	-0.406688	-1.20875	2.22378	0.17861	0.92824	-0.37907	-0.699256	0.518321	-0.271699	-1.06438	NA	NA	NA
3	1669	DEFA4	0.257733	0.116773	1.14126	0.673339	-0.35686	-0.121637	-0.0598452	0.48189	-0.829617	-0.353746	-0.379191	0.1355	0.20795	-1.1044	1.01339	0.791871	1.04278	0.293426	0.33355	-0.923944	-0.603935	1.49895	-0.666798	1.71618	0.517573	0.692381	-0.18381	NA	NA	NA	NA	NA	-1.06772	-1.66662	-1.23439	-0.602109	1.74624	-0.0871882	0.743791	0.274554	-0.151815	0.51743	-0.646732	-0.363128	NA	NA	NA
3	1991	ELANE	0.438121	0.0700836	1.5713	0.943761	-0.174598	-0.0446135	-0.108171	0.628747	0.212121	-0.28965	-0.19699	0.515458	0.437675	-0.221889	1.47036	1.3693	0.998449	-0.0726437	0.515693	-0.310883	-0.192015	2.10002	-0.449356	1.03431	0.451592	0.678923	-0.997884	0.485277	-0.504327	-0.00571597	0.989993	1.54331	0.607458	-1.06532	-0.17295	-1.07976	1.80225	0.225155	0.541758	0.248563	-0.16658	-0.294398	-0.606357	-0.214831	0.334432	-0.793861	-0.846145
3	2040	STOM	-0.514482	-0.0494616	1.0613	0.083408	-0.452581	0.155811	0.0125034	0.229033	1.2824	-0.320803	0.365924	0.864472	-0.996874	-1.52766	-0.338306	1.0323	-0.124082	-0.987139	-1.12999	-1.73508	-1.14227	0.798329	-1.98369	0.340612	-0.658309	-0.297802	-1.45193	0.492006	-1.13071	-0.505646	-1.23055	0.0277908	0.225071	-0.608692	2.52623	0.442218	-0.279593	-0.358834	0.518948	1.38002	0.21425	-0.904347	-1.67425	-0.63366	0.587547	-1.24203	0.496033
3	2147	F2	0.0782322	-0.522604	1.42413	0.246829	-0.460192	0.427519	0.487245	-0.158107	0.420858	-0.422366	-0.841312	-0.968785	0.244665	-0.270573	1.01501	0.955572	-0.0561601	-0.471308	1.33981	0.893908	-0.64193	0.191579	-0.0980838	0.0103362	-0.180316	0.504455	-0.667512	-0.0629864	-0.272172	0.179277	0.249711	0.667923	0.527464	-0.475294	-0.931982	-1.71662	0.129022	-0.682919	-0.146146	-1.71923	-0.31102	-1.90973	-0.966367	-1.07514	-0.924288	-0.971401	-0.108316
3	2153	F5	0.155389	-0.374975	1.39454	0.885264	-0.138594	0.103055	-0.0426677	-0.211154	0.690013	-0.127374	-0.156215	-0.782638	0.0101744	2.1087	0.999313	0.27076	-0.00204766	-1.75969	1.34646	-0.920746	-1.32539	1.83346	-0.926698	-0.0227053	-0.163799	0.252911	-0.357611	0.779178	1.27757	0.464521	0.350618	0.142435	1.63321	-0.740856	-1.00021	-0.384432	0.86256	-0.0922333	0.0444938	-0.507862	0.595283	-0.792056	-1.15315	-0.647086	0.240076	-1.1944	-0.780074
3	2165	F13B	-0.0568826	-0.5011	1.17908	0.352682	-0.423146	0.375133	0.452943	-0.157983	0.221553	-0.279716	-0.280471	-1.25611	0.807193	-0.886854	0.979956	0.594766	0.38672	-1.04059	0.645985	-0.318307	-0.688742	-0.849535	-0.184332	-0.115707	0.12753	-0.0888291	-0.833146	0.0615127	0.749912	0.439628	0.231414	0.266596	-0.825444	-0.18117	-0.730124	-1.6202	0.0808272	-0.611029	-0.061737	-1.57139	0	-1.0138	-1.54009	-1.10976	-0.319408	-0.774077	-0.464705
3	2219	FCN1	0.0737256	0.427807	1.24043	0.401593	-0.41359	-0.115873	-0.137351	0.677944	-0.49226	-0.402111	-0.338404	0.533928	-0.141729	-1.43126	0.325812	0.525461	0.70462	0.208592	0.52785	-0.511216	-1.07736	0.862304	-1.06787	0.713836	-0.0143654	0.448503	-0.802569	-0.378246	-0.335972	-0.0113259	0.138897	2.74248	1.28975	1.14929	1.55451	0.512855	1.77496	0.739099	1.40037	0.951761	1.93613	-0.135211	-0.0384327	0.798803	-0.388173	-0.311848	0.179815
3	2220	FCN2	-0.0554247	-0.312772	1.19222	0.113067	-0.517684	0.275955	0.00311668	0.157849	0.0675889	-0.475641	-1.75702	-1.31751	-0.513487	-1.13027	0.430396	1.0535	0.178046	-0.264815	0.637812	-0.250776	-0.820729	1.20463	-0.938933	0.364341	NA	0.345527	-0.701259	0.389579	-0.474916	0.851809	0.65536	0.894799	-0.363233	-0.433877	0.103427	-2.95619	0.90494	0.424794	1.01544	-2.06435	-0.0573476	-1.29112	-1.24091	-0.636002	-0.60856	-1.0231	-0.275524
3	2243	FGA	-0.168965	-0.369562	1.38829	0.252415	-0.448084	0.22482	0.229675	-0.0857685	0.43357	-0.443474	-0.292975	-0.767378	0.0599314	-1.23226	0.379801	0.493955	0.0694116	-1.78139	0.711242	0.356145	-1.22242	0.0158617	-0.261748	-0.179096	-0.20795	0.192349	-0.308739	0.224759	-0.534569	0.414941	0.309861	-0.156952	-0.138288	0	-0.670786	-1.28509	0.762619	-0.0818761	0.0324721	-1.8156	0.726712	-0.255719	-1.09226	-0.394707	-1.10563	-0.873036	-0.205034
3	2244	FGB	-0.144402	-0.434177	1.46176	0.272016	-0.446438	0.204345	0.158787	-0.0501786	0.404014	-0.403059	-0.317043	-0.591065	-0.0238886	-1.60064	0.527491	0.995253	0.262625	-1.16928	1.01582	0.278065	-0.819991	0.22515	-0.432655	-0.287547	-0.0756987	0.152601	-0.450924	0.19322	-1.071	0.242491	0.0147413	-0.244565	0.156044	-0.226861	-0.859437	-1.68089	0.60045	-0.21904	-0.0634944	-1.90236	1.13333	-0.616479	-1.74945	-0.85231	-0.963727	-0.934066	-0.0594646
3	2266	FGG	-0.126166	-0.414388	1.47338	0.292067	-0.447157	0.252455	0.145481	-0.0270799	0.365605	-0.308973	-0.410855	-0.416461	0.244221	-1.38295	0.594668	0.977306	0.275248	-1.36006	1.02289	0.203281	-0.908509	0.353635	-0.621987	-0.277384	-0.147951	0.332476	-0.302603	0.134187	-1.12036	0.264453	-0.000608372	-0.228292	0.707476	-0.325021	-0.621268	-1.94321	0.439555	-0.194109	-0.212549	-1.58126	0.836491	-0.517484	-1.64337	-0.754304	-1.19191	-0.898729	-0.311661
3	2638	GC	0.245605	-0.477223	1.12472	-0.165861	-0.530744	0.479509	0.759491	-0.0732312	0.147033	-0.465808	-0.240325	-0.861005	0.926429	0.652388	1.1058	1.02111	0.0348346	-0.447733	1.10066	1.43632	-0.173693	0.017407	0.215133	0.471204	-0.101507	1.1206	-0.948628	-0.601347	-0.292012	0.203673	0.354347	0.409645	0.780081	-0.627621	-1.09138	-0.965566	0.289617	-1.20218	0.393571	-1.44712	0.755363	-1.48956	-1.393	-0.820446	-0.941664	-1.07448	-0.185021
3	2771	GNAI2	-1.08433	0.541621	1.05154	-0.168319	-0.245429	0.0189081	0.0744073	0.101758	0.292921	-0.280185	-2.39171	-0.0172342	-1.27428	-1.83686	-0.553736	1.89409	-0.508699	-1.35731	-0.982401	-1.69701	-1.85257	1.02563	-2.0441	-0.883148	0.167339	-1.64947	-2.45397	0.418696	-1.74841	-2.40785	-2.74019	-0.962021	1.00169	1.17265	1.03856	1.04192	1.50583	-1.20998	0.63324	0.0561498	0.74343	1.52591	-0.428157	0.917235	2.31826	0.0220252	0.975893
3	3026	HABP2	-0.253648	-0.577032	1.08379	-0.233843	-0.440329	0.362459	0.435172	-0.0246632	0.0128431	-0.276051	-0.91111	-1.00445	0.0679917	-0.339661	0.666515	0.633663	-0.582043	-0.686444	-0.157704	0.604533	-1.03299	-0.252341	-0.872241	0.632071	0.39475	-0.387956	-1.6448	-0.518008	-0.813898	-0.0765683	0.674887	0.0255497	0.244359	-0.904158	-0.901304	-1.80571	0.489132	-1.64525	0.195177	-2.75827	1.14707	-1.52663	-0.857419	-1.21358	-0.638636	-1.05288	-0.489751
3	3053	SERPIND1	-0.240908	-0.46819	1.14393	-0.118463	-0.409162	0.279981	0.644975	-0.0780273	0.766813	-0.331196	-0.59516	-0.510941	-0.257793	-0.369378	0.210882	1.36207	0.331745	-1.75179	-0.199698	0.586412	-0.579645	0.097042	-0.530152	-0.129054	-0.0462413	0.0137492	-1.41164	-0.175109	-1.15554	0.28884	-0.249308	-0.229268	-0.417494	-0.0789289	-1.11593	-2.02378	0.732377	-0.906639	0	-1.16247	-0.205454	-0.958624	-0.744907	-0.42584	-0.886957	-1.16579	-0.155251
3	3101	HK3	0.144531	0.677113	1.35211	1.01708	-0.274557	-0.0187079	-0.452691	0.136757	0.144615	-0.192222	-0.602431	0.196194	-0.21977	-1.46812	0.718351	2.07392	1.13477	-0.22484	1.62276	-0.631645	-0.876417	1.30788	-0.710553	0.811486	1.8414	0.0383137	-1.04832	0.0421604	-1.21451	-0.999239	0.63619	0.752093	0.386335	0.492857	0.733693	0.435856	0.936359	2.73467	-0.45947	-0.014178	2.50277	-0.609069	0.35065	0.0328621	1.28549	-0.571336	-0.401531
3	3240	HP	0.0278264	-0.165841	1.09191	0.065331	-0.405432	0.251805	0.275095	0.0831729	0.19098	-0.439503	-0.267242	-0.824701	-0.0487767	-0.819359	1.01044	-0.60768	0.797345	-1.11562	1.14861	0.367602	-0.693571	0.632957	0.00518176	0.171923	0.118108	0.980732	-0.921746	-1.21653	-0.723662	1.05467	0.508704	1.0548	-0.242698	-0.564857	-0.919709	-1.64628	0.0626711	-1.08191	1.23699	-0.694959	1.05353	-0.751743	-1.31134	-0.683902	-1.28695	-0.893365	-0.0718744
3	3263	HPX	0.254408	-0.576906	1.1258	-0.43926	-0.543812	0.432641	0.701226	-0.18641	0.472465	-0.490517	0.0798275	-0.875141	0.733656	0.745444	1.23894	1.23503	0.0686077	-0.630501	1.17286	0.681019	-0.337232	0.47634	0.368609	0.266125	-0.454704	1.31629	-0.913534	-0.210006	-0.695403	0.645425	0.400308	0.285015	0.085525	-0.810652	-1.29609	-0.757419	0.236946	-1.2477	0.296896	-1.5226	-0.535218	-0.893754	-1.09931	-0.608789	-0.879354	-1.34832	-0.219975
3	3385	ICAM3	-0.550304	0.983589	1.25936	0.287853	-0.388469	-0.0856649	-0.220269	0.488292	-0.462494	-0.0267876	-1.84873	0.137963	-0.434871	-0.869552	-0.518288	1.14729	-0.6354	-0.941741	-0.00104715	-0.51405	-0.686873	NA	NA	0.188491	-0.0978969	-0.345201	-0.771179	-1.18553	-0.72353	-2.24944	-0.784007	0.127519	-0.103615	1.06946	2.18403	1.73577	1.5464	0.512594	1.30726	0.581984	1.51295	0.0367359	0.616534	2.41389	2.83113	0.67765	1.69552
3	3500	IGHG1	0.335547	-0.157113	1.2877	-0.0519243	-0.519032	0.16674	0.35007	-0.0534192	0.62844	-0.412159	-0.627048	-0.497979	0.333891	0.095826	2.50409	2.2932	-0.226363	0.137614	1.07718	-0.646121	-0.392082	1.99532	-0.55077	0.92838	1.00025	0.969253	-1.02533	0.0476004	-0.664979	0.407368	-0.165923	0.388675	-0.21066	-0.926762	0.283124	1.10764	0.613344	-0.745773	-0.658716	-0.104567	0.58132	-1.09395	0.835435	0.925295	0.130796	-0.20729	-0.708857
3	3543	IGLL1	0.393106	-0.268322	1.08645	0.000616296	-0.366544	0.0636568	0.318492	0.138966	0.724315	-0.341788	-0.565699	0	0.196438	-0.178091	2.22968	2.10527	-0.0641775	1.36252	1.21886	-1.65544	-0.220231	0.404218	-0.470822	0.481955	1.70704	1.11343	-0.176206	0.377928	-0.690772	0.80674	0.226363	0.439317	0.793223	-1.10974	-0.529129	0.895233	0.49629	-0.987189	-0.0638936	-0.454296	-1.90542	-2.28905	-0.83219	0.815167	0.494413	-0.0766571	-0.189155
3	3684	ITGAM	-0.02348	0.540423	1.54993	0.94131	-0.391768	0.0640424	-0.27104	0.462562	0.0929342	-0.194365	-0.414914	0.180934	-0.457316	-1.40167	0.46937	0.992666	0.781189	0.339947	0.0855838	-0.624366	-0.722274	1.01598	-1.47635	0.649049	-0.0827546	-0.061377	-1.01734	0.225677	-0.38087	-1.03532	1.21333	1.20428	1.27596	-0.423867	-0.0471532	-0.723975	1.10954	1.11665	-0.0265496	0.214224	1.34175	1.29756	-0.438858	0.1468	0.593074	0.291452	0.0304399
3	3689	ITGB2	-0.693248	1.38553	1.22342	0.619198	-0.360069	0.161615	-0.269449	0.478353	-0.423218	-0.0436434	-1.54822	-0.123279	-0.939195	-1.80876	-0.907471	1.13648	-0.343102	-0.471697	-1.32934	-1.00376	-0.794002	0.25661	-1.6941	-0.184847	-0.423858	-0.786008	-1.73895	-0.30516	-0.16157	-1.79979	-0.673691	0.392231	1.53608	1.27676	1.8352	1.23425	1.29234	1.17168	1.27251	0.515706	2.28299	2.22977	0	1.63728	2.62161	0.533148	1.4686
3	3698	ITIH2	-0.125726	-0.659339	1.19704	-0.0778217	-0.631863	0.469967	0.399753	-0.191474	0.612059	-0.351759	-0.608988	0.365251	-0.0469546	-0.811495	0.876159	1.41922	0.341413	-1.54757	0.247632	0.291432	-1.06584	-0.441919	-0.277999	-0.325842	-0.259258	0.346991	-0.511448	0.16936	-0.695906	0.475043	-0.658233	-0.0470304	0.879137	-0.232219	-1.19675	-1.89019	0.572846	-0.764491	-0.252242	-1.4137	0.494521	-0.899874	-1.00681	-1.058	-0.879509	-1.21784	-0.152532
3	3699	ITIH3	0.170071	-0.553145	1.19081	0.019059	-0.545167	0.449731	0.543204	-0.130176	0.503295	-0.343186	-0.189845	-0.361656	-0.0127603	-0.462214	1.19172	2.23787	0.390061	-0.819267	0.896269	0.668826	-0.55804	0.860698	-0.252341	0.093702	0.149871	-0.181181	-0.502111	-0.352677	-0.236439	0.366301	-0.03103	0.845815	-0.520132	0.191513	-0.821858	-1.34154	-1.20932	-0.720307	-0.144814	-1.51676	-0.0477834	-0.0743325	-0.0730134	-1.36927	-1.38312	-0.937593	0.313862
3	3700	ITIH4	-0.0963584	-0.502506	1.36911	0.228893	-0.505454	0.395822	0.454567	-0.196727	0.78053	-0.403704	0.027855	-1.06316	0.0915319	-1.13032	0.563972	1.27532	0.032041	-1.31663	0.985658	0.54482	-0.757067	-0.0311126	-0.147729	-0.166153	0.00201627	0.106797	-0.632777	0.328486	-1.20896	0.627715	0.0622516	-0.314434	0.979284	-0.25155	-0.900333	-1.74792	0.573851	-0.477552	-0.00197383	-1.46455	-0.0288494	-0.770329	-0.712459	-0.668001	-0.984899	-1.16648	-0.343775
3	3929	LBP	-0.226271	-0.385836	1.17814	-0.24364	-0.53094	0.514475	0.355221	-0.33168	0.534703	0.0461757	-0.343067	-0.881268	0.156148	-0.132789	0.0745379	0.448435	-0.163276	-0.969508	0.90572	-0.0749299	0.220291	0.56117	-0.168688	-1.11796	-0.903475	-0.107053	-0.528432	-0.402714	-1.61707	-0.388776	0.695594	-0.240848	-1.37552	-1.33435	-1.52765	-1.21094	0.416402	0.859031	-0.305497	-2.16761	0.64596	0	-1.0799	-0.689942	-1.39955	-0.234477	-0.0737497
3	4057	LTF	0.217171	-0.105632	1.32073	0.288689	-0.289007	-0.0175049	0.0819072	0.487715	0.0239239	-0.149242	-1.27236	-0.0542809	-0.031342	0.525645	1.32105	1.34397	0.854954	-0.0107562	0.244635	-0.81454	-0.422156	1.21028	-1.10139	0.928953	0.0291156	1.00373	-1.34839	0.458747	-0.300488	-0.137895	0.201859	2.14841	0.505586	-1.10006	-1.34227	-2.16079	1.15899	-0.775516	-0.290646	-0.561003	-0.73948	0.573908	-1.79456	0.207634	-0.0835857	-0.911594	-0.461196
3	4069	LYZ	0.318708	0.401299	1.41785	0.554579	-0.198973	0.0967444	-0.0896284	0.548839	0.156189	-0.223184	1.30232	0.399677	-0.245691	-0.702169	1.75214	0.971277	1.67634	-0.425266	0.929703	-0.583488	-0.594993	1.76573	-0.560159	1.36532	0.563597	1.02116	-1.65752	0.0179301	-0.89687	-0.152461	0.7075	0.357515	1.31387	0	0.385735	-0.101081	2.31937	1.3699	1.12353	-0.167194	0.776576	1.60114	0.00443436	-0.248151	1.58715	-0.544718	0.179524
3	4317	MMP8	0.204834	-0.0697279	1.53037	0.915994	-0.120705	-0.227124	-0.0643382	0.339675	0.605602	-0.506545	NA	-0.498552	0.0248721	-1.0509	0.840221	1.20617	0.502758	0.0126492	0.566943	-0.749523	-0.606455	2.07388	-0.923214	1.24715	0.484155	0.904119	-0.431251	0.383334	-1.25735	-0.42946	0.912848	1.08911	1.91165	-0.634772	0.242979	NA	1.99391	-0.700859	0.0946761	-0.298825	NA	-0.888907	-0.940716	-0.555472	0.060059	-0.257986	-0.714052
3	4318	MMP9	0.273917	0.123188	1.42133	1.01707	-0.302878	0.0222881	-0.202657	0.484616	0.0205336	-0.259663	0.108335	-0.50128	0.206754	-1.03059	0.901029	1.11191	0.915798	0.150732	0.00325174	-0.576975	-0.49544	1.80119	-0.75578	1.42496	0.317408	0.741999	-0.666998	0.626267	-0.460347	-0.248144	0.66379	1.78832	1.27978	-0.899158	0.13282	-0.0837415	1.60925	-0.403673	-0.122871	0.161781	0.450133	-0.053677	-0.780038	-0.112327	1.73272	-0.57277	0.671997
3	4332	MNDA	0.241202	0.436791	1.31893	0.665399	-0.58538	0.198805	-0.232133	0.508574	-0.393088	-0.250891	-0.233233	0.346881	-0.110972	-1.50784	1.01202	1.77551	1.50625	-0.457197	0.89914	-0.527349	-0.772559	1.97559	-0.726586	1.50117	0.632468	0.457685	-1.25836	-0.160181	0.0418493	-0.424486	0.174001	1.16266	0.515591	0.340604	0.747794	-1.38644	1.76388	1.31423	0.0177162	-0.950032	0.389272	1.70999	1.34964	-0.318274	0.407191	0.375287	-1.57336
3	4353	MPO	0.0888683	0.113426	1.48759	0.906324	-0.224826	-0.0893603	-0.201209	0.678932	0.0662919	-0.240126	-0.755734	0.195027	0.222403	-1.59229	0.529061	0.490019	1.20084	0.661769	0.151394	-0.579704	0.354705	0.526012	-1.48691	0.494302	-0.238848	1.03294	-1.22094	0.338403	-0.675688	-0.539918	0.396368	2.4519	1.20487	-0.263505	0.0889405	-0.815036	1.48869	0.0702047	0.523411	-0.319049	-0.0515894	-0.227543	-0.607077	-0.74015	0.180338	-0.778344	-0.203453
3	4542	MYO1F	-0.295392	1.0874	1.11478	0.423843	-0.557251	0.207614	-0.277839	0.269785	-0.363273	-0.169518	-1.01718	0.659676	-1.26241	-2.26284	-0.142171	2.38063	0.632152	-0.678851	0.0626918	-0.187866	-0.556226	1.57618	-1.58504	0.0911342	1.20688	-1.33762	-1.81659	0.196263	0.0293051	-2.36624	0.135363	-0.255867	0.858306	0.898465	1.55729	0.949658	2.89591	1.78073	0.841185	0.15505	0.839489	2.39223	1.18538	0.833266	2.44013	0.34144	-0.488737
3	4688	NCF2	0.286745	0.711836	1.28341	0.731278	-0.459412	0.205316	-0.412402	0.221105	-0.136101	-0.285382	-0.484077	0.260645	-0.604028	-1.15299	0.724022	1.88699	1.04961	0.0856423	1.98466	0.0380685	-1.02725	2.14649	-0.0382429	1.06086	1.56934	0.190135	-1.61755	0.178749	-0.0226899	-1.08489	1.03514	0.129752	0.917469	1.03244	0.123535	0.457618	1.07342	2.53811	-0.0911219	-0.0764936	1.72209	1.18622	0.73878	0.00187539	0.795907	-0.214393	-1.51387
3	4689	NCF4	0.266475	0.720555	1.18208	0.768498	-0.33101	0.183581	-0.303002	0.121193	0.0133496	-0.252903	-0.459913	0.151243	-0.618605	-1.17655	0.796091	1.6471	1.11442	-0.146183	1.11963	0.0228807	-1.25574	1.80153	0.399301	1.49624	2.03337	0.153268	-1.66072	0.408624	-0.263161	-1.10542	1.54564	-0.140589	-0.0526778	0.884233	0.507295	0.412091	1.0806	2.64496	-0.108398	-0.237222	1.31524	1.10222	0.600568	0.606583	1.05593	0.392005	-0.796028
3	5004	ORM1	0.334682	-0.450823	1.13081	-0.226879	-0.379835	0.383083	0.549176	-0.242829	0.591751	-0.463322	-0.410522	-0.354699	0.350911	0.444635	1.58809	1.10103	0.0919581	0.554904	0.803056	0.914158	-0.396418	0.674229	0.823648	0.00403976	-0.295443	1.70224	-0.914672	-0.109231	-1.08871	0.486691	1.18035	0.212767	-0.537025	-0.782505	-0.492878	-0.909943	0	-1.48241	0.516841	-1.47109	-0.284243	-0.995131	-0.947115	-0.90567	-1.31979	-1.0046	0.248047
3	5005	ORM2	0.131726	-0.480619	1.06067	-0.395367	-0.407665	0.322477	0.508386	-0.371921	0.688863	-0.315137	-0.80427	-0.423176	0.490095	0.895348	1.10396	0.487537	-0.275768	-0.672139	0.452471	0.772062	-0.615619	0.565542	0.0259914	-0.229553	-0.343337	1.46215	-0.585387	-0.0557996	-0.779702	0.417542	0.814901	0.195133	0.629633	-0.636937	-0.44619	-1.15512	0.144163	-2.05747	-0.170138	-1.28427	0.165211	-1.00786	-1.55734	-0.622492	-1.22346	-1.14459	0.0424858
3	5199	CFP	-0.0891518	-0.178564	1.0641	0.0232515	-0.713972	0.430422	0.390224	0.237557	-0.528782	-0.287622	-0.413379	0.265616	0.224725	-1.26547	0.649818	0.893332	0.642254	-1.18677	0.942053	0.112688	-1.07893	0.493701	-0.80764	0.420845	-0.514764	1.16399	-1.34765	-0.534497	-0.773963	-0.584555	0.211965	0.5253	0.355348	-0.14355	-0.583517	-1.6434	1.25287	0.469472	0.648921	-1.94372	-0.0900331	-0.364445	-0.66214	-0.923476	-0.317541	-0.958165	0.434974
3	5273	SERPINB10	0.245366	0.21319	1.27535	0.467358	-0.188154	-0.0344899	-0.14387	0.284649	0.282152	-0.403239	-0.432822	0.47648	-0.279394	-0.742034	2.39322	1.29547	1.11343	-0.468368	0.36302	-0.353156	-0.502922	1.80376	-0.477506	0.814394	0.694694	0.715948	-0.684212	0.997189	-0.988695	-1.553	1.31915	-0.106609	0.851779	-0.514727	0.0383388	0	0.875558	-0.326969	-0.377056	-0.085408	0.184183	-0.474842	-0.727323	-1.11926	NA	0.67102	NA
3	5340	PLG	-0.0434202	-0.349478	1.37203	0.257421	-0.420505	0.375219	0.534913	-0.106099	0.197666	-0.417941	-0.566479	-1.25577	0.103591	-0.0664904	1.11593	0.884593	0.196219	-1.3407	1.21955	0.286972	-0.438734	-0.341927	-0.3309	-0.482188	-0.126765	0.358865	-0.481752	-0.12147	-0.418978	0.366748	0.222789	0.261663	0.519998	-0.632188	-1.14675	-1.84402	0.187092	-0.729218	0.140031	-1.47074	2.65955	-1.49637	-1.22089	-1.162	-0.996191	-1.02016	-0.287336
3	5345	SERPINF2	-0.0743324	-0.368458	1.27192	0.105976	-0.39623	0.249887	0.701609	-0.232265	0.59985	-0.276062	-0.372201	-0.636634	0.477036	0.131859	0.522112	0.0589634	-0.530088	-0.989538	-0.00216205	0.902279	0.0174991	-0.240286	0.0572726	0.257644	-0.423895	0.518863	-0.469807	0.0514237	-1.03216	-0.00695382	0.39588	-0.322419	0.0546529	0.208212	-0.362461	-0.328127	1.26758	-0.69911	0.804244	-0.803789	-0.226718	-1.22298	-0.949215	-0.365086	-0.387151	-0.638629	0.337557
3	5444	PON1	-0.0905235	-0.524485	1.1223	0.0891591	-0.403978	0.386985	0.439126	-0.240021	0.753268	-0.314471	-1.13865	0.27492	0.39584	-0.388077	0.165328	0.659528	0.240836	-0.705322	0.713048	0.45579	-0.00199307	-0.499001	-0.180617	-0.591502	0.0696127	-0.169311	-0.12255	0.283994	-1.67295	0.441006	-0.407329	0.185882	0.93675	1.04896	-1.27303	-1.30543	1.21886	-0.30308	0.432593	-0.464473	0.346088	-1.35537	-0.954228	-1.61977	-0.536025	-1.38179	-0.734668
3	5627	PROS1	-0.125801	-0.491377	1.39558	0.507246	-0.418328	0.513268	0.300618	-0.154603	0.0799545	-0.244542	-0.530417	-0.299703	0.258662	-0.887838	0.43598	0.575997	0.0168588	-1.21342	0.760822	-0.0645274	-0.795914	-0.453969	-0.371783	-0.533962	-0.118591	-0.101769	-0.169833	0.112457	-0.506482	0.0840241	-0.0172841	1.05307	0.959655	-0.537169	-1.13695	-2.00214	0.662752	-0.246192	0.289563	-1.58659	-0.404805	-0.930062	-0.799786	-1.35214	-1.13953	-1.24425	-1.4381
3	5657	PRTN3	0.423984	0.0387729	1.53427	0.833724	-0.187773	-0.0241122	-0.141103	0.526864	0.168616	-0.265972	-0.891108	0.0293275	0.512606	-0.462508	1.83913	1.51012	1.63264	0.202435	0.864724	-0.705483	-0.111826	2.15061	-0.593731	1.35721	0.738377	1.16686	-1.07188	0.525701	-0.788853	-0.458797	0.797587	1.08452	1.80893	-0.745235	-0.0882014	-0.922756	2.36343	-0.290607	0.468432	0.0561778	-0.206706	-0.0275694	0.0760381	-0.486248	0.184639	-1.02305	-0.606658
3	5806	PTX3	-0.00749548	-0.334541	1.18778	1.02558	-0.337438	0.228612	0.028336	0.161691	0.688879	-0.354425	0.178502	-0.241755	0.227173	0.130049	0.311152	1.543	0.537742	-0.580333	NA	-0.850381	-0.887131	1.37427	-0.607802	0.270994	-0.170259	0.104494	-1.31295	0.0268776	-0.155098	-0.0905545	-0.174596	0.209202	-0.349191	-0.84967	-0.70582	0.133786	0.329753	-0.731372	0.0206626	-1.54429	-1.23901	-0.345797	-0.708425	-0.451333	-0.578222	-1.23959	-0.412962
3	5858	PZP	0.0983175	-0.3667	1.15186	0.413376	-0.249358	0.191912	0.114582	-0.0860303	0.747168	-0.385118	0	-0.568125	0.817695	-0.887817	1.00419	1.76319	0.0770969	-0.947698	0.187427	0.939005	-0.615431	-0.65517	-0.296175	-0.188663	-0.0339097	0.0580716	-0.302942	0.836737	-0.495317	0.937456	-0.451163	0.984526	0.457306	-0.749191	-0.797981	-0.884919	0.688219	0.332482	-0.116345	-1.52775	-0.205667	0.161745	-0.837116	-0.883416	0.0947614	-0.543845	-0.765176
3	5873	RAB27A	-0.715758	0.257793	1.03801	-0.242783	0.12496	-0.316638	-0.207745	0.28432	0.282286	-0.239249	-1.32699	0.3554	-0.82772	-0.829686	-1.15656	0.299554	0.0246201	-0.729819	-1.14384	-0.832327	0.575217	-0.0173266	-1.55655	-0.838279	-0.853028	-2.4443	-0.829865	-0.366987	-0.914482	-0.793228	-2.06102	0.520522	0.838128	0.0155995	0.308718	0.0693817	1.56903	-2.15144	0.325553	-0.00484509	1.80754	2.09849	0.659067	0.279592	0.871815	-0.551249	0.18496
3	5880	RAC2	0.00580936	1.0585	1.36292	0.311248	-0.23508	-0.119445	-0.0380808	0.432017	-0.251956	-0.362765	-0.574468	0.357893	-0.726691	-1.4301	0.584396	2.05061	0.352	-0.0623294	0.367592	-0.78008	-0.827299	1.58451	-0.408035	0.956812	1.40043	-0.125224	-1.49203	0.145454	-1.07883	-1.28477	0.778791	0.339176	0.57118	1.03671	1.14811	2.67449	2.82825	0.818825	1.33138	0.359923	2.37977	-1.02701	-0.117969	2.00372	3.27275	0.358078	2.04388
3	6037	RNASE3	0.192204	0.119566	1.06875	0.672129	-0.161212	-0.102416	-0.193632	0.348549	0.134401	-0.358187	-0.326348	-0.349516	0.587324	-1.68146	1.06434	1.04076	1.48124	0.0306737	0.23197	1.09396	0.188437	0.947491	-1.31209	0.688191	-0.129513	0.57395	-0.488595	0.236924	-0.71139	0.139446	-0.0364661	0.959158	0.969372	-0.844094	-0.974785	0.35096	2.13862	0.353131	1.02363	0.141426	-0.409666	0.937557	-0.123814	-0.332786	2.02068	-0.0728614	0.314199
3	6279	S100A8	0.277394	0.0168584	1.16078	0.78508	-0.118003	-0.224158	-0.348427	0.553193	0.430787	-0.0770978	-0.783957	-0.380208	-0.206388	-1.11829	2.10096	0.663055	1.39359	0.204756	0.535974	-0.695991	0.244525	1.35735	-1.01103	1.27525	0.57315	0.874276	-1.31031	0.640819	-0.926092	0.249736	0.621059	1.80043	0.0223797	-1.43846	-0.347973	-0.623675	1.73177	1.26126	-0.0740672	0.231958	1.60036	-0.17534	0.0108518	-0.173568	-0.0145013	-0.630891	0.48439
3	6280	S100A9	-0.00318189	0.186208	1.12534	0.798393	-0.135837	-0.242147	-0.354139	0.582387	0.551066	-0.0820784	-0.645015	-0.484285	-0.38258	-0.759811	1.6921	0.504523	1.3855	-0.00126967	0.505731	-1.25926	0.319696	1.46984	-0.953636	1.40824	0.576551	0.601856	-1.63932	-0.581978	-1.63232	-0.747325	0.110587	0.44219	0.0578227	-1.33115	-0.594702	-0.852994	1.41735	1.20905	0.101998	0.175842	1.56008	-0.353428	-0.202655	-0.0369972	0.129073	-0.542274	0.354227
3	6283	S100A12	0.455428	-0.125962	1.46032	0.82559	-0.201473	-0.122423	-0.245132	0.49708	0.313365	-0.344699	-0.684965	0.100465	0.212071	-0.276303	1.62142	0.744567	1.26714	0.324463	0.589858	-1.04932	-0.330327	2.23105	-0.835276	1.54855	0.749171	0.800917	-0.968118	0.826984	-0.296314	0.196456	0.573086	2.67385	1.01507	-0.686256	0.000784743	-1.08065	1.83121	-0.419015	0.465677	-0.0235912	0.110032	-0.613597	-0.445421	-0.727903	0.0600605	-0.7278	-0.428123
3	7448	VTN	-0.000341099	-0.387697	1.30252	0.423527	-0.329417	0.581027	0.303138	-0.113022	0.516906	-0.275325	-0.432175	-1.40381	-0.26811	-0.172035	0.52196	1.11673	0.316629	-0.914806	1.80983	-0.0260991	-0.602169	-0.165701	-0.231939	-0.523557	-0.0638931	0.745571	-0.513419	0.0811268	-0.764773	0.831826	0.646915	0.00439654	1.14829	-1.08531	-1.23269	-0.97409	-0.0799643	-0.799375	-0.585292	-2.00227	2.92493	-0.662788	-0.951025	-0.91202	-0.671333	-0.834582	0.796643
3	8542	APOL1	-0.0355771	-0.342524	1.25542	0.407669	-0.362576	0.132429	0.234803	-0.102048	0.838067	-0.471779	-0.591007	0.0322541	0.215274	-0.968973	0.371951	1.76577	-0.025642	-1.25821	0.797004	0.0695681	-1.06991	0.280587	-0.00405055	0.737861	0.548865	0.00336773	-0.583573	0.564428	-1.11929	0.0712875	-0.262821	-0.357443	-0.178275	0.0521033	-0.359753	-1.97776	0.746462	-0.153917	-1.05252	-0.459032	0.570839	-0.982892	-0.79661	-1.23578	-0.613929	-0.853809	-0.669173
3	8547	FCN3	-0.432038	-0.507177	1.08519	0.411085	-0.460257	0.295598	0.0964089	-0.211825	0.921974	-0.288345	-2.04602	-0.225979	0.200107	-1.09371	0.00393781	-0.327873	-0.215342	-2.00894	-0.15884	-0.924039	-1.03593	-0.191959	-0.722072	-1.16974	-0.0519779	0.720232	-0.00393781	0.406201	-0.466641	0.621398	0.0207514	-0.834475	-0.198829	-0.283007	-0.87763	-1.72328	1.0781	-0.351689	-0.0259698	-2.31513	0.252358	-1.16794	-1.17075	-0.08912	-0.0735563	-1.05416	-0.581528
3	8875	VNN2	-0.222649	0.0046293	1.30685	0.324197	-0.366258	-0.112823	-0.136933	0.421471	0.288879	-0.259432	NA	-0.996399	0.12361	-0.0354892	0.533211	1.81238	0.981838	-0.369359	0.0359188	-0.786815	-0.710598	1.20484	-0.416259	0.633836	0.140687	0.0503899	-1.33237	-0.766811	-1.89697	-1.53426	-1.09884	-0.248184	0.762756	-0.921783	NA	-0.573831	0.462243	0.261869	-0.355026	-0.258587	-0.223155	0.355243	-0.223089	0.178317	0.296843	-0.34356	1.60147
3	8993	PGLYRP1	0.00965845	-0.154995	1.1576	0.872421	-0.281442	0.026759	-0.196963	0.647471	0.392637	-0.427214	0.547854	-0.949654	0.20977	-0.941055	0.962141	0.840964	0.638117	0.0468844	0.589541	-0.0761012	-0.121442	2.41955	-0.772829	1.49926	0.605641	0.383514	-0.576726	-0.640646	-1.96571	-2.49285	-0.204642	0.210894	-0.358974	-1.07069	-0.272911	-1.0673	1.76776	-0.20337	0.180485	-0.53213	NA	-0.688503	-0.66217	0.646897	-0.475012	-0.420935	NA
3	9535	GMFG	0.556624	0.6703	1.14622	0.166729	-0.514319	0.193957	-0.112912	0.339231	-0.525787	-0.375522	-0.412537	-0.0480822	-0.162864	0.218153	1.0572	2.78215	1.07579	-0.176883	1.72013	-0.162169	-0.524585	1.92544	0.0654152	1.68662	1.73328	1.05604	-1.0294	-0.459394	0.114201	-0.237827	1.57321	0.451829	1.31447	0.373648	1.67259	1.07387	2.73399	1.75585	1.49732	-0.707612	1.3114	0.532303	0.8699	1.6977	4.32536	1.55088	-0.391899
3	11151	CORO1A	0.384244	1.13833	1.13618	0.357938	-0.45585	-0.00852003	-0.181022	0.157008	-0.31136	-0.327295	-0.427405	0.129475	-0.857068	-1.0137	0.367458	2.97797	1.28963	-0.00275376	0.94398	-0.132756	-0.613138	2.19366	0.663247	1.21466	2.0026	0.159648	-1.44316	-0.0111515	1.06091	-1.29628	1.56922	-0.321694	1.02523	1.46575	1.87011	1.91308	3.77118	1.35038	1.69053	-0.00572608	0.636353	1.05177	1.50541	1.387	4.51044	0.333295	2.47526
3	23569	PADI4	0.152606	-0.139988	1.46112	0.988183	-0.186038	-0.14557	-0.151597	0.424435	0.578005	-0.312412	0.860584	-0.63623	0.113935	-0.877089	1.03484	0.715052	1.33553	-0.219765	0.215112	-0.812828	-0.8206	1.54232	-0.820253	1.15709	0.608671	0.601595	-1.23054	0.0215482	-0.550631	-0.118152	-0.105085	1.34222	1.03252	-1.0194	NA	-1.09519	0.408262	-0.426509	0.319406	-0.0289677	-0.186809	-0.252025	-0.346586	-0.121842	-0.055323	-0.445073	NA
3	25801	GCA	0.279722	0.0243915	1.27342	0.414314	-0.16022	-0.139166	-0.157859	0.281851	-0.0282575	-0.142959	-0.854296	-0.495806	0.0372822	-0.37111	0.548525	1.19641	1.56463	-0.136211	0.197751	-0.406654	-0.355583	1.58094	-0.487719	1.45039	0.87294	0.767245	-0.517547	0.592306	-0.589072	-0.659087	1.6379	0.580642	-0.0295651	-0.917728	-0.210737	-0.458882	0.994654	0.619763	-0.493183	-0.192545	0.467676	-1.03756	0.193237	-0.872302	0.825867	0.938692	0.110565
3	51379	CRLF3	0.329027	0.889305	1.07082	0.665487	-0.453759	0.027422	-0.390818	-0.200991	0.49939	-0.269922	0.0697129	0.235772	-1.30407	-0.184028	-0.0559301	3.49407	0.282846	0.402659	1.63674	0.0102239	-0.440013	0.412341	0.504469	0.69301	2.61016	0.40923	-1.31598	0.292687	0.484313	-0.538202	0.334161	-0.795588	-0.240346	1.30452	1.44823	1.49585	3.01286	1.83224	1.97577	0.726572	0.907324	0.235771	1.61758	1.28415	4.29791	-0.341313	2.52368
3	51411	BIN2	0.290605	0.937696	0.997606	0.529636	-0.517446	-0.0420628	-0.372456	-0.0830138	0.236353	-0.349271	-0.639738	0.0272931	-1.07806	-0.685676	0.805784	2.4167	1.21546	0.581623	1.63426	-0.328073	-0.743384	1.63377	0.491049	1.17667	2.39338	0.0268567	-1.63553	-1.23291	0.741222	-1.34289	1.69986	-0.764356	1.22513	1.30451	1.71887	1.93435	2.41992	1.57859	1.25198	0.112461	0.829561	0.876009	0.731803	1.90575	3.88465	0.110716	0.333411
3	56729	RETN	0.300075	-0.0636258	1.46632	0.938228	-0.25465	-0.121719	-0.0463277	0.448248	-0.057181	-0.361961	-0.449349	0.0506487	-0.00390372	-0.910677	1.09835	1.27617	0.968349	0.30214	0.87564	-0.645345	-0.480598	1.92391	-0.542223	1.79021	0.534925	0.891801	-0.734616	0.53046	-0.835112	-0.621723	0.513252	1.06933	1.73868	-0.297421	-0.254765	-0.225988	0.720041	-0.134085	0.6442	-0.0708958	-0.44814	-0.289735	-0.614866	-0.506511	0.198973	-1.60978	-0.374567
3	57180	ACTR3B	0.411572	0.116483	1.01498	0.189723	-0.235469	-0.16419	0.0335061	0.148938	-0.395366	-0.199767	-1.27921	-0.898547	0.617017	0.47091	2.21112	1.91126	1.60273	-0.750201	-0.12517	0.27915	-0.24349	1.58108	0.0285475	1.43069	0.903086	-0.00742699	-1.06542	1.7019	-0.551161	0.168514	1.9882	-0.918995	0.272099	-1.48271	1.53822	0.161364	0.877577	0.282509	0.512951	-1.90203	0.0340029	-0.358278	0.11892	0.773471	1.79657	-0.178682	-0.102212
3	83706	FERMT3	0.017472	1.14614	1.15411	0.691921	-0.423812	0.257635	-0.255007	-0.162153	0.0639177	-0.218458	-0.936799	1.0415	-1.32219	-1.437	0.25215	2.92016	0.25891	-0.186927	0.917018	-0.519863	-0.589585	1.78109	-0.259683	-0.0204019	1.60918	-0.390144	-1.60959	0.264881	0.595019	-1.48097	0.800755	-1.30313	1.5323	1.1686	1.76838	1.51454	2.75047	1.32929	0.662	0.194421	1.45644	1.24935	1.11482	1.01036	2.93103	0.53684	2.36782
3	201294	UNC13D	-0.0124888	0.371352	1.2349	0.991865	-0.272042	-0.0744907	-0.251426	0.0349585	0.447205	-0.364388	-0.243341	0.0542624	-0.35836	-1.06041	0.415081	2.69154	0.769694	-0.451146	0.674722	-0.703966	-0.619552	1.97884	-0.830836	0.545355	0.901094	-0.0359759	-1.58025	-0.212538	-0.0320363	-1.79558	0.182092	-0.563438	-0.120087	-0.369909	0.366766	0	1.28397	0.258657	0.589385	-0.389273	0.760535	-0.119054	0.245918	1.35029	2.54737	-0.112161	-0.47949
3	653361	NCF1	0.0602833	0.98721	1.24145	0.854638	-0.296183	0.165412	-0.430822	0.202968	-0.239303	-0.320292	-0.41504	0.113283	-0.606182	-1.26072	0.163189	1.4626	0.794901	-0.243289	1.30142	-0.269674	-0.887441	1.8447	-0.279041	0.887785	1.66924	0.211328	-1.66841	-0.597017	-0.0521711	-1.53398	0.735154	-0.0444041	0.177707	0.918917	1.13096	1.06448	1.36822	2.55728	0.71752	0.00985928	2.2422	1.05376	0.652915	0.714079	2.54969	-0.262101	3.11729
3	653781	POTEJ	0.687572	0.0152162	1.23868	0.453017	-0.412614	0.181674	0.355512	0.0668525	0.39314	-0.313507	0.916453	-0.257344	-0.0781908	0.258127	2.35612	1.57912	1.10215	0.42668	1.46355	0.715861	-0.138034	1.9141	0.419696	1.349	0.893663	1.30357	-0.401477	1.93377	-0.94808	0.0549503	0.876636	-0.613714	0.937339	-0.227634	-0.0228515	-0.41203	0.548412	0	0.585843	-0.988458	0.134634	-0.760347	-0.305549	-0.147734	2.14006	-1.11925	0.16791
4	332	BIRC5	-0.0761663	-0.153596	-0.287451	1.57591	-0.241095	0.159605	-0.344135	-0.184647	-0.339023	-0.0949813	-0.720278	-0.580413	NA	NA	NA	0.149798	0.111475	0.470537	NA	NA	NA	0.431073	0.39795	NA	-0.374828	-0.570811	NA	NA	NA	NA	NA	NA	0.267398	0.759368	NA	0.131453	0	-0.0679448	-0.233993	0.966246	NA	-0.883887	-0.269773	-0.685006	-0.384893	0.0376559	NA
4	891	CCNB1	0.0408028	0.213229	0.34256	1.63068	0.0986263	0.021783	-0.508439	-0.145095	0.600511	-0.0901148	-0.462509	0.526684	-0.60438	-0.601327	-0.381941	0.595553	1.07662	0.00322437	0.908499	-1.31613	-1.96995	1.06885	0.728321	-0.780756	1.11972	0.0566977	0.726475	NA	NA	NA	NA	NA	0.663376	0.950746	0.487787	-1.15103	0.0178023	0.730543	0.109545	1.78137	1.31484	-0.172666	0.0232967	-0.580929	-1.14509	-0.465635	1.15476
4	991	CDC20	0.0727294	0.0750402	0.132535	1.50652	0.102885	0.0127036	-0.63258	-0.140175	NA	0.150797	-0.429888	-0.43914	-0.777615	NA	-0.629321	0.00146175	0.677131	0.181469	2.06406	NA	NA	0.349295	0.167482	-0.831684	0.235085	0.229589	0.220286	NA	NA	NA	NA	NA	-1.23719	0	0.844893	-0.263933	-0.313339	0.300764	-0.183355	0.678821	1.31444	-0.206633	-0.19261	-1.01525	0.75232	-0.515944	NA
4	1051	CEBPB	0.2165	0.457831	0.59189	1.50452	-0.202639	-0.156988	-0.249895	-0.0280766	0.255627	0.128835	-0.842238	-0.385521	-0.422436	0.353505	0.718097	0.673103	-0.457395	-0.879982	2.05272	-0.542734	-0.965761	2.32682	-0.0933395	1.04076	-0.197824	0.615968	-0.68359	1.66793	-0.699138	-0.349345	0.600509	1.23289	-0.279319	0.12691	-0.38705	-1.47643	0.301336	1.74199	-0.990502	0.540038	1.21859	0.0885696	-0.869823	-0.281641	-1.08076	0.991184	-2.03859
4	1063	CENPF	0.114363	0.127749	0.365532	1.51589	0.169279	0.172237	-0.566938	-0.0257948	0.531966	0.0738395	0	-0.290383	-1.44516	-0.482054	0.447306	0.401442	1.14309	0.504159	0.625023	-0.551002	-1.33492	1.20677	0.442699	-0.157942	0.928337	-0.0485192	0.555317	NA	NA	NA	NA	NA	0.851977	0.852628	1.01554	-0.74698	-0.880766	-0.497768	0.320363	1.36006	0.344935	-0.275621	-0.373808	-0.280153	-0.141537	-1.11932	0.621602
4	1503	CTPS1	0.27298	0.367911	0.109135	1.37609	0.0290614	-0.212235	-0.0744771	-0.298394	-0.141453	-0.0882102	-0.711652	1.1475	1.13471	-0.398779	0.0128327	1.21552	0.273378	1.42566	1.27135	0.351764	-0.549576	0.353637	-0.298501	-0.515325	0.326222	0.375276	0.92395	1.23859	-0.311995	-1.04304	-0.282954	0.066986	0.119535	1.06684	2.13816	-0.146019	0	0.77455	-0.575751	-0.139895	1.00613	-0.957858	-0.657293	-0.215753	0.43455	0.502752	0.840174
4	1788	DNMT3A	-0.209631	0.204551	-0.0675346	1.4027	0.0421334	0.213959	-0.214025	-0.0886676	-0.196217	0.115037	-0.31766	-0.253403	-1.40526	-0.247214	-1.41222	0.969449	0.362731	0.151833	0.54211	0.877679	-1.80109	2.29452	-0.820917	-0.408046	-0.182593	0.22646	0.823258	-1.82158	-0.194692	-3.06446	1.41774	-0.348529	0.402727	1.4387	0.297235	-0.24462	1.59377	0.162435	-1.33737	-0.144312	0.364943	-0.107406	1.67465	-0.167666	1.04886	-0.72993	-1.64538
4	1824	DSC2	-0.672776	-0.337781	-0.110974	1.40295	0.250052	-0.480018	-0.159282	0.367612	0.0593667	0.331765	-0.883814	-0.313986	-2.08004	-0.0828038	0.551069	-1.57741	-0.374441	-0.957157	-0.826424	-1.10294	-0.337499	-1.23872	-0.526619	-0.583415	-1.4733	-0.549308	-0.16774	-0.829695	0.739109	-0.704108	-0.795359	-0.686462	-0.0362774	-0.057322	-1.6617	-1.30841	-0.274869	-0.646203	-2.13369	-0.24813	-0.435498	-0.363568	-1.12854	0.389065	-1.10129	-1.26718	-2.05897
4	1825	DSC3	0.0375722	-0.36291	0.680845	1.3832	0.301111	-0.39061	0.0442361	0.0698206	0.132435	-0.103697	-0.0219042	-0.538628	NA	NA	NA	NA	NA	NA	NA	NA	NA	NA	NA	NA	NA	NA	NA	-0.159667	1.21796	-0.267939	0.489225	-0.456043	-0.293579	-0.465334	-0.38247	-0.169975	-1.07821	-1.09462	-1.00728	-0.681688	-0.537633	-0.0237484	-0.142321	-0.739842	-1.52108	-1.4686	-1.16549
4	1894	ECT2	-0.0605315	0.109258	0.346713	1.26149	0.122339	0.0314874	-0.686465	-0.15575	0.270437	0.11939	-0.552626	-0.86085	-0.642593	-0.102631	-0.504755	0.799866	0.668507	0.00623964	0.872852	-0.88185	-1.98422	0.862277	0.047535	-0.235442	0.509456	-0.00623964	0.975435	NA	NA	NA	NA	NA	-0.405465	1.40081	1.03298	-0.608413	0.643719	-0.429013	-0.292056	1.09284	1.13635	0.087615	0.535843	-0.0847366	-0.407248	-0.394554	-0.299983
4	2146	EZH2	0.17294	0.102095	-0.0840971	1.33071	0.0163997	-0.0945066	-0.647399	-0.142621	-0.50359	0.230239	-0.881033	-0.921551	-2.47344	-0.0151619	-0.091449	0.399097	0.815174	0.28952	1.62384	0.902814	-0.739971	-0.128431	0.403056	0.149502	1.25358	0.514241	0.500765	-0.125845	-0.173681	0.491465	0.844043	1.16814	0.893603	0.828185	0.889297	-0.229681	0.13064	0.290206	-0.0538438	1.02609	0.703272	-0.249822	1.35796	-0.808925	-0.219086	1.19969	1.28309
4	2296	FOXC1	0.538192	-0.202912	0.13572	1.45567	-0.232665	0.0225458	0.327629	0.163867	0.26596	-0.417513	-0.627178	-0.492922	1.90898	0.0613833	-0.189564	0.846986	0.922631	1.85338	0.298464	1.90368	-0.0569244	1.60642	0.389984	-0.0320803	-0.323791	0.570003	3.2376	-0.824363	1.1258	-0.553551	0.469592	-0.254306	-0.190675	-1.03583	-1.67711	0.0563276	-0.232511	0.0628673	-0.195385	-0.383837	-1.01676	0.056294	-0.254312	-0.369937	NA	3.06926	NA
4	2618	GART	0.351111	0.279743	-0.236273	1.31586	0.220685	-0.0440476	-0.371455	0.0133431	-0.364688	0.129188	-0.924317	-1.0315	-0.00144351	0.529286	0.82202	0.404664	1.98043	0.227759	1.38256	0.63909	-0.30701	-0.497793	0.957529	0.0875446	-0.179632	0.582827	0.82865	1.69883	-0.484347	0.580248	0.324815	0.10425	-1.12347	-0.0323156	0.117641	0.123413	-0.366612	0.0244448	0.574146	0.211256	1.92107	-2.80655	-1.63064	-0.437827	1.23015	-1.21904	0.887871
4	2956	MSH6	0.19951	-0.0359795	-0.0925354	1.45264	0.0328694	-0.0084056	-0.102596	-0.248366	-0.000217278	0.149833	-0.162013	1.39357	-0.663764	-0.321603	-0.715868	2.03849	0.500537	0.3047	-0.94523	0.59088	-0.33902	1.45127	0.198823	-1.24869	1.20619	-0.470807	0.425417	0.457423	-0.298432	0.699296	0.243076	0.0449835	0.158692	0.33572	0.164118	0.19679	-0.644941	-0.0917775	-1.41711	0.731612	0.693547	-0.650987	-0.105461	-0.736148	-0.680804	-0.190633	0.928349
4	3619	INCENP	-0.227325	0.18085	-0.147576	1.51283	0.126159	-0.00674632	-0.556801	-0.116387	0.598717	0.0696101	-0.592582	-1.25023	-0.790306	-0.774941	-0.255768	-1.15267	-0.00595866	-0.351082	0.721256	-0.0157024	-0.240281	0.737511	0.175482	-0.0575699	0.61514	0.218229	-0.84505	NA	NA	NA	NA	NA	0.579464	0.21365	0.110837	-0.16778	-0.521378	0.526271	-0.188833	1.4198	1.10762	-0.270872	0.167147	-0.313968	0.82439	-1.20291	1.7695
4	3832	KIF11	-0.206301	0.140864	0.381987	1.35531	0.0877544	-0.0136107	-0.56367	-0.0574492	-0.227232	-0.0351955	-0.808224	-0.301264	-0.964938	-0.18148	-0.474351	0.134708	0.635536	0.0902431	2.28489	0.39678	-1.0195	1.09534	0.83871	-0.414266	0.806305	0.00707168	0.637372	-0.948577	0.256351	-3.10949	-0.363434	-3.13642	0.578639	1.13543	0.78415	-0.520264	-0.210073	-0.0923336	0	1.31443	0.432528	-0.140268	0.997294	-0.34929	0.084575	-0.921947	0.375222
4	3833	KIFC1	0.11803	-0.079885	0.111016	1.38571	0.312261	0.04074	-0.453245	-0.00733992	-0.155942	-0.183324	-0.729448	-0.973301	-0.0695165	0.0625433	0.348138	0.810833	0.656699	-1.22021	-0.469071	-0.412432	0.0791631	0.711967	0.32161	-0.293278	1.01888	-0.0270608	0.495045	0.977002	-0.557316	1.63551	0.205799	0.0251059	0.686825	1.33031	0.0230703	0	-0.55331	-0.216603	0.109958	0.903316	1.68996	-0.743306	0.430678	-0.398431	-0.886961	-0.862515	0.943592
4	3835	KIF22	-0.112104	0.0994039	0.171988	1.29456	0.174073	-0.0819684	-0.466581	-0.119229	0.942276	-0.190643	-0.654409	-0.0329432	-0.486569	-2.06404	0.183249	0.306422	0.272367	-0.914058	NA	NA	NA	0.211181	0.304421	-0.0481765	1.17793	-0.305646	0.480826	NA	NA	NA	NA	NA	0.257651	0.766239	0.877016	-1.07514	-0.518309	0.344199	-0.16612	1.3201	0.771811	-0.863445	0.617072	-0.288968	-0.535722	-0.12928	0.651163
4	3838	KPNA2	0.0587289	0.466678	0.307178	1.49916	0.228947	0.0835029	-0.668496	-0.22134	0.685451	-0.0627337	0.385451	0.312882	-0.822274	-1.10546	-0.504569	0.739126	0.329975	-0.345553	1.24971	-0.159373	-1.52145	0.685543	0.605684	-0.195901	0.964215	-0.103266	0.280886	1.08233	-0.498954	0.5773	-0.0277373	-0.636529	-0.390071	1.21844	0.829604	-0.343255	-0.632504	0.519128	0.0210849	1.06026	0.169496	-0.987336	0.0213513	0.0697968	0.0916872	-0.630385	0.418786
4	4288	MKI67	-0.251026	0.300421	0.310349	1.56109	0.177155	-0.0150597	-0.531841	-0.104834	0.540837	0.0892894	-0.998614	-0.481462	-1.30309	-1.22231	-1.07178	0.751423	0.521181	-0.56898	1.56995	0.272545	-1.59906	1.3496	-0.466341	-0.511665	1.29768	-0.873221	-0.0566477	-0.73321	-0.995488	-1.37029	2.39264	-1.42544	0.687372	1.48631	1.00095	-0.313018	0.225278	-0.346577	-0.190507	0.798788	0.191229	0.508747	0.496752	-0.371279	0.160938	-0.987628	1.56572
4	4436	MSH2	0.165708	-0.0647009	-0.308126	1.29358	0.221425	-0.0902499	-0.179016	-0.330772	-0.32193	0.158899	-0.406782	1.71131	-0.644016	-0.335898	-1.01391	2.15053	0.143624	0.123262	-1.09103	0.556536	-0.0870763	1.05175	0.563274	-1.41892	0.824298	-0.814747	0.44384	0.306662	1.15971	0.894687	-0.0270179	-0.44452	-0.0314055	0.363787	-0.239393	-0.359443	-0.341347	-0.319451	-0.850034	0.862871	0.180807	-0.12451	-0.280538	-1.31288	-0.0175258	-0.890118	0.663601
4	4781	NFIB	0.0815225	-0.608431	0.0933716	1.28906	-0.247732	-0.208755	0.446709	0.0513449	-0.130358	-0.177665	-0.464785	-0.249076	-1.20311	1.11997	0.172952	0.000226099	0.827218	1.65352	-1.15885	-0.481951	0.873246	-1.03289	-0.76392	-0.908992	0.141355	0.27338	0.29948	-0.727119	0.533665	1.00882	0.444273	1.43608	-1.38179	-0.767689	-0.72661	-0.26896	-1.10289	-0.169058	-0.796347	0.174556	-0.632999	-0.510349	-0.570994	0.103621	-0.789982	1.41092	-1.29608
4	4839	NOP2	-0.148353	0.824863	0.0623774	1.50412	0.192694	0.11448	-0.540106	-0.0392813	-0.0653794	0.134496	-0.617651	0.165035	-0.557073	-1.75304	-0.617716	-0.176675	1.67865	-0.302978	-0.204569	0.611292	-0.553626	1.40175	-0.849661	0.0350907	0.485356	-2.44191	0.373796	-0.159995	-0.0337508	0.98447	-1.09477	0.364219	0.302938	0.20135	0.425587	-0.0871878	0.56507	0.672594	-0.785831	-0.12096	-0.0602775	0.444027	0.802958	-0.133576	0.124487	-0.571004	2.45771
4	5317	PKP1	0.266352	-0.331769	0.706263	1.50491	-0.0331161	0.106605	-0.225033	0.15949	NA	0.312693	-0.196692	-0.161038	NA	NA	2.68215	-0.99635	0.466651	NA	-0.622523	-0.0683913	1.12252	0.0235461	0.0669066	1.4175	-0.0532334	0.297091	-0.249205	NA	NA	NA	NA	NA	-0.415219	-0.860796	-0.766463	-0.394278	-1.0961	-0.702116	-0.487889	-0.842051	-0.671568	-0.292934	-0.0272856	1.11224	-0.0916337	NA	0.178595
4	5321	PLA2G4A	0.271943	0.0356469	0.487205	1.53852	-0.0458245	-0.0627312	0.0282637	-0.348057	0.493307	0.372981	-0.7404	-0.159176	-0.17137	-0.419853	2.80412	-0.110277	-0.240567	1.83709	0.614013	0.900045	2.07316	-0.609853	0.110492	-0.728739	1.85404	0.088971	0.103315	0.490653	-0.560879	-0.532829	0.318673	-0.937887	-0.113113	-0.308496	-0.0744954	-0.0563628	0.37672	0.803475	-0.435003	-0.301664	-0.516708	0.200369	0	0.135415	0.480026	-0.237114	-0.974273
4	5424	POLD1	0.271296	0.200592	-0.060997	1.41256	0.257263	-0.0400072	-0.366383	0.0302094	0.196883	0.0589216	-0.478586	0.378631	-1.28757	0.403339	-0.385887	0.72991	-0.48172	-0.0913716	0.699834	0.871412	-0.651267	0.746915	1.47009	-0.331883	1.49279	-0.101294	1.42756	0.0220968	0.645451	0.378579	1.10367	-0.592191	-0.235292	1.23293	0.368308	0.175032	-0.309109	-0.0255671	-0.337212	0.895832	-0.361457	-0.676935	-0.237023	-0.671724	-0.183738	-1.37534	1.59011
4	5771	PTPN2	-0.202653	0.624866	0.803473	1.36608	0.00992587	-0.177489	-0.318077	0.0541126	0.151178	0.00616141	-1.53021	0.267661	-1.17119	-0.593943	-0.532683	0.990078	-0.0934917	-0.577385	0.499601	-0.297903	-1.17378	1.54909	0.484151	0.327278	0.715114	-0.158304	-1.09153	-0.0755499	-1.11746	-0.346175	-0.0362522	-0.495483	-0.823807	1.70453	1.34635	0.398401	1.08896	1.57358	-0.207233	0.487154	1.70695	0.450696	-0.148279	-0.313556	0.884492	-0.0604771	-0.520404
4	6513	SLC2A1	-0.542015	-0.411364	0.550072	1.32308	-0.0321639	0.077744	-0.335179	0.0904605	0.914354	-0.0045194	-1.90292	-0.474777	0.560006	-0.840332	-1.54595	0.810267	-0.287796	-0.659323	-0.98293	-1.0681	-0.703971	-0.466631	-0.839957	-1.06957	-0.996999	-1.11974	0.214509	1.04571	-1.1002	-0.666412	-1.39413	1.56493	1.21612	-0.236285	0.246673	-0.450535	-0.530597	-1.19331	0.224943	-0.365816	0.87957	-0.302667	-0.434174	-0.00407217	-0.411901	-0.0959446	-0.986292
4	7272	TTK	0.369986	-0.0881607	0.176778	1.63751	0.0447855	0.149282	-0.529822	-0.048296	NA	-0.0159275	0.152139	-0.470293	NA	1.07651	NA	1.02394	1.09525	0.251651	0.77203	0.53489	-0.0278545	0.13752	0.517136	0.303835	0.611006	-0.322004	-0.10597	NA	NA	NA	NA	NA	-0.427453	-0.0672821	0.350154	-0.711475	0.758446	0.210346	-0.194812	0.616082	1.56226	-0.714213	-0.0194409	-0.00692867	-1.06527	-0.64431	-0.0619197
4	7371	UCK2	-0.15022	-0.123988	0.246638	1.35445	0.0121893	-0.0680027	-0.467066	-0.244076	0.85575	-0.0118813	-0.753714	-0.127923	-0.821841	0.241307	2.3682	0.0633641	0.0899365	0.395365	0.88795	0.049531	1.79571	-0.617305	-0.179534	-0.780087	-0.163748	0.260374	0.0149562	-1.77687	-1.36573	-0.758379	-0.985393	-1.14101	0.200847	1.24507	-0.479078	0.455522	-1.0696	0.203846	0.0910941	0.691723	1.36948	-1.2001	-1.12712	-0.11814	-0.580091	-0.43746	0.0972434
4	7913	DEK	0.228717	0.087891	-0.65525	1.37506	0.189315	0.19959	-0.0255097	-0.1305	-0.312494	0.190687	-0.13221	-1.33944	-1.67734	1.5576	-0.18253	-0.426883	0.141661	-0.221415	0.973596	-0.0292673	0.540613	0.56711	1.23952	-0.668208	0.515482	0.447478	0.210359	-0.52657	1.35125	0.589129	1.83494	0.26691	0.137367	0.576184	0.0276397	0.149348	-0.382636	0.29643	0.359826	0.438641	1.26816	0.0154152	-0.0204625	-0.486478	-0.11819	0.393172	0.929846
4	8559	PRPF18	0.533882	-0.0351948	0.0754333	1.28362	-0.00788071	-0.0781311	-0.20431	-0.0450577	0.0399245	-0.044079	0.136523	0.0939612	-0.59053	1.62775	-1.01563	0.48616	0.737274	1.01512	1.39746	1.85714	1.89606	2.2034	0.857214	-0.116669	1.47961	0.77729	0.841713	0.0264661	0.791048	-2.23989	0.0748094	-0.590878	-0.225667	-0.559108	0.467578	-0.40292	-0.00809324	1.08702	-0.137057	-0.0345152	-1.01998	-1.29351	-0.120636	-0.999724	-0.208892	-0.158426	2.00669
4	8761	PABPC4	0.645577	0.845387	-0.0627648	1.39309	0.187729	-0.0273442	-0.61704	0.0850323	-0.581759	0.133539	-0.283131	-0.0851216	-0.499226	0.822606	0.177234	0.801696	2.25809	0.0380303	1.49704	0.786029	0.27932	-0.0441068	1.65867	1.03782	1.18401	1.13153	0.972622	0.409496	1.37652	0.126616	0.406292	0.150658	0.50905	1.018	-0.12599	2.00603	0.277565	0.783168	0	1.07145	1.75484	0.0435916	1.14098	-0.268191	-0.677576	1.41755	0.207644
4	8886	DDX18	-0.0443274	0.448827	0.0250913	1.59699	0.230413	-0.186518	-0.264991	0.000354214	-0.0599595	0.05582	-0.470117	-0.319765	-0.96202	-1.35356	-0.920887	1.55129	2.03248	-0.503178	-0.183263	1.72137	-0.654917	2.24289	-1.17336	-0.639773	0.969335	-1.9927	-0.450069	-0.81582	0.386466	0.691224	-0.29598	0.165155	0	0.541074	-0.204714	0.604484	0.520292	0.612535	0.0147653	0.567667	1.07154	-0.0434759	0.625359	-0.325184	0.571235	-1.09655	1.10912
4	9133	CCNB2	0.0772027	0.153806	0.566324	1.2553	0.000827775	-0.3023	-0.474654	-0.48203	0.933443	-0.138109	-1.19746	-0.0877677	-0.639567	-0.515973	-0.51459	0.154803	1.15066	NA	1.76652	NA	NA	0.306981	-0.269698	-0.134	NA	0.0391875	0.944534	NA	NA	NA	NA	NA	0.17324	1.01161	0.568433	-0.570852	NA	NA	-0.404559	0.534589	0.748243	-0.512317	0.306181	-0.604709	NA	NA	NA
4	9181	ARHGEF2	0.0856042	0.415244	0.465972	1.42523	-0.31408	0.191037	-0.0627515	-0.0726991	-0.00578095	0.0677131	-0.477766	-0.290145	-0.52935	1.18597	0.359115	0.519465	0.544398	0.794934	-0.012936	-0.232858	-0.322916	0.450252	0.223725	-0.256735	1.51587	-0.903622	0.161082	0.552601	-0.594759	-2.11964	1.01688	0.299732	-0.24431	-0.437969	-0.794267	-0.760763	0.14837	1.65932	0.364426	0.450841	-0.235593	0.828106	-0.0491843	0.317899	0.736727	-0.75182	1.49828
4	9212	AURKB	-0.0656747	-0.00809638	0.208904	1.30724	0.127845	-0.163518	-0.813872	-0.166115	0.267777	0.0408863	-0.48374	-0.699368	-0.617199	-0.574402	-0.446134	0.473633	0.450115	NA	NA	NA	NA	0.793185	0.55632	-0.647799	0.673915	-0.1961	-0.136197	NA	NA	NA	NA	NA	0.511117	0.354835	-0.0274695	-0.25888	-0.249888	0.117724	-0.0583543	1.42802	1.21181	-0.235852	0.266125	-0.255074	-0.388837	-0.512917	-0.118036
4	9277	WDR46	-0.211953	0.42981	-0.190646	1.41092	0.0932145	0.0786813	-0.258511	-0.129617	-0.0310812	0.340966	-0.62566	-0.0372305	-0.891044	-0.956282	-1.41314	0.461464	1.4089	-0.867625	-0.164197	1.89842	-0.425845	1.22896	-0.197266	-1.23737	0.129375	-1.23274	1.09289	0.194678	-1.84123	-0.518727	-0.617111	-0.0521908	-0.79392	-0.327133	0.75043	1.28067	-0.315694	0.207991	-1.28427	0.706928	0.251473	-0.342143	0.721872	-0.541741	0.79665	-0.415957	1.50322
4	9319	TRIP13	0.185529	0.497331	0.470556	1.48623	0.213147	0.0940734	-0.499743	-0.183429	0.213173	-0.180517	-1.08036	0.492009	0.0663994	-0.788115	-0.295165	1.02824	0.645848	1.27723	0.937058	0.0573384	-0.999627	0.862007	1.08337	-0.541637	0.895476	-1.11073	0.624662	NA	NA	NA	NA	NA	0.00458795	1.08354	0.316605	0.30685	0	1.02903	0.985121	0.977634	2.44264	-0.580944	-0.376605	0.0269027	-0.606376	-1.41605	0.266296
4	9787	DLGAP5	-0.0949838	0.354278	0.175747	1.305	0.0866273	0.0325372	-0.605208	-0.0768085	NA	-0.420045	-0.505591	-2.28884	-1.06146	-0.65821	-1.29398	1.37703	1.10038	0.366207	1.22494	-0.265644	-1.75616	0.622846	0.44278	-0.0101102	0.721823	0.188111	0.181158	NA	NA	NA	NA	NA	0.608227	2.16454	0	0.155211	0.201842	0.671934	0.498479	0.998604	1.80809	-0.519519	-0.935987	-0.465284	0.571874	-0.915046	0.44611
4	9918	NCAPD2	-0.240358	0.387794	0.285006	1.32254	0.156913	-0.278585	-0.660288	-0.0914706	0.381244	-0.100482	-0.875003	-0.807715	-0.911407	-1.60214	-0.894416	0.607179	0.27518	-0.209534	0.278902	0.76862	-1.38999	0.218122	0.398932	-0.637411	0.631571	-0.613938	0.67696	NA	NA	NA	NA	NA	0.527381	1.42997	0.753291	-0.643726	0.588649	0.544927	0.227394	1.41027	2.00106	-0.549036	0.205781	-0.180092	1.84017	-0.388712	1.12815
4	9928	KIF14	0.195729	-0.197787	0.269626	1.51053	-0.218862	-0.0697199	-0.337427	0.0868783	NA	0.0175645	-0.700493	-1.45692	-0.272199	0.778776	1.45519	-0.0571735	1.04241	0.0385744	-0.480743	0.52185	0.459105	0.693725	-0.278411	0.766223	1.55238	-0.356691	-0.378217	NA	NA	NA	NA	NA	-0.0114629	0.978298	1.12172	-0.792037	-0.776411	-0.783721	-0.282437	0.943881	0.969176	-0.717972	-0.394692	-0.470434	-0.996188	-1.36582	0
4	9933	PUM3	-0.0223015	0.50784	-0.343259	1.58831	0.227898	-0.030559	-0.280664	-0.120607	-0.220862	0.19931	-0.814261	0.247824	0.0402901	-0.678457	-0.442919	0.687163	0.574242	-0.391827	0.134748	0.74593	-0.779743	1.68691	0.017455	0.090823	-0.229355	-2.34812	1.55409	-0.710768	0.326013	-0.00244892	-0.74569	0.547469	0.43781	-0.0176169	0	-0.339322	-0.0930563	1.37687	-0.867355	0.384735	0.213996	-0.500709	0.641329	-0.441566	-0.0580539	1.15139	2.01824
4	9972	NUP153	0.810579	0.359065	-0.544531	1.51658	-0.0132698	0.142164	-0.0732028	0.046463	-0.572536	0.201726	0.984963	-0.722035	-0.722592	0.449095	0.0424343	1.79493	2.11873	-0.936102	1.74772	0.27838	4.76709	1.4667	1.00399	0.271115	0.732978	0.223544	0.719845	-1.07865	1.85327	0.33503	1.4618	1.04051	0.0413994	0.974236	-0.660247	-0.0936404	0.713226	1.06708	-0.210506	0.349401	0.581933	0.459588	1.9964	-0.457966	0.26935	0.374348	0.784581
4	10153	CEBPZ	-0.0553213	0.535019	-0.222715	1.39244	0.239875	-0.0617528	-0.361803	-0.131596	-0.225211	0.140119	-0.751477	0.23907	-0.994084	-0.938349	-0.785193	0.27006	0.893229	-0.242586	-0.387413	1.44829	-0.617144	0.884261	0.422459	-1.27364	0.215126	-1.5958	0.361633	-0.145424	1.84481	0.0148605	-0.314587	0.234833	0.220152	-0.035769	0.426189	0.973494	0	0.478992	-0.587033	0.881718	0.0937981	-0.237232	0.555022	-0.814861	0.225901	-1.29363	1.96436
4	10403	NDC80	0.277645	0.223644	0.0587574	1.32995	0.190226	0.0405089	-0.698424	-0.165489	0.564389	-0.0206644	-0.630371	-0.407966	-0.741254	-0.123563	0.0696277	0.838718	0.602673	0.342365	1.91236	0.350573	-1.41338	0.783777	0.952487	-0.336714	1.27955	0.333544	0.907542	NA	NA	NA	NA	NA	0.750614	1.69757	0.446304	-0.315134	-0.138656	0.425597	0.320917	1.63766	1.34996	-0.342927	-0.496584	-0.360582	-0.285904	-0.887895	1.23912
4	10607	TBL3	0.110904	0.236035	0.255436	1.43108	0.272813	-0.0255488	-0.320821	-0.193643	0.161746	0.206073	-0.467078	-0.0541323	-0.808865	-0.430516	-1.23939	1.46734	1.46811	-0.237028	0.179914	0.947529	-0.331956	0.0332636	0.97153	-0.922965	0.101261	-1.06708	1.29153	-0.362869	1.60242	-0.16762	0.383549	0.0829387	-0.673624	0.701448	0.689944	0.999131	-0.301459	-0.283459	-0.690546	1.06262	0.592154	-0.435631	1.03028	-0.207527	-0.173901	-0.581404	1.49497
4	10643	IGF2BP3	0.295738	0.424891	0.208709	1.47012	0.164	0.415453	-0.311024	-0.102018	0.239452	-0.0265136	-0.225065	-0.193658	-0.595368	-0.45418	-0.332253	1.93234	0.34301	-0.581184	1.92835	-1.03008	-0.696515	1.96717	-0.0300293	0.942091	0.618966	0.870642	1.19671	0.542941	0.12458	0.65676	-0.208798	-0.270193	0.0270312	-0.774395	-0.417631	0.328966	-0.114439	-0.0118326	0.123873	-0.428184	-0.978983	-0.91295	-0.211013	0.423284	-0.42634	-0.314318	0.864933
4	10644	IGF2BP2	-0.0359946	0.108697	0.110361	1.60413	-0.00644028	0.263804	-0.117985	-0.119462	0.567348	-0.0259713	0.356879	-0.373701	-0.981402	-0.00383782	-0.0505289	2.3627	-0.400446	-0.978481	1.60093	-1.2838	-0.070778	2.05824	-0.646662	0.737028	-0.338046	0.473838	-1.54414	-0.0416886	-0.584679	-0.478851	-0.00945378	-0.594996	-0.269842	-0.669859	-0.302633	-0.7797	-0.372044	0	-0.910115	-0.520485	-0.523011	0.231633	-0.301543	-0.19771	-0.648945	0.149498	-1.59193
4	11004	KIF2C	-0.0515247	0.658421	0.423456	1.51191	-0.0137017	0.0434658	-0.456061	-0.214292	0.274083	0.191873	-0.556288	-0.371915	-0.927025	-1.16497	-0.548272	-0.0154724	0.775317	0.0524362	1.28746	-0.408349	-0.841029	-0.242374	0.723837	-0.369901	0.746711	-0.214573	0.761241	1.01977	-0.119372	-0.60983	0.376135	-0.48708	0.678389	0.417227	0.766466	-0.78491	-0.0387035	0.151968	-0.0926323	0.783487	1.02278	-0.358727	0.286914	-0.831398	-0.471543	-0.613608	1.13827
4	22950	SLC4A1AP	0.932356	0.19801	0.0830962	1.38823	0.158798	-0.0303483	-0.274756	-0.072304	-0.0914111	0.232529	0.959482	0.496699	-0.790278	1.06742	-0.156986	1.34917	1.87743	1.61334	1.23446	0.0804213	-1.12243	1.90375	0.744307	0.511093	1.69977	0.400346	-0.223293	-0.138138	2.39409	3.41609	1.80641	1.38867	-0.803622	0.601992	0.444423	-0.415106	0.882511	-0.0847177	-1.2193	0.975554	1.27601	-0.184795	0.896548	-0.456443	0.514466	0.450876	-0.604475
4	22974	TPX2	0.0405676	0.124026	-0.0718226	1.53702	-0.066145	0.217958	-0.245298	-0.198481	0.0334122	0.0833295	-0.126171	-0.490537	-1.11443	-0.627955	-0.530081	0.528922	0.996012	0.328371	1.19504	-0.743168	-1.25683	1.12335	0.394336	-0.452022	0.989314	-0.0307269	0.506218	NA	NA	NA	NA	NA	0.586506	0.894857	-0.0195066	-0.866047	-0.478039	0.00840329	-0.165372	1.39449	1.5259	-0.237253	0.616317	-0.464261	-0.45421	-0.876932	0.822981
4	22984	PDCD11	-0.081092	0.56707	-0.113886	1.35339	0.286987	0.0421367	-0.298832	-0.20011	-0.273981	0.152263	-0.637835	-0.0684634	-1.08635	-1.10257	-1.16798	0.395703	1.32193	0.00343924	-0.45222	1.95602	-0.686813	1.66235	-0.186348	-1.36814	-0.333099	-2.28309	0.942669	-0.0160996	1.54543	-0.210608	-0.350189	0.338245	-0.0571148	0.0667797	0.500357	0.397945	-0.38452	0.227428	-1.07925	0.880831	0.351477	-0.338244	1.11181	-0.925093	0.383728	-0.844561	2.68208
4	23029	RBM34	-0.0652708	0.227651	0.157855	1.3035	0.0214647	-0.374754	-0.302832	-0.164017	0.0773428	-0.0235875	-0.926681	-0.749542	-1.12739	-1.9954	0.7388	0.355153	1.54279	0.730045	0.226461	0.524181	-0.90403	1.82608	-1.36353	0.886665	1.24052	-1.57514	-0.350893	0.135452	-0.671781	0.582106	-1.41445	0.854622	0.313773	-0.303078	-0.158717	0.0359444	0.616741	-0.371839	0.404118	0.0102763	-0.0235677	0.351377	0.224945	-0.269631	-1.08578	-0.367413	2.01579
4	23076	RRP1B	-0.652766	0.538141	-0.0224005	1.43632	0.190337	-0.0289418	-0.486016	-0.161537	-0.207049	0.237165	-2.02183	-0.92471	-1.00385	-1.86873	-1.91844	0.324972	1.09505	-0.482046	0.0849929	0.718651	-0.51475	0.657805	-1.09495	-0.655731	-0.4559	-1.94001	-0.129836	-1.66987	1.00823	-1.43686	-1.32731	-0.805729	-0.248868	-0.426151	0.123834	0.452173	0.308273	-0.0434636	-0.258046	0.247258	0.195304	0.280573	1.44598	-0.604676	0.6742	-0.370097	1.17537
4	23246	BOP1	0.361371	0.265986	-0.336341	1.42908	0.108784	0.0357164	-0.379872	-0.266212	0.24074	0.194269	0.182174	0.0603024	-0.424979	0.298628	0.00486091	0.301717	0.686138	0.0957153	0.762858	0.564549	0.317687	1.03546	0.912585	-1.33438	-0.267386	-0.656873	1.11406	0.225668	1.49028	1.25168	0.568931	0.760494	-1.04076	0.579731	0.979163	0.413557	-0.479239	1.41329	-0.796596	1.34965	0.903213	-0.713472	0.866519	0.0694101	-0.33048	-0.564383	1.21604
4	23347	SMCHD1	0.0154436	0.46922	0.682929	1.48276	-0.0471703	-0.0289549	-0.137522	-0.291334	0.0256134	-0.175743	-0.790222	0.493219	-0.81352	-0.886391	-1.00049	1.98649	0.205501	-0.127002	0.492875	0.596222	0.547375	1.35203	0.0792846	-1.36314	1.59634	-1.35137	-0.175523	-0.163486	0.793236	-1.24145	0.590256	-0.480478	0.0766362	1.05646	1.69391	0.631739	1.34413	0.992767	0.653156	1.21622	0.954769	0.192685	0.602696	0.18194	2.59728	-0.229917	1.94423
4	23397	NCAPH	0.0848561	0.345515	0.11535	1.34924	-0.0353306	-0.122179	-0.607632	-0.158141	0.478378	-0.0795957	-0.207789	-0.975115	-1.0644	-1.01645	-0.717442	0.450277	0.888447	0.125916	1.37556	1.15243	-1.28715	0.418134	0.906261	-0.0624107	0.7669	0.0484016	0.640991	NA	NA	NA	NA	NA	-0.0982321	1.30592	0.807535	-0.133805	0.687574	0.71158	0.370394	1.49872	2.15781	-0.363209	0.114335	-0.200414	0.464195	-0.161171	1.11121
4	23560	GTPBP4	-0.332332	0.592445	0.165802	1.38954	0.129679	-0.118726	-0.425597	0.0823509	-0.00261652	-0.0023518	-0.661692	0.314279	-1.71493	-1.5238	-0.462441	0.76895	0.754373	-0.0814301	0.623936	1.17549	-0.463251	1.99947	-1.55392	0.0207518	-0.328608	-2.5328	-0.687256	-0.647198	-0.467287	-0.661292	-1.29883	0.11619	-0.172802	0.0117342	-0.142026	0.0877649	0.503547	0.739426	-0.504426	1.23137	0.697472	0.265461	0.528066	-0.117775	0.0840757	-1.67311	2.05549
4	25885	POLR1A	-0.29794	-0.0501665	0.0661466	1.38911	0.226739	0.112681	-0.130656	-0.312228	0.52451	0.211536	-0.784054	0.397042	-0.644304	-2.125	-0.675046	-0.229759	1.14137	-0.919017	-1.042	1.58004	-0.603064	0.494714	-0.0336032	-1.61329	0.207437	-1.68969	1.42626	0.292241	-0.932562	0.852129	-1.20685	-0.447673	-0.145051	0.460547	-0.157845	-0.310126	-0.734336	0.812213	0.0876398	2.07235	0.211805	-0.428911	-0.559302	-0.709486	0.467937	-1.15318	1.01773
4	25902	MTHFD1L	0.119268	0.325796	0.0249616	1.63397	0.246698	0.0894949	-0.405666	-0.067201	0.195562	0.447068	-0.425086	-0.0323659	0.974743	-1.17672	-0.153599	1.39864	1.53403	-0.396108	1.63088	0.138708	-1.17103	-0.467521	0.24508	-0.418371	-0.1068	-0.327408	-0.100279	-0.090826	-0.324381	0.701718	-0.66181	1.85241	-0.480956	0.170019	1.0033	-0.784841	0.797213	1.98679	-0.685969	0	-0.187586	0.100465	-0.228276	-0.260155	0.651785	-0.601459	0.967228
4	25909	AHCTF1	-0.557915	0.297863	-0.258642	1.32606	0.0815926	-0.223045	-0.268978	-0.0422397	0.087223	0.245085	-1.11224	0.0350147	-1.48965	-2.51184	-1.25496	1.32505	1.65455	-1.85268	-0.611955	-0.103728	-0.399392	0.469136	-2.0219	-1.04142	0.0457998	-2.64718	0.269309	-0.987648	0.060089	1.7945	-1.93716	0.0441813	1.22378	0.105558	0.768796	0.241741	0.699186	-0.971053	-0.523341	0.386214	-0.586426	1.30872	2.13584	-0.588644	0.362542	0.748147	0.633191
4	26586	CKAP2	-0.361152	-0.110071	0.109078	1.31106	0.00244157	0.122413	-0.53712	-0.341435	0.366124	-0.101077	-0.519685	-0.813125	NA	-0.971843	-0.745873	-0.628705	0.386587	-0.770815	0.359048	-0.0437589	-2.29697	0.511652	-0.353229	0.0867947	0.208947	-0.317465	0.130017	NA	NA	NA	NA	NA	0.287082	0.876006	0.321209	-0.26897	-1.34591	-0.292113	0.376602	0.362129	0.39621	0.317506	0.102426	0.0569464	-1.53242	-0.652196	NA
4	27338	UBE2S	-0.00179171	0.128794	0.152339	1.391	-0.0646897	0.333073	-0.598931	-0.478447	0.66893	0.101552	-1.2088	-0.243315	-2.17266	-0.16893	-0.0629423	0.934376	0.0556488	0.441946	1.05281	0.473305	0.258387	0.00736057	0.320619	-0.0106165	0.986791	0.467683	-1.16213	NA	NA	NA	NA	NA	0.216575	0.995458	0.98483	-0.0859007	-0.264918	0	-0.556923	1.23532	1.32213	-1.07371	0.943475	-0.369319	-0.806315	-0.738218	0.754592
4	29089	UBE2T	0.197099	0.217316	-0.178104	1.33389	0.147438	0.0854865	-0.659985	-0.130164	0.609543	0.154667	-0.966418	-0.197652	-0.918375	1.05631	-0.578359	0.813007	0.223257	1.43218	1.49305	-0.016136	-1.71696	0.19513	0.514068	-0.186584	1.59239	0.324057	0.287716	NA	NA	NA	NA	NA	0.288665	1.68155	1.20203	-0.429668	0.00222137	0.155246	-0.391739	1.56733	1.40614	-0.646844	-0.355452	-0.543923	0.124592	-0.591167	1.2236
4	29968	PSAT1	0.444541	0.0992466	0.580308	1.36311	0.139581	-0.0527468	-0.551943	-0.478115	0.0229576	0.146156	-1.18327	-0.634507	0.562344	-0.717244	1.13012	1.4003	-0.136052	-0.451538	2.69767	-0.0362856	1.72953	0.360603	1.75624	0.904904	0.680914	0.328799	-0.158512	0.650031	-0.676733	0.528221	0.129553	0.914801	-1.28158	-1.62643	-0.0946328	-0.336696	0.287379	1.16793	-0.726172	0.00399224	0.527943	-1.13997	0.0162383	-0.195678	-0.228542	-0.854065	-0.347303
4	51053	GMNN	0.0916056	-0.20771	0.199953	1.29467	-0.150299	0.131592	-0.777722	-0.211181	NA	-0.257848	-0.477238	-1.90019	-1.51252	-0.0756927	-1.12962	1.01841	1.9446	NA	1.38254	0.284097	0.866458	0.682999	0.263691	-0.258632	0.102491	0.00201304	0.272289	NA	NA	NA	NA	NA	-0.0329824	0.736858	0.0733043	-0.268606	-0.521055	0.19268	-0.365041	1.3036	NA	-1.14876	0.572198	-0.906867	-0.415435	NA	-0.0832659
4	51182	HSPA14	0.569007	0.388572	-0.380356	1.2975	0.222669	-0.37627	-0.359124	-0.321422	-0.0934087	0.448347	-0.788522	0.397988	-0.796357	0.321814	1.08351	0.515732	1.84831	1.9135	1.43675	1.12185	0.345279	0.0014756	1.39021	0.728257	0.614476	0.45852	0.0785662	-0.496092	0.761137	0.309401	2.00236	-0.730008	-1.56722	-0.488639	0.728206	-0.0493195	0.400511	1.17202	-0.88368	0.621122	1.46048	-1.30733	-0.968958	-0.235694	0.0101061	-0.394254	0.706562
4	54443	ANLN	0.323992	-0.0247507	0.420634	1.47613	0.0459316	0.159618	-0.538667	-0.0855932	0.50805	0.0123529	-0.216305	-0.366771	-0.517854	-0.627559	0.107322	1.23467	1.2616	0.202907	2.31493	0.123496	-1.70297	1.38973	0.519196	-0.0459883	1.2596	0.0186859	0.553165	NA	NA	NA	NA	NA	0.0097777	0.835997	-0.433744	-0.869933	-0.496877	-0.165664	-0.348159	0.337588	1.39196	-0.321347	-0.455496	0.00225883	-0.438661	-1.15334	-0.112074
4	54517	PUS7	0.359976	-0.190341	-0.403119	1.42972	0.196916	0.10138	0.0502749	-0.20868	-0.0604028	0.221319	-0.153539	0.992854	-0.588143	-0.00353064	0.330369	-0.069544	1.23875	0.446655	0.00732189	0.677211	-1.20068	0.0588142	1.40476	-0.27663	-0.347701	-0.240406	1.98493	0.458452	1.57436	0.498356	0.2454	0.881415	-0.874702	-0.52833	0.216136	-0.519275	-0.653651	0.356135	-0.575152	-0.0235136	0.498468	-1.50582	-0.27964	-0.318112	-1.00581	0.178199	1.80925
4	54663	WDR74	0.494657	0.327156	-0.0329689	1.45039	0.0562667	0.128024	-0.324654	0.0359855	-0.29857	0.0140495	-0.747636	-0.243998	-0.413461	0.67875	0.727494	1.76873	0.775733	0.388552	0.883889	0.487772	-0.948964	4.53404	0.46045	-0.274012	0.956081	0.429148	0.195318	-0.656529	-0.185274	0.0886921	1.2772	0.700485	-0.444462	0.191673	0.385346	1.33019	0.517138	0.351047	-0.109499	0.741982	-0.423341	-1.143	0.173466	0.623287	-0.164782	-0.876092	1.24023
4	54801	HAUS6	0.0537563	0.177033	0.0474259	1.5377	-0.0173149	-0.0357482	-0.250803	-0.183114	-0.43639	-0.184175	-1.10139	-0.11542	-0.204318	-0.506655	-1.0547	0.796537	-0.00501485	0.197025	3.14424	1.08811	0.37301	-0.415448	1.06102	-1.09669	0.327264	-1.48455	0.0289345	0.0698327	1.35062	-1.25567	-0.637506	0.6234	0.322454	0.301212	-0.431387	-0.475857	0.479727	0.797655	-0.411293	-0.0767818	-0.103658	-0.0171142	0.243166	-0.438734	0.153672	0.0374368	0.943179
4	55143	CDCA8	-0.0488849	0.237587	0.0593041	1.47176	0.226895	-0.00159753	-0.422987	0.146403	0.274332	-0.0487255	-0.186026	0.619245	NA	NA	NA	-0.114433	-0.0819426	-0.620896	-0.812187	NA	NA	-1.22225	0.443053	-0.710887	1.72331	0.0391731	0.337229	NA	NA	NA	NA	NA	0.630768	0.492429	0.234839	-0.679087	-0.324511	0.42024	-0.30477	0.853296	0.818978	-0.493872	-0.367817	-0.91872	-0.0937677	0.871728	2.20666
4	55183	RIF1	-0.285588	0.353279	-0.0672203	1.33541	0.152041	0.121782	-0.424564	-0.241324	-0.0153996	0.0929351	-1.38894	-0.806502	-1.01129	-1.93888	-1.37628	0.936346	1.02705	-1.02125	-0.776023	1.50381	-0.956365	2.2189	-0.822754	-1.55264	0.456624	-2.10775	0.0711975	-0.69362	1.4759	1.02649	-0.377028	-0.169948	0.719318	1.00293	0.151831	-0.0759447	0.283512	-0.182691	-0.429857	0.81908	1.59194	-0.11218	1.15127	-0.0108172	-0.468769	0.0610572	0.362197
4	55272	IMP3	-0.0331823	-0.00340517	-0.372451	1.27088	0.141256	0.0700172	-0.258307	-0.610066	0.183525	0.136869	-0.119706	0.142496	-0.6993	-1.1792	-1.2192	-0.0797855	0.730518	0.24945	0.117159	0.5431	0.187724	-1.42235	0.405757	-1.29067	0.547182	-0.650792	-0.0778018	1.59497	-0.0777787	0.693987	1.13198	-0.257751	-1.64394	-0.0959845	0.243647	0.107634	-0.648304	0.102982	-0.890508	0.568782	0.0753098	-0.653694	0.209537	-0.424744	-0.645528	-0.866783	0.569779
4	55609	ZNF280C	0.0344237	-0.0216211	-0.171794	1.49404	-0.00786188	0.120335	0.0594995	-0.29473	-0.520826	0.266512	-0.790799	-0.520536	-1.09951	-0.780575	-0.18924	-0.228957	0.650845	1.81695	0.125913	1.73878	0.040638	-0.415628	-0.00791577	-0.233293	1.04504	-0.925702	1.27723	0.216031	-0.084623	-0.354078	-0.249879	-0.273352	-0.431821	0.441936	0.177379	-0.455394	0.219061	-0.338132	-0.209385	0.721468	0.137089	-0.430742	1.0717	-0.290133	-0.255679	-0.268988	0.119355
4	55726	INTS13	0.55516	0.0649622	-0.510873	1.47335	0.137869	-0.0538364	-0.148841	-0.231888	0.039877	0.0313184	0.242365	-0.0654464	-0.842256	0.843338	-0.100365	-0.487699	1.34446	0.452038	0.756039	0.804251	0.04132	0.201314	1.42874	-0.116571	0.843513	0.50167	1.56402	-0.504608	1.30904	2.36301	0.981398	0.653964	-0.914869	0.7021	-0.277973	0.978428	0.195624	0.66616	0.801496	-0.692279	0.560202	0.29039	0.592764	-0.181735	0.375268	-0.328725	1.39005
4	55818	KDM3A	0.217582	0.0471743	0.188866	1.35044	0.132537	0.13702	-0.384993	0.0162528	-0.605017	0.0328324	-0.141121	-0.808002	-0.98576	0.118081	-0.78795	-0.0922223	1.41587	2.30807	0.406114	-0.0769976	-0.523567	1.63606	0.724942	-0.271396	0.338383	0.254846	1.28431	-0.529852	-0.4838	0.588289	0.331926	0.0805843	-0.449575	-0.408866	0.227508	0.0164015	-0.912197	-0.229229	-1.28771	1.0516	3.39679	-1.43214	0.730686	-0.619851	-0.0525742	-0.84611	0.811143
4	55872	PBK	0.0988508	0.109508	-0.0048095	1.34817	0.274864	-0.0208446	-0.742269	0.0359017	0.774638	-0.2245	-1.08204	-0.230011	-0.373513	-0.136637	-0.286606	0.148882	1.20628	0.638768	2.2529	-0.096512	-1.74171	0.0813565	0.587311	-0.430592	0.446173	0.0448991	0.651515	NA	NA	NA	NA	NA	0.456063	1.35687	0.696401	-0.664111	-0.874122	0.170231	1.38034	1.19055	1.22199	-0.644118	1.84667	-0.85888	-0.0855494	-0.991882	1.24822
4	57109	REXO4	0.0531387	0.60117	-0.172342	1.3411	-0.0258347	0.0299129	-0.249026	-0.0874979	-0.125764	0.465787	-0.090005	-0.198985	0.274615	-0.406704	-0.821215	0.681155	0.410153	0.402399	-0.156379	0.412323	-0.548266	0.978911	0.448782	-0.525205	-0.624626	-0.618945	0.731804	-1.11283	1.8308	0.399401	-0.897711	0.599573	-0.479029	0.227006	1.59579	0.163723	0.358139	1.70379	-0.774214	0.976756	0.880847	-0.0315927	0.842897	-0.51846	-0.549532	0.253658	1.34016
4	57673	BEND3	-0.103408	-0.171076	0.15488	1.2089	0.0974815	0.0154458	-0.300678	-0.340101	-0.310346	0.116927	0.340715	-1.14527	-1.95134	-0.721208	-1.34415	0.916192	1.55501	0.616253	-0.283454	1.10104	-1.55933	1.51313	-0.0537546	-1.05186	-1.0862	-0.742164	0.818055	0.715926	0.391865	-0.223944	-0.134312	0.0538168	-1.42285	0.124446	0.00945646	-0.970638	0.997598	0.0646463	-0.265811	0.0356515	0.994199	-0.645092	1.38487	-0.228145	0.516766	-0.688874	0.607315
4	64151	NCAPG	-0.128183	0.445839	0.497453	1.27913	0.136328	-0.133505	-0.731638	-0.257249	0.29015	-0.219411	-0.919341	-0.741195	-1.03195	-1.22156	-0.672428	0.818718	0.923266	-0.160204	0.518528	0.911223	-1.27364	-0.0848168	0.232841	-0.665938	0.872421	-0.456195	0.771162	NA	NA	NA	NA	NA	0.926689	1.98495	0.46135	-0.134492	1.00067	0.250401	0.176883	1.87719	2.4234	-0.282709	0.36979	-0.171627	0.769101	-0.0207997	0.551762
4	79075	DSCC1	0.0394469	0.111121	0.249294	1.36754	0.229928	-0.0251573	-0.392097	-0.259006	NA	-0.108405	-0.0792746	0.739895	-0.839773	-0.313738	-0.476338	-0.0302077	0.38403	-0.253324	0.947722	0.33497	-1.3074	0.30012	1.19266	-1.0128	-0.0288374	-0.130029	1.24292	NA	NA	NA	NA	NA	0.0404885	0.457867	0.734618	-0.745162	0.476526	0.485109	-0.62723	0.959711	1.73643	-0.768116	0.398693	-0.311863	-1.00924	NA	-0.773945
4	79441	HAUS3	0.27614	-0.322855	0.0525569	1.20967	-0.21317	0.0014414	-0.12174	-0.355156	0.133381	-0.323412	-0.83976	0.334796	-1.87815	-0.105797	-0.933306	1.14164	0.902795	0.201287	1.67395	0.915719	0.358328	-0.901574	0.849828	1.41078	0.515044	-0.130346	0.373348	0.611094	0.639738	0.993964	-0.348523	0.290236	0.69591	0.451675	-1.02642	-0.715092	0.828797	0.6472	-0.599155	0.532044	-0.207938	-0.166447	-0.301968	-1.30732	0.778511	-0.85281	0.731067
4	79954	NOL10	-0.0035117	0.317191	-0.190839	1.33606	0.217571	0.0121464	-0.354119	-0.253805	0.173651	0.333648	-0.784547	0.344709	-0.38119	-0.795659	-1.09204	0.308054	0.839866	-0.746372	-0.291678	0.503447	-1.12375	0.913386	0.196227	-1.42783	-0.377172	-0.719333	0.946586	0.369217	1.67691	0.803297	-0.0374748	0.79809	-0.157054	0.427213	1.02268	0.332589	-0.367309	0.179313	-0.843658	0.797344	0.384542	-0.76129	0.325692	-0.512092	-0.388919	-0.644015	1.6282
4	81611	ANP32E	0.517035	0.00877171	0.0730853	1.43002	-0.0242471	-0.243161	-0.194504	0.0555317	-0.113152	-0.0201504	-1.51165	-0.0652464	-1.92138	1.28877	1.23928	0.332609	0.970674	0.433139	0.522602	0.301596	0.231035	1.03186	0.998417	0.249674	1.81463	0.607064	0.0174279	-0.0474384	1.58633	1.90833	0.376362	1.0107	1.70686	0.44997	-0.0550928	0.652752	0.436829	0.177552	0.547453	1.29824	-0.332096	-0.542497	-0.704014	-0.206478	1.03457	-0.0281054	0.503309
4	83732	RIOK1	0.284688	-0.00449662	-0.0645779	1.47963	-0.0143955	0.168055	-0.113521	-0.0488802	0.304245	0.0783584	-1.20716	-0.810156	-0.0132323	-1.03892	-0.0243744	1.43817	1.94706	-0.597027	0.227709	1.75002	0.0357022	0.769648	1.36835	-0.676064	0.766112	-0.154968	0.757241	1.02236	-0.0467552	-1.21056	0.275757	1.68423	-0.524194	-0.382206	-0.530909	0.556027	-0.685638	0.143554	-0.0771284	0.220882	0.778439	-0.588986	0.89917	-0.687056	0.686466	-0.515364	0.667202
4	84128	WDR75	0.00365	0.349624	0.101908	1.34482	0.17851	-0.0427052	-0.408377	-0.294551	0.127036	0.0707585	-1.19492	-0.525417	-0.669611	-1.20216	-1.60227	0.547481	1.82631	0.199536	-0.193213	1.41406	-0.887767	1.67687	0.314117	-2.00596	-0.366762	-0.948952	1.23381	-0.131181	1.53595	1.13017	-0.166004	0.0961877	-0.351681	0.281047	0.625304	0.858872	-0.432696	0.0154581	-1.25932	0.729548	0.724643	-0.627569	0.529414	-0.357185	0.116428	-0.559163	1.16232
4	84172	POLR1B	-0.208465	0.0946285	-0.0758991	1.32465	0.136288	-0.106715	-0.0806569	-0.312547	-0.337109	0.1914	-0.659539	0.560481	-1.11287	-2.18555	-0.909497	0.180703	1.39441	-0.77246	-0.417781	1.30711	-0.527901	0.388507	0.267971	-1.93563	-0.0784793	-1.70757	1.26086	0.292233	0.0931171	0.498828	-0.503434	-0.0197295	-0.608354	0.386619	-0.525635	-0.340452	-0.0107961	1.40192	0.0778836	2.12572	0.589726	-0.223132	-0.392303	-0.68032	0.246628	-0.595317	0.498184
4	84296	GINS4	0.279577	-0.285067	0.121932	1.23006	0.0990158	-0.0620849	-0.606485	-0.382839	0.716276	0.109183	0.241845	0.313422	-0.544314	-0.445566	-0.93646	0.477693	0.795631	0.0659617	0.340285	0.937615	-0.393567	0.647331	1.126	-0.0485678	1.147	0.262579	0.765931	NA	NA	NA	NA	NA	-0.436165	-0.131847	-0.618125	-2.03885	0.372398	0.486971	-0.525415	0.982114	1.88441	-1.34937	0.546717	-0.207056	-0.387237	1.58795	-0.288111
4	84319	CMSS1	0.21576	0.0335008	0.0226444	1.41661	0.0982533	-0.012088	-0.165599	-0.185964	0.445048	0.0695979	-0.883919	0.677116	-0.667982	-0.0492146	-0.117383	1.11296	1.25535	0.250718	0.242612	0.44098	-1.16369	2.17871	0.800868	-1.72322	0.213254	-0.343892	1.20751	-0.245342	0.192565	0.56891	0.219902	0.579906	-0.442508	0.879576	0.660971	1.09432	-0.613913	0.148958	-0.426098	1.17703	0.437026	-0.431496	0.213548	-1.66499	-1.01084	-0.332606	1.93689
4	84733	CBX2	-0.0451693	-0.368935	0.0508369	1.15753	-0.370038	0.0919096	-0.353557	-0.514106	0.208075	0.167095	-0.943092	-1.28166	-0.665416	-1.02272	-1.23297	-1.01733	1.47942	1.13965	0.164979	0.786524	-1.72045	1.1331	0.699159	-0.675851	-0.795626	0.713061	0.769167	0.306378	-0.155486	0.849135	0.469118	0.00718038	-0.794473	-0.651227	-1.44352	-0.657815	0.834811	0.475079	-1.31137	0.0225263	0.229963	-0.716187	1.25034	-0.18655	-0.745472	0.423663	-0.301103
4	84916	UTP4	-0.0189857	0.319967	0.11574	1.35744	0.148687	-0.0221283	-0.254678	-0.306422	0.247304	0.00117419	-0.63089	0.212872	-1.00458	-1.09951	-0.567943	0.439934	1.32864	-0.277372	0.205505	1.24346	-1.19562	1.89945	0.202921	-1.30984	-0.291357	-0.968974	1.14995	-0.679668	1.28654	-0.243419	-0.0940025	-0.0237828	-0.614766	0.00807381	0.59268	0.461089	-0.175224	0.204001	-1.06424	0.879426	0.42432	-0.560587	0.349438	-0.516088	0.847587	-0.684379	1.52654
4	84959	UBASH3B	0.0820717	0.592493	0.866604	1.42953	-0.133897	-0.159583	-0.224307	0.0695335	0.149481	-0.0573676	-0.191478	-0.0944543	2.16382	-1.58935	0.807015	0.230441	-0.0345331	-1.62432	0.251247	0.0919003	0.512239	0.397311	-0.737929	0.54715	1.21228	-0.646768	0.0162885	1.25292	-0.0466353	-1.00943	0.873063	-0.575202	0.461696	0.831022	1.05883	-0.200002	1.91725	1.34642	0.12571	-0.736766	0.318097	0.247416	0.0398954	0.107455	1.52992	1.10195	2.25752
4	113130	CDCA5	-0.107569	0.239145	-0.118848	1.32216	-0.048361	-0.0448774	-0.450483	0.225337	0.0107622	-0.324382	-0.485643	-0.552675	NA	NA	NA	-0.0585947	0.530439	NA	NA	NA	NA	NA	NA	-0.506971	NA	-0.0955865	0.416052	NA	NA	NA	NA	NA	0.0959093	0.536829	1.0015	-0.0311106	0.312564	-0.925433	-0.0911229	2.07891	1.04751	0.194752	1.19111	0.0822872	-0.00156446	0.860884	-0.272812
4	115004	MB21D1	-0.0818239	0.175087	0.205404	1.40435	-0.151517	0.153841	-0.397119	0.193833	0.24308	-0.0781987	-0.726135	-0.143057	-0.994815	-0.356598	-0.317557	1.16497	0.800566	-0.584442	0.222639	-0.464045	-2.04183	0.631578	0.642385	0.695427	1.27012	0.242458	-1.43268	NA	NA	NA	NA	NA	0.326687	0.215842	0.355593	0.252583	0.735061	0.679388	-0.808022	0.935274	1.26551	-0.0814379	1.04024	1.29369	0.886577	0.000501069	0.0729365
4	135293	PM20D2	0.394034	-0.383317	0.0780353	1.38182	0.0921063	0.0108072	0.261092	-0.156575	-0.0503529	-0.175747	-0.147455	0.361267	0.656005	0.0503911	0.301396	0.737231	1.48788	0.231109	1.8706	-0.679529	-0.834707	0.957156	0.865793	-0.539536	-0.111271	0.330833	2.42125	-0.893914	1.07613	0.145785	-0.000653325	0.382992	-0.88714	-0.962651	-0.392035	-0.00929742	-0.0850379	-0.30112	1.70055	-0.724718	-0.521877	-0.762145	-0.575876	-0.0904821	-0.216732	-0.495223	1.25305
4	144568	A2ML1	0.15249	-0.0579731	0.493588	1.56559	-0.116861	0.0137122	-0.181682	0.0780036	NA	-0.024649	-0.35148	-0.353915	0.598088	0.124756	2.52018	-0.890936	-0.943076	-0.765063	0.272005	0.0996173	0.621074	-0.633769	0.160722	0.27591	0.578881	0.851265	0.42808	NA	NA	NA	NA	NA	-0.461127	-0.548113	-0.671229	-0.187525	0.272642	0.227586	-0.410768	-0.220402	0.282135	-0.382902	-0.17977	-0.805539	-0.404471	-0.0100605	0.102272
4	157313	CDCA2	-0.0934612	-0.163578	0.355699	1.51102	-0.150583	-0.211459	-0.139125	-0.172576	0.38607	-0.13381	-1.07037	0.210424	NA	-1.46928	0.544593	0.685129	1.55985	-0.687153	NA	NA	NA	0.208189	-0.0229561	-0.967303	NA	0.120431	-0.233091	NA	NA	NA	NA	NA	-0.0172268	0.158369	-0.14366	NA	-0.320761	-0.317737	0.182952	0.401859	-0.0988699	-0.419047	-0.490107	-0.334786	NA	NA	NA
4	285855	RPL7L1	-0.329938	0.514973	0.0814283	1.38451	0.106777	-0.176259	-0.295992	0.229312	-0.245076	0.0359009	-0.59905	0.679038	-1.4197	-1.64902	-0.369586	0.567384	-0.496556	-0.117005	0.625938	0.673808	-0.380481	0.747622	-0.976271	-0.340294	-0.46096	-2.6736	-0.930948	-0.573181	0.672907	-0.225161	-0.7213	0.70779	-0.595365	-0.0106279	0.338646	1.10523	0.453216	0.594911	-0.0465986	1.03442	-0.405664	-0.374793	0.662841	-0.335102	-0.000154498	-0.201625	1.65776
5	476	ATP1A1	-1.67066	0.314376	-0.100334	0.0201891	0.554419	-0.530032	-0.385187	-0.02333	0.127383	0.317164	-2.54505	0.067222	-1.36928	-2.2911	-1.87991	-1.01212	-1.92299	-1.83951	-2.54569	-2.30713	-1.2207	-1.81118	-2.84995	-1.92374	-2.36131	-2.35778	-1.72912	0.385395	-1.00079	-1.68513	-1.85557	-0.699083	-0.0623138	-1.112	1.24836	-0.194819	-0.859558	-1.67514	1.03676	-0.554057	0.112261	0.326657	0.625786	0.389559	-0.671777	1.32456	-1.0529
5	481	ATP1B1	-1.38158	0.353555	-0.203191	-0.194515	0.69778	-0.30446	-0.224974	0.12239	-0.187124	0.31416	-1.27268	0.844821	-1.11397	-1.72871	-1.40896	-1.28671	-1.81462	-1.12524	-1.46633	-1.89438	-0.741374	-1.57547	-2.24162	-2.47364	-2.5565	-2.07558	-1.36822	-0.000901999	-0.848035	-2.0221	-1.66326	-0.561306	-1.02406	-1.23994	1.08066	0.149202	-0.949422	-1.23024	1.68811	-1.17443	-0.272218	0.665192	0.976392	0.531142	-1.34537	0.667832	-2.94529
5	515	ATP5F1	-1.44354	0.150328	-0.193936	-0.287022	0.661383	-0.404943	-0.212336	0.132869	0.171339	0.283738	0.615053	0.443336	0.271447	-2.6186	-1.8548	-1.30688	-1.08201	-0.39317	-1.65669	-3.06579	-1.59728	-1.92746	-2.37378	-1.64975	-1.89331	-2.67158	-1.44187	-1.48371	0.0002801	-1.8015	-3.77081	-0.498946	0.476881	1.1806	0.953314	-0.0325301	-1.08632	-0.550931	-0.736948	0.134835	0.663191	1.16669	-0.323361	0.450656	0.0933388	-0.126852	0.356492
5	521	ATP5I	-1.18025	0.0244772	-0.223567	0.165707	0.575406	-0.514747	-0.191454	0.0452035	0.736354	0.310676	0.860399	-0.491635	0.624993	-2.46091	-2.22954	-1.11731	-1.34736	0.031876	-0.553072	-3.19753	-1.46312	-1.98353	-1.85027	-1.68398	-0.959225	-2.38504	-0.720437	-1.20384	-0.0649754	-0.33602	-2.739	-0.695846	0.0122629	1.2707	0.642273	-0.251408	-0.620591	-0.55604	-1.02488	-0.0709209	0.542319	-0.140838	-0.976099	0.158757	0.753838	0.818684	1.22326
5	593	BCKDHA	0.233109	-0.204094	-0.461019	-0.28037	0.609434	-0.237874	0.104483	-0.0652396	-0.000800457	0.34541	1.16826	0.369452	2.37434	-0.497447	-0.851762	-0.507328	0.579604	0.210354	-0.784809	-0.832832	0.0446356	-0.965242	0.49363	-0.262419	-0.963744	-0.182508	1.24309	-0.268718	1.99044	1.38643	0.20356	1.18141	-2.84085	-0.982321	-0.122451	-0.408775	-0.217021	-0.733712	-0.153448	-0.768378	-1.3858	-0.876114	-0.0366628	-0.173776	-0.650981	0.660441	0.920262
5	594	BCKDHB	-0.00651495	-0.24323	-0.557972	-0.342216	0.551028	-0.231032	0.179339	-0.11027	-0.472665	0.184165	1.62806	0.15786	2.12736	-0.530658	-0.799053	-0.603364	0.11257	0.36413	-0.742843	-0.946261	0.394028	-1.79605	-0.0192861	-0.600543	-1.30381	-0.580965	0.477013	-0.438999	1.40551	0.782804	0.150986	0.618187	-0.594767	-0.885859	-1.12966	-0.403449	-0.672032	-1.44953	0.0610133	-0.872682	-2.11035	-0.522331	0.278735	-0.201548	-0.506067	0.594369	1.36417
5	622	BDH1	0.350934	-0.229749	-0.343035	-0.446894	0.63591	-0.390343	-0.207062	-0.210032	0.069268	0.141592	1.63559	1.90318	2.86477	-0.296883	0.195485	-0.274911	0.688458	1.81445	-0.514177	-1.25713	0.17095	-0.573511	0.612791	0.0390891	0.122092	-0.227721	1.21825	-0.612576	-0.105436	0.0917831	-0.0304911	0.256497	-0.440394	-0.00213791	0.413672	1.33887	-0.835875	-2.38104	-1.10008	-0.686563	-1.79487	0.654764	1.08922	-1.05571	-0.173048	-0.90031	1.24288
5	987	LRBA	0.0761261	-0.00161073	-0.302106	-1.28763	0.540982	-0.439331	-0.257451	0.526529	-0.225876	-0.0793577	1.8884	1.4842	0.637033	0.818881	-0.605874	-1.83326	-0.593537	0.274826	-1.1157	-0.272757	1.27929	-1.24398	-0.58222	0.363195	-0.909894	0.530677	0.702891	-0.850684	1.80283	-0.13997	-0.22794	0.268358	0.178013	-0.700234	0.192789	0.402237	-0.0749291	-0.671993	0.981071	-0.20289	-1.03253	0.730666	0.533547	0.636046	0.13159	-0.162992	-0.710786
5	1327	COX4I1	-1.12103	0.357911	-0.384992	0.0874198	0.645426	-0.394258	-0.250457	-0.0399511	0.127137	0.336568	1.59396	0.131369	0.901612	-2.23465	-1.95174	-1.56241	-0.554203	-0.509081	-1.82215	-2.5404	-1.4315	-2.17667	-2.4087	-1.32257	-1.2398	-1.93318	-1.17859	-0.423985	-0.0888957	-1.09883	-1.73543	-1.07682	-1.00938	1.79205	1.07215	2.12481	-0.278083	0.206519	-1.41116	-0.61955	0.592846	1.37877	0.398085	0.489621	0.33466	1.18295	0.0265996
5	1345	COX6C	-0.523958	0.187266	-0.368676	-0.0198758	0.600227	-0.218316	-0.341445	0.0557796	-0.152497	-0.0335321	2.03917	2.41391	2.1923	-1.38218	-0.191118	-1.03924	-1.28145	-1.21299	-0.562837	-3.31667	-1.3718	-1.12108	-1.37235	-0.329675	-1.27566	-1.03285	-1.455	-0.101359	0.179821	-1.07419	0.464163	-0.695982	-0.914192	0.805876	0.531698	0.895305	-0.680167	1.00655	0.111687	-0.638137	-0.957546	-0.476849	-0.746622	-0.115025	1.28229	0.424727	0.0562521
5	1350	COX7C	-0.947442	0.175867	-0.353197	-0.229222	0.599421	-0.187749	-0.305641	0.0599176	0.327731	0.0677392	3.20881	0.676936	1.59691	-0.777569	-1.98135	-1.35871	-0.252501	-0.454233	-0.584399	-2.31623	-0.943506	-2.42789	-1.78686	-1.13497	-1.83638	-1.82053	-1.34458	-0.746315	-1.21774	-1.93625	-1.33256	-2.07381	-0.836744	1.79747	0.35305	0.791771	-0.59583	0.900846	0.309621	-0.310918	0.666804	0.645072	-0.301354	0.721831	0.50433	1.20493	-0.585637
5	1376	CPT2	0.318047	0.237774	-0.502847	-0.173742	0.720665	-0.552781	0.0213106	0.136612	-0.136159	0.371087	0.702333	3.90261	2.48956	-0.71756	-0.539184	-0.655266	2.11869	0.660461	-0.711727	-1.18559	-0.185086	-1.08226	0.481841	-0.151774	-0.548393	-0.339284	0.896391	-1.02544	1.91674	1.15485	-0.207749	0.0228753	-1.75136	0.108046	0.312664	1.72622	0.00668024	0.904963	-0.0832404	-0.31756	-0.875183	0.748047	0.208944	-0.382097	-0.412349	0.978136	-0.0606343
5	1495	CTNNA1	-0.0203461	-0.881964	-0.626711	-0.255006	0.42341	-0.571047	-0.270768	0.558356	-0.0639901	0.144509	0.0805747	0.70237	1.16548	0.324567	0.40656	-1.74342	-0.139107	0.294618	-1.32125	-0.220373	-1.07504	-0.137347	-0.815347	0.548244	-0.630604	0.645651	0.0977735	0.434029	-0.020451	0.151869	0.5035	0.300077	-0.432954	-0.997695	-0.457987	-1.07252	-0.156125	0.0359566	-4.06559	-0.867581	-0.0735075	0.757345	0.897998	0.578907	-2.72579	0.0744255	-4.16836
5	1496	CTNNA2	0.254329	-0.873414	-0.425643	-0.121178	0.498595	-0.501424	-0.100059	0.194727	0.204221	0.0710135	0.18232	0.27346	0.859569	-0.200354	1.66299	-1.12002	-0.521016	0.674899	-0.878875	0.784243	1.95557	-1.13638	-0.808164	0.500725	0.101048	0.461696	1.02859	0.562821	-0.326464	0.646954	0.547977	0.343663	-0.140981	-0.939168	-0.693412	-0.800119	0.0115538	-0.626798	-3.90708	-1.01804	0.411371	0.437052	0.941726	0.798357	-2.05033	-0.241059	-3.43408
5	1629	DBT	0.32433	-0.163988	-0.536665	-0.119789	0.620618	-0.441492	0.0827569	-0.06417	-0.0827053	0.312945	1.31315	1.16675	2.42431	-0.906259	0.598544	-0.899792	1.96892	0.367875	-0.677254	-1.6821	-0.351596	-1.5106	-0.110478	0.535379	-1.05313	0.234204	2.23756	0.0184025	2.14708	0.79044	-0.319581	0.843435	-1.40502	-0.604746	1.68131	0.909749	-1.61155	1.31959	0.0756909	1.54021	-0.337629	-1.22768	0.561161	-1.67158	-0.388773	0.307038	0.0965332
5	2232	FDXR	0.458293	-0.335284	-0.369793	-0.518889	0.634261	-0.077327	0.148606	0.392693	-0.0514639	-0.172177	1.49448	1.72607	2.3287	0.0670996	0.565559	-0.435622	-0.723482	-0.658827	0.761598	-0.49379	0.0660969	-0.555417	-0.230055	0.883476	-0.0951911	-0.0264333	-0.0567386	0.322732	2.25622	1.12709	-0.538076	2.29695	-0.466299	0.380066	0.115686	0.990554	-2.02059	-0.733872	-0.538283	0.0662349	-1.54112	-0.939672	0	-0.946976	-0.830252	-0.352414	-0.275497
5	2271	FH	0.722529	-0.0343942	-0.188469	0.0333576	0.625201	-0.528555	-0.172347	-0.131505	0.305558	0.121764	1.16886	2.44615	1.92296	-0.649279	1.27488	0.22146	2.46437	1.78642	0.14161	-1.22833	0.197621	-0.226355	0.821121	0.774518	0.98475	0.467079	0.227336	-0.00806931	1.39372	1.62188	-0.13851	0.231438	0.556351	0.188528	1.10795	0.417483	-1.26296	-0.368955	-1.31071	0.0571395	-1.03916	-0.62808	-1.79608	-0.646167	-0.426186	0.299992	0.529209
5	2820	GPD2	-0.34898	0.15635	-0.21254	-0.30437	0.625649	-0.180887	-0.200633	0.0624152	-0.179296	0.170425	0.933771	1.35453	1.89508	-1.06674	-0.721622	-1.36659	-1.25952	-0.116723	-1.12044	-1.63793	0.138843	-1.50502	-1.1823	-1.2351	-1.61017	-0.834499	-0.0857207	0.701097	1.3464	-0.485049	0.734066	-0.553926	0.490901	0.879369	-0.888373	0.539632	-0.616282	0.175763	-0.090217	-0.992006	-0.046136	2.15466	-0.196532	2.09866	-0.408517	0.0788483	-1.82138
5	3993	LLGL2	0.19588	-0.572973	-0.0996364	-0.593552	0.665333	-0.414693	-0.243694	0.259461	0.368782	-0.11349	1.48501	0.474681	0.987993	-0.794657	-0.490857	-0.00863039	-0.750668	-0.771063	0.276523	-0.812166	2.3466	-0.40804	-0.501442	0.559021	-0.529487	0.00863039	0.93068	-0.412085	1.19399	0.738805	0.911063	-0.124541	0.301646	0.729168	0.357214	-0.389605	-0.296785	-1.04874	0.420841	-0.2342	-0.433424	-0.122649	0.336775	-0.231455	-0.794975	0.316842	-1.81451
5	4072	EPCAM	-0.84135	-0.161694	-0.167996	0.428308	0.568449	-0.515074	-0.470523	0.145443	0.0536408	0.328381	-1.70566	-0.355031	-0.821	-1.87525	-1.61424	1.04723	-0.534777	-1.93294	-1.15545	-1.683	-0.921608	-0.216527	-0.920178	-1.10142	-1.57451	-1.6349	-1.39089	0.219949	-0.575016	0.126353	-0.128157	0.237332	0.106756	0.576659	0.616994	-0.851346	-0.75736	-0.71363	0.764068	0.539979	0.211258	-0.997535	0.245361	0.221413	-2.50128	-0.253022	-2.62839
5	4285	MIPEP	-0.235631	0.376976	-0.295602	-0.630388	0.633067	-0.0675433	-0.179122	0.0496375	0.144315	0.309438	3.2937	1.38042	0.350012	-1.80603	-1.28001	-1.46809	-0.635707	-0.297995	-0.87468	-1.68407	-1.30875	-1.57445	-0.00260705	1.16947	-1.22635	-0.835831	1.41021	-0.515083	1.63955	0.262071	-0.824585	-0.355056	-0.384521	1.11768	1.71076	-0.120288	-0.0384989	0.280587	-0.108944	2.61472	-0.76612	0.173155	-0.755321	0.574905	-0.102372	-0.135482	0.0149994
5	4513	COX2	-1.36632	0.0798914	-0.119875	-0.346681	0.535369	-0.284783	-0.336747	0.0589907	0.233652	0.264777	-0.947545	0.929059	1.26237	-2.96603	-2.12165	-1.7239	-1.52237	-0.963455	-2.04683	-2.60005	-1.715	-1.60524	-2.54581	-1.26541	-1.25692	-2.56859	-1.36607	0.0910912	-0.499988	-1.10881	-2.27148	-1.24643	-0.625952	1.6308	0.87747	1.52636	-0.29343	-0.867909	0.65085	-0.63711	0.0183468	1.13092	-0.586472	0.339488	0.717879	0.0639895	-1.13888
5	4580	MTX1	-1.03327	0.179106	-0.434219	0.314801	0.48637	-0.528426	-0.281912	-0.169846	-0.13863	0.191452	-0.0642502	2.49067	0.996699	-2.34087	-2.12596	-0.277626	-0.947739	0.249883	-2.19878	-2.71427	-1.7528	-1.37592	-1.71681	-1.33876	-1.65183	-2.08777	-0.925021	-0.857579	-0.197252	-1.30991	-1.91165	-0.674505	-1.06633	0.134928	1.7109	0.326309	-0.611505	0.134219	-1.05682	0.0868463	0.238602	-0.563958	-0.690966	0.213657	-0.558664	0.415793	-0.328374
5	5095	PCCA	0.170338	-0.206359	-0.20718	-0.484236	0.600649	-0.176163	0.142537	-0.191943	0.0931926	0.0876304	1.6806	-0.258133	3.48702	-1.08208	-0.373979	-0.341093	0.296731	-0.0236411	-1.10601	-1.11711	-0.246157	-0.246827	0.205544	0.888983	0.0236411	-0.31525	1.4318	-0.423123	-0.00506453	1.08299	-0.234039	0.422645	-1.94015	-1.28662	-0.784231	1.44459	-0.262694	0.507692	0.391171	-0.756271	-1.55654	-0.350743	-0.603834	0.574842	-0.713112	0.513021	-1.07721
5	5096	PCCB	0.229963	-0.25745	-0.348412	-0.451903	0.620228	-0.280422	0.123008	-0.174803	0.1468	0.146624	1.74979	-0.219532	3.52407	-0.927245	-0.494257	-0.424694	0.0865142	0.0198938	-1.01629	-0.507376	-0.0486832	-0.824122	0.172527	0.930669	-0.327338	-0.286606	1.36737	-0.02898	0.329101	1.50189	-0.0219221	0.504407	-1.87382	-1.2474	-0.867923	1.46163	-0.252251	0.396736	0.585494	-0.782797	-1.313	0.016745	-0.295367	0.806355	-0.448216	0.267944	-1.2814
5	5205	ATP8B1	-0.509462	-0.250596	-0.100269	-0.785195	0.732354	-0.473964	0.0191038	0.63601	0.913591	0.103885	-0.566496	0.0273117	0.121507	-1.01194	-0.743446	-1.01809	-0.442528	-0.849313	-0.980062	-1.63806	-0.519703	-1.11405	-1.04179	-0.951095	-1.31626	-0.930058	-0.670616	0.633216	-0.92487	1.38731	0.422406	0.918463	1.17947	-0.13789	0.514359	-0.010146	-0.070654	-1.43764	1.0252	-0.339392	-1.67245	2.40712	0.0904001	-0.544377	-0.574093	-0.131699	-1.56118
5	5250	SLC25A3	-1.44806	0.656299	0.0881105	-0.281542	0.574102	-0.381945	-0.279	-0.0168667	0.00216777	0.436392	-1.16164	1.26349	0.424911	-3.15146	-2.30053	-1.3674	-1.14202	-0.621516	-2.22401	-3.42984	-1.84812	-0.862491	-2.32016	-1.92274	-1.79533	-2.2101	-1.20227	-0.734939	-0.471553	-1.84123	-2.90808	-0.0302009	0.97088	1.96612	0.736412	1.25363	-0.567089	-0.973292	-0.452502	1.25344	1.13885	1.36524	1.45048	1.20842	-0.543147	0.474341	0.560467
5	5825	ABCD3	-1.42532	0.545146	-0.127386	-0.502059	0.528339	-0.271765	-0.372813	0.262349	-0.024151	0.375856	-1.39407	1.08455	-0.400074	-1.9618	-1.90136	-0.899879	-0.818757	-0.928884	-1.98754	-2.05902	-1.05628	-2.09533	-1.93527	-1.86868	-1.39247	-1.66377	-1.14632	-1.72799	-0.261553	-2.64623	-3.03354	-1.26267	1.27367	1.19994	1.73789	1.76709	-0.970861	-1.19929	1.04434	3.20543	0.944984	1.3748	1.51401	1.11853	-0.910317	-2.49891	-0.645644
5	6652	SORD	0.394154	0.151024	-0.325802	-0.745354	0.62322	-0.301698	-0.107954	0.0536331	0.325333	0.451174	-0.400425	-0.304264	0.920854	0.741049	0.227118	-1.12128	0.780615	1.02099	-0.39926	0.370558	1.2819	-0.549924	0.424773	0.378358	-0.705948	2.69805	1.28741	0.364397	0.0422113	1.21348	0.908962	-0.508244	1.56261	0.70553	2.57056	0.0757142	-0.537688	0	-0.377888	-0.347803	1.90856	-1.04164	-0.54489	0.069046	-0.45842	0.338756	-0.71358
5	6687	SPG7	-1.18507	0.108237	-0.228271	0.207059	0.64362	-0.338124	-0.142175	0.0168994	0.221632	0.255197	-0.670303	1.54372	0.452012	-2.17539	-2.08153	-1.33771	-0.401259	-0.660754	-1.83167	-3.11806	-2.27513	-0.881041	-1.47289	-1.46428	-1.58733	-2.28067	-0.676959	-1.23208	-0.0706206	-1.38043	-2.76847	0.299394	0.980583	0.822403	3.21675	-0.0973552	-1.55866	-1.62075	-0.54565	0.730013	0.0327569	0.628931	0.290031	-0.249342	0.160992	-0.450548	-0.641189
5	7818	DAP3	0.206061	0.16889	-0.429067	0.186766	0.54312	-0.336226	-0.379154	-0.301846	0.198079	0.178455	1.79494	1.21895	2.47531	-0.87577	-0.000417035	0.995915	-0.451516	0.883902	-0.139993	-0.59031	-1.25346	-0.0534032	0.777179	0.221289	-0.541181	-0.589462	1.64811	-0.10943	0.41274	0.848959	-0.364028	-1.77498	-1.73048	1.3407	1.27374	-0.246526	-0.564641	0.500145	-0.48526	0.877962	-0.0323218	-0.908542	0.0609962	-0.114546	0.107021	-0.643107	-0.134249
5	9255	AIMP1	0.288138	0.263161	-0.636077	-0.236941	0.522912	-0.313061	-0.261114	0.0163682	-0.591437	0.491239	0.463811	1.11603	1.11561	-0.653026	0.219896	-0.768822	0.924006	-0.517753	-0.933846	0.0120392	1.66884	-0.557191	0.58129	0.802454	1.07096	-0.807168	1.43833	-1.4058	1.35099	0.577882	-0.0919481	0.732449	-0.757394	1.48792	-0.540665	0.891946	-0.346922	0.641637	0.335548	0.87795	-0.699337	-0.579752	-0.900554	-1.56596	-0.696785	-0.215711	1.03679
5	9685	CLINT1	0.877387	0.306617	-0.257749	-0.552095	0.578848	-0.527788	-0.354421	0.627286	-0.222813	0.0229062	-0.482187	1.83628	1.58812	2.75793	-0.148789	0.0311489	-0.40181	1.40057	1.56994	-0.221109	0.640377	0.638783	2.25044	3.19563	0.966442	2.07702	0.702251	0.194068	0.811573	0.151754	1.27563	-1.53155	0.249388	0.0469316	0.218118	0.594129	1.07197	0.88994	-0.0607343	-0.351814	-0.779008	0.66626	0.0470054	0.774193	0.160993	0.42542	0.31664
5	9801	MRPL19	0.358806	0.216809	-0.639325	0.132534	0.524078	-0.256813	-0.49611	-0.260299	-0.0296578	0.187814	1.55024	0.455891	2.16175	-0.633463	0.180246	0.45348	0.686564	-0.12505	0.983821	-1.4344	-0.920702	-0.37676	1.19633	0.568311	-0.597228	0.268108	1.80042	0.215351	0.995307	1.41349	0.522606	-1.47056	0.262477	1.23774	2.35652	0.924741	-1.07235	0.244972	-0.398901	1.86855	-0.248196	-1.28542	0.253024	-0.521583	0.41154	0.149294	0.640768
5	10040	TOM1L1	0.195537	-0.505935	-0.627437	-0.877374	0.594275	-0.257297	-0.0314118	0.190658	0.0535003	-0.158666	0.107931	0.0718577	0.944743	1.87926	-1.5529	-1.77968	-0.781825	-0.78466	-0.0309401	-0.647314	0.579541	-0.645998	1.03919	0.631659	-1.04766	1.90345	0.991819	0.00955883	1.14703	1.57767	0.28326	0.405823	0.063934	0.684295	0.511177	3.07239	-1.51487	-1.51483	2.09579	-0.759533	-0.972953	-0.738697	-1.06149	0.386833	-0.629168	0.438439	-1.01989
5	10053	AP1M2	-0.297171	-0.083276	-0.0924625	-0.827861	0.62585	-0.558887	-0.324429	0.19465	0.73121	0.083595	0.104242	0.0906038	0.616046	0.436703	-1.13931	-1.17142	-0.87321	-0.219932	-1.1027	-1.02597	0.601667	-2.42424	-0.109855	-0.130882	-0.169645	-0.122125	0.520104	-0.0216684	-0.273757	0.712521	-0.51759	-0.317345	0.592943	-0.177548	-0.51463	-0.352886	0.961543	-0.779244	-1.16773	-0.119816	1.16211	0.876852	1.31357	1.12853	-1.07889	-0.714635	-0.255277
5	10455	ECI2	0.45237	0.198873	-0.257327	-0.908849	0.633967	-0.314535	0.00983	0.209251	-0.212347	0.090337	1.59138	0.0217052	-0.139945	0.926398	-0.553563	-0.394893	1.61263	-0.434977	-0.898415	-0.440456	2.0617	-0.458141	1.03308	0.753225	-0.047052	1.68583	0.882707	-0.959836	1.98264	1.49446	-0.0843135	0.317961	1.40496	0.232719	0.031398	1.44194	0.00409826	-0.186899	-0.896086	-0.425857	0.209378	0.352858	2.3481	-0.0906331	-0.150316	-0.223841	0.672342
5	10456	HAX1	-0.292394	0.232387	-0.160676	0.615542	0.525765	-0.571791	-0.468872	-0.217611	-0.0164234	0.343026	-1.28827	0.620651	0.553994	0.282762	-0.251247	-0.18175	0.190538	1.3135	-1.01359	-0.965022	-0.984771	-0.722362	-1.00936	-1.36598	-0.466317	-0.28153	0.492882	-1.15504	0.575283	0.427212	-1.62402	0.419747	1.03486	1.49777	-1.15142	1.03189	-1.25828	-0.788022	-0.0914364	1.17712	-0.354509	0.314927	-0.198176	-0.301892	-0.303071	-1.01892	0.234251
5	10463	SLC30A9	-1.07616	0.329597	-0.306639	-0.596634	0.585021	-0.333544	-0.206657	-0.140323	0.114391	0.676978	-0.486389	2.90223	0.315543	-2.05988	-1.31897	-1.91996	-1.32321	-1.14655	-1.65881	-2.16605	-0.877212	-1.73608	-1.87876	-0.799528	-1.72341	-2.32683	-0.901986	-0.563505	-0.8276	-0.772954	-2.93794	0.532282	-0.907569	0.556094	1.23203	0.719636	-1.1233	-1.73207	-0.0182037	1.2337	-0.689462	0.288631	0.981542	0.539641	-1.29261	-0.660143	-0.407267
5	10476	ATP5H	-0.746679	0.0254812	-0.297295	-0.0114743	0.644217	-0.293649	-0.154209	0.141148	0.370487	0.37977	1.86746	1.95864	0.600766	-1.81101	-1.57967	-0.97821	-0.68559	0.139887	-1.14148	-2.69362	-1.38425	-1.52363	-1.53555	-0.245886	-1.57966	-2.13819	-0.944375	-0.70738	1.1252	-1.39598	-2.23757	0.463165	0.73203	1.7792	0.793009	0.0192992	-1.83661	-0.0527234	-1.1622	0.45198	0.0631505	0.208242	-0.52849	-1.34642	-0.151227	-0.288415	0.673512
5	10587	TXNRD2	0.407415	0.159858	-0.381517	-0.409209	0.656273	-0.102805	-0.0217951	-0.105621	-0.382743	0.19721	2.22382	1.89949	2.13341	0.661141	-0.607365	-0.715345	0.493726	2.79949	-0.86609	-1.0718	0.0428531	-0.478037	0.149553	0.797273	-0.514852	0.272024	0.731956	-1.34476	2.05662	0.411672	-0.269403	0.157754	-1.81358	-0.287611	0.891574	0.296216	-0.675564	0.901628	1.02173	-0.0162269	0.899321	-0.311671	-0.663806	-0.321808	0.508883	1.52815	-0.479855
5	10651	MTX2	0.514662	0.0655439	-0.318986	-0.0819133	0.598464	-0.468597	-0.148813	0.257964	-0.314366	0.0582909	0.585394	3.16919	2.93156	0.298159	0.96727	0.773208	1.24231	1.63004	-1.02827	-1.01227	0.027294	0.651974	-0.183032	1.4602	0.0234065	0.0083233	1.12398	-0.990892	0.954958	-0.306923	-0.00535956	-0.997957	0.270574	-0.380199	0.406821	0.874564	-0.970312	1.03587	-1.12371	0.328164	-0.0317424	-0.352922	-0.465246	-0.579481	-0.371114	0.278011	-0.0767551
5	10845	CLPX	0.233613	0.157651	-0.308842	0.467725	0.526525	-0.179745	-0.66776	-0.114971	0.0102028	0.127787	1.59019	1.22814	0.534684	-0.690424	-0.849818	-0.157444	0.264296	-0.131096	1.21124	-1.13718	-1.14422	-0.438675	0.228272	0.632183	-0.870716	-0.19097	0.795343	-0.0439856	2.08635	2.22726	-0.215588	0.211652	-1.06737	0.730521	0.341758	-0.267039	-2.79857	1.36711	-1.53927	-0.463099	0.0044896	-0.280204	1.48757	-1.33085	-0.518272	-0.107312	0.597673
5	10884	MRPS30	-0.15007	0.181591	-0.0855639	-0.00566422	0.560504	-0.450669	-0.30738	-0.0717244	-0.0822179	0.24417	0.957386	1.35701	2.1843	-1.53674	-0.355822	0.100104	0.408498	-0.72383	-0.543367	-0.942269	-0.966012	-0.541712	-0.0888672	-1.38986	-0.442072	-1.94723	1.61425	-0.0622244	0.796364	0.641391	-0.891115	-0.929717	-0.161014	1.29298	1.74829	0.641756	-0.866495	0.355178	0.0320104	1.75391	-0.190783	0.543358	0.895522	-0.753927	0.140681	-0.412042	-0.0986571
5	10939	AFG3L2	-1.19657	0.144145	-0.352337	0.374517	0.58908	-0.288883	-0.340986	0.0727954	-0.00928208	0.249155	-0.366783	2.1484	0.183555	-2.99739	-1.80546	-0.693106	-0.348316	-0.935367	-1.49207	-3.11522	-2.00567	-0.830727	-2.50787	-1.11482	-1.73562	-2.54207	-1.12181	-0.829634	0.0733299	-1.36387	-3.13465	0.210674	0.406652	1.20401	2.51357	0.0745962	-1.12594	-1.08306	-0.457812	1.69934	0.499011	0.692335	0.119865	-0.344283	-0.489969	-0.395059	0.122306
5	10989	IMMT	-0.714192	0.234823	-0.368545	-0.131566	0.597311	-0.369145	-0.00910022	-0.0314681	-0.104565	0.151239	0.881015	4.09313	0.841012	-2.29814	-0.753728	-1.43996	-0.857947	-0.132743	-1.06117	-3.37842	-1.83812	-0.0762044	-1.3554	-1.12054	-1.78988	-1.69118	-1.95657	-0.881956	0.399567	-0.548299	-0.22658	-0.520099	0.0489812	-0.05488	0.713423	1.47511	-1.18445	-0.288649	-1.34735	-0.234104	-0.79506	1.44086	0.566907	-0.0861695	0.728648	0.248829	0.327903
5	22907	DHX30	-0.239149	-0.0586126	-0.187161	0.142777	0.649021	-0.019223	-0.229647	-0.379626	0.294298	0.415401	0.826658	1.42427	0.135037	-1.21507	-1.1961	0.813124	1.56833	0.444387	-0.994576	-0.0728932	-0.898379	-1.00688	-0.982906	-0.612256	0.0665494	-1.70257	-0.233437	-0.0463752	-0.594619	-0.0106903	-0.518223	-0.454658	-0.542696	2.59181	0.857947	-0.175212	-0.975247	-0.771313	-0.33339	0.136302	0.0206959	-0.0907586	-0.0432718	-0.546938	0.678984	-0.470819	-1.68213
5	23107	MRPS27	-0.143068	0.420991	-0.41725	0.082741	0.682688	-0.24107	-0.335854	-0.208546	0.0944079	0.137386	0.843061	1.02402	1.77155	-1.40743	-0.990154	-0.900621	0.686087	0.289194	-0.160012	-1.15459	-1.34535	-0.553055	-0.058062	-0.132059	-0.972753	-1.31372	1.27065	-0.119824	1.18967	1.26248	-1.35549	-1.02108	-1.52958	0.908736	2.58624	0.377952	-0.0861842	0.716054	-0.267929	0.779737	0.41622	-0.344969	-0.0338013	-0.00559587	0.999856	0.474945	1.60361
5	23395	LARS2	-0.145194	0.173957	-0.163534	-0.042792	0.659099	-0.209804	-0.272883	-0.0942212	0.314196	0.366683	1.06791	2.91528	1.76936	-1.59437	-0.609824	0.383849	1.5627	-0.193721	-1.24207	-1.93183	-1.21239	-1.20088	-0.43871	-0.879685	-0.950764	-1.8773	0.371529	0.268279	0.431353	0.323325	-0.276849	0.12052	0.274678	0.938471	1.49018	-0.290409	-0.666664	-1.04886	-0.572252	0.569594	0.533042	-0.0685871	-0.0247479	-0.216672	0.331255	0.533024	0.449812
5	23530	NNT	-1.0234	0.24339	-0.192826	-0.0325922	0.621393	-0.174025	-0.140604	-0.0309947	0.193442	0.169463	-0.277967	2.24737	1.22992	-2.33544	-1.67341	-1.16579	-0.813663	-0.372969	-1.62959	-2.63044	-1.59458	-0.785889	-2.51116	-1.45004	-1.24206	-2.6946	-1.47487	-0.175136	0.166005	-0.536006	-2.50001	-0.294485	1.28082	1.407	-0.154362	1.81172	-1.87938	-0.94567	-0.498005	0.942559	-1.11122	1.79617	-0.0359626	0.274518	0.336784	0.0843508	0.743625
5	26073	POLDIP2	0.050068	0.101173	-0.0700537	0.116324	0.550776	-0.213226	-0.388723	-0.405317	0.00864227	0.0431527	1.77691	1.54933	0.959309	-1.55566	-0.672528	0.0524812	0.915715	-0.25626	-0.252711	-1.24377	-1.28097	0.732564	0.042166	0.151136	-0.39435	-1.29287	0.535616	-0.474583	0.938172	1.49374	-0.0750736	-0.546875	-1.637	-0.446791	-0.0757204	-1.37812	-4.6041	0.504471	-0.327829	0.301121	0.555571	-0.683173	1.13214	-0.919751	-0.235666	0.434842	1.55136
5	26275	HIBCH	0.553468	-0.140211	-0.591306	-0.315501	0.615409	-0.345947	0.00491177	0.0525711	-0.0616913	0.217238	1.56942	1.12426	4.13282	-0.0251706	-0.716628	-0.577278	0.158571	-0.00135983	-0.700261	-1.19428	0.126841	-0.270571	0.905911	0.374836	-1.1818	0.381977	1.61357	0.225432	1.58251	3.03693	1.04129	0.569271	-0.376328	-0.784381	-0.304531	0.261383	-0.429048	1.54866	-1.21711	-0.207192	-1.16105	-0.642986	-1.25027	0.213853	-0.0127176	1.0602	-0.64315
5	26589	MRPL46	0.494779	0.367102	-0.490159	0.214583	0.615046	-0.359944	-0.349221	0.0490129	-0.315769	0.269348	1.60961	0.960119	2.16483	-0.838444	1.21565	-0.207702	0.772888	0.112786	0.49344	-0.906624	-0.968198	0.280838	0.948897	1.11226	-0.216204	-0.637096	1.63182	0.117593	1.7237	1.4846	-0.142706	0.173086	-0.561379	1.61531	1.28385	1.75634	0.137392	0.772132	-0.305685	1.03227	0.280052	-1.77055	-0.757362	-0.259157	-0.38016	0.468458	0.367166
5	28957	MRPS28	0.413015	0.365404	-0.326554	0.0239797	0.592646	-0.256169	-0.496363	-0.08567	-0.305947	0.302324	2.05821	1.59024	2.74483	-0.0325884	0.232085	-0.282005	0.734888	0.556305	0.350275	-0.691786	-1.40052	-0.22264	0.437174	0.213701	-1.42663	0.807676	2.4723	-0.180769	0.717693	1.1347	-0.122466	-0.604332	-1.56459	1.13853	1.70417	1.49097	-0.310251	0.614237	0	1.25	0.899074	-0.228163	0.323023	-0.0524242	0.178165	-0.563696	0.31779
5	28998	MRPL13	0.172258	0.128612	-0.487766	0.239121	0.560262	-0.191832	-0.38322	-0.0688366	-0.0421258	0.335557	2.09286	1.88054	2.69829	-1.75762	0.240848	0.263294	-1.30389	-0.169676	-0.0905614	-2.54172	-0.791929	-0.437713	1.22256	-0.172727	0.177659	-0.863773	1.56579	0.0778849	0.561584	1.43782	0.564659	-0.864519	0.0470347	0.94399	1.91532	0.122725	-0.966795	0.0840283	-0.684	1.61061	0.489501	-1.72963	0.168597	-0.541624	0.646381	0.552699	0.609927
5	29088	MRPL15	0.203851	0.243757	-0.485545	0.369451	0.565476	-0.185582	-0.450717	-0.241868	0.0509819	0.385873	1.96918	-0.0977552	2.25544	-0.975284	-0.154497	-0.0631587	-0.184224	0.196113	0.40672	-1.12937	-1.03585	0.200695	0.444836	-0.307631	-0.580323	-0.946943	1.7641	-0.0657462	1.38858	1.53769	0.178419	-0.316276	-1.30018	0.867901	2.04769	0.406008	-0.183338	0	-1.10334	2.08212	0.105989	-1.28883	0.0403852	-0.635685	1.02431	1.02118	0.758221
5	51021	MRPS16	-0.0544048	0.126981	-0.409685	0.170198	0.50675	-0.260057	-0.385719	-0.470715	0.249537	0.255665	1.11552	0.84699	0.838556	-1.61131	-0.51347	0.254125	-0.8039	0.574739	-0.320924	-1.95774	-1.71898	0.37114	-1.31585	0.38399	0.528934	-0.669831	1.18959	0.63033	0.0548699	0.078454	0.955118	-0.107265	-2.0714	0.535726	2.27502	1.78615	-0.19916	1.69588	-0.236063	0.823505	1.22328	-0.954297	-0.0402274	-0.176119	-0.185214	0.565956	0.779223
5	51069	MRPL2	-0.177623	0.289934	-0.414512	0.08744	0.51225	-0.312173	-0.565263	-0.136637	-0.0737317	0.250261	0.702787	-0.468062	1.69759	-1.10833	-0.281641	-0.15887	0.0627491	-0.888324	0.533672	-1.62793	-1.85886	-0.78615	0.631745	0.731276	-0.701915	-1.17768	0.338266	0.198982	0.762741	0.959961	-0.701915	-0.767814	-0.355034	1.15279	2.27356	1.00739	-0.670594	0.0279543	-0.684184	1.52389	0.322301	-1.55175	0.163616	0.0782979	-0.322229	1.00273	1.08012
5	51081	MRPS7	0.20686	0.242908	-0.521932	0.212718	0.513931	-0.333625	-0.54593	-0.258501	-0.108213	0.233959	1.83658	1.29489	2.41681	-0.987439	0.0995597	0.116532	-0.583327	0.485058	0.516982	-1.24883	-1.52437	-1.12716	-0.753935	0.740389	-0.485321	-0.521674	1.4958	0.18342	1.55104	2.10077	-0.045804	-1.00906	0.212884	1.51013	1.67041	0.555697	-0.283281	0.937293	-0.468665	0.934653	0.213684	-1.38664	0	0.11026	-0.334211	0.258349	1.17567
5	51103	NDUFAF1	0.311626	0.117417	-0.243987	-0.079488	0.633714	-0.425979	-0.327164	-0.0127526	-0.358587	0.0285062	0.904915	0.601534	1.17247	-0.898061	-0.2541	-1.05876	0.438508	0.497971	0.424582	-1.60859	-1.64924	-0.165088	0.591066	1.33435	-0.000364888	0.0431767	1.37268	-0.289622	2.65366	1.61801	0.831079	0.295591	-1.34075	-1.92164	0.0834618	-0.730182	0.238841	-0.573048	0	-0.382161	1.59317	-0.895884	0.356487	-0.364356	-0.133457	0.731398	0.129518
5	51253	MRPL37	-0.11667	0.229473	-0.560663	0.307519	0.550558	-0.377382	-0.341775	-0.208236	0.179254	0.29315	1.39533	0.0362871	2.61414	-1.477	-0.951695	-0.0866867	-0.00651315	-0.970166	0.0107956	-1.38045	-0.63957	-0.486892	0.415732	-0.529983	-0.793084	-1.78093	1.38141	-0.151637	1.04975	1.00024	0.0800795	-1.2959	-0.367311	1.57292	2.04956	1.15315	-0.878994	0.130436	-0.603725	2.14759	-0.480729	-1.55553	-0.186934	-0.26084	1.06229	0.140587	0.359594
5	51361	HOOK1	0.502896	-0.428352	-0.406415	-0.326021	0.439255	-0.652381	-0.363422	0.430073	-0.43602	-0.113625	-0.0332577	1.1441	1.30895	0.344926	-0.0780907	0.432856	0.400685	0.357303	1.33901	-0.738695	1.01123	-0.72341	1.1904	0.691911	-0.357449	0.775536	1.40184	0.543396	0.898553	1.06106	-0.875964	0.968833	-0.628302	-0.0993066	0.916234	1.06892	0.769205	-1.54418	0.0354144	-0.151411	1.00965	-0.318382	1.97108	-0.359371	-1.26686	-0.540917	-3.58103
5	51373	MRPS17	0.441376	0.210099	-0.603049	0.364814	0.607521	-0.264523	-0.422157	-0.283236	-0.0510527	0.269511	1.39578	0.966723	3.15997	-0.929396	0.130428	-0.335637	-0.0309607	1.30645	1.03195	-0.672725	-1.35724	0.110147	1.13046	0.713117	-0.703088	-0.406734	1.3974	0.408868	1.39053	1.8884	-0.00841468	-0.875768	-0.274106	0.763675	1.18937	0.564588	-0.503198	1.57498	-0.398521	0.344376	0	-1.15783	-0.408287	-0.584022	-0.241869	-0.312963	0.767858
5	51649	MRPS23	0.613897	0.211745	-0.476282	0.288779	0.510732	-0.228277	-0.552194	-0.187952	-0.0500353	0.118237	1.7158	1.14934	1.42966	-0.0803094	0.446818	0.369909	0.428947	2.60118	0.177378	0.027598	0.0893596	-0.102329	0.789396	0.34944	-0.750485	0.223076	1.25908	0.422778	1.27778	2.04396	0.164364	-0.527015	-0.4612	0.95526	1.66048	0.730064	0.194436	1.17418	-0.566493	1.36592	0.503495	-1.43436	-0.489132	0.454432	-0.537703	0.0203953	1.56532
5	54148	MRPL39	0.147541	0.114266	-0.571203	0.294775	0.513464	-0.244897	-0.517648	-0.127403	0.118121	0.292087	1.51888	0.0233588	2.35595	-0.880781	-0.0184325	-0.172871	0.336596	0.0809741	0.743863	-1.0983	-1.08741	-0.269901	0.636632	-0.0462354	-1.29681	-0.0471353	1.77555	-0.690872	1.04604	1.61292	-0.395482	-0.880633	-1.04885	1.41864	1.36995	0.50138	-0.351066	-0.171134	-0.642097	2.14177	0.304232	-1.46986	0.106541	-0.0223668	0.595596	0.232884	0.532755
5	54502	RBM47	0.460248	-0.0275538	-0.162032	-1.2729	0.560132	-0.466017	-0.413798	0.359382	-0.155177	0.0397316	0.684183	1.00938	1.01303	1.18421	-0.496438	-0.58929	0.0204422	-0.889729	0.719154	-0.423954	0.481796	-1.79817	1.32091	1.85747	0.105818	0.878596	1.2684	-0.360059	1.68126	1.61546	0.630876	0.212112	1.14299	0.551554	0.237181	0.63235	0.749873	-0.557464	0.294023	-0.0165031	0.199135	0.106309	0.450721	-0.586228	-1.05046	1.06348	-1.79479
5	54902	TTC19	0.0214656	-0.0855621	0.129082	-0.285429	0.603619	-0.0447561	-0.218539	-0.192149	0.230391	-0.105902	0.660635	0.957792	1.02958	-1.17567	0.0950901	-0.844237	-1.01051	1.74726	-0.0201403	-1.36108	0.00623259	-1.2997	0.528082	-0.201984	0.170025	-0.406223	0.907332	-1.00069	1.35049	0.108853	-0.467257	0.698375	-0.25811	0.253767	0.36807	-0.351288	-0.965867	0.409763	0.855818	0.365249	-0.262315	1.31245	-0.0734347	0.605436	-1.2338	0.585323	0.941802
5	54927	CHCHD3	-0.779917	0.266718	-0.528795	-0.582746	0.481769	-0.303262	-0.107045	-0.0295231	-0.677569	0.265506	0.164466	2.63911	0.885185	-2.15001	-1.08242	-1.11057	-1.07954	-0.489789	-1.30418	-2.5009	-1.02063	0.0182659	-1.37736	-1.598	-2.21224	-2.02385	-1.17165	-1.29494	0.682662	-0.0837032	-0.637075	-0.41103	1.20311	-0.289951	0.111308	0.99749	-0.575419	-1.00113	-0.998405	0.656252	0.294024	0.683613	-0.198895	0.701207	-0.376241	0.423383	0.624103
5	54940	OCIAD1	-0.289367	0.320557	-0.407184	-0.291101	0.572433	-0.407038	-0.20697	0.0781217	0.165623	0.239631	3.20547	2.6643	0.867862	-0.470954	-0.146827	-0.654847	-0.780536	0.213453	-0.0798291	-1.74084	-0.355925	-2.03748	-1.07825	0.0731689	-1.71451	-0.434252	-1.79257	0.53387	-0.687291	-1.43064	-0.952662	0.433224	-0.0745343	2.21134	0.0716739	0.60291	-0.324922	-0.779849	-0.629872	0.326531	-1.09406	1.10455	0.711525	1.42805	-0.0589777	-0.0991906	-0.432671
5	55037	PTCD3	-0.193035	0.194187	-0.33273	0.320273	0.608324	-0.238978	-0.392599	-0.355667	0.441014	0.378853	0.984914	1.17987	2.18488	-2.03962	-0.882858	-1.37781	-0.072915	1.03833	-0.737167	-1.31975	-1.46197	-0.725457	-0.157211	-0.539201	-0.691858	-0.862254	1.37753	0.293143	0.718616	1.48464	-1.30508	-1.33555	-1.28368	-0.0175879	2.07857	1.39254	-0.163075	1.00164	-0.278445	1.58951	0.180124	-0.214808	0.253496	0.0189911	-0.163216	-0.586316	1.0917
5	55157	DARS2	0.300331	0.285613	-0.362267	0.191386	0.623716	-0.326289	-0.146893	-0.0904817	0.0344735	0.15262	1.12025	2.03374	1.54823	-0.769304	0.47703	1.09866	1.39832	0.962942	-0.820416	-1.86184	-0.586999	-0.611026	-0.107622	-0.244862	-0.734936	-1.09686	1.50158	-0.0177181	2.22052	1.50463	0.293561	-0.700608	-0.0023007	1.70058	0.302713	-0.288347	-0.658049	-1.33912	-0.354527	1.23408	1.44451	-1.06933	0.709911	0.970598	0.361392	0.179632	0.0348189
5	55227	LRRC1	-0.0802597	-0.333159	-0.627914	-0.579595	0.635199	-0.436544	-0.223778	-0.0114074	0.837228	0.229687	0.212718	1.29472	0.431574	-0.561622	-1.61855	-0.854512	0.101983	-0.502501	-0.928233	-0.748001	3.85866	-0.785187	-1.00158	-0.459676	-0.540287	-0.644015	0.420022	1.65681	0.911719	-0.964656	-0.440579	-0.604514	-1.56025	0.363749	0.839851	0.22374	-1.49504	-2.05893	0.236638	-0.855559	-0.415208	1.05386	1.78021	1.22809	-2.25658	-0.721893	-0.958221
5	55342	STRBP	0.052744	0.368652	-0.602323	-0.182271	0.668545	-0.32763	-0.172143	-0.0251276	-0.381142	-0.0690877	0.334613	-0.390655	-0.613845	0.473219	-0.997445	-1.70015	0.667009	-0.360418	-0.663046	0.804368	1.32966	-0.868501	0.321559	0.739841	-1.30292	0.961031	0.154599	-1.01067	2.02566	0.948558	0.791178	-0.483269	1.0913	2.9282	0.0293943	1.99341	0.0748883	-0.476945	0.63198	1.63603	-0.662483	0	1.91395	0.121051	0.15973	0.93313	2.62322
5	55347	ABHD10	0.534894	0.041648	-0.267358	-0.190534	0.576244	-0.250546	-0.154878	-0.105329	-0.130983	0.150947	0.918775	2.02547	1.47941	-0.254977	0.494417	0.394132	0.802914	1.54017	-0.3384	-1.20966	-0.415428	0.0872495	0.764436	-0.0294092	0.307014	0.0933256	1.56786	-0.00959333	0.631364	1.62261	0.385885	0.91011	-1.20901	0.168322	0.283261	1.30192	-0.0260191	0.193534	-0.841966	-0.275771	-0.975549	0.0115846	0.0742942	-0.563258	0.584969	1.93446	0.674074
5	55753	OGDHL	0.296314	-0.0173217	0.0533342	-0.46202	0.730145	-0.288938	0.176023	-0.0809098	0.0774983	-0.10469	1.22462	1.3418	2.72636	-1.18341	-0.147835	0.046073	-0.542825	1.48625	0.767994	-0.517206	-0.261138	-0.108045	-0.519238	-0.29505	-0.637016	-0.367146	0.615174	0.10906	1.58147	1.04837	-0.179269	0.329907	0.991936	-0.411193	0.103222	1.92113	0.924361	1.96929	-1.0282	-0.233546	-1.73626	0.342069	1.20253	-0.500905	0.00222643	-0.840708	-0.413479
5	55930	MYO5C	-0.494615	0.12633	-0.0316944	-0.932242	0.636242	-0.265812	0.0265532	0.346829	0.3121	-0.18589	0.449936	-0.243701	1.41863	0.0938022	-1.0426	-0.756807	-0.381374	-1.47749	-1.26341	-0.258128	0.270891	-1.88691	-0.311509	-0.00230559	-1.2585	-0.469058	0.899242	0.415011	-0.554668	-1.53301	-0.968887	-2.02069	0.789863	-0.572646	0.450687	-1.08241	0.263598	-1.35462	1.7442	-0.572016	-0.119133	1.64507	0.579061	0.664369	-0.393827	-0.233093	-0.902941
5	56945	MRPS22	0.119379	0.383613	-0.477248	0.189357	0.663987	-0.234689	-0.424736	-0.206499	0.0366568	0.238774	1.66964	0.850904	1.5998	-1.45409	-0.242404	-0.851575	0.104721	0.317129	0.122951	-1.33193	-1.37964	-0.505156	0.0163661	-0.443509	-1.06662	-0.358597	1.1944	0.541001	1.5847	2.52753	0.182705	-0.45199	-1.11596	0.847108	1.71091	0.638613	-0.0591802	1.51616	-0.659795	0.983453	0.866057	-0.408907	-0.223954	-0.302474	-0.617726	0.543269	1.21141
5	57129	MRPL47	-0.121889	0.481786	-0.57188	0.216826	0.59465	-0.221044	-0.39741	0.018631	-0.266165	0.439205	1.64497	0.854699	2.28505	-1.41887	-0.0452009	-0.622186	-0.609149	-0.0366546	0.0910413	-1.53532	-0.786969	-0.338236	-0.139738	-0.442316	-0.890672	-2.09943	1.08303	-0.362349	0.577291	0.481517	0.243173	-0.615255	-1.25018	1.12687	1.78741	0.292995	-0.882225	0.717791	0.0213506	1.83336	-0.809006	-0.748454	0.0325261	0.0202332	1.00326	0.762796	0.744907
5	57535	KIAA1324	-0.799805	0.171662	-0.291132	-1.27892	0.495076	-0.523749	-0.0979594	0.15889	0.782901	0.217952	-1.23011	-0.253356	-0.78561	-0.702526	-1.01667	-1.70592	0.27276	-0.414304	-1.30878	-0.485613	0.376878	-2.15678	-1.69897	-0.56499	-1.12555	-1.31397	0.516811	NA	NA	NA	NA	NA	0.639147	0.740322	1.19291	0.490981	0.881502	-0.699533	1.1744	-0.122113	0.687547	1.25617	0.458709	0.659255	-0.53219	0.367341	-0.426002
5	60488	MRPS35	0.179228	0.261571	-0.55479	0.335366	0.586787	-0.23369	-0.356199	-0.0851199	-0.162041	0.182916	1.73147	0.98526	1.70403	-1.25988	-0.226945	-0.916462	0.544805	0.634423	-0.0887731	-0.630561	-0.84832	0.114332	0.0765674	0.611657	-0.528662	-1.03721	1.77846	-0.0418868	1.4869	1.55503	-0.336305	-1.36493	-1.5513	1.59158	2.04299	1.26616	-0.675672	1.05929	-0.387811	1.05241	0.204845	-0.578215	-0.236128	-0.559311	0.157739	0.444307	0.995047
5	64087	MCCC2	0.421963	0.00580141	-0.291781	-0.640991	0.752717	-0.14149	-0.00321416	0.150686	0.129549	0.423182	2.68325	1.52602	2.63383	-0.411798	0.017758	-0.634215	1.11185	0.6638	0.0946644	-0.339166	-0.105542	-0.322324	0.64379	0.480879	-0.441777	-0.0806726	1.59945	-0.893894	0.661852	1.28065	-0.81013	-0.0750993	0.605931	1.00837	-0.138214	-0.462397	-1.44631	-0.269478	0.248057	0.846484	-0.524184	-0.6887	0	0.330568	-0.534408	0.692068	0.378498
5	64149	C17orf75	0.306958	0.173018	-0.287586	-0.258586	0.581718	-0.375233	-0.392119	0.322088	-0.723942	0.0452255	1.56471	1.77184	2.11633	1.24314	-0.131575	-0.372534	0.473349	1.27629	-0.74852	0.696319	0.943321	-2.08912	0.757369	-0.187696	-0.622894	0.866232	1.46911	-1.01984	-0.482779	0.512528	-1.12408	-0.158418	-0.132005	0.782949	-0.358921	-0.934911	-0.529863	-0.639185	0.286396	0.99215	-1.75321	0.807412	-1.32743	0.358132	0.511279	-0.774256	0.888735
5	64432	MRPS25	0.361751	0.15803	-0.397815	0.299546	0.548487	-0.185535	-0.454841	-0.289255	-0.0262972	0.228781	1.83327	1.8124	2.08863	-1.70412	0.0499271	-0.439405	0.619598	1.12043	-0.376839	-1.16192	-1.13453	-0.430347	1.06886	0.408579	-0.116848	-0.438912	1.72346	0.348217	0.936265	2.09311	0.265642	-0.606956	0.141558	1.14962	2.14312	0.493443	-0.32183	1.066	-0.833365	0.745267	0.712618	-1.17786	-0.581982	-1.0149	-0.667779	-0.0540351	0.852284
5	64965	MRPS9	0.349866	0.356275	-0.540807	0.3228	0.594614	-0.577415	-0.335171	-0.282575	0.0481223	0.158371	1.57367	0.545393	2.31126	-1.43215	0.0798008	-0.236232	0.324234	1.43701	0.866135	-0.91224	-0.556604	-1.41595	0.648489	0.239642	-0.547284	0.130352	2.03954	0.569867	1.38962	2.02173	-0.417264	-0.961954	-0.977401	1.24593	2.11494	1.15841	-0.71181	0.893504	-0.264325	0.968626	0.887612	-0.643933	0.237429	0.538521	0.419499	0.0208851	1.38605
5	64968	MRPS6	0.589663	0.451487	-0.563555	0.231673	0.568386	-0.152176	-0.439478	-0.199168	-0.272745	0.110265	1.68281	0.976338	2.10623	-0.225633	0.224709	-0.861967	0.376521	1.56219	1.35404	-0.586047	-0.0526797	0.0112524	1.00853	0.95156	-0.199232	0.618571	1.60896	0.776621	0.616414	1.99012	0.118794	-1.08552	-0.179599	0.706535	1.9339	1.63971	-0.507242	0.771298	-0.686881	1.58943	0.886015	-0.406479	-0.117855	-0.391762	-0.304419	0.214812	1.22044
5	64969	MRPS5	-0.112467	0.619471	-0.405378	0.323835	0.55172	-0.363696	-0.515814	-0.0668909	-0.194536	0.250181	1.30451	0.419869	1.47342	-1.67464	-0.454963	-0.680216	0.169171	0.729232	-0.238292	-1.21152	-1.31065	-0.362202	-0.620084	0.316015	-1.22955	-0.950718	0.919696	-0.234884	0.936929	0.932759	0.0498734	-0.758022	-0.938805	1.38989	2.20417	1.50601	0.268074	0.949938	-0.272825	1.18862	1.70648	-0.340742	0.38	0.69139	0.861478	0.319937	1.29396
5	64978	MRPL38	-0.0319973	0.037439	-0.300792	0.165472	0.549765	-0.356327	-0.427221	-0.166149	0.381882	0.215063	1.40063	-0.0449412	2.69712	-1.39464	-0.193198	0.673496	0.496376	-0.127554	-0.197913	-1.10181	-1.12956	0.292264	-0.426106	-0.861101	0.51823	-0.861865	0.980453	-1.13554	0.483915	0.94734	-0.79514	-0.9244	-1.9174	0.650481	1.82635	1.33738	-1.10882	-0.564698	-0.125305	2.082	-1.21196	-0.852069	0.831794	-0.297791	0.44622	0.579541	0.597403
5	65003	MRPL11	0.508433	0.165477	-0.738135	0.187173	0.564321	-0.150886	-0.496084	-0.157449	-0.0240289	0.26996	1.0545	0.792693	2.39472	-0.546323	0.547123	-0.14635	0.832448	0.551026	1.25833	-0.929235	-0.916926	-0.260583	1.29786	0.475128	-0.176476	-0.0831145	1.27408	-0.181152	1.7372	2.37494	0.789683	-0.954039	-1.5292	0.800928	1.15156	1.1411	-1.00769	-0.291388	-0.383804	1.35254	-0.0892094	-1.08294	0.680076	-0.0106788	0.183434	0.664086	0.939776
5	65005	MRPL9	-0.0542444	0.0121567	-0.481669	0.419261	0.571979	-0.103139	-0.499055	-0.268574	0.337009	0.273367	1.69595	-0.339207	1.9964	-1.01672	0.226497	-0.755198	-0.674793	0.162537	0.684853	-1.66939	-0.818354	-1.74422	0.673808	0.0603809	-0.337455	-1.02833	1.25543	-0.69728	1.01813	1.607	-0.213509	-1.2799	-0.468184	0.837934	1.59343	0.521392	-1.39372	0.792137	-0.750506	1.5367	-0.0159803	-1.07874	-0.205645	0.134478	0.509376	0.957996	1.30778
5	65080	MRPL44	0.09443	0.304969	-0.506567	0.155009	0.623147	-0.317768	-0.492153	-0.0955462	-0.117121	0.391015	1.6934	0.262464	2.72108	-1.15831	-0.66604	0.0646417	0.0434343	-0.0673774	0.317107	-1.38785	-0.668966	-0.578399	0.571866	-0.33689	-0.882314	-0.716786	1.64285	-0.278745	1.1233	0.853768	0.140534	-0.615318	-0.775718	1.62239	2.52205	0.439838	-0.3222	0.102998	-0.651277	1.90735	0.0472431	-1.10969	0.469	-0.677226	0.866763	1.15286	0.437828
5	65260	COA7	0.583601	0.0621334	-0.197841	0.468044	0.608477	-0.231546	-0.228267	-0.0320045	-0.519261	0.131435	0.417891	2.13504	2.35296	-0.84172	0.124004	0.31877	0.305469	0.80848	1.1189	-0.436279	-0.607121	-1.02035	1.27713	-0.128987	-0.846738	0.829588	1.70269	-0.304736	3.14635	1.12562	0.400564	0.961685	1.21542	0.101842	1.3509	0.886575	-1.68645	0.409487	-0.803439	1.45329	0.203012	-0.927126	-0.30153	-1.45547	-1.12697	-0.546847	0.464311
5	65993	MRPS34	-0.079811	0.419441	-0.440904	0.280175	0.577006	-0.25612	-0.545996	-0.23178	0.042779	0.278661	1.93805	1.98626	1.84105	-1.07759	0.142934	-0.997745	-0.0907577	0.00143758	-0.632838	-1.55943	-1.28945	-0.711378	-1.01568	0.239646	-0.590896	-0.428794	0.794947	-0.0822436	0.590834	-0.181431	0.311996	-0.944761	-2.23415	0.86299	1.55147	0.471676	-0.231642	1.71139	-0.680575	0.873343	0.124891	-1.45863	-0.507779	-0.213691	0.345075	-0.687221	1.45937
5	79135	APOO	-0.552652	0.0897262	-0.337121	-0.159192	0.568741	-0.400806	-0.0962265	0.13031	0.00750626	0.143169	0.892835	2.18423	1.05648	-0.184986	0.292237	-1.49789	-1.25231	0.137369	-0.463115	-1.83886	-1.06595	-2.35426	-1.52938	-0.12816	-0.74273	-0.766941	-0.792599	-0.307299	0.0288744	-1.50858	-1.03061	-1.2867	0.395867	0.885207	0.826165	0.0320949	-1.18814	0.993102	-0.921488	0.252844	-3.10763	0.0777717	-0.67086	-0.569178	-0.542433	0.471225	0.545421
5	79568	MAIP1	-0.502274	0.279901	-0.420444	0.259402	0.689683	-0.399853	-0.426851	0.00178152	-0.347723	0.149783	0.384686	-3.03978	1.15786	-2.11623	-2.45467	-0.948099	1.11245	0.157637	-0.459154	-1.71953	-1.08166	-0.751784	-0.170851	-0.241673	-1.26535	-1.9704	0.663244	-0.824957	2.04945	0.288216	-0.882968	1.06353	-1.49839	0.552007	1.94456	0.174111	0.262781	1.10932	-0.65415	0.547975	1.16937	0.333169	0.377455	-0.420014	0.290879	0.762665	-0.48215
5	79714	CCDC51	-0.440177	0.229808	-0.0877604	0.242159	0.651162	-0.134045	-0.249428	-0.155107	-0.00429482	0.0226749	2.84539	1.56404	0.722944	-1.11063	-1.06502	-0.554519	-0.991641	-0.661808	-0.370811	-2.40353	-1.41713	-1.31129	-0.71395	-0.402017	-0.75516	-2.30887	-1.88416	0.315662	0.67189	0.284774	-0.494117	0.356062	-1.04986	1.11349	0.251792	0.440801	-0.952372	0.926558	-1.04929	0.232073	0.89744	-0.0278685	-1.37019	-1.32093	-0.603225	-0.930132	-0.00784714
5	81892	SLIRP	0.575282	-0.03196	-0.65136	0.63245	0.540137	-0.300332	-0.502457	0.0154789	-0.482915	0.198314	1.48711	1.67886	0.84387	-0.0681447	0.798558	-0.0310379	1.55473	0.436117	0.563257	-0.407614	-0.463805	-0.287709	1.03506	0.72803	-0.245998	0.641011	1.41916	-0.207383	1.23968	1.91125	0.544366	-0.513155	-0.100733	0.581251	0.604859	0.217145	-0.886024	0.167428	-0.554709	0.274856	-0.0339241	-0.973621	0.194401	-0.402146	-0.833582	-0.575476	1.34861
5	84311	MRPL45	0.440809	0.0997308	-0.258096	0.0991158	0.57628	-0.27672	-0.417235	-0.0903633	-0.143924	0.381383	2.02205	0.684863	2.74164	-0.804498	0.343671	-0.150322	-0.186609	-0.19142	0.744751	-0.831145	-0.659438	-0.251358	1.04019	0.292805	-0.0549894	0.126487	2.27386	-0.108217	1.40307	1.55422	0.222936	-0.514749	-1.25314	0.408828	1.05977	0.602683	-0.878353	-0.365854	-0.869381	1.7358	0.113777	-0.967597	-0.0408839	0.86414	0.772005	0.324908	0.861863
5	85476	GFM1	0.327585	0.284369	-0.220038	0.251483	0.606327	-0.166347	-0.379108	-0.211005	-0.0845122	0.217019	1.6988	1.33205	1.63324	-1.42686	-0.852861	0.591597	1.47914	0.889386	0.415405	-1.23953	-1.4047	0.668172	0.545487	-0.438825	-0.164167	-0.464999	0.475956	-0.733665	1.81643	1.64062	0.0808824	0.665308	-1.0388	1.14069	2.55221	-0.944083	0.32864	-0.709484	-1.72948	0.7018	1.09655	-0.611604	-0.764822	0.479853	-0.150228	1.40236	0.739129
5	91647	ATPAF2	0.425013	-0.202743	-0.167843	-0.123861	0.620202	-0.323475	-0.169811	-0.220489	0.341033	0.0735017	-0.00781755	2.49409	2.5506	-0.883278	-0.321361	-0.250991	0.238185	1.7865	-0.033799	-1.3813	-0.0862075	-2.0695	0.637221	2.004	-0.748873	0.34768	2.17941	-1.12878	1.38711	1.58375	-0.288382	1.34205	-1.04996	0.316788	1.49509	-0.290566	0.296501	-1.61136	-0.633835	-0.417201	0.222157	-0.756362	0.873678	-0.174167	-0.254274	0.965853	-0.332246
5	399512	SLC25A35	-0.103178	0.042965	-0.208751	-0.346105	0.908805	-0.0995206	0.0124634	0.0503357	0.112987	-0.0316072	0.171768	1.03811	1.01852	-0.486625	-0.126399	-1.15266	-0.0849877	0.135807	-0.167798	-0.298795	0.865533	-0.88059	-0.656585	0.111247	0.104408	-0.370484	-0.0345227	0.144845	-0.913146	0.021936	-0.668966	-0.0405304	0.125313	0.0849453	0.45433	-0.730548	-1.19742	-1.14142	0.340826	-0.326778	-0.283259	2.08212	0.663476	0.555688	0	0.0338923	-0.0955528
6	165	AEBP1	0.0521532	-0.453718	0.394699	-0.372511	-0.739129	1.26624	0.616392	-0.289606	0.352211	0.28108	0.476165	-0.0486078	-0.298257	0.192718	0.556153	0.322473	-0.0730616	0.577467	0.490666	0.749186	0.4593	0.839504	0.0531043	-0.372151	-0.667748	-0.544224	0.23559	0.100548	-0.714871	0.0560411	-0.0304742	-1.21215	0.115553	-0.808881	-1.35255	-0.802538	-0.977555	-0.511803	-1.47956	-1.16246	-0.407882	1.22122	0.745296	-0.771197	-1.50979	0.585865	-0.879961
6	283	ANG	0.210283	-0.448071	0.272334	-0.82275	-0.569886	0.93521	0.731041	0.0718861	-0.588969	0.217258	-0.161598	-0.434169	-0.674455	1.26328	1.03067	0.474447	-0.444528	0.957923	0.0811557	-0.0924801	0.180214	-0.10578	0.0625488	0.00675029	-0.678889	1.39065	0.316977	0.131372	-0.333377	0.932375	0.526576	0.196555	-1.35625	-0.95133	-1.36334	-2.07876	-1.33904	-0.647005	-1.04093	-0.822914	-0.635846	0.618668	-0.596938	-1.25055	-0.813335	-0.715635	0.128143
6	323	APBB2	0.468946	-0.508189	-0.129898	-1.17084	-0.345856	0.804479	0.439826	-0.120435	-0.18486	0.0350356	0.934175	1.1204	0.139628	1.05821	1.50365	0.476586	-0.266858	0.427137	0.978109	0.0442736	0.314759	1.00966	0.948072	-0.289642	-0.357745	0.0133596	0.0311537	0.995808	-0.175442	-0.347955	0.154134	1.60533	0.711063	1.69229	-1.30461	2.03739	-1.15589	-0.498041	-0.444719	-0.121407	-1.32525	1.40178	-0.178087	-0.000988761	-1.86653	1.34892	-2.34124
6	794	CALB2	0.824519	-0.315485	0.529728	0.844282	-0.347872	0.896845	0.118447	0.0584871	0.0686322	-0.116921	0.631485	1.13953	-0.357133	0.244657	1.88495	-0.214834	-0.109218	0.682314	0.822224	-0.34263	0.353744	2.06888	1.72817	0.0558244	0.340748	-0.185012	0.693974	-2.36834	2.91581	3.41036	6.36386	-1.61994	-0.690225	-1.00044	-1.28205	-0.614476	-0.137096	-0.0970952	-1.0594	-0.0235985	-1.99119	-1.16713	-1.53092	-0.0793833	-1.71621	-0.596455	-0.963285
6	871	SERPINH1	0.266258	-0.604494	0.52089	0.52445	-0.740256	0.755334	0.00915201	-0.0612717	0.138912	-0.0580018	-0.36703	-0.589273	-0.0382171	-1.00525	1.24209	0.243343	-0.205855	-0.0424119	0.662807	2.471	0.246465	2.71169	1.01002	0.0382171	0.440037	0.054867	-0.380169	0.54017	-0.345637	-0.465764	-0.656703	0.293265	0.600737	-0.457441	-1.78788	-2.71122	-0.0540696	0.0115016	-2.08612	-0.949135	-1.5214	-0.448049	-1.16512	-1.21801	-1.58192	-0.7106	-1.85911
6	1009	CDH11	-0.102552	-0.233348	0.0550594	-0.451101	-0.760324	0.982964	0.599181	-0.0562711	-0.108865	0.230497	-0.206861	0.396266	0.0708023	-0.0916706	0.216909	-0.634312	-0.0262773	-0.310594	-0.347923	0.783493	0.946377	-0.513146	-0.317484	-0.479949	-1.02991	0.282365	-0.371848	-0.129508	0.886323	-0.322978	-0.64614	-0.410078	0.787623	-0.15668	-0.730587	-1.13964	0.169401	-0.0925257	-1.42874	-0.496123	-0.891732	0.944136	0.00489855	-0.228634	-1.00656	0.270268	-1.18498
6	1265	CNN2	0.525298	-0.041109	0.34752	-0.151841	-0.87271	0.909486	0.389612	-0.0964382	-0.163515	0.278421	-0.055342	-0.327584	0.216061	0.994719	1.43193	0.770838	0.20051	0.806813	0.877534	1.4004	0.0880864	1.54469	1.06916	1.13887	0.643974	0.400563	-0.379041	0.977327	0.117319	-0.199448	0.558689	-0.719515	-0.317558	-0.963981	-1.00476	-1.4053	-0.0739792	1.65221	-1.81536	-0.639508	-0.730881	0.277409	-0.434279	-0.999584	0.110572	0.603189	-0.706806
6	1266	CNN3	0.632546	-0.601892	0.139001	-0.162896	-0.73772	0.927743	0.627451	-0.0882297	0.127409	0.29464	0.84486	-0.448355	0.215988	1.23944	2.0426	1.52471	-0.145004	0.871186	0.83112	1.31397	-0.561843	0.848323	0.416232	0.945885	0.586208	0.939404	0.493383	1.46138	0.060695	0.00305711	0.344665	0.0880921	-0.300637	-1.46145	-1.34062	-1.93576	-0.914245	0.683536	-1.80908	-0.97104	-1.23603	0.643337	0.153482	-1.61161	-1.28838	0.530231	-1.43613
6	1289	COL5A1	-0.0661627	-0.319268	0.244158	-0.507526	-0.83537	1.07775	0.672991	-0.0992839	0.0966595	0.155763	0	0.460195	-0.648483	-1.05028	0.543787	0.1021	0.0361614	-0.00287772	0.144116	1.39665	-0.48238	0.386568	-0.507632	-1.0357	-0.719054	-0.248963	-0.0824706	0.278896	0.102528	-0.109913	-0.0360145	0.0171913	-0.0241472	-0.520434	-1.32248	-1.7056	-0.333472	-0.520963	-0.238004	-1.00141	-0.91689	0.431667	-1.45081	-0.629385	-1.41981	-0.297562	-0.962829
6	1290	COL5A2	-0.243411	-0.43944	0.20222	-0.369306	-0.775621	0.967863	0.580309	0.469497	0.491352	0.152573	-0.0798385	0.0117582	0.440331	-0.500209	0.414178	-0.735246	-0.690091	-0.79951	-0.111075	0.564374	0.017318	-0.0553402	-0.533385	0.145366	-0.102232	-0.0323262	-1.11745	-0.376357	-0.634074	-1.20996	0.122974	-0.0942473	-0.0703709	0.253239	-1.11516	-1.48177	-0.524238	-0.151836	-0.115224	-0.687035	-0.178159	0.917478	-1.34638	-0.770677	-1.14517	-0.149776	-0.946731
6	1295	COL8A1	0.0679341	-0.534578	0.183904	-0.168138	-0.821746	1.01123	0.352695	-0.0717616	0.327254	0.357647	1.06465	-0.0760387	0.168413	-0.342423	0.568734	NA	NA	0.609843	NA	NA	NA	0.375492	-0.0356194	0.139236	NA	-0.241134	-1.12624	0.484486	-0.0929389	-0.435658	0.685773	-0.659633	-0.503939	-1.3548	-1.72814	-1.16253	-1.60058	-0.275308	-0.939644	-1.36616	-0.19395	1.17614	-0.0734645	-0.414576	-1.68579	0.481169	-1.13122
6	1300	COL10A1	-0.382426	-0.475996	0.201805	-0.111913	-0.557228	0.890373	0.443024	0.303922	NA	0.0666375	1.17809	-1.94294	NA	NA	NA	NA	NA	NA	NA	NA	NA	NA	NA	NA	NA	NA	NA	NA	NA	NA	NA	NA	-0.0918849	-0.634086	-1.0896	-0.772601	-0.929005	0.645346	-1.83319	-2.17232	-0.200807	1.17385	0	-0.376522	-0.0675792	-0.642357	-0.149187
6	1301	COL11A1	0.352651	-0.524448	0.138492	-0.179889	-0.786254	1.20267	0.0560486	0.396072	NA	0.384523	0.352723	0.352579	NA	NA	NA	NA	NA	NA	NA	NA	NA	NA	NA	NA	NA	NA	NA	NA	NA	NA	NA	NA	0.0142002	-0.327439	-1.05988	-1.2142	-0.827383	0.167376	-1.54485	-0.647544	-0.386785	1.10562	-0.756777	-0.518703	-1.44258	0.46917	-0.896936
6	1303	COL12A1	-0.242772	-0.463719	0.521965	0.00839703	-0.49701	0.958895	0.361188	0.0923312	0.319126	0.14194	-0.0814286	0.149407	-0.902665	-0.730215	-0.383192	0.41769	-0.360986	0.607478	-0.452186	-0.0094295	-0.741872	0.114369	-1.09585	-1.32311	-0.712346	0.245686	0.0542098	-0.244154	0.0143022	-0.142864	0.239698	-0.00352586	0.809593	-0.530237	-1.1931	-1.31371	-0.147831	-0.21191	-1.34358	-1.01883	0	0.595345	-0.313994	-0.0989863	-1.73054	0.505051	-1.32027
6	1311	COMP	-0.040648	-0.378324	0.341183	-0.415488	-0.641137	1.25451	0.59714	-0.172469	0.39184	0.374884	0.989022	-0.281313	-0.345423	0.376453	0.2164	-0.252921	-0.848328	1.63732	-0.346402	-0.755584	0.071786	0.0609152	0.65082	-0.669267	-0.812421	-0.521587	0.176271	0.481821	-0.723281	0.304246	-0.147788	-0.154991	-0.151006	-0.74815	-0.751639	-0.872774	-0.948859	-0.631673	-1.28027	-1.39766	-0.452403	0.181865	-0.72545	-0.483112	-1.04114	1.11153	-0.237822
6	1462	VCAN	0.00592099	-0.127844	0.259601	-0.765624	-0.81137	1.06206	0.709055	-0.256095	-0.0708121	0.435109	-0.278359	1.20369	-0.550219	-0.784955	-0.13489	0.171758	-0.457644	0.437785	0.0116693	1.0653	-0.997134	0.617496	0.143594	-0.623084	-0.649737	-0.129496	0.163759	1.22605	0.238557	-0.0519012	-0.483503	-0.00847577	0.148997	-0.118793	-1.05537	-1.0197	-0.144287	-0.828096	0.137035	-0.313617	-1.35827	1.29569	-0.618239	-0.292074	-1.25551	0.155353	-0.701813
6	1466	CSRP2	0.610993	-0.510717	-0.106181	-0.0126526	-0.607467	0.801172	0.547225	-0.111227	-0.187367	0.445117	0.391674	-0.198038	-0.297357	1.92824	1.6271	0.235258	0.498424	2.75645	0.674283	0.152189	1.37331	1.08702	0.685269	0.246188	0.459193	0.567109	0.83496	0.554026	-0.822482	0.339944	0.883268	-0.534189	-0.0190647	-1.71019	-1.94895	-0.926784	-1.39586	0.487688	-1.73748	-1.34631	-1.09275	0.302434	-0.772005	-1.78667	-0.467163	-1.18165	-0.78006
6	1490	CTGF	-0.00840071	-0.41801	0.118062	0.302363	-0.587217	0.961736	0.592001	0.0176055	-0.248738	-0.0334164	0.470876	-0.258635	0.128029	0.647208	0.13244	-1.92758	-1.08711	-0.00944303	0.243222	-1.73012	-0.869747	-0.705216	-0.377566	0.890235	-1.26976	1.93296	0.927471	0.980981	0.939065	0.144678	0.615056	-0.00186411	-0.177659	-0.770453	-1.45798	-1.44499	-1.70789	-0.167484	-1.081	-1.62859	-0.469513	0.209048	-0.423748	-1.43265	-1.42548	2.18156	-1.06819
6	2191	FAP	-0.252471	-0.253529	0.510551	-0.578761	-0.889465	0.986588	0.353169	0.109834	0.599639	0.238141	0.0188209	0.792037	-0.89735	-0.427728	0.207742	0.0125361	0.328134	-0.242094	0.240449	0.181443	-0.717069	0.282658	-0.559844	-0.626936	-0.198989	0.0416399	-0.606288	0.177555	-0.675508	-0.962566	-0.682281	-1.24073	0.142387	-0.094332	-1.24176	-2.04111	-0.464809	-0.340473	-1.23646	-0.989571	-1.53796	1.18235	-0.470129	0.13865	-1.00966	0.100398	-1.07219
6	2199	FBLN2	0.167852	-0.135032	0.301291	-0.186684	-0.876566	1.01308	0.565524	0.0384898	-0.417414	0.193016	-0.51606	-0.433085	-0.390461	0.127628	0.442706	1.02641	0.975591	1.01907	0.517588	0.0526256	0.836341	0.434377	0.249041	-0.473268	-0.146747	-0.00794118	-0.292406	0.383095	0.392203	-0.627526	0.73132	-0.607763	-0.302356	-1.3775	-1.36125	-1.64247	-0.225509	0.147501	-1.14997	-1.73417	-0.452375	0.516194	-0.645321	-0.953351	-0.345894	1.19092	-0.251275
6	2274	FHL2	0.349585	-0.173678	-0.463009	-0.400882	-0.477144	0.845226	0.401295	-0.0901915	-0.545291	0.547749	1.0652	-0.119188	1.16293	0.463803	1.30225	-0.909176	-0.377848	0.397749	-0.172469	0.951153	-0.884577	0.914173	0.0338788	0.340131	0.4342	0.878131	0.633182	1.00056	0.156501	0.201379	0.31181	-0.0929171	-1.22809	-1.61175	-1.61642	-1.60831	-1.24064	0.397944	-1.96263	0.445125	-0.0469663	0.522104	0.422764	-1.44469	-1.60198	0.00992806	-2.01924
6	2275	FHL3	0.321757	-0.386864	0.05676	-0.0813336	-0.795995	1.10626	0.617675	-0.117962	-0.332134	0.206871	0.488397	-0.347524	0.310688	0.316064	0.894383	0.799916	-0.206401	0.683408	0.861819	1.0653	-0.261842	1.18942	0.797775	0.0321588	-0.542139	0.277733	-0.0349941	0.439044	0.123604	0.0235527	0.34541	-0.177117	-0.529218	-1.32374	-1.62832	-2.47975	-0.965627	0.462637	-1.73147	-1.1188	-1.32314	1.02056	0.340062	-0.447265	-1.05039	0.782428	-0.501951
6	2335	FN1	-0.0501471	-0.272891	0.939526	-0.00974547	-0.878943	0.973995	0.193788	-0.156343	0.184101	0.0733505	-0.00693688	0.225116	-0.569743	-1.29118	1.09223	0.835443	-0.0824899	-0.0301113	0.962243	-0.483815	-0.246944	1.0016	-0.343148	-0.486893	0.496074	-0.144588	0.198713	0.0389465	-0.659806	-0.336959	0.0759386	-1.34694	0.477344	-1.26593	-1.90504	-1.90585	-0.224083	-0.0949273	-2.21861	-1.29587	0.033996	0.198536	-0.955953	-0.92902	-1.13113	-0.295887	-0.302256
6	3486	IGFBP3	0.125364	-0.245246	0.380213	0.308188	-0.765162	0.798499	0.213598	0.387407	-0.181104	0.03478	-0.691828	-0.0959351	0.00763974	-0.0118196	0.439455	0.936497	-0.322846	-0.353673	2.90311	-0.94042	-1.30487	1.72176	-0.168381	0.34715	-1.09893	1.094	0.042066	0.0587962	-0.129394	-0.897448	0.92895	0.294122	-0.397788	0.0876683	-1.33905	-1.70616	-0.32375	-0.0945249	-0.820284	-1.36937	0.336411	-0.581608	-0.822993	-1.59422	-0.882938	-0.204992	-0.59002
6	3490	IGFBP7	0.102841	-0.393248	-0.0206499	-0.198777	-0.473062	1.01363	0.618992	0.310208	-0.541153	0.253388	0.559211	0.271884	-0.12031	-0.198355	1.15507	0.806546	-0.60457	-0.165009	1.07535	-0.29833	0.256407	1.16081	-0.245471	1.35039	-0.306399	1.41829	-0.757086	-0.916523	-0.724139	-1.70915	0.378578	-0.124681	-1.52223	-0.636102	-1.45223	-1.27686	-0.802774	-1.09013	-1.13359	-1.16314	-0.838466	0.347861	-0.654298	-1.71468	-0.0317103	0.00234393	-0.605096
6	3491	CYR61	0.348994	-0.0341487	0.537158	0.675381	-0.572654	0.867175	0.069672	0.294359	-0.530761	0.0156442	-0.106273	-0.737017	-0.469313	0.0186249	-0.397449	0.98447	0.744778	0.0400019	2.1447	1.14966	0.698971	1.3502	-0.209622	-0.589993	-0.995121	1.05247	0.526485	-0.16068	0.948833	-0.628651	0.631249	1.68154	-0.449938	-1.52646	0.548232	-1.54303	-0.606582	0.646552	-0.290599	0.176008	1.97462	0	-0.955769	-1.16337	-1.01973	-0.158624	-1.34036
6	3624	INHBA	0.252036	-0.726117	0.214124	-0.188101	-0.649193	1.18037	-0.0213647	-0.0641005	NA	0.302053	0.685099	-0.212953	NA	NA	1.33989	NA	NA	1.45207	NA	-1.38012	-0.967364	0.992557	0.0493629	NA	NA	0.616365	-0.054559	NA	NA	NA	NA	NA	-0.569488	-1.05976	-1.23411	-1.61774	-1.42765	-0.671545	-1.50794	-0.894993	0.457701	0.540419	-0.494931	-1.15542	-0.729148	0.859284	-0.989183
6	3671	ISLR	0.343657	-0.273837	0.196362	-0.331818	-0.660976	1.24198	0.654329	-0.422959	0.473581	0.29416	0.928867	0.278361	-0.0873393	0.508318	1.35904	-0.128473	0.0327407	0.740017	0.68005	0.768009	0.675	0.48695	0.579237	-0.354309	-0.474809	0.214156	0.318754	1.24971	-0.164612	1.0731	-0.196418	-0.925903	0.35548	-0.603424	-1.09418	-1.12555	-0.846728	-0.615794	-1.54607	-0.908947	-1.15465	-0.124578	-0.0212232	-0.533206	-1.12929	0.0229928	-0.142646
6	3693	ITGB5	-1.08869	5.73368e-05	0.195781	-0.85151	-0.415792	0.771249	0.328523	0.0165485	-0.226771	0.535692	-0.633912	-0.0471783	-0.369224	-2.61937	-1.59112	-0.821152	-1.91546	-1.67399	-2.36365	-0.94777	-0.98066	-0.754969	-1.98133	-1.89804	-1.92991	-2.39285	-0.751128	1.14985	-0.177972	-1.0284	-1.54207	1.31903	0.737084	-0.189729	-1.47592	-1.67276	-1.47501	-0.8516	-0.390147	0.0408284	-0.0741222	2.14654	-0.413015	0.335422	-1.43552	1.20533	-1.96274
6	4015	LOX	0.0110358	-0.203385	0.708356	-0.337459	-0.739113	0.899458	0.251551	-0.0205688	0.244803	0.0502542	0.295986	-0.171309	-0.736641	-0.0530814	NA	-1.35798	0.273485	0.329512	2.80613	-1.01517	-1.15158	0.0986809	-0.446729	-0.901717	-1.0672	1.43049	0.32973	1.58013	-0.410896	-0.403919	-0.213675	1.0175	-0.297344	-0.944275	-1.644	-1.20363	-0.4103	-0.297802	-1.04011	-0.814861	-0.450186	1.33239	-1.0939	-0.880153	-1.30968	-0.624953	-0.930872
6	4016	LOXL1	-0.103185	-0.184632	0.264702	-0.358491	-0.678687	0.840027	0.335165	-0.324456	0.050871	0.482222	1.32212	0.119623	-4.50468	-0.875841	0.687259	-0.0854174	-0.0341184	-0.0307487	0.391576	-0.626911	-0.56218	0.0744207	0.280521	-0.0844873	0.456294	0.0658942	0.99799	0.799072	-0.340952	0.717659	-0.321398	-0.715767	-1.10999	-0.984169	-0.809487	-1.62515	-0.647295	0	0.19861	-0.712326	-0.750841	0.760067	-0.551333	0.0113603	-0.311301	0.532605	0.0950141
6	4017	LOXL2	0.0432556	-0.347189	0.716425	0.495806	-0.513465	0.988696	0.178537	0.19626	-0.0338865	0.350851	0.193638	0.395037	-1.09142	-0.877442	0.144174	0.14154	0.24106	1.12193	1.26986	-0.623474	-0.838714	1.40729	-0.445755	-0.431437	-0.34615	-0.278056	1.20356	0.350082	-0.54612	-0.562242	0.172274	0.351969	-0.411789	-0.937952	-1.00982	-1.27152	-0.778425	-0.16394	-1.57614	-0.731564	0.10724	0.335839	-0.808098	-0.976689	-0.547684	0.21573	-0.502566
6	4053	LTBP2	0.223092	-0.0119542	-0.0291428	-0.60981	-0.704716	0.950539	0.686021	-0.267878	-0.172693	0.488122	0.558536	-0.686258	-0.51227	0.57404	0.951618	0.314983	-0.487162	0.801873	0.471939	0.38234	-0.431771	0.790633	0.938511	-0.122635	-0.00604096	-0.232036	0.132272	1.07975	0.868118	0.360727	0.163175	-1.00231	-0.56328	0.0101219	-0.5893	-0.324522	-0.292122	0.309371	-0.276086	-0.7377	-0.388952	0.503361	1.41882	-0.246333	-1.19605	1.16923	-0.201478
6	4054	LTBP3	-0.134529	-0.168025	0.038687	-0.0772043	-0.605495	0.843036	0.55598	-0.0440602	-0.662467	0.327372	-0.17669	-0.0442101	-1.07834	0.145943	0.926697	-0.42528	-0.504756	-0.287049	-0.630667	-0.420295	-0.579901	1.10317	0.202357	-0.0405643	-0.768765	0.0454309	-0.0742677	-0.0209938	-0.00130412	-1.12745	0.230141	0.567146	-0.0620513	-1.51019	-1.92066	-0.648671	-0.620493	-0.0951	-1.14462	-0.327469	-1.32672	-0.0182064	-0.965638	-0.818881	-1.32887	0.826189	-0.258446
6	4237	MFAP2	0.0526498	-0.0686524	-0.0106415	0.116422	-0.741975	0.882438	0.456269	-0.00148903	-0.733311	0.409651	0.0488719	0.510859	-0.0795379	-1.79351	1.70343	0.394375	-0.786439	1.45501	-0.697564	-0.337553	-0.298151	-0.10023	0.388395	-0.153903	-0.17508	0.140864	0.918222	-0.0673256	0.247286	-0.168904	0.191072	-0.181902	0.601661	-0.799975	-1.76765	-0.758962	-0.295529	0.631614	-0.780084	-0.403884	-0.145986	0.559411	-1.28312	-0.357959	-1.19139	0.955221	-0.551249
6	4313	MMP2	0.281632	-0.35165	0.555087	-0.46474	-0.70115	0.961352	0.589677	-0.302446	0.0153963	0.380707	0.283749	-0.00126669	0.203879	0.795101	3.36093	-0.0814586	-0.630668	0.347223	0.602506	1.81306	0.498542	0.204823	0.118133	-1.06092	-0.621499	0.206616	0.359844	0.0829445	-0.300484	0.379533	0.229658	-0.594329	-0.356738	-0.634365	-1.26313	-2.16462	-0.789984	-0.191121	-1.0163	-1.20694	-1.05195	1.38749	-0.50053	-0.644896	-1.51843	-0.210541	-0.639627
6	4320	MMP11	0.0968293	-0.493869	-0.0879959	-0.214848	-0.414313	0.964755	0.0943898	0.5413	NA	0.459494	0.526083	0.153011	0.234385	-0.497342	0.210994	-1.46332	-0.0133237	1.02377	0.19619	1.70614	-1.74051	1.85237	-0.171927	0.3	-1.5243	0.138135	0.71574	NA	NA	NA	NA	NA	-0.00215091	-0.53995	-1.24852	-1.81047	-1.17797	0.946956	-1.36207	0.00513688	-0.602117	1.38168	-0.604159	-0.863326	-1.4459	-0.710157	-1.00914
6	4323	MMP14	-0.939183	-0.221467	0.23123	0.55064	-0.489986	0.775986	-0.00125113	-0.343535	0.115983	0.158511	-0.739761	0.0516333	-0.63232	-2.16386	-1.21052	-0.866077	-1.53662	-0.68938	-0.822343	-0.158015	-0.943689	-0.515526	-2.83819	-1.65828	-1.93516	-1.48649	-0.45696	1.64075	-1.29483	-0.753137	-1.19609	-0.457162	0.210741	-1.03004	-1.90739	-2.40559	-0.608388	-0.405083	-2.51825	-0.534492	-0.865108	0.921861	-1.61296	-1.3391	-1.05008	1.13383	-1.76584
6	4958	OMD	0.206365	-0.21813	0.00799932	-0.449645	-0.551909	0.989004	0.786991	-0.330615	0.362961	0.185247	0.692708	0.423465	-0.0391632	0.778769	0.0695583	0.881322	0.990044	-0.592126	-0.195018	0.854354	1.47252	-0.555338	0.341038	-0.00407239	-0.041167	0.0149891	-0.765152	0.45727	-0.525386	0.00748727	-0.0589022	0.332823	0.666807	-0.3687	-0.832606	-0.729209	-0.805555	-0.351011	-0.881691	-0.389604	-0.671144	2.11603	-0.929428	-0.265671	-1.16497	0.737257	-0.646547
6	5033	P4HA1	0.239407	0.0677601	0.666199	0.504956	-0.431758	0.796096	-0.403968	0.233549	-0.0661896	0.106948	-0.491945	-0.419906	-0.828233	-0.00325609	-0.472856	0.793672	-0.309909	0.39758	2.4063	0.796483	0.0747433	1.66843	0.283511	-0.673876	1.11227	0.486952	1.44501	-0.552734	-0.29308	-0.0938782	-0.136937	0.0786141	-0.366124	-0.908371	-0.506521	-1.53798	-1.04208	1.50083	-1.70625	-0.589451	2.1384	-0.32635	-0.228048	-1.79008	-2.57413	-0.751795	-1.64959
6	5118	PCOLCE	0.161399	-0.399809	0.238661	-0.548831	-0.845952	0.928846	0.638903	-0.249755	0.10475	0.0630359	0.0124384	0.0416051	0.155173	-0.3757	0.204531	0.22141	-0.0875976	3.61164	0.0017248	1.63789	0.346802	-0.173979	-0.141025	-0.598165	-0.618966	0.166414	-0.0886471	0.382381	-0.277779	0.08466	0.0064421	-0.960471	-0.0126983	-0.779394	-1.42736	-1.83393	-0.601645	-0.813792	-0.965672	-1.35953	-0.800857	0.901384	-0.769849	-0.570977	-1.29501	-0.548527	-1.29667
6	5176	SERPINF1	0.0291346	-0.605541	0.523752	-0.404695	-0.78904	1.05754	0.463521	-0.183008	0.669917	0.21584	0.297392	-0.474793	-0.222668	0.472126	0.957145	0.282376	-0.254685	0.790838	0.480427	0.792794	-0.610584	-0.230541	0.0101681	0.503635	-0.796197	0.327445	-0.912031	0.381628	-1.28837	0.652468	0.324348	-0.841962	-0.317861	-1.11926	-1.90541	-1.55714	-0.633102	-0.807638	-1.26251	-1.73964	-0.875602	0.855213	-0.399437	-1.13711	-0.716249	-0.541161	-0.570748
6	5351	PLOD1	-0.233637	0.0509258	0.666224	0.808473	-0.45295	0.795082	-0.232541	-0.182722	0.030365	0.0945895	-0.364803	-0.203535	-0.665207	-1.29778	-1.07152	1.17414	-0.668314	0.42297	0.871517	0.843542	-0.721028	-0.132669	0.0331576	-1.61405	0.748273	-0.503862	0.653894	-0.0761583	-1.62252	-0.841612	-0.28644	0.181988	-0.394622	-1.35263	-0.998287	-2.45413	-0.957029	0.561745	-2.35779	-1.03936	0	0.251722	-1.38498	-1.78129	-1.26009	0.196697	-1.61349
6	5352	PLOD2	-0.0385305	0.109362	0.522165	0.847666	-0.429838	0.825324	-0.341133	0.0896797	0.131125	0.180028	-0.209111	0.414019	-0.453281	-0.50827	-0.0800529	-0.673978	-0.550315	0.848934	-0.437696	-0.461932	-1.58048	2.33484	-0.138236	-0.936024	0.353683	0.610701	0.94266	1.58682	-1.38369	-0.576784	-0.492772	0.543289	-0.312458	-0.248735	-1.12742	-2.28632	-0.448452	0.757176	-1.674	-0.912978	1.3074	-0.303796	-1.12068	-1.42149	-1.94203	-0.251458	-1.2967
6	5358	PLS3	0.725168	-0.256001	0.530294	0.181293	-0.696801	0.854565	0.152847	-0.16289	-0.0859659	-0.00058225	0.120333	0.265477	1.14879	0.712057	2.48551	1.73137	0.743718	1.29738	2.58396	-0.158086	0.788346	1.24778	0.364914	1.8233	0.390593	0.641704	0.174749	1.97254	-1.26113	-0.705088	0.550709	-0.965222	-0.313501	-0.968101	-1.27024	-1.31861	-0.319193	0.383428	-0.563429	-0.592781	-1.22359	-0.0470746	-0.0894262	-0.524431	0.129772	0.138942	-1.00864
6	5654	HTRA1	0.410931	-0.169649	0.494614	-0.314271	-0.533554	1.14848	0.528006	-0.209699	0.42843	0.40398	1.10355	-0.233036	-0.115123	0.776154	1.34087	0.38527	-0.135378	1.32737	0.482353	0.442498	0.308425	0.534172	0.296956	0.0209839	-0.639575	0.245958	0.667647	0.554077	-0.224944	0.306494	1.68505	-0.0893046	-0.023542	-1.48104	-1.32959	-1.09972	-1.23246	-0.740727	-1.79917	-1.19517	-0.0331047	1.44985	-0.368893	-0.756922	-1.46866	0.361539	-0.285234
6	5919	RARRES2	0.15491	-0.13301	0.451875	-0.246598	-0.652546	0.951908	0.684195	-0.276557	-0.0106971	0.282424	0.66436	-0.637657	-0.777018	0.406999	1.63737	1.59718	-0.0266908	0.510706	0.505983	-0.0229906	-0.289717	0.576087	0.102823	-0.84127	-0.0321296	0.417134	-0.49606	0.450821	-0.991882	0.639969	0.150904	-0.136903	0.534683	-1.33314	-0.996091	-0.630572	-0.907815	0.12467	-0.555013	-1.88801	-0.749037	0.399788	0.600872	-0.117318	-1.2123	0.884845	-1.01063
6	6320	CLEC11A	0.17352	-0.310171	0.0814496	-0.20578	-0.458591	0.933368	0.4987	-0.205056	0.421138	0.413011	0.676637	0.204805	0.735457	-0.229896	0.085844	-0.815406	-0.772901	0.0677669	0.279898	0.349793	-0.388412	-0.334566	-0.695996	-0.123946	-0.123993	0.417259	3.26709	1.05085	-0.595482	0.250293	0.348697	0.163664	-0.324196	-0.815167	-1.0036	-0.412738	-0.967573	-0.48625	-1.85152	-0.626945	-0.35609	1.86464	-0.235589	-0.765473	-0.74492	1.17915	-1.1295
6	6387	CXCL12	0.157379	-0.0862654	0.319142	-0.365507	-0.561553	0.846129	0.589467	-0.206422	0.0311164	0.190048	0.949485	-1.47511	-0.222282	0.174833	1.16389	1.25111	0.267699	0.0703667	0.377208	0.417868	-0.0710045	0.259971	0.482529	0.595813	0.140011	-0.533157	-0.288247	-0.500108	-0.543444	0.0235494	0.350113	0.571239	-0.0430536	-0.902878	0.389982	-1.27815	-0.649225	-0.458757	0.262111	-1.60599	0.540851	2.5511	-0.446043	0.00537966	0.0843827	-0.440005	-0.177987
6	6423	SFRP2	0.123802	-0.556879	0.431668	-0.643734	-0.814799	1.0306	0.313788	-0.0243344	0.173267	0.14922	0.249933	-0.0718448	-0.940229	-0.288562	NA	NA	NA	0.57884	NA	NA	NA	-0.127355	0.149331	-0.413124	NA	0	2.10103	NA	NA	NA	NA	NA	-0.130915	-1.15891	-1.44296	-1.80641	-1.16891	-0.65041	-1.24742	-0.793165	-1.05554	0.381957	-1.20726	-1.10639	-0.961784	0.400771	-0.418976
6	6424	SFRP4	0.341425	0.0173432	0.203281	-0.796055	-0.637317	0.926237	0.734359	-0.0161171	0.199456	0.402968	0.46788	0.123368	1.47258	0.286575	-0.146165	-0.42042	0.186809	0.588258	0.207955	3.13538	-0.174344	-0.470401	0.105664	0.0128359	-0.624258	0.875065	0.177436	NA	NA	NA	NA	NA	0.31298	-0.441027	-0.5499	-1.07852	-0.547262	-0.609026	0.065813	-0.543333	-0.737772	0.747347	0.882234	-0.00868986	-0.633208	-0.323111	-0.603426
6	6678	SPARC	0.135272	-0.680584	0.277356	-0.225664	-0.733506	0.950896	0.497387	-0.083837	-0.207912	0.0709803	0	0.221119	0.322295	0.333199	1.21823	-0.371096	0.0283137	0.142954	0.543933	2.0503	-0.380634	0.0775666	0.625649	-0.181658	-0.689512	0.402277	-0.676071	0.157844	-0.79229	-0.145477	-0.0672293	0.156271	0.260345	-0.881628	-1.61712	-2.18699	-0.739052	-0.74252	-1.75979	-1.23874	-0.21038	0.29103	-1.06232	-1.29658	-1.25075	-0.627598	-0.944688
6	7043	TGFB3	0.346173	-0.213557	-0.244925	-0.777732	-0.627493	0.86753	0.499984	-0.204432	NA	0.319686	0	-0.64785	0.718254	0.0167206	0.899423	0.0467137	0.146457	0.426905	0.235717	1.65378	-0.245597	-0.110153	-0.270417	1.11722	-0.0901196	0.21362	1.77425	NA	NA	NA	NA	NA	-1.24695	-0.772911	1.28922	-1.03621	0.169104	1.64172	1.3635	-1.01594	0.433464	-0.428129	-0.500078	-0.560194	-0.203477	0.646755	0.252682
6	7057	THBS1	0.0413901	-0.262123	0.676766	0.124011	-0.377408	1.25434	0.146987	-0.010296	-0.116626	0.23318	0.347191	0.228591	-0.829475	0.26231	0.516633	-0.700817	-0.268231	0.681949	0.610026	-0.643273	-0.67757	0.206548	-0.371145	-1.3849	0.61634	-0.184714	0.432708	-0.155411	1.24925	-0.420531	0.320721	1.07439	0.1029	-0.541579	-0.668836	-0.464833	-0.556148	0.385969	-1.2588	-0.928598	1.06765	0.431348	0.967999	-0.136829	-1.58438	0.254052	-0.818834
6	7058	THBS2	0.0509727	-0.206445	0.58986	-0.219182	-0.620061	1.34457	0.123299	-0.322378	0.131356	0.397387	0.165588	0.24858	-1.23476	-0.404648	0.576392	0.0772681	0.909464	1.42554	0.489893	-0.529133	-1.37678	0.700221	-0.0779564	-0.569164	0.57384	-0.540635	0.11174	0.777282	0.265877	0.00145449	0.436473	-0.905138	0.074436	-0.85368	-1.27333	-1.26232	-1.05771	-0.112787	-1.87163	-1.02159	0.132707	0.97754	0.143764	-0.618442	-1.50217	0.399619	-0.841839
6	7078	TIMP3	0.198242	-0.395667	0.138274	-0.449888	-0.508849	1.10235	0.448771	0.166128	0.16423	0.22679	0.954591	-0.417217	0.116823	0.789856	0.538161	0.960174	-0.565364	0.900436	0.0200876	-1.16844	-0.43668	1.10919	1.07178	0.632732	-0.345773	-0.408909	0.0511913	-0.552937	-0.105281	0.0923626	1.0924	0.0321365	-0.347325	-1.16054	0.103083	-1.66278	-1.32407	-0.545603	-1.73877	-1.63793	0.796621	1.77453	-0.476212	-0.0826705	-0.849145	-0.107651	0.661554
6	7798	LUZP1	0.0909999	-0.512882	-0.235963	0.165529	-0.651164	0.72405	0.338759	0.0164428	-0.164563	0.247817	0.606367	-0.375163	0.18003	0.217642	0.876932	-0.760777	-0.341136	-0.745534	1.39526	1.20665	-0.194807	0.212904	-0.0237017	-0.39142	-0.364391	0.480979	-0.000467068	0.336918	-0.528318	-0.243708	0.606569	-0.148829	-0.595412	-1.1909	-1.13794	-1.11919	-0.742602	0.535196	-1.23273	-1.11042	-1.41778	0.749116	-0.215042	-0.853735	-0.055993	0.0648291	-1.18575
6	8483	CILP	0.196933	-0.151551	0.383436	-0.289425	-0.694975	1.00769	0.759691	0.207057	NA	0.104201	-0.477804	0.0795403	1.47552	-0.486845	0.234057	-0.254133	-0.798509	-0.0672688	0.11569	-0.0573991	0.754607	-0.695298	-0.327151	1.75766	-0.154586	2.4616	-0.211821	NA	NA	NA	NA	NA	-0.551994	-0.497286	-0.310191	-1.44866	0	1.52891	-0.725765	-0.0183699	1.08436	-1.30004	-0.933514	0.289538	-0.75801	-0.073141	1.2907
6	8496	PPFIBP1	0.259101	-0.918652	-0.0362356	-0.0314215	-0.590238	0.889296	0.453896	-0.0296229	-0.0265677	0.215516	-0.0196994	-0.119619	-0.139369	0.143179	1.34952	0.349083	-1.00109	-0.397093	1.42588	0.734508	1.57021	1.16125	0.54591	-0.829619	0.12101	-0.46551	-0.44266	-0.485149	0.823359	0.582733	-0.125075	0.918459	-0.16482	-0.892171	-1.32288	-1.79515	-0.884298	0.335485	-1.58633	-1.37064	-1.13239	0.762272	0.20325	-0.551644	-2.38999	-0.541762	-3.03366
6	8532	CPZ	0.102501	-0.555643	0.0525172	-0.291256	-0.553998	1.12656	0.389848	-0.0777571	NA	0.0621808	0.320174	0.510428	0.092151	-0.76961	0.644848	0.818312	0.0183652	0.00620745	0.535317	0.385529	-1.08956	-0.210079	-0.203787	0.86483	0.580908	-1.04703	0.28551	NA	NA	NA	NA	NA	-0.851404	-0.309788	-1.63378	-0.980482	-0.946447	0.668462	-1.82633	-1.0978	-0.440625	1.35721	0.508304	-0.535004	-1.33666	-0.0295645	-0.930121
6	9358	ITGBL1	-0.00933863	-0.245347	0.299353	-0.655095	-0.715896	0.957141	0.530257	-0.128121	-1.00112	0.36257	0.381489	0	NA	-0.133698	-0.159299	NA	NA	NA	NA	NA	NA	-0.177981	0.0173416	NA	NA	NA	0.00677673	NA	NA	NA	NA	NA	-0.772031	-0.128557	-1.2483	-1.14181	-0.616744	-0.511819	-0.614645	-0.640562	-0.535879	0.86817	-0.356323	-0.355081	-1.15923	0.0299545	NA
6	9902	MRC2	-0.442039	0.136608	0.433894	-0.409174	-0.751476	0.801961	0.596453	-0.0908308	-0.139354	0.354921	-0.286564	0.356739	-0.747205	-1.5805	0.179217	-0.191236	-0.911588	-0.471729	-0.426478	-0.137273	-0.111284	0.29814	-0.527984	-1.0723	-0.398858	-0.947302	-0.144827	0.103429	-0.262612	-1.23795	-0.486852	-0.719854	0.547298	-0.169451	-1.13582	-1.88139	-0.397033	-0.2979	-1.38681	-0.173192	-0.800207	1.11686	-0.191059	-0.153052	-1.3567	0.219776	-1.12431
6	10491	CRTAP	-0.212329	-0.016409	0.621679	0.105541	-0.501879	0.790329	0.106955	-0.0280376	-0.141593	0.197988	-0.33089	0.104938	0.198136	-1.58373	0.397486	0.217857	-0.738481	-0.297419	0.108684	1.0662	-0.219176	1.33157	0.0117266	-1.7897	-0.211149	-0.597895	-0.307788	0.742644	-0.30036	-0.698049	-1.06178	-0.714062	-0.260983	-0.864024	-1.43578	-2.37549	0	0.478784	-1.96243	-1.27356	-0.931026	0.17037	-1.19063	-1.09192	-0.348238	-0.0877186	-1.14572
6	10536	P3H3	0.129884	-0.143412	0.304882	-0.195108	-0.672258	0.941173	0.350297	-0.0831257	-0.316077	0.136422	0.383123	0.256313	0.539072	-0.508627	0.147652	0.344992	0.0124105	1.54837	0.209153	2.51714	0.254856	-0.563537	0.687005	-0.443069	1.13039	-0.193904	-0.633543	-0.66178	-0.0186013	-0.917023	0.0268252	-1.25978	-0.594164	-1.00405	-1.72201	-1.50532	-0.857476	-0.0226975	-1.2311	-1.13247	-1.58806	0.822134	-0.981023	-0.738133	-1.48166	-0.358856	-1.48659
6	10609	P3H4	-0.0601084	-0.0549864	0.252209	-0.239889	-0.392137	0.847691	0.26647	-0.268817	-0.129335	0.206634	-0.0761066	0.482453	0.516498	-0.631593	0.78523	0.309422	-0.213682	0.40819	-0.0354794	2.0731	-0.746729	0.763206	-0.0409016	-0.25536	1.05424	-0.56313	-0.165632	-0.613923	-1.41691	-1.44437	-0.676461	-0.834447	-0.951918	-1.05239	-1.4966	-2.67901	-0.983317	0.00290842	-1.33782	-0.606164	-1.23913	0.988571	-1.02529	-1.21777	-1.20292	-0.0434596	-1.74518
6	10611	PDLIM5	0.522573	-0.183313	0.0672071	-0.284895	-0.711616	0.969473	0.586811	-0.0516883	-0.16083	0.246937	1.18307	0.887562	0.456109	1.24304	1.28417	0.267698	-0.381712	0.598013	0.807077	0.219255	-0.254621	1.13438	0.722213	0.923426	0.35262	0.780676	0.381437	0.683649	-0.232305	0.334898	0.536847	-0.430912	-0.363885	-1.11495	-1.05341	1.52224	-1.46441	0.392835	-2.20173	-0.293529	-0.832668	0.737088	-0.375366	-0.233584	-0.881511	0.410986	-0.785329
6	10631	POSTN	0.279796	-0.393328	0.331626	-0.501164	-0.82928	1.00644	0.643626	-0.0311893	0.257329	0.288718	1.32223	0.651927	0.448558	0.832671	1.15392	0.713981	-0.0388249	1.08242	0.739851	-0.654819	-1.55304	0.732499	-0.0140096	-0.0426874	0.375118	0.0507412	0.0180971	0.533126	-0.361886	-0.147137	0.689076	-0.37629	0.270641	-0.498691	-1.0672	-1.22389	-0.70759	-0.938319	-1.37773	-0.633935	-0.601567	-0.0344333	-1.26925	-0.555018	0.050273	0.686503	-0.064973
6	11031	RAB31	-0.745243	0.400726	0.645053	-0.302793	-0.635472	0.783623	0.202951	-0.0181541	-0.113444	0.0582105	-0.207649	1.57957	-0.732139	-2.20358	-0.557724	0.40696	0.0289842	-0.847923	-1.33556	-0.42583	-1.33662	0.402616	-1.66125	-1.85368	-0.41378	-1.9526	-1.34797	0.51883	-1.25651	-1.11956	-1.54607	-0.533855	1.51496	0.439297	-0.601422	-1.63848	-0.434859	0	-0.799105	0.0598156	0.641557	2.00045	0.0142649	-0.132677	-0.674102	0.459271	-1.29561
6	11167	FSTL1	0.100856	-0.225533	0.54177	-0.256368	-0.715098	0.79363	0.46734	0.31046	-0.234432	-0.145005	0.278385	-0.564925	0.835023	-0.616669	1.44071	-0.237993	-0.735901	-0.153348	0.0550724	-0.382423	-0.423405	0.750619	-0.338098	-0.432569	-0.973208	2.51846	-0.237681	-0.395477	1.13126	-0.72577	0.677204	0.74956	-1.09927	-1.20423	-1.36218	-1.94951	-0.42067	-0.307312	-1.44789	-0.68835	-1.5628	-0.339733	-1.92553	-1.21815	-0.795296	0.366572	-1.63342
6	11328	FKBP9	-0.0951964	-0.418188	0.148985	-0.256143	-0.405414	0.796879	0.195658	-0.131295	-0.445447	0.454459	0.0735174	0.0842144	-0.119262	-1.00039	1.55117	-0.110977	-1.43568	-0.0699764	0.411527	0.312584	-0.315914	1.87078	0.61362	-0.605029	-0.629819	0.393969	-0.19746	-0.289094	-1.00454	-0.534781	-0.731112	-0.361679	0.709297	-0.889957	-2.1288	-2.37589	-0.861432	0.381574	-1.85851	-1.28454	-1.9452	0.185976	-1.10979	-1.25501	-2.40157	-0.930297	-3.00925
6	22801	ITGA11	-0.150603	-0.207459	0.0831573	-0.120459	-0.427884	1.03135	0.21081	-0.049222	-0.20066	0.424354	-0.63732	-0.0606996	-1.49932	0.722998	0.166804	0.731321	0.075138	0.320859	0.391273	-1.20257	-0.538759	1.05943	0.0774447	0.131925	0.169697	-0.531478	-0.333098	0.676314	-0.532298	-0.585927	-0.00503945	-1.90997	0.60989	-0.386557	-1.05723	-0.423099	-0.83531	0.202835	-0.575419	0.29539	-0.403243	1.20259	0.357555	0.0596367	-1.11426	0.279037	-0.457129
6	23164	MPRIP	0.359051	-0.724043	-0.140511	-0.163089	-0.583066	1.0074	0.636694	-0.210568	0.114844	0.448966	0.679552	0.311857	1.29343	0.537243	0.848973	-0.636871	-0.325489	0.616527	0.693964	1.02372	0.999042	0.216836	0.675717	-0.251464	-0.32507	0.00467174	0.437471	1.1901	0.0699262	0.32253	0.488758	-0.972311	-0.990463	-1.03681	-1.66749	-0.814761	-1.19801	1.54671	-1.9051	-1.30592	-1.46079	0.889314	0.214389	-0.677759	-1.00159	0.672559	-1.22216
6	23213	SULF1	-0.0803546	-0.112796	0.165945	-0.10077	-0.82902	1.0412	0.109784	-0.207247	0.100135	0.478586	0.725361	0.515254	0.388764	-1.39149	0.308441	0.0433629	-0.107395	0.485231	0.935672	-1.05185	-0.628354	0.888582	0.303821	-0.298514	-0.17619	-0.713598	0.516778	0.305698	-0.705724	-0.918143	0.126632	-1.32015	0.0108135	-0.16434	-0.417058	-1.42903	-0.13452	0.62336	-1.50071	2.37782	0.0315155	1.94869	-0.0139335	-0.705433	-1.46854	0.171857	-1.26262
6	23452	ANGPTL2	0.191333	-0.679754	0.259252	-0.309114	-0.71801	0.859587	0.666197	0.0076072	0.337117	0.0810012	0.418989	-0.0785991	-0.115792	-0.0696404	-0.0903604	1.18732	-0.320651	0.427024	0.666497	0.32838	-0.212698	0.562713	0.183291	-0.289649	-0.753155	-0.0556591	0.376465	0.124225	-0.230416	0.35137	1.13172	0.667971	-0.542735	-1.2908	-1.28878	-1.63195	-1.01913	-0.505194	-1.5174	-1.33951	-0.65858	1.15199	-0.0830197	-1.28896	-0.344748	0.0767895	-0.34919
6	25878	MXRA5	-0.243744	-0.201497	0.403068	-0.0564104	-0.761901	1.0483	0.146136	-0.0773432	0.241208	0.348443	0.304585	-0.0720249	-0.491916	-1.15018	0.103591	-0.28378	-0.425972	1.18185	-0.130942	-1.33185	-1.90128	-0.458842	-1.19241	0.568584	-0.30689	0.849048	1.64245	-0.852979	-0.402159	-0.634485	0.411052	-0.787806	-0.286778	-0.57794	-0.717507	-2.00817	-0.324859	-0.153736	-1.33919	-0.858332	-0.222534	1.06606	0.324853	-0.454162	-1.79388	0.464103	-0.537586
6	25992	SNED1	-0.157907	-0.493253	-0.18883	-0.531347	-0.413118	0.874798	0.580944	-0.537393	0.503407	0.190522	0.671856	0.162189	0.233413	0.244649	0.711672	-0.658552	-1.62758	0.101671	-1.01566	0.558646	0.629358	-0.341856	-0.804928	-0.492609	0.603264	-1.05174	-0.608219	NA	NA	NA	NA	NA	0.119826	-0.487557	-0.997336	-1.17311	-0.634311	-0.464371	-1.68696	-0.499181	0.140816	1.17481	0.207512	-0.587539	-0.390472	0.273758	NA
6	27286	SRPX2	0.149324	-0.431577	0.408621	-0.259781	-0.504709	0.973106	0.597883	-0.080094	0.240566	0.246171	0.99845	0	2.74201	-0.555661	0.508422	0.0553324	0.450342	-0.737321	1.34109	-0.187255	-1.56113	0.755211	0.139304	-1.20325	-0.0550547	-0.457436	-0.246531	0.289586	-0.422897	0.46773	0.746579	0.217611	-0.497287	-0.608745	-1.64275	-0.902905	-1.10397	-1.28002	-1.31625	-1.32528	-0.308097	1.72189	-0.415532	-0.901298	-1.40674	-0.413351	-0.891706
6	28984	RGCC	0.254537	-0.448899	-0.105461	-0.294879	-0.493989	0.904462	0.41573	0.114766	0.322769	-0.273814	0	0.0679899	-0.168096	0.69279	1.57767	NA	NA	-0.0363342	NA	-0.129349	0.452637	1.26912	0.811302	NA	1.90391	0.749327	-0.376023	-1.38388	0.0121291	-0.442697	-0.319905	-0.0989135	0.947155	-1.21934	-0.93382	-0.977661	0.572108	1.56239	-1.10539	0.651046	-1.55656	-0.288196	0.466006	0.0948386	-0.27727	-0.844891	NA
6	29995	LMCD1	0.347447	-0.0580196	0.203631	-0.33144	-0.723786	0.957332	0.565775	-0.163175	-0.24428	0.371943	0.200236	-0.530655	-0.453491	1.20699	1.21242	0.700691	-0.136713	0.983535	1.40308	0.224839	-0.397448	1.40186	0.575609	0.20753	-0.21298	0.166545	0.406251	1.16493	-0.0817738	0.416484	0.290672	-1.10479	0.2255	-1.05568	-1.40322	-1.60407	-0.634539	1.06444	-1.27395	-0.481493	-0.627085	0.0202754	-0.124807	-0.890179	-1.13736	-0.237754	-1.42843
6	50863	NTM	-0.260339	-0.223615	0.265937	-0.452509	-0.776913	0.798503	0.137868	0.153496	0.589629	0.265139	-0.615149	0.0944715	NA	NA	NA	NA	NA	NA	NA	NA	NA	NA	NA	NA	NA	NA	NA	NA	NA	NA	NA	NA	0.00460807	0.500779	-1.03908	-1.21596	-1.1379	-0.681075	-1.41262	0.154711	-0.761822	1.58084	-0.336866	-0.0105707	-0.645401	0.718242	-0.794191
6	51226	COPZ2	0.0368207	-0.0790662	0.278686	-0.336864	-0.730711	0.912946	0.572163	-0.262521	0.101931	0.154188	-0.10301	0.302626	-0.335378	-0.113563	0.697878	0.149225	0.538985	0.305876	0.636775	1.18216	0.749774	-0.33161	0.237837	-0.559756	-1.79653	-0.144743	0.0866524	1.2224	-0.40107	-1.55091	0.207486	-0.171054	-0.118213	-1.0277	-0.748671	-2.39437	-0.404933	0.151419	-1.58733	-0.786447	-1.24445	0.566112	-0.231684	-0.223945	-0.706569	-0.852047	-1.45988
6	54587	MXRA8	0.124526	-0.274319	0.28031	-0.24616	-0.509972	0.938301	0.353308	-0.33037	0.26177	0.148783	0.234915	-0.254958	-0.00959751	0.272766	2.84292	0.523237	-0.145693	-0.950172	0.84397	-0.525631	-0.475794	1.13695	0.506521	0.259306	-0.375781	0.00959751	-1.77561	NA	NA	NA	NA	NA	-0.496139	-0.715606	-1.30316	-0.523081	-0.764975	-0.828005	-0.809429	-0.870716	-0.0646123	1.68414	-0.604214	-0.528992	-1.11082	-0.765945	-0.443196
6	54751	FBLIM1	0.294126	-0.48984	-0.194403	0.148991	-0.692299	0.771724	0.528546	-0.309483	-0.183489	0.204475	0.124609	-0.547977	0.916605	0.271374	1.60641	-0.101706	0.0236033	-0.00676602	0.731304	1.14248	-0.383661	0.756805	0.746335	0.779928	-0.346567	0.738128	0.159989	0.551228	-0.408895	-0.0256229	0.630268	-0.887089	-1.72018	-1.71644	-1.55699	-2.10487	-0.667182	0.678756	-2.95113	-1.59122	-1.57026	0.435121	-0.733689	-1.41653	-1.24123	0.297749	-1.55941
6	57214	CEMIP	0.151399	-0.302621	0.102211	-0.0393293	-0.2874	0.841502	-0.178801	-0.106822	0.350908	0.298291	1.01501	-1.16978	0.570968	-9.83078e-05	2.06148	-0.488067	0.0632624	0.0399811	0.0163737	9.83078e-05	0.29628	-0.742006	-0.170676	-1.05408	-0.923372	0.10586	0.724968	1.1392	0.0186401	1.47447	-0.090013	0.442285	0.0036364	-1.04211	-1.1531	-2.18304	-0.451637	-0.242054	NA	0.578239	-0.516072	1.23867	-0.966456	0.0597313	-0.0902997	-1.20815	NA
6	57333	RCN3	0.296512	-0.363271	0.469093	0.00460366	-0.844892	0.889521	0.2967	-0.396039	0.260957	0.237121	-0.158499	-0.413304	-0.684179	0.339701	0.202216	0.0545136	1.35113	1.25973	0.395431	1.57211	0.296951	0.298341	0.337266	-0.546755	1.90965	0.647024	-0.108865	0.709368	-0.0398526	-0.319717	0.0132924	-0.592297	0.132538	-0.306288	-1.667	-1.4947	-0.117101	0.386616	-1.57102	-1.27467	-1.06277	-0.266852	-1.24352	-1.03243	-1.23264	-0.549424	-1.27301
6	64175	P3H1	0.000667211	0.0297102	0.479679	0.182176	-0.595972	0.804005	0.062966	-0.075936	-0.141949	0.246301	-0.136908	-0.166375	-0.0862795	-1.31344	1.26338	-0.423872	0.115703	0.0133112	0.161685	3.01651	-0.11593	0.835039	0.11097	-1.01846	-0.0133112	0.247052	-0.653344	0.157964	0.306798	-1.17831	-0.488155	-0.619344	0.0689631	-0.335074	-1.51168	-2.3237	-0.0580701	0.616245	-1.90183	-1.18341	-0.885832	0.362818	-0.935135	-1.0676	-0.903558	-0.354765	-1.17889
6	64236	PDLIM2	0.742956	-0.260485	0.231626	-0.206503	-0.767377	0.853381	0.523215	-0.386972	0.1751	-0.082305	-0.163017	-0.0836758	1.47393	0.322263	1.54532	1.00691	0.727332	0.772	1.6859	0.670042	1.26897	0.84797	0.629597	0.73768	0.880958	-0.000661656	0.612763	0.840037	0.192483	1.94749	0.668441	-0.237695	-0.88669	-0.57	-0.912542	-0.565012	0.177751	1.23243	-0.0832652	-1.10637	-1.88102	-0.192105	0.255189	0.0803174	0.0451409	0.331805	-1.61793
6	79987	SVEP1	0.09407	-0.494786	0.266315	-0.537274	-0.518741	1.07369	0.722847	-0.151868	0.450619	0.240289	0.258324	0.100507	-0.38858	0.243309	0.787633	0.30171	-0.494633	1.12764	-0.330316	0.619681	0.0541998	0.251192	-0.389524	-0.369326	-0.429316	-0.224193	1.28653	-0.577543	0.193272	-0.0735324	0.425844	-0.30334	-0.476391	-1.05406	-1.14753	-0.207673	-1.02659	-0.383774	-0.085489	-0.743381	-1.28764	-0.0605924	-0.739172	-0.875555	-0.491852	-0.371532	-0.613815
6	80114	BICC1	0.383303	-0.0784465	0.144447	-0.139587	-0.510023	0.923201	0.185931	-0.0329648	0.0125881	0.241575	0.245747	0.081116	-3.4522	0	0.531199	0.43486	-0.249695	-0.357912	2.02762	-0.110849	0.255232	3.16186	1.86426	-0.383879	0.423547	0.479261	-0.266391	1.26993	1.27717	-0.248842	0.157082	1.29354	-0.0725726	-0.52197	-0.436702	-1.3494	-0.321262	1.16568	-1.10138	-1.13145	-1.20007	0.837002	-0.737522	-0.514255	-0.0261361	-0.259101	NA
6	84168	ANTXR1	-1.24595	-0.257882	0.122737	-0.0589101	-0.629578	0.951753	0.42344	-0.235332	0.239425	0.451526	0.276398	0.154232	-1.18617	-1.46875	-1.16586	-1.53552	-1.86337	-1.22861	-1.46953	-0.548451	-2.29037	-2.25666	-1.55343	-2.63061	-2.28863	-0.910644	-0.831145	0.472254	-1.53082	-1.59434	-1.32648	-0.634287	-0.543781	-0.731756	1.4152	-1.02054	-0.90195	-0.157496	-1.48894	0.154433	-0.944337	2.06168	0.0404845	-0.340561	-1.40573	0.327329	-1.27005
6	84525	HOPX	0.549242	-0.180565	0.0717753	-0.523904	-0.750062	0.942038	0.689987	-0.137495	0.0401594	0.279248	0.422736	-0.14637	0.0291021	-0.0914518	1.476	0.638504	-0.0997508	1.20088	1.18074	1.46547	0.110127	1.07748	0.970747	0.735663	0.362278	0.843979	0.0809534	1.46806	-0.657787	0.937133	0.615329	-0.536492	-2.11244	-0.794917	-0.643643	1.0778	-0.515086	1.80514	-0.525943	-1.28695	-0.348694	-0.68295	0.781909	0.974604	-0.843077	0.565746	-1.03976
6	84624	FNDC1	-0.164338	-0.403315	0.286628	-0.192233	-0.715785	1.15423	0.301842	0.388999	0.391578	0.312234	0.206659	-0.0299164	0.191517	0.284642	0.196556	-3.1194	-0.484953	1.00618	-0.523891	1.15822	-1.11048	-0.140482	-0.42608	NA	-0.54509	0.943679	-0.23657	NA	NA	NA	NA	NA	-0.608311	-0.883063	-1.51239	-1.07193	-0.959377	0	-1.66808	-0.407898	-0.189618	0.954392	-0.716521	-0.727865	-0.488024	-0.32783	-0.561093
6	94031	HTRA3	0.347378	-0.746878	0.196495	0.186761	-0.559592	0.906182	0.0445624	0.194833	NA	0.163537	0.608592	0.0989579	-0.155952	-0.133811	1.82232	-0.77068	0.356599	1.02907	1.07784	-0.13393	-0.185719	1.86743	0.489896	0.495162	-0.528765	-0.147622	0.116047	NA	NA	NA	NA	NA	0.0851044	-0.902711	-1.58615	-1.84583	-0.71704	0.390655	-2.05394	-1.06066	-0.662001	0.57391	-0.79188	-1.03623	-0.0575899	-1.15494	-0.400617
6	114899	C1QTNF3	0.00117723	-0.157097	0.210708	-0.527655	-0.466948	1.03728	0.314811	-0.0576387	0.415312	0.196932	-0.274115	0.420945	-0.470991	1.13186	-0.213483	-0.101322	-0.0730284	-0.486896	-0.122412	-0.122554	0.0318306	0.663376	0.46075	0.0272205	0.274125	1.2623	-0.447521	-0.265292	-0.405004	-0.407282	0.0157392	-0.872339	-0.369516	-0.683902	-1.15526	-1.05262	-0.629572	0.06589	-0.74579	0.152404	-0.329388	1.55066	-0.322004	-0.336273	-0.605438	-0.346769	-0.782804
6	114902	C1QTNF5	0.10897	-0.50093	-0.126736	-0.198339	-0.397376	1.43026	0.433788	-0.400739	0.384743	0.47839	0.873248	0.281675	NA	NA	NA	NA	NA	NA	NA	NA	NA	NA	NA	NA	NA	NA	NA	0.651595	-0.849718	-0.521518	0.182659	0.14485	0.0541236	-0.909425	-1.12782	-1.14162	-0.54821	0.0438255	-0.882863	-0.64974	-0.109077	0.840773	-1.02818	-0.135362	NA	0.410159	NA
6	115908	CTHRC1	0.481638	-0.237287	0.404652	-0.404361	-0.858022	1.03701	0.169475	-0.241035	0.0207879	0.431167	0.642753	0.893736	-1.02665	0.958164	1.74589	-0.00548042	1.299	2.50939	0.327142	0.111204	1.29373	0.716708	0.17179	-0.52401	1.45856	-0.0324865	-0.0565567	1.10974	-0.939422	-0.66347	0.116585	0.489722	-0.433325	-0.0873308	-0.936066	-2.19362	-0.455338	-0.117643	-1.10177	-0.685612	-0.489527	1.26653	0.089849	-1.03245	-1.38723	0.0978338	-1.74941
6	119587	CPXM2	0.0196171	-0.247404	0.255602	-0.481588	-0.657391	0.985239	0.611979	-0.156633	0.395187	0.214327	0.0868703	-0.522745	0.592067	0.419697	0.472934	0.177831	-0.630846	0.48128	-0.428964	0.267722	-0.295953	0.308981	0.161647	-0.20758	-0.351232	-0.769779	-0.365268	0.631214	-0.172283	0.987857	0.543062	-0.954936	-0.481077	-0.83656	-1.28309	-0.604618	-0.933124	-0.703518	-0.123089	-0.806565	-0.389995	0.417083	0.495078	-0.497621	-1.0819	0.431035	-1.28969
6	121457	IKBIP	-0.461231	-0.160856	0.456881	0.116925	-0.57069	0.768141	-0.055277	0.231256	-0.185932	0.276037	-0.327454	-0.326915	-0.777727	-1.42702	-0.462714	-0.161475	-1.30991	-0.416794	0.155822	-0.232129	-0.207819	2.20638	-1.38614	-1.01007	-0.306827	-1.18316	-2.16808	0.295311	0.916762	-0.988853	-1.68509	0.656821	0.778199	-0.189986	-1.53082	-2.29028	-0.384581	0.897386	-2.05476	-1.00759	-0.257163	0.25668	-0.439025	-0.635769	-1.91624	-0.427727	-0.388445
6	151887	CCDC80	0.258099	-0.245435	0.437594	-0.419974	-0.797046	1.06643	0.581695	-0.121058	0.268322	0.353408	-0.0270872	0.206985	0.205162	-0.475668	0.294986	0.424863	0.195112	3.60814	0.139929	1.42403	-0.576976	0.344388	-0.0850205	-0.422794	-0.712835	-0.412907	1.44552	1.07828	-0.108128	-0.0783172	0.026792	-0.816288	-0.314981	-0.320276	-0.365411	-1.22992	-0.27232	0.169834	-1.14383	-0.489162	-0.506562	0.316976	-1.25789	-0.718073	-1.4106	0.413555	-0.833566
6	254228	CALHM5	-0.22469	-0.109502	0.309439	-0.38187	-0.658875	1.03893	0.399654	0.195564	0.220179	0.4349	-0.105758	-0.312878	0.614471	0.299651	-0.00314816	NA	NA	0.119128	NA	NA	NA	NA	NA	NA	-0.32827	-0.617371	-1.68804	NA	NA	NA	NA	NA	1.77967	0.210307	0.800529	NA	-0.214285	0.263558	NA	-0.729131	-0.507358	1.82393	0.827017	0.657181	0.141287	0.655802	-0.589672
7	128	ADH5	0.734503	-0.764574	-0.321543	-0.521125	-0.207869	-0.0556892	0.839168	0.348875	-0.0809852	-0.225906	0.178476	-0.107023	1.25785	1.01731	1.4296	0.186023	1.11415	-0.030007	0.707864	1.14291	1.42889	0.234574	0.0395758	2.93901	0.127305	2.05993	-0.15673	-0.416434	0.76127	0.575405	0.607319	1.06178	-0.533095	-1.39462	-1.3439	-0.405934	0.222236	-0.670198	0.321724	-1.19472	-0.390009	-1.40881	-1.03763	-0.0882934	0.133448	0.0515872	-0.680657
7	781	CACNA2D1	-0.24012	0.0429374	0.205126	-0.314796	-0.642276	0.478626	0.965204	-0.342525	0.226599	0.283791	-0.856259	-1.08696	-0.0652937	-1.47609	-0.0949305	0.0292171	0.150334	0.905977	0.071752	-0.880936	-0.394479	0.906287	-0.537856	-0.38543	-1.43061	-0.0621169	-0.355319	-0.142761	0.509074	-0.135967	-0.454667	0.504393	0.506767	-0.483143	-0.279001	-0.13152	0.18153	-0.60745	-0.749105	-0.516762	-0.755405	0.484909	-0.170842	0.42478	0.616135	0.155934	-0.71307
7	800	CALD1	0.329142	-0.432581	-0.0262806	-0.37737	-0.776759	0.826174	0.978915	-0.207737	0.147745	0.277058	-0.0094458	-0.469873	0.207526	0.941162	1.06078	0.839356	0.0151782	0.28379	0.95024	0.431825	0.114952	0.882536	0.720382	0.0918921	0.00486981	0.200398	0.0253113	1.36145	0.173048	0.689598	0.0248387	-1.29869	-0.163463	-1.07457	-1.59128	-1.54563	-0.871359	0.642879	-1.91755	-1.40537	-1.65566	0.39901	-0.490693	-1.30588	-0.590264	-0.185427	-0.996812
7	857	CAV1	-0.347431	-0.352773	0.116682	-0.624247	-0.546205	0.47327	1.13788	0.118993	0.00997543	0.136039	-0.358189	-0.298265	0.661949	-0.00636232	-0.395539	0.351719	-0.60458	-0.411894	0.00636232	-0.1515	-0.588128	-0.268226	-1.00127	-0.570227	-0.752464	-1.02716	-1.09496	0.862856	-0.299686	-1.39734	-1.34319	1.0426	0.600769	-0.0260449	-0.806923	-0.12143	0.0910243	-0.726921	-0.0943794	0.601107	-0.789828	1.06061	-0.0977524	1.03565	-0.711725	-0.706322	-0.718917
7	947	CD34	-0.102942	-0.457885	0.195303	-0.688531	-0.426911	-0.101554	0.978389	0.236614	-0.0200808	-0.15465	0.0716471	-0.157212	-0.342023	0.223089	0.154653	0.318909	-0.676068	-0.257875	0.189203	-0.102508	0.282599	-0.121939	-0.0764449	-0.584284	1.4851	-0.355913	-1.21793	-0.391368	-0.708323	-0.298066	-0.106992	0.40701	0.00994075	-0.236722	-0.958495	0.053224	-0.298426	-0.860932	0.761439	0.240517	-0.689034	-0.333918	-0.367611	0.672445	0.552603	-0.524848	0.411792
7	989	43715	0.698686	-0.407611	-0.262071	-0.633519	-0.558649	0.503103	1.08896	-0.117149	0.0503144	0.0641193	1.40971	0.566639	-0.0141545	0.858178	1.41302	1.52818	1.05375	0.986005	0.748166	1.05531	1.49885	0.984625	0.443051	0.591822	0.0992141	0.819373	-0.477664	1.25537	0.206379	0.00465719	0.855416	-0.514805	-0.00620457	-0.918011	-1.01877	-0.870965	0.719294	0.670669	0.0706642	-0.529791	-1.45263	0.448389	-0.255247	0.180999	2.13027	-0.2766	0.514812
7	1264	CNN1	0.493427	-0.278791	0.189006	-0.296298	-0.599378	0.563458	1.06469	-0.349602	0.228317	0.393096	-0.10358	0.123183	0.527943	1.45558	1.26072	1.06553	-0.549648	0.276664	1.1088	1.3275	-0.57937	1.16709	0.821263	0.281602	-0.231547	0.38999	-0.0357369	1.70553	0.314476	1.01149	0.234969	-0.717058	-0.796621	-1.80399	-1.46665	-1.30632	-1.22697	0.317162	-1.35213	-1.09745	-1.27144	-0.206747	-0.791835	-0.246049	0.314707	-0.155932	0.260899
7	1291	COL6A1	-0.193172	-0.390262	0.477494	-0.5226	-0.588157	0.363846	1.09534	0.400549	0.278121	-0.245244	-0.143526	0.090031	0.108573	-0.534964	0.00562019	0.429142	-0.00562019	-0.187734	-0.28431	-0.432365	-0.26705	0.109446	-0.20333	0.340163	-0.378124	-0.519252	-0.548038	-0.119243	-1.3272	-0.793955	-0.0487532	0.460712	-0.221695	-0.574823	-1.49777	0.156726	0	-0.880054	0.43584	-0.224293	-0.841919	-0.261767	-2.07814	-0.446094	1.28763	-0.706509	0.419335
7	1292	COL6A2	-0.195973	-0.395776	0.417701	-0.392023	-0.537795	0.377791	1.12882	0.403094	0.467933	-0.265059	-0.20054	-0.00203311	0.106761	-0.431126	0.519913	0.370928	-0.315718	0.0222863	0.047063	-0.523345	-0.113342	0.642191	-0.241238	-0.0560085	-0.828637	-0.126458	-0.483735	-0.479067	-1.33544	-1.1113	-0.109534	0.336972	-0.0748398	-0.445908	-1.34307	0.546217	-0.170882	-0.790904	0.675188	-0.0341253	-0.829244	-0.284504	-1.73341	-0.417684	1.21358	-0.604568	0.435941
7	1293	COL6A3	0.0615091	-0.54919	0.578537	-0.618875	-0.740959	0.358136	0.988025	0.202433	0.504383	-0.282032	-0.0138018	0.29108	-0.46745	-0.186583	0.413562	1.47242	0.273022	-0.215927	0.56841	-0.40407	-0.405608	1.04217	-0.128955	0.0364362	-0.565297	-0.396251	-0.225157	0.700258	-1.15549	0.0576702	0.173546	0.489218	-0.334705	-0.735288	-1.75118	-0.444797	0.227788	-0.880116	0.173043	-0.582157	-1.15951	0.106435	-1.86561	-0.567312	0.916476	-0.822842	0.313836
7	1307	COL16A1	0.0730467	-0.111105	0.218837	-0.424032	-0.720249	0.892747	0.964223	-0.276592	-0.414401	-0.0275568	-0.288852	0.25862	-0.0876512	-0.246599	0.277603	0.631666	-0.16084	0.442415	-0.152701	0.367435	0.149053	0.35809	0.291032	-0.603039	0.364892	-0.406317	0.0475052	0.461045	1.14641	-0.113938	-0.0552797	-1.07351	-0.0260436	-0.447564	-1.41117	-0.922967	-0.587344	-0.559995	-0.0236924	-0.565086	-0.66981	0.49188	-1.04689	-0.446327	-0.340652	0.276946	-0.245685
7	1400	CRMP1	0.18212	-0.508627	-0.125333	-0.210048	-0.468626	0.67697	0.909424	-0.13391	0.191997	0.0682142	0.462708	0.380545	1.06644	0.344468	0.591773	-0.533272	-0.639205	0.423818	0.448122	1.50474	1.04338	-0.0786727	0.26702	-1.11991	-0.587121	0.292388	-0.0806872	0.435397	-1.88505	1.32529	-0.274514	0.61899	-0.25004	-0.475403	-1.11021	-0.647965	-0.17444	-0.00790151	-1.25048	-1.802	-0.5823	0.309414	-0.450265	-1.03948	-0.576461	-0.148842	-0.506703
7	1465	CSRP1	0.672621	-0.162225	0.0478435	-0.194359	-0.540729	0.701227	1.01378	-0.185777	-0.0420803	0.324715	0.423501	0.346812	0.416001	1.54716	1.63685	1.20423	0.0568021	0.565326	1.07864	1.15265	0.386282	1.09803	1.18524	0.334389	0.239886	0.705258	0.142331	1.50874	-0.0163753	1.01006	0.670434	-0.894585	-0.682441	-1.53368	-1.24095	-1.77393	-0.707263	0.502814	0.110384	-2.08482	-0.475675	-0.309109	0.465831	-1.07883	-0.658186	0.763983	-0.640541
7	1634	DCN	0.322081	-0.106344	0.473083	-0.718404	-0.688198	0.737945	1.05693	-0.175929	0.515463	0.0483268	0.201144	-0.121666	0.498258	0.82196	0.991552	1.49436	0.443	0.0143303	0.518032	0.567642	-0.227472	0.49714	0.324722	-0.407061	-0.714289	-0.350577	-0.639471	1.33996	0.966618	1.37258	-0.0540793	-0.450898	-0.259601	0.072862	-1.30668	-0.787344	-0.488477	-1.09227	-0.112506	-1.1459	-0.722287	0.475407	-0.651627	-0.384589	-0.720569	-0.305021	-0.453497
7	1674	DES	0.425073	-0.16786	0.139885	0.109455	-0.426654	0.171573	1.05451	-0.287729	0.160706	0.0611567	0.114423	-0.229836	0.238909	1.45798	1.31138	1.1494	-0.129318	0.270062	0.953562	-0.189698	-0.695704	0.867718	0.776196	0.349165	-0.279888	0.0158956	-0.204081	1.89023	0.756909	0.746641	0.519329	-0.337672	-0.961845	-1.16662	-1.0288	-0.757657	-0.234354	-0.147619	-0.548195	-0.772466	-0.434344	-0.554731	-0.875385	0.453638	0.58209	-0.869927	1.17337
7	1756	DMD	0.161679	-0.381039	0.179932	0.164105	-0.347866	0.2738	1.23117	-0.265292	0.493863	0.119704	0.586488	-0.24707	0.488783	0.827014	0.650307	0.882979	-0.0795723	0.440827	0.541187	0.505635	-0.370756	0.821876	0.433463	-0.140079	-0.325899	-0.0363019	-0.16292	1.26173	-0.769932	0.534098	-0.654204	-1.63072	-1.28977	-1.47954	-1.14288	-0.434141	-0.697379	-0.71979	-0.244092	-0.50931	-1.72998	-0.349926	-1.2002	0.324134	-0.344728	-0.966859	-0.456251
7	1805	DPT	0.436204	-0.270026	0.426304	-0.642148	-0.596772	0.381405	1.07536	-0.126667	0.0678248	-0.189339	0.299591	-0.374027	-0.115304	1.15108	1.38015	1.3385	0.297399	0.517838	0.796429	0.289215	-0.343724	0.664872	1.19523	0.0369428	-1.00309	0.925017	-0.505202	0.0803961	-0.0196434	1.23112	1.49459	0.259111	-1.17782	-0.00678632	-1.01588	0.0265876	-0.158352	-0.92792	0.967306	-1.14638	-0.667332	0.0764998	-0.59979	-0.230359	-0.0240366	-1.00835	-0.13276
7	2009	EML1	0.139862	-0.791719	-0.120599	-0.846451	-0.445922	0.445446	1.00683	0.169133	0.103327	-0.165781	-0.568362	0.748356	0.937377	-0.406346	0.0455492	0.495875	-1.09449	0.344655	-0.888208	0.954412	-0.528734	1.30066	-0.497512	-0.0870935	-0.347245	-0.938077	0.205736	0.511245	0.520703	0.624556	-0.141885	1.88579	-0.955925	-0.514271	-1.72416	-0.710066	0.421526	-0.24235	-0.803315	-0.844808	-2.23583	1.09087	-1.27596	-0.314774	-0.40255	0.526943	-1.13232
7	2273	FHL1	0.436493	0.0638166	-0.0444229	-0.141746	-0.483866	0.390298	1.02581	0.0837901	-0.747406	0.0437919	0.850249	-0.54748	0.182914	1.3568	1.35384	0.980679	0.0764443	0.0277449	1.05936	0.61458	0.267897	1.28648	0.93398	0.576835	-0.252906	0.189713	-0.00603996	0.364337	0.241462	-0.0759705	0.023673	0.0982571	-0.760897	-0.74469	-1.04758	0.0582577	0.37305	-0.0892286	-0.0939807	0.316173	-1.26426	-0.769781	-0.601695	0.550089	0.397735	0.0886113	0.0063125
7	2791	GNG11	0.274395	-0.490727	0.0826956	-0.446497	-0.310636	0.533096	1.09018	0.158094	0.137395	-0.0848922	0.498915	-0.480042	0.444284	0.902826	0.930383	0.635293	-0.175555	-0.157212	0.834409	0.187735	0.316349	0.16608	0.147154	0.369569	0.321831	-0.097431	-0.892575	-0.0228125	-0.273198	0.754959	0.895879	0.729853	-0.303929	0.245055	-0.112274	-0.180463	0.298194	0.227297	-0.427929	-0.431774	NA	-0.811217	0.478215	-0.34167	-0.22232	NA	0.53439
7	3339	HSPG2	0.180128	-0.693133	0.35028	-0.199864	-0.827118	0.839866	1.00695	0.131692	0.0812931	-0.0336763	-0.221691	-0.0151866	-0.130483	1.20978	0.697778	1.15842	-0.376423	-0.103303	0.65505	-0.119879	-0.458759	0.79712	-0.0169326	-0.506033	-0.34984	0.233246	0.00398474	-0.0753939	-0.391262	1.0174	0.230924	0.724286	-0.616306	-1.55876	-1.11489	-0.869826	0.415228	-0.657502	-0.700227	-0.841643	-0.285678	0.451053	-0.332579	-0.510335	0.0695272	-0.211233	-0.154179
7	3611	ILK	0.244699	-0.51042	0.155002	-0.121112	-0.673512	0.612569	1.17176	0.0763847	-0.0129261	0.222016	0.308056	0.0930176	0.275489	0.830689	0.749351	0.992948	0.0455468	0.0431622	0.459373	0.71729	0.200222	0.422643	0.0957006	-0.801025	-0.108043	0.2111	0.0881665	0.607945	-0.666487	-0.284522	0.88757	0.215185	-0.0470379	-0.793112	-1.06261	-1.01265	-0.0100846	1.32164	-0.637735	-0.440206	-1.10339	-0.264738	-0.263384	-0.286754	0.239308	-0.40597	-1.77216
7	3679	ITGA7	0.118832	-0.386799	0.396804	-0.129209	-0.532626	0.456163	1.11572	-0.0898453	0.353162	-0.201581	0.793686	-0.600748	-0.100178	0.245028	0.085279	0.482671	-0.0116697	0.470567	0.226273	0.857788	0.390657	0.830312	0.437952	-1.01822	0.242801	0.456283	-0.096674	0.308516	-0.981957	0.0953658	0.250945	-0.750359	-0.34624	-0.57665	-0.660846	-0.129864	0.683683	0.0700685	0.90754	0.547766	-1.50977	-0.705384	-1.13729	0.505801	0.0563047	-0.489101	-0.629376
7	3908	LAMA2	0.0553636	-0.013286	0.173215	-0.485557	-0.251325	0.0641628	1.07171	-0.121052	0.2541	0.0142605	-1.01214	-0.482908	-0.243866	0.65446	-0.489848	0.385751	-0.210956	0.94829	-0.697693	1.59446	2.48292	-0.203931	-0.556434	-0.426749	-0.820835	-0.489949	-0.229628	0.716679	-0.0653158	0.835767	-0.153952	-0.316115	-0.742781	-0.661318	-0.515018	-0.673434	-0.33808	-1.2487	0.721828	0.996799	-1.68691	-1.36078	-1.75768	-0.479194	0.561708	-0.523293	0.6748
7	3910	LAMA4	0.146089	-0.695642	0.215137	0.0991209	-0.805052	0.692412	1.00261	0.00629484	0.0638457	0.0315641	0.174616	-0.563481	-0.123143	0.542249	0.698856	0.563426	-0.140441	0.211811	0.723507	0.927289	0.399612	0.760571	0.0618928	-0.670409	-0.41905	-0.576241	-0.510026	0.373634	0.0115416	0.00975165	-0.326617	1.08462	-0.538687	-1.14055	-1.10102	-1.68453	1.03556	-0.267751	-0.683803	-0.0119212	-0.747347	-0.276818	-1.21304	-0.034034	-0.144292	-1.18661	-0.198649
7	3913	LAMB2	0.127459	-0.564012	0.270304	-0.387738	-0.397988	0.264132	1.20126	0.307182	-0.32032	-0.164275	0.130751	-0.384765	0.136143	0.49688	0.41604	0.924411	-0.53091	0.480126	1.05172	-0.430042	-0.286708	0.726422	0.00272528	-0.574921	-0.617317	-0.0450018	-0.79696	-0.192177	-0.0942569	0.328341	0.344636	1.71895	-0.791345	-0.708734	-0.883016	-0.588795	0.690412	-0.444571	0	0.391575	-1.08628	-0.635588	-1.37466	0.590065	0.00291782	-1.54038	-0.891155
7	3915	LAMC1	0.220641	-0.559873	0.367897	0.119759	-0.570559	0.446723	1.09091	0.149171	-0.601894	-0.0855426	-0.0372009	-0.636316	-0.37973	0.422352	0.303246	1.16546	-0.498926	1.25529	2.04405	0.0403197	-0.19394	1.79361	-0.476327	-1.02619	-0.939185	-0.225444	0.107419	-0.212933	0.0811686	0.606291	0.205614	1.45548	-0.572544	-1.07616	-0.928558	-1.50605	1.08944	-0.565321	-0.450277	0.40219	-0.713986	-0.628434	-1.23376	-0.055818	0.153177	-1.23107	-0.854167
7	3987	LIMS1	0.581716	-0.302416	-0.00959246	-0.0633542	-0.702718	0.621382	1.07562	0.144579	-0.901992	0.329358	0.664779	-0.213718	0.5475	0.83516	1.04768	0.573243	0.11453	0.481321	0.788736	1.6828	0.805763	0.834991	0.521913	0.134602	0.282596	0.87957	0.348707	-0.0363783	0.414861	0.190757	1.01655	0.881785	0.278279	-0.436026	-1.24837	-1.13161	0.578871	1.55773	-0.533491	-1.07273	-0.548292	-0.002645	-0.440397	-0.216462	-1.31278	-0.589122	-1.59723
7	4000	LMNA	0.437937	-0.879091	-0.24438	-0.232754	-0.471937	0.291518	1.01722	0.216626	-0.0399911	-0.0468558	0.621757	0.10178	0.419846	1.49375	1.32303	0.910509	-0.214444	0.297788	0.43262	0.909155	0.0187293	0.54425	0.738877	0.308035	-0.333291	0.217555	-0.61106	-0.299517	0.135031	1.09451	1.10346	0.422241	-0.964094	-1.19242	-2.33566	-1.32523	-1.71975	-0.988417	0.33422	-0.700823	-1.65376	0.665376	-0.699297	-1.32866	-1.59759	-0.593921	-2.09617
7	4026	LPP	0.507773	-0.479725	0.0520518	-0.496265	-0.572383	0.532923	1.17623	-0.0486766	-0.200482	0.190205	-0.541659	-0.964011	0.589855	1.32531	1.36402	0.946582	-0.107793	0.714946	1.01866	1.00722	-0.151482	1.37548	0.815974	0.449625	-0.0750453	0.538972	0.0802315	1.06266	-0.00253256	0.969878	0.764134	-0.0100251	-0.0979101	-1.71467	-1.83336	-1.18792	-1.64659	0.92551	0.175032	-1.23299	-1.07906	0.131969	-1.37286	-0.245322	-1.2305	-0.376338	-1.47214
7	4060	LUM	0.516709	-0.386103	0.368566	-0.669764	-0.834589	0.850209	1.02222	-0.0616307	0.422968	0.023443	0.626716	-0.161082	0.446091	1.50698	1.13571	1.24157	0.251713	0.659104	0.860965	0.876233	-0.382606	0.64087	0.698641	0.37661	-0.485543	0.796126	-0.391046	0.352483	-0.226539	1.10515	1.41596	0.0235004	-0.274388	-0.347758	-1.35347	-0.371245	-0.743748	-0.965722	-0.0337377	-1.05485	-0.749452	0.588681	-0.493758	-0.971095	-0.644362	-0.00239724	-0.355075
7	4629	MYH11	0.257945	-0.237408	0.229044	-0.454552	-0.472357	0.430523	1.13812	-0.269317	0.234547	0.265411	0.261366	-0.269085	0.314341	0.916766	0.822201	1.21198	-0.143645	0.310704	0.669919	0.43	-0.690408	1.05837	0.537869	0.00276028	-0.34921	-0.389757	0.00765578	1.57639	-0.15932	0.450984	0.197927	-1.09301	-0.593273	-1.894	-1.52729	-1.07239	-0.876255	-0.686922	-0.899517	-1.06879	-0.655592	0	-0.0978069	0.272574	0.760916	-0.384319	0.436622
7	4641	MYO1C	-0.0530917	-0.835386	0.0974177	-0.56236	-0.477746	0.399686	1.16901	0.113872	0.0325134	-0.228099	-0.380925	-0.351645	0.397506	0.155324	0.149108	0.679828	-0.394269	-0.681958	0.00855937	0.619957	0.087835	0.534654	0.314578	-0.460072	-0.132832	-0.88144	-0.107859	0.249037	-0.421132	-0.611085	-0.439023	0.497836	-0.47741	-1.56587	-2.09007	-1.40893	0.101132	-0.560367	0.111009	-0.716564	-1.59103	-0.544969	0.604129	0.0227118	0.291059	-0.681626	-0.897343
7	4659	PPP1R12A	0.47965	-0.141102	-0.0459176	-0.502392	-0.538077	0.444153	0.89308	-0.0529245	-0.162367	0.0749209	0.255458	-0.00672749	0.70871	0.855379	0.822194	0.835156	0.35343	0.569778	0.888432	0.856421	0.598168	0.952799	0.664819	-0.23165	0.470268	0.300068	-0.173464	0.720436	0.181624	0.258253	0.886151	-0.213407	0.260902	-0.0840271	-1.43745	0.107705	0.215035	1.20592	-2.0011	-0.636551	0.153314	0.159547	0.60847	0.206304	0.301945	-0.390759	1.57002
7	4660	PPP1R12B	0.472369	-0.419327	0.0765951	-0.381058	-0.388355	0.402876	1.09386	-0.263466	0.124313	0.19006	0.257965	0.0747011	0.911298	1.32046	0.991042	0.903063	0.0359302	0.414625	0.792904	0.512047	-0.579551	0.850816	0.818389	0.19787	-0.0424982	0.669261	-0.310154	1.08443	0.0870777	0.797359	0.903301	-0.298216	-1.22038	-1.51078	-1.08551	-0.21761	-0.174094	1.38774	-0.566832	-0.961494	-1.10049	-0.670551	-0.0575951	-0.333197	0.529624	-0.693582	0.0459745
7	4735	43710	0.617515	-0.744617	-0.227006	-0.429894	-0.678562	0.410006	0.915032	-0.17194	0.16933	0.0225642	1.0181	-0.260056	-0.0187561	0.498055	1.37271	1.03525	0.6612	0.67936	0.435538	1.11642	0.97693	1.96922	0.513982	0.929815	0.225898	1.31174	-0.673091	1.23187	-0.168801	0.25282	0.369817	0.107296	-0.577553	-1.49466	-1.5035	-1.02118	0.0469008	-0.126016	-0.266103	-1.07602	-1.63522	0.0606682	-0.783964	0.596185	1.17023	-1.39086	0.126793
7	4811	NID1	0.302018	-0.787724	0.145518	0.169151	-0.539867	0.40071	1.15826	0.181414	0.0325893	0.00350153	-0.0795442	-0.639571	0.268363	0.779404	0.759232	1.09069	-0.137681	1.06476	0.465513	0.650495	0.856253	0.450645	-0.127489	-0.0580293	-0.755256	-0.336238	-0.0986747	0.0270267	-0.361065	1.145	0.221466	1.4591	-1.47554	-1.22925	-1.02132	-1.00094	0.392666	-0.474718	-0.32403	-0.0659706	-0.821245	-0.956897	-1.69742	-0.145508	0.914475	-0.962982	0.0834159
7	4969	OGN	0.473561	-0.359139	0.302952	-0.579195	-0.583431	0.319017	1.22038	-0.185437	0.337704	-0.120672	0.510652	-0.0958121	0.477718	1.68576	1.29671	1.23692	0.304098	0.265845	0.978549	0.331917	-0.52792	0.182839	0.566044	0.259057	-0.965917	0.722604	-0.382421	1.3542	0.457398	1.37143	0.608141	-0.219483	-0.617499	0.0640205	-1.52431	-0.360132	-0.310551	-0.944659	0.259462	-0.948025	-0.780811	-0.320699	-0.939649	-0.367675	0.168178	-0.81281	0.459669
7	5239	PGM5	0.371717	-0.125221	0.167157	-0.670923	-0.310486	0.227761	1.24974	-0.24184	0.24944	0.0267618	0.145582	0.0253632	0.176357	1.03306	1.06068	1.06195	-0.064907	0.447894	0.880866	0.600628	-0.258995	1.00391	0.682784	-0.207841	-0.162153	-0.442355	0.127845	1.21334	0.0539637	0.827607	0.567747	-0.595564	-0.637202	-1.70249	-0.938913	-0.188351	-0.136245	-0.781807	2.73329	0.812826	-1.39686	0.757961	-0.0274733	0.966619	0.125014	-0.114755	0.414373
7	5549	PRELP	0.430131	-0.285995	0.145796	-0.37099	-0.67116	0.777261	0.955251	-0.283165	0.380652	0.120376	0.923785	-0.53396	0.497997	1.52267	0.865004	0.792069	0.124221	0.755325	0.756321	0.797673	-0.404436	0.735572	1.14177	0.270553	-0.561285	-0.161408	-0.000299558	0.778192	-0.192718	1.21943	0.811584	-0.675172	-0.318818	-0.622797	-0.912055	0.25006	-0.526272	-0.994667	0.0845984	-1.10766	-0.189032	0.151292	0.520502	-0.408975	-0.245299	-0.0519633	-0.266435
7	5592	PRKG1	0.196584	-0.614483	-0.041592	-0.629406	-0.654768	0.896356	0.978649	-0.167293	0.232994	0.335398	-0.218938	0.00765744	0.435492	0.681619	0.852733	0.6585	0.115621	0.539112	0.460563	1.26847	0.080492	0.565812	0.232595	-0.150796	-0.0477854	-0.210556	-0.233144	1.07028	-0.36536	-0.22188	-0.443338	-0.7523	-0.977211	-1.28228	-1.3731	-1.66691	-1.48372	0.257937	-1.95775	-0.845371	-1.46838	0.656986	0.191088	-0.55496	-0.712084	0.448126	-1.28109
7	6251	RSU1	0.577676	-0.632021	0.255244	0.0791479	-0.808376	0.52846	1.01114	-0.0159699	0.317478	0.105561	0.0183624	-0.657139	-0.0613307	1.74116	1.17755	0.627832	-0.0978722	0.0573674	0.875722	1.21642	0.282701	1.09739	0.871991	0.46966	0.191627	1.03369	0.323521	0.980026	-0.0218349	1.3012	0.873262	0.407575	0.433657	-1.13644	-1.37998	-1.50197	0.275582	1.34063	-0.801588	-0.709539	-1.28556	-0.949914	-0.946357	-1.05115	-0.129789	-0.66685	-0.602403
7	6444	SGCD	-0.253086	-0.291497	0.0432706	-0.538334	-0.565383	0.762857	0.978235	-0.402122	0.232844	0.255713	-0.0633349	0.116062	0.0132516	0.088639	-0.122749	-0.0851692	-0.330183	-0.0807125	0.313251	-0.364369	-0.811684	-0.310477	-0.341216	-0.643394	-0.712209	-0.396473	-0.571703	NA	NA	NA	NA	NA	0.395871	-0.49922	-1.20875	-1.33654	-0.746786	-0.740293	-0.533812	-0.503179	-0.758463	1.76691	0.177114	-0.26389	-1.45285	-0.267183	-1.84714
7	6525	SMTN	0.269751	-0.300424	0.0451422	0.0990656	-0.573592	0.574796	1.01046	-0.191153	0.168657	0.311684	-0.0377405	-1.27873	0.356544	1.14056	0.566013	1.02484	0.0861256	0.228727	1.08176	0.539964	-0.412189	0.947665	0.532203	0.13783	-0.0910118	0.0830288	-0.180245	1.20386	-0.192642	0.393287	0.352234	-0.547547	-1.23414	-0.956454	-1.02982	-1.4352	-1.38748	0.498579	-1.03979	-0.498703	-0.168094	-0.236817	-0.548548	-0.506588	-0.0267947	-0.0487236	0.346997
7	6645	SNTB2	0.514217	-0.602232	-0.0606996	-0.607743	-0.239641	0.481825	1.05436	-0.0830454	0.0777428	0.11159	0.702407	0.318222	0.651202	0.438358	0.443181	1.08126	0.0752623	0.692601	0.131648	0.915625	1.1936	0.317255	0.151902	0.065084	-0.2698	-0.432866	0.651351	0.47733	0.259768	1.10691	1.40236	0.940115	-1.15811	-1.34109	-1.24241	-1.17841	0.17002	0.372778	-0.959883	-1.21253	-1.31936	0.815752	-0.0538841	-0.0488541	-0.761847	-0.77311	-1.33448
7	6649	SOD3	0.40433	-0.190095	0.134627	-0.178706	-0.349099	0.382483	1.02456	-0.114837	0.25595	0.0883585	1.05993	-0.206625	0.179361	2.34011	1.19135	0.987222	0.0872492	0.597256	0.805207	-0.840597	-0.277792	0.547297	0.876049	0.824423	-0.788987	1.00354	-0.953832	1.7025	-1.22813	0.619086	0.541222	-0.170587	-1.30687	-0.56535	-0.856473	-0.109871	-0.462874	-0.693369	0.118515	-0.694751	-0.836149	-0.708273	-0.773323	0.50065	0.104701	-0.629409	0.327509
7	6840	SVIL	0.244241	-0.71927	0.0329573	-0.0302089	-0.719387	0.536234	0.877504	-0.0986007	0.239775	0.0621664	0.86857	0.645445	0.0998393	0.854518	0.657934	0.600291	0.547035	0.0997319	0.0653357	0.261199	-1.08925	0.668938	0.0173169	0.102402	-0.527209	-0.104503	-0.0410188	0.697967	1.02575	0.243526	-0.0537741	-0.26675	-0.836387	-1.11102	-1.46345	-2.21822	-0.724074	-0.0448399	-1.70999	0.376039	-2.38423	-0.465811	-0.463636	-0.381814	0.40538	-0.633498	-0.638405
7	7041	TGFB1I1	0.376941	-0.540009	0.0171371	-0.198055	-0.818762	0.916158	0.949019	-0.160463	-0.0454363	0.357249	0.151638	-0.00488305	0.276129	1.3671	1.2534	0.817625	0.0627944	0.701335	1.07169	1.13015	0.00950755	0.954115	0.709204	0.119833	-0.462771	0.153989	-0.0306245	0.44406	-0.524695	0.405647	0.396046	-0.708577	-0.28771	-1.42324	-1.50474	-0.842404	-0.79368	1.38442	-2.04388	-1.0963	-1.07497	0.567552	-0.104526	-0.932576	-0.517368	-0.0125239	-0.539782
7	7060	THBS4	0.215006	-0.508621	0.154897	-0.608289	-0.477878	0.787558	1.05218	-0.142009	0.425224	0.264763	0.554607	-0.350914	0.500538	0.784339	0.228788	-0.0104827	-0.444328	1.31087	-0.174429	0.239599	-0.32106	0.284381	0.452114	-0.376606	0.0534905	-0.166553	0.924988	0.708354	0.066532	0.25468	0.0494651	0.161764	-0.962674	-0.476401	-0.676054	0.0265759	-0.921125	-0.26929	0.335363	0.146328	-0.80105	-0.980184	-0.794928	-0.403235	-0.633099	-1.12681	0.400989
7	7145	TNS1	0.347415	-0.681819	0.0707569	-0.438251	-0.696226	0.643035	1.11582	0.00714293	-0.0102289	0.166028	0.473088	-0.11211	0.438966	1.21934	1.08527	0.826468	4.43764e-05	0.382227	0.869365	0.401846	-0.014361	1.05248	0.745521	0.0977063	-0.324684	-0.0744417	-0.221107	0.0248351	-0.775348	0.507745	0.493815	0.546459	-0.605834	-0.929825	-1.50395	-0.375191	-0.539775	0.810831	-0.363914	-0.39684	-1.0741	-0.36636	-0.177512	-0.019431	-0.762278	0.0266966	-0.99954
7	7148	TNXB	0.291925	-0.0685105	0.146072	-0.515378	-0.33688	0.0541299	1.39887	-0.188922	0.334929	0.0451037	0.860323	-0.214081	0.703116	0.906035	0.440846	0.788659	-0.0524702	0.176152	0.345032	0.728607	0.759395	0.414223	0.0578786	-0.2476	-0.825699	0.258627	-0.348434	1.1491	0.355876	0.782312	0.011795	-0.627345	-0.596372	0.251734	-0.790043	0.975627	0.223051	-0.596301	1.25886	0.608432	-0.239427	-1.05222	-1.22296	1.05445	0.00172657	-0.419387	0.118153
7	7168	TPM1	0.437467	-0.365369	0.0349716	-0.270662	-0.69881	0.803213	0.976794	-0.269968	0.149974	0.29539	0.457895	-0.43453	0.604127	1.23829	0.971901	0.80779	-0.137975	0.395907	1.01978	1.08325	-0.197187	0.805454	0.871109	0.133613	-0.0350425	0.364251	0.0210724	1.74176	0.0998669	0.563839	0.228795	-0.979691	-0.373956	-1.52363	-1.38674	-1.69412	-0.933676	0.713284	-1.21035	-1.68912	-1.26553	0.423603	-0.334058	-1.18738	-0.75211	0.267342	-0.840723
7	7169	TPM2	0.403723	-0.317789	0.0310767	-0.161707	-0.726597	0.801857	0.937274	-0.307343	0.161415	0.321292	0.318159	-0.441386	0.397483	1.06146	1.09496	0.98734	-0.185029	0.327859	0.998708	1.1385	0.0936445	0.877544	0.832773	0.136311	0.0354169	0.268648	-0.176654	1.4651	-0.00156248	0.617671	0.142699	-1.10774	-0.306305	-1.34617	-1.47799	-1.60465	-0.817604	0.674163	-1.92533	-1.24087	-1.14932	0.569663	0.000540484	-1.67914	-0.837152	0.251795	-0.73897
7	7373	COL14A1	0.151275	-0.295455	0.321987	-0.511274	-0.52056	0.128808	1.20984	-0.268233	0.377566	-0.0470698	-0.130178	-0.469434	-0.0105108	0.197501	0.780703	1.25814	0.648464	0.00798441	0.137778	0.668837	0.68293	0.627431	0.388597	-0.240557	-0.763576	-0.582226	-0.432534	1.01775	0.570064	0.269176	-0.121062	-1.17724	-0.670301	0.10128	-1.24989	-0.758738	-0.0693377	-0.74362	0.653568	-1.22555	-0.660171	-0.781718	-1.24016	0.28165	0.591094	-0.0384996	-0.0131432
7	7414	VCL	0.43633	-0.482933	0.231117	-0.144715	-0.575764	0.618368	1.09114	-0.0899613	0.343738	0.133897	0.229191	-0.214615	0.860347	1.06431	1.24325	0.533714	-0.0133034	0.149248	0.936183	1.45475	0.609023	0.830521	0.584421	0.237269	-0.259045	0.554396	-0.00980915	1.46404	-0.579503	0.329628	0.261531	-0.666283	-0.162682	-1.43069	-1.2759	-0.742739	-0.425332	0.812431	-0.765088	-0.387754	-0.0771712	0.523153	0.588171	-0.571728	-1.21407	-1.24023	-0.899327
7	7450	VWF	-0.138163	-0.24709	0.421725	-0.545365	-0.448601	0.15806	0.981488	0.304085	-0.563907	-0.15186	0.106205	-0.642544	0.320723	-0.891606	-0.144715	0.130034	-0.463557	0.668248	-0.825967	1.58526	-0.872024	-0.520574	-0.892091	-0.202276	-0.786966	-1.13959	-0.0465172	-0.366199	0.279812	-0.134269	0.724481	1.07455	-0.702241	-0.627685	-0.828192	-0.196004	0.71223	-0.860066	0.428785	-0.258594	-1.37709	0.734471	-0.658883	0.509418	0.699415	-0.719418	-0.473472
7	8404	SPARCL1	0.275857	-0.666566	0.156347	-0.602657	-0.548773	0.667556	0.96956	0.0617626	0.0600421	-0.0682023	0.381629	-0.439051	0.248509	1.05694	0.819557	0.526489	-0.335549	-0.0309706	1.06067	1.26702	0.835112	0.452839	-0.0665989	-0.0350444	-0.658421	0.120088	0.145702	-0.414533	-0.560926	-0.292019	1.13341	0.853987	0.279998	-0.503217	-0.727398	-1.3176	-0.560222	-0.928183	-0.867428	-1.20446	-0.692708	0.143966	-0.931501	-0.943634	-0.484804	-0.816708	-0.0527453
7	8425	LTBP4	0.128538	0.0470862	-0.0585948	-0.617408	-0.209947	0.267617	1.0318	-0.259123	-0.248308	0.287036	-0.414424	-1.16582	0.636585	0.679754	0.601875	0.055043	-0.554128	0.38056	-0.37601	1.06654	1.58959	0.109669	0.387533	-0.0744096	-0.726408	0.229672	0.469005	0.315279	0.451253	-0.171104	0.236526	-0.898735	-1.71676	-1.29107	-0.62067	1.37996	-0.4797	-0.916127	0.406337	-0.335167	-0.4333	-0.364336	-1.01835	0.882633	0.578299	-0.161668	0.17417
7	8434	RECK	-0.102053	-0.482068	0.267686	-0.378005	-0.530025	0.506016	1.07821	0.156763	-0.23886	0.0387553	-0.705525	-0.847174	-0.153262	-0.579758	-0.416956	1.58669	0.78501	-0.182837	-0.323992	-0.24271	0.346494	-0.335337	-0.691331	0.0830839	1.042	-0.685671	-1.06515	0.124884	0.0910239	0.396333	-0.641327	0.170341	-0.69053	-0.428319	-0.305065	-0.903046	-0.408423	-0.843416	-0.494478	-0.378286	-0.398685	-0.375828	-0.476565	-0.0569134	-0.524035	0.0759885	-0.525725
7	8436	CAVIN2	0.466167	-0.571686	0.132744	-0.282963	-0.377093	0.115287	1.22313	0.138873	0.0265847	-0.241945	0.802296	-0.155314	0.219485	1.5037	1.02844	0.568812	-0.169555	0.149299	0.83201	0.359516	0.325967	0.704421	0.791003	0.00269317	-0.797574	0.162484	-0.238615	-0.781252	0.958402	1.22868	1.10362	1.65716	0.043748	-0.148915	-0.683965	0.464449	0.492665	-0.526377	0.184854	0.875004	-1.25704	-1.22572	-1.31763	1.81467	-0.210809	-0.40533	0.395458
7	8470	SORBS2	0.209086	-0.879332	-0.296606	0.207486	-0.33262	0.217494	0.904967	-0.221671	0.116986	0.132824	1.05061	-1.53432	0.494193	0.998533	1.12723	-1.39343	-0.864486	1.25536	-1.66293	-0.237095	1.43021	-0.778251	0.860249	0.101655	0.648255	0.359662	0.989475	0.293422	0.0164083	0.884275	-0.109792	0.670682	-0.619244	-2.17005	-1.84287	-0.751581	-0.786781	-0.32085	-1.14965	-0.598521	-2.45952	-0.449804	-0.840159	0.176448	-0.966174	0.503341	-0.916601
7	8639	AOC3	0.0812912	0.00941932	0.345149	-0.319369	-0.552551	0.615435	1.14422	-0.460246	0.345722	-0.0673942	0.412487	-0.488992	0.137425	-0.692907	0.643558	0.261238	-0.642568	1.14635	0.70773	-0.0500271	-0.756854	0.109507	0.0360427	-0.0406874	-0.623347	-0.368987	0.194109	1.41548	0.217737	0.630609	-0.203896	-0.255598	0.275623	0.129819	-0.415054	-0.138455	0.637104	-0.217308	1.06148	1.57303	-1.2123	-0.611776	-0.935184	1.18192	0.237442	-0.290608	0.00245802
7	9260	PDLIM7	0.453861	-0.221799	0.092512	-0.414828	-0.813595	0.835932	0.975343	-0.290598	0.0392952	0.317858	-0.0904765	-0.149678	0.194697	1.36843	1.14161	1.23814	0.0847114	0.586335	0.936595	0.972054	-0.00968158	0.977755	0.743611	0.0931271	-0.19867	0.318268	0.250551	1.38856	0.0295127	0.779625	0.20049	-0.870619	0.515835	-1.30192	-1.52728	-1.48877	-1.29941	0.433609	-1.95263	-0.968238	-0.860214	0.708792	0.216237	-0.70656	-0.758016	0.151516	-0.359438
7	9457	FHL5	0.298575	-0.14588	-0.123245	-0.359277	-0.234726	0.47059	1.1802	-0.0107145	-0.426439	0.0265073	0.366158	-1.18736	0.13976	1.00055	1.62669	0.699398	-0.221975	-0.072946	0.778738	-0.294838	0.424396	0.84947	0.998617	0.724071	-0.699261	0.00245283	0.478045	0.618541	-0.457127	0.523752	0.985016	-0.713511	-0.144151	-1.06891	-1.15461	0.0965241	0.0429356	-0.946934	-0.695344	-0.599135	-1.42277	0.12543	-0.599438	0.508092	NA	NA	NA
7	9590	AKAP12	0.178079	-0.405198	0.0577653	-0.920951	-0.682949	0.59951	0.913902	-0.136192	0.00253251	0.170056	0.290007	0.188447	0.125752	0.612835	0.511256	0.879133	-0.359956	-0.302528	0.66391	0.506174	1.01524	0.75836	0.45847	-0.262894	-0.744443	0.468396	-0.499177	0.325028	-0.0375284	0.387667	-1.80761	0.741206	-0.0644337	-0.427474	-0.916828	-0.329366	-0.075002	-0.179766	0.299961	-0.340445	-1.81213	0.104912	-0.0266614	0.290661	-0.312808	-1.04062	-1.11645
7	10174	SORBS3	0.465539	-0.531356	-0.125713	-0.583746	-0.645045	0.629019	1.046	-0.165745	0.229125	0.147928	0.0791288	-0.378977	0.614979	1.24252	1.44787	0.516913	0.342543	0.764229	0.923918	0.825759	0.563521	0.934829	0.684239	0.348957	0.47311	0.145286	0.206296	0.65177	-0.668119	0.51851	0.670745	-0.66617	-1.19702	-0.599307	-1.63668	-0.364169	-0.977613	-0.125343	-0.781107	-0.426308	-1.52389	0.687784	0.0530134	0.054209	-0.419579	0.339375	-0.890199
7	10335	MRVI1	-0.108345	-0.457034	0.0237852	-0.398313	-0.649487	0.610017	0.889798	-0.142144	0.37115	0.247681	-0.538901	-0.172507	-0.289593	-0.127576	0.403759	0.108383	-0.187061	-0.253209	0.24101	1.1734	-0.601226	0.569583	0.120781	-0.491692	-0.715093	-0.448271	-0.40989	1.33559	-0.264942	0.446555	-1.16764	-1.11504	-0.268641	-0.357364	-1.22835	-0.609784	-0.628791	-0.405398	-1.36558	-0.460327	-0.952486	0.443509	0.163036	-0.0873838	-0.712827	-0.613232	-0.86921
7	10516	FBLN5	0.322163	-0.0819517	-0.0174177	-0.343167	-0.545318	0.354902	0.99327	-0.365122	-0.157746	0.296837	0.112626	-1.18716	0.663453	0.976336	0.896922	0.195882	-0.691615	1.73554	0.280876	1.1294	1.06606	0.616288	0.43823	0.00581946	-1.10618	0.204287	0.219222	1.01775	0.538925	0.432891	0.367943	-0.825921	-0.628458	-0.675566	-1.27842	0.139816	-0.764841	0.0925522	1.29184	-0.905261	-0.676436	-0.473645	-1.20634	0.189638	0.615813	0.650286	-0.442906
7	10580	SORBS1	0.472434	-0.577974	0.108375	-0.488076	-0.566297	0.729791	1.11881	-0.0946193	0.0369649	0.249591	1.36552	-0.419644	0.362619	1.25284	0.842715	0.502912	-0.343955	0.411428	0.900479	0.774306	0.29948	0.921345	0.648581	-0.0395476	-0.388204	0.266267	0.0243703	1.3573	-0.0589134	0.972502	0.10357	0.637569	0.0896842	-1.65466	-2.12987	-1.47085	-0.405685	-0.0763273	-1.00592	-0.804812	-2.15162	0.18513	-0.912018	-0.240641	-0.607158	-0.8734	-0.620133
7	10979	FERMT2	0.207211	-0.68141	0.219311	-0.518989	-0.696746	0.722136	1.17085	0.0198661	0.0742177	0.0492936	-0.0873444	0.048561	0.0304082	0.595083	0.730928	0.975391	-0.164466	0.222011	0.466743	0.748847	0.216276	1.00462	0.0635465	-0.145713	-0.344788	-0.435609	-0.46429	0.574761	-0.505337	0.303314	0.0211388	0.704571	-0.574081	-1.66116	-1.32768	-1.29513	-0.260958	0.895861	-1.16533	-0.476283	-0.46706	-0.17228	-0.592212	-0.741804	-0.192208	0.174541	-1.51322
7	11078	TRIOBP	0.494955	-0.9676	-0.101229	-0.784946	-0.438475	0.223171	0.839807	0.270833	-0.207544	-0.0168904	0.0160569	-0.46715	0.918131	1.4683	0.860993	0.840651	-0.588618	-0.332876	1.46109	1.33524	0.596397	0.510117	1.12165	-0.0567875	-0.278525	0.591384	-0.530445	0.292451	0.793409	0.381043	0.607489	1.34902	-2.79156	-1.40703	-1.41299	-1.90708	0.677559	0.741227	-0.452798	-1.23716	-2.44184	-0.548493	-0.347751	-1.20799	-0.964964	-0.731467	-1.59329
7	11155	LDB3	0.314134	-0.185521	0.124535	0.176442	-0.377152	0.0805077	1.04616	-0.0923385	0.453874	0.0119433	0.0656365	-1.23452	0.707953	0.983959	1.03916	0.126399	-0.282156	0.38406	0.937077	-0.248987	-0.310981	0.690223	0.631824	0.290481	0.0273341	0.497154	0.573184	1.33188	-0.541983	1.12368	0.803935	-0.684349	-0.49697	-0.0943635	-0.114394	NA	0.248508	0.166248	-0.0153126	-0.622699	-0.962353	-0.321853	0.0018523	1.03074	-0.359015	0.531833	0.331775
7	22795	NID2	0.274289	-0.736065	0.513415	-0.023548	-0.741136	0.628963	0.916698	-0.021546	-0.0888893	-0.0417246	-0.0713197	-0.690774	-0.604646	0.392809	0.734637	0.789363	0.0442032	0.0184495	2.58906	0.284897	-0.0873646	1.14277	-0.0653234	-0.435857	0.243154	0.484223	-0.757996	-0.117049	-0.188353	0.776175	0.10634	1.44696	0	-1.23582	-1.18639	-1.14005	1.20134	0.379914	-0.79942	-0.58521	-0.467468	-0.448364	-1.19977	-0.332607	-0.492612	-1.28646	-0.643
7	23336	SYNM	0.306143	-0.392439	0.052625	0.574476	-0.576604	0.116575	0.928404	0.0616771	0.012141	0.107485	-0.288325	-0.0760462	-0.103114	1.11626	1.01181	1.02704	-0.0684656	0.265511	0.743449	-0.481882	-0.390223	0.601546	0.750215	0.278396	-0.391809	0.101597	-0.0208439	0.460453	0.227824	-0.334534	0.839059	1.46723	-1.05607	-1.37888	-0.671186	-0.638005	0.00469021	-0.310123	-0.743981	-0.74628	-0.904176	-0.150592	-0.279386	0.653336	0.82597	-0.180842	0.406118
7	23371	TNS2	0.193871	-0.705999	-0.131997	-0.632948	-0.497475	0.41953	1.25556	0.171094	0.142396	0.142934	0.0772818	-0.182696	0.382677	0.91784	0.516363	0.300546	-0.189859	0.164494	0.515802	-0.0905837	0.0778214	0.727205	0.343282	0.19578	-0.308863	-0.455177	-0.24082	0.126147	-0.42817	0.332755	0.848348	0.634983	-1.53852	-0.81208	-1.34529	-0.726222	-0.442569	-0.596701	0.103156	-0.46825	-1.02316	0.0760234	-0.0869755	0.0922114	-0.573156	0.279023	-1.23757
7	25802	LMOD1	0.300265	-0.302456	0.150596	-0.530322	-0.659559	0.696734	1.09457	-0.358817	0.114717	0.203203	0	-0.133811	0.510012	0.97628	0.887344	0.899095	0.0115715	0.374813	0.904531	0.736018	-0.127252	0.765488	0.58562	-0.217653	-0.231292	0.0370778	-0.228645	1.51851	-0.0786409	0.695956	-0.0116477	-1.26754	-0.538397	-1.02517	-1.51114	-1.31626	-0.525417	0.405348	-1.83153	-0.879474	-0.936229	0.571114	0.276756	-0.219796	-0.373984	-0.129013	-0.31459
7	25890	ABI3BP	0.196712	0.100127	0.155737	-0.685318	-0.550348	0.385806	0.963226	-0.229742	0.0233456	0.0867936	-0.116262	0.49766	0.34248	0.971313	0.0293354	0.937506	0.164561	0.392161	0.815175	-0.52851	-0.530203	0.750866	0.441759	0.110147	0.428443	0.0808583	-0.369734	0.429077	-0.666813	-0.218658	0.0246638	0.34184	-0.278667	0.928713	0.433832	0.139674	1.27289	0.159857	1.19537	0.0572586	-0.652271	-0.64336	-0.587656	1.07695	0.310948	0.000985298	1.39637
7	25927	CNRIP1	0.562089	-0.50549	0.225437	-0.56541	-0.702139	0.462733	0.975234	-0.19143	0.935679	-0.194044	0.723339	0.712314	0.848384	1.19481	1.7215	0.905651	-0.332654	0.2499	0.410489	1.52775	1.3017	0.698908	0.541124	0.624441	-0.559934	0.682158	-0.136607	0.975564	-0.577086	0.635291	0.293164	-0.0742527	0.297887	-0.897735	-1.07332	-0.0877843	0.63737	0.0446941	-0.541008	-0.0445971	-1.68286	-0.257911	-1.06769	0.1292	0.587652	-1.12387	-1.09374
7	25959	KANK2	0.393767	-0.659209	-0.0582449	-0.81398	-0.585304	0.686278	1.29463	-0.0380387	0.0445952	0.154106	0.00716183	-0.0393256	0.413028	1.16875	0.965739	1.00053	0.0220679	0.169094	0.602413	1.57305	0.268291	0.758533	0.664099	0.0481085	-0.250416	0.236704	-0.302256	0.499084	-0.365718	0.416209	0.457312	0.350421	-1.04639	-0.995302	-1.4924	-0.888862	-0.561449	0.0361006	-0.373846	0.0262022	-1.22002	0.434718	0.442651	-0.0230757	-1.1004	-0.89126	-1.24713
7	30846	EHD2	0.235164	-0.579311	0.13919	-0.511961	-0.603971	0.665481	1.3161	0.140279	0.0191803	-0.00447522	0.510896	-0.337593	0.483021	0.762223	0.858292	0.726148	-0.1606	0.0999021	0.565287	0.870995	-0.14467	0.397716	0.288728	-0.178793	-0.775382	-0.228844	-0.0689614	0.865915	-0.396695	-0.193087	0.047382	1.18172	-0.658318	-0.932586	-1.03449	-0.499325	0.629781	-0.15731	0.293148	0.388882	-1.60149	-0.521158	-0.620853	0.852338	-0.141609	-0.356272	-0.2363
7	54776	PPP1R12C	0.483428	-0.444852	0.0713558	-0.918618	-0.530818	0.506594	1.05921	0.0706901	-0.231612	-0.0546006	0.00318429	-0.0971291	0.469011	1.66814	0.673929	0.436187	-0.384218	-0.104616	0.927116	1.08566	0.669056	0.665009	0.679237	0.29987	0.587977	0.896528	-0.0505065	0.422506	1.23174	-0.455593	0.438362	0.573974	-1.80479	-0.636054	-0.520699	0.0369073	0.077234	0.598912	0.241436	-0.352787	-1.64415	0.300684	0.551899	-0.361343	-0.540994	0.0211862	-0.709576
7	54922	RASIP1	-0.112559	-0.606656	0.142036	-0.291881	-0.425321	-0.0332464	0.915266	0.123941	0.285607	-0.124834	0.160801	-1.56685	0.0377286	-0.0247286	0.241671	0.632853	0.112573	0.0398365	-0.101934	0.537105	-0.31829	0.688075	-0.547912	-0.150048	-1.24577	-0.755667	-0.763374	-0.118918	-0.542041	0.559594	-0.0540063	0.703005	0.300633	-0.479569	0.0665457	-0.424633	0.50943	-0.779096	0.1883	-0.0913205	-0.637243	0.131703	0.0192255	0.190413	-0.351149	-0.00509971	-0.125674
7	55679	LIMS2	0.42393	-0.318509	0.0484649	-0.419653	-0.63683	0.742298	1.13661	0.150012	-0.717366	0.339408	0.138207	-0.192646	0.563743	1.36424	0.946084	1.11011	0.270759	0.259468	1.13439	0.772357	-0.512424	0.982943	0.574709	0.415964	-0.326098	0.347697	-0.0114182	0.100398	-0.0509019	0.547326	0.831029	0.0605252	-1.01184	-1.10549	-1.2205	-0.699286	0.046878	1.17573	-0.685257	-0.600823	-0.46801	0.180031	0.171727	-0.33578	-0.870618	-0.306284	-1.16392
7	55742	PARVA	0.351891	-0.875417	-0.0820445	-0.667665	-0.648221	0.585686	1.07012	-0.0411203	0.162886	0.0821186	0.175477	0	0.338687	0.83648	1.08132	1.03331	0.183596	0.392673	0.658109	1.22425	0.530822	0.569059	0.27992	-0.039081	-0.0639294	0.156703	-0.185201	0.831237	-0.943726	0.0967814	-0.0184101	0.603526	0.283166	-1.05145	-1.82685	-2.01546	-0.742692	0.644845	-0.864421	-0.707767	-1.71845	-0.228471	-0.497037	-0.330886	-2.35155	-0.250426	-2.60936
7	56944	OLFML3	0.242032	-0.336365	0.132912	-0.703608	-0.677843	0.753878	1.06545	-0.482153	0.278577	0.358684	0.378648	0.177169	0.198619	1.1133	0.627856	0.447459	0.0440138	0.321785	0.527891	0.987008	0.1393	0.221925	0.132828	0.0545467	-0.646799	-0.58439	-0.268646	0.413127	1.05473	0.103676	0.500539	-0.619875	-0.622697	-0.30073	-1.156	-1.09244	-0.796485	-0.773306	-0.514836	-0.587833	-1.08368	1.14258	-0.409858	-0.302444	-0.614903	-1.06413	-0.705461
7	80760	ITIH5	0.106631	-0.57794	0.184688	-0.198172	-0.349777	0.33236	0.938286	0.080085	-0.118225	0.0224155	-0.362792	-0.453938	0.409742	0.533822	0.546186	0.208096	-0.812671	0.115186	0.118085	-0.571939	-0.238002	-0.0158049	0.0740175	-0.15567	-0.558386	0.293263	0.375743	0.199919	1.62559	0.378684	0.859646	-0.222898	-1.34261	-1.36549	-1.13349	-0.397867	-0.0135292	-0.284722	0.675212	-0.0857207	-1.46585	-0.773995	-1.42744	0.394603	-0.413629	-1.21843	1.05696
7	83660	TLN2	0.39211	-0.612952	-0.204987	-0.511685	-0.652324	0.730415	1.00162	0.258649	-0.106513	0.0312932	0.490172	0.315389	0.866574	0.501365	0.78404	0.113255	-0.149603	0.0343659	0.561911	0.994304	0.200948	0.168449	0.578256	0.199941	-0.369235	0.233781	-0.345964	0.285121	-0.0111171	0.644058	0.30355	2.22685	-0.0667752	-0.81535	-0.631425	-1.10159	-0.147553	0.867069	0	-0.260594	-1.28036	0.430897	-0.188639	-0.234476	-1.91003	-0.334184	-1.60656
7	84823	LMNB2	0.441742	-0.477619	-0.423065	-0.409433	-0.209557	0.282976	0.98793	0.120758	-0.270227	-0.0424368	-0.270926	-0.0473455	0.553723	1.72621	0.88945	0.643929	0.206983	0.0161185	0.457557	1.24001	0.394977	0.540937	0.464152	0.180668	-0.3755	0.337552	-0.923962	0.125597	0.0623986	1.12431	1.66495	0.706525	-0.56281	-1.39994	-0.380913	2.84196	-0.478904	-0.385481	0.546226	1.31305	-1.56011	0.095607	0.301394	-1.43916	0.903636	0.0395665	0.2784
7	112464	CAVIN3	0.459379	-0.487139	0.0909713	-0.544441	-0.668517	0.65771	1.16056	0.0690954	0.038719	0.00211762	0.433767	-0.559659	0.362206	1.18752	1.16697	0.826149	0.60027	0.298409	1.11008	0.973927	0.0253924	1.05969	0.833866	0.197872	-0.17785	0.418128	-0.116442	1.21727	-0.494099	0.306597	0.0543822	0.381892	-0.724489	-1.10732	-1.2599	-0.36509	-0.102532	-0.0547824	0.160323	-0.156347	-1.80986	0.0271587	-0.336298	-0.136033	-0.602553	-0.375669	-0.385794
7	116835	HSPA12B	0.128423	-0.75446	0.182759	-0.803061	-0.50023	0.444769	1.07532	-0.184281	0.360508	0.0663203	0.398869	0.0481718	0.274852	0.62102	0.55849	0.652028	0.419308	-0.40002	0.271326	0.334837	0.530205	0.413801	0.350007	0.365837	-0.169837	-0.606022	-0.526488	0.308998	-1.52887	0.55785	0.123363	-0.17241	-0.421479	-0.433785	0.842895	-1.09476	0.20899	0.0405933	-0.393838	-0.31862	-1.47565	0.185466	-0.744129	0.383062	0.663766	-1.34319	-0.613311
7	126393	HSPB6	0.334281	-0.133076	0.172273	-0.24171	-0.511666	0.37456	1.12684	-0.389021	0.183027	-0.0874701	0.788563	-0.434185	-0.577558	0.814538	1.45317	1.18581	0.382382	0.472064	0.503544	0.282826	-0.312794	0.922404	0.340212	-0.144036	-0.831562	-0.540375	0.421218	1.88089	0.392807	0.859528	0.363624	-0.868887	-0.98882	-1.33003	-1.13068	-0.429752	0.345073	-0.43007	0.388592	0.360513	-1.75194	-1.02521	-1.29154	0.919631	-0.309978	-0.338465	0.105467
7	127435	PODN	0.381654	-0.327372	0.164728	-0.696356	-0.635461	0.799696	0.950189	-0.376959	0.434241	0.141131	0.683886	-0.343639	-0.220237	1.1568	0.625027	0.97352	0.226643	0.419227	0.728413	0.0945648	0.84693	0.403166	0.336214	0.122106	-0.278108	0.0453773	-0.562394	1.14803	0.778197	1.2406	0.308889	-0.336821	-0.931501	-1.01341	-1.32088	-0.899988	-1.20771	-1.04322	-0.271792	-1.08923	-1.28692	0.683431	-0.565844	-0.527871	-0.604924	-0.427882	-0.609129
7	128077	LIX1L	0.327365	-0.535654	-0.0936691	0.156089	-0.783169	0.584106	0.891989	0.00396588	-0.0674702	-0.045772	-0.416738	-0.0947009	0.601968	1.8187	1.17986	0.7421	-0.416244	0.397626	-0.241612	1.03622	0.33132	0.486416	0.00489868	-0.395653	-0.357537	0.155928	0.574809	0.107962	0.70355	-0.590889	0.981329	0.592731	-1.16449	-1.30295	-0.688441	-0.577813	-0.208114	0.571713	-0.209145	-0.836052	-0.800117	0.247977	-0.325125	-0.242352	-0.726741	-0.0121788	-0.569523
7	152503	SH3D19	0.490368	-0.436294	0.00195462	-0.849624	-0.490411	0.76941	0.958605	-0.265399	0.427061	0.152231	0.726339	0.431863	0.505479	0.540718	0.429954	0.113426	-0.201987	-0.166682	0.29947	-0.208834	1.99711	0.153916	0.326494	0.627892	0.0964215	0.48252	0.117545	1.45239	1.86139	1.1878	0.250377	-0.235512	-0.2665	-0.693525	-1.68429	-1.00318	-0.303743	0.523226	-0.536747	-0.385028	-1.42193	-0.453164	-0.750763	0.032781	-1.16581	-0.0119094	-1.10199
7	171024	SYNPO2	0.441815	-0.0235858	0.176719	-0.539689	-0.55349	0.435042	1.16445	-0.307889	0.125318	0.274086	-0.0807538	0.793831	0.456948	1.18219	0.992773	0.885364	-0.0619276	0.488507	0.934825	0.949983	-0.12933	0.993595	0.707179	0.139489	0.0650131	0.178396	-0.140967	1.5325	-0.19187	0.871982	0.239325	-1.08713	-0.036976	0.706598	-0.739151	-0.00439901	-0.242357	-0.217348	1.2155	-1.16081	-0.702175	0.27405	1.21781	0.482083	0.914141	-0.181074	0.316942
7	253827	MSRB3	0.378642	-0.242647	0.121746	-0.398876	-0.696921	0.808831	0.988894	-0.176419	-0.609488	0.366241	0.312178	-0.0151618	0.33174	1.42155	1.43658	0.700005	-0.140507	0.369364	0.613495	0.943618	0.430535	1.06018	1.06763	0.229239	0.00773929	0.541912	-0.477712	0.399579	-0.438874	-0.157928	0.206859	-0.511893	-1.11427	-0.525563	-1.56571	-1.02096	-0.769487	0.520845	-0.856895	-0.297572	-1.41786	0.0894119	-0.0578194	-0.194522	-0.985506	-0.0556695	0.247841
7	256949	KANK3	0.365028	-0.619551	-0.124025	-0.622421	-0.483044	0.300124	1.0738	0.227053	0.181115	0.0155302	0.749484	-0.980653	-0.0956551	1.30187	1.1703	0.382525	-0.20243	-0.037075	1.23153	0.486759	-0.376555	0.909893	0.298589	0.628438	-0.173111	0.037075	-0.220391	-0.888982	0.514612	1.30799	0.758163	1.22823	-1.18406	-0.445372	-0.0153493	0.501739	0.968568	0.0528989	0.366857	-0.394997	-1.50847	0.0776844	-0.116775	1.1764	0.168466	-0.703025	-0.996698
7	283298	OLFML1	0.218683	-0.197935	0.120317	-0.77205	-0.5556	0.414304	1.12214	-0.314644	0.245802	0.0815664	0.201444	0.258518	0.000290204	1.13705	0.834068	1.05729	-0.0087007	0.185316	0.461984	-0.398854	0.282075	0.35093	0.76672	-0.296592	-0.796977	-0.19294	-0.60706	0.64283	1.5371	0.211047	0.181745	-0.996263	-0.597794	-0.0672524	-0.473623	-0.898081	0.128265	-0.865208	0.652388	-1.19642	-0.74588	0.18826	-0.0666445	0.506344	0.423263	-0.424621	0.4111
7	284119	CAVIN1	0.447891	-0.621114	-0.0073173	-0.529589	-0.677965	0.659262	1.22528	-0.0187765	0.0715066	-0.0876388	0.724848	-0.282119	0.578134	1.19	1.08079	0.82105	0.228463	0.0405609	0.506124	1.07401	-0.0761	1.19483	0.573487	0.121285	-0.599018	0.306593	-0.651388	1.00123	0.118292	0.466284	0.344673	1.09157	-0.842699	-1.11349	-1.36646	-0.493949	-0.0362305	-0.26165	-0.145277	-0.0206997	-1.69307	-0.104706	-0.512732	0.509677	-0.296899	-0.300098	-0.442463
7	284297	SSC5D	0.0782366	-0.570158	0.177629	-0.762247	-0.567554	0.659004	1.0855	-0.0522795	0.150836	-0.0284183	-0.43006	-0.437937	-0.00459503	0.724118	0.494044	0.720283	-0.15538	0.361422	0.137944	-0.114717	-0.601104	0.228295	0.528747	0.00459503	-0.824466	0.0504882	-0.520792	0.183023	-0.319955	0.677045	0.58979	0.430415	-0.820549	-1.24195	-1.49202	-0.92491	-1.27164	-1.11791	-0.22371	-1.5359	-1.33206	-0.0265561	-0.785797	-0.373098	-0.852346	-0.019434	-0.28166
8	312	ANXA13	0.291271	-0.124714	0.0375105	-0.343909	0.0285119	-0.114926	0.125335	0.713228	-0.00480866	0.00155367	0.0446831	-0.351552	1.16309	0.0467304	0.29112	0.943402	0.291032	-0.47419	0.467182	-0.73437	0.0660517	1.92163	0.769629	1.47295	0.21573	1.26236	0.264691	-0.268155	-0.364442	0.93183	-0.745625	-0.805839	-0.124418	-0.0428512	-0.401413	0.187325	-1.09066	-0.459698	-0.489852	-0.226528	0.913586	-0.385601	-0.30244	0.576653	NA	NA	NA
8	372	ARCN1	0.755	0.346995	0.140488	-0.598848	0.169893	-0.0728267	-0.286466	0.705646	-0.704878	0.162525	0.20106	-0.132098	1.45146	2.37995	1.34157	0.379584	-0.275476	0.848803	0.437951	0.669892	1.18164	-0.350354	0.409205	1.9299	0.97146	1.83635	1.33269	-1.42021	1.66729	1.13874	0.821941	-0.211353	-0.531801	-0.585776	-0.962896	-0.307031	0.514756	0.191228	-0.471593	-1.24285	0.131419	2.1173	1.26705	0.543931	-0.0579954	-0.0658702	-0.996594
8	840	CASP7	0.371047	0.41432	0.0963152	-0.192439	0.0323512	0.0329929	-0.12647	0.595331	-0.793261	0.0928755	0.802774	1.0475	0.025431	0.814386	0.710725	-0.310716	-0.60555	0.512228	-0.470943	0.915775	1.59588	0.275149	0.340947	0.895235	1.01041	0.430073	0.340108	-0.918939	0.316936	-0.699303	1.14589	-0.0109624	1.81808	0.572237	1.13678	0.271032	0.819752	0.359252	-0.795885	2.13829	-0.573416	0.394406	0.122591	2.14175	0.615748	0.726748	0.43273
8	1113	CHGA	0.252749	-0.297767	0.120471	0.191258	0.298791	-0.207996	0.310619	0.722335	-0.225224	-0.0668147	0.257786	-0.152317	1.13555	0.841675	-0.843826	0.362015	0.389667	0.144841	-0.322358	-1.04179	-1.20931	-0.605077	-0.333034	2.0979	0.187397	2.56696	1.30527	-0.771421	0.978715	0.5171	0.411649	-0.356913	-0.178048	0.960852	1.04858	-0.422222	-0.5655	-0.683644	0.957171	-0.138862	-1.12812	-0.997958	-0.9503	-1.02129	-0.36294	-0.162923	NA
8	1314	COPA	-0.194397	0.447548	0.20729	-0.424762	0.197109	-0.108362	-0.347925	0.693923	-0.703305	0.105161	-0.37401	0.347216	0.572392	0.398182	0.0761949	0.650158	-0.847545	0.183534	-1.71947	0.0516334	0.745726	0.242747	-1.63066	-0.0750372	0.289844	-1.45284	0.595319	-1.00401	0.425204	-1.00737	-0.187897	-0.556046	0.272281	-0.881312	-1.06571	-0.973874	0.526055	-0.515511	-0.597442	-0.587197	-0.0407617	2.74851	1.46096	1.41165	0.152702	-0.0731076	-1.42388
8	1528	CYB5A	-0.448685	-0.253621	-0.00176962	-1.10119	-0.0399279	-0.0355082	0.161018	0.525926	0.150918	0.0557583	1.27029	0.996711	0.153182	-1.48969	-1.28911	-0.426718	0.232992	-0.695072	-1.57587	-1.00619	0.907388	-1.17076	-2.63305	-0.594098	-1.279	-2.15175	-1.24844	-0.895266	0.66193	1.71789	-0.522946	1.16652	-0.135296	-0.881308	-0.764038	0.0314821	0.648016	-0.235859	1.1925	2.60746	0.872531	1.59663	-0.88859	0.0937206	-0.484227	0.118712	-0.08865
8	2066	ERBB4	-0.796035	-0.475805	0.0856015	-0.735355	0.247058	-0.177566	0.109747	0.703	NA	-0.0236069	-0.843037	0.326113	-0.365645	0.434088	-1.73582	-1.37243	-2.2006	-1.24532	-0.545774	-1.20902	-0.563525	-0.625974	-0.552609	0.123427	-1.70545	-1.31569	-0.135318	NA	NA	NA	NA	NA	-3.13576	-2.5941	-0.456811	1.07408	1.15724	-1.46672	0.614449	-0.993752	1.04582	0.118002	-0.39281	1.29087	-1.22137	-0.112526	-2.71762
8	2125	EVPL	0.342672	-0.189175	0.0101118	-0.403449	0.168737	-0.0294865	0.148841	0.708877	-0.0174852	0.0604084	1.72469	0.648026	1.87148	-0.287605	1.83399	0.165048	-1.21564	-1.43186	0.20086	0.523171	0.233904	-0.652735	-0.263117	1.84544	-0.977358	0.348235	0.65103	-0.0743791	1.13507	1.47211	0.278335	-0.489907	0.214753	-0.682921	-2.37127	-1.05174	-0.872974	-0.690966	-0.260084	-0.812216	-1.31438	1.62831	0.0128009	1.31637	-0.788761	-0.403898	-0.913101
8	2224	FDPS	0.147957	-0.105699	0.051453	0.406089	0.184209	-0.501622	-0.215328	0.570724	-0.439142	0.22107	-0.536188	0.384887	1.26908	1.28083	0.016658	1.31622	0.0570282	-1.64685	-0.476803	-0.601699	0.425901	-0.11288	-0.06402	0.215449	1.10478	-0.395719	-0.389308	0.269888	0.563769	0.325042	-0.681722	0.930714	0.228391	0.127712	-1.14391	1.86134	1.05341	-0.186588	0.423868	-0.22262	1.94827	-1.56222	-1.31777	1.12609	-0.412132	0.103284	-0.996838
8	2525	FUT3	-0.294155	-0.0112445	-0.242382	0.0473736	0.232168	-0.47545	-0.0861312	0.844585	NA	0.306673	-0.503651	-0.457489	1.37939	0.880586	-0.320441	-1.35368	-1.26021	-0.176712	0.107496	-1.54963	-1.00995	NA	NA	0.00174954	0.300311	NA	-0.155935	NA	NA	NA	NA	NA	NA	NA	NA	1.19227	0.174766	0.18284	NA	-0.0543269	-0.54124	NA	NA	0.0830581	NA	NA	NA
8	2582	GALE	0.474404	-0.118186	-0.051719	-0.832212	0.273883	-0.429504	-0.08258	0.620227	-0.0939557	-0.0116071	1.7242	0.659515	3.27404	1.42184	0.797145	-0.185778	0.0789502	-0.856962	0.835641	-0.0238353	0.24021	-1.04422	0.632816	1.04884	0.365499	0.54522	0.285552	0.951877	-1.65969	1.30643	-0.877595	0.917187	0.555888	-0.538235	0.301399	-0.57828	0.910638	-0.201135	-1.17178	1.05883	1.55334	-1.12075	-1.49	-0.0706148	-0.168277	1.82666	0.256069
8	2585	GALK2	0.497448	-0.175537	-0.276313	-0.126067	0.136304	-0.208281	0.0471572	0.602545	-0.354587	0.239391	0.360938	-0.75631	2.55667	1.42628	-0.459421	-0.483209	1.25455	0.333666	-0.181772	-0.36507	-0.058398	-0.843795	1.14313	0.981198	-0.119494	1.44213	1.28893	-0.012086	0.701822	1.61455	0.118728	1.00083	-1.71255	-2.14176	-0.869753	-0.100668	2.36933	0.6148	-0.280466	-0.869137	1.04041	-2.21455	-0.941269	-1.52871	0.862406	-0.189821	0.66117
8	2821	GPI	0.225207	-0.440448	0.297177	0.21173	0.0377156	-0.0710738	-0.266064	0.584114	0.00327187	-0.189074	-0.26704	-0.739969	1.25801	0.483206	0.82041	0.14453	0.456423	0.445555	0.931569	-1.12211	-1.05803	0.735885	0.91601	1.673	1.12467	0.610707	0.186587	-0.296444	-2.04441	1.44512	-1.50711	0.757973	0.317013	-0.825816	-1.00476	0	-0.444633	0.999063	-0.63868	-1.04422	0.289235	-1.70981	-1.84667	-1.00916	-0.43492	1.74585	-0.372828
8	3081	HGD	0.727079	0.238766	-0.14714	-0.405824	0.286968	-0.225431	-0.0832906	0.754927	0.00417564	0.159803	1.05815	0.107451	1.5751	1.5758	0.12523	-0.605002	0.967048	0.668587	-0.622024	0.343044	1.73319	-0.976365	0.156994	2.79875	0.14905	2.01201	1.07246	0.314193	1.34254	1.12966	0.276046	0.793825	-1.2369	-0.554992	1.97172	-0.919145	1.62412	1.60866	3.31666	-0.110427	0.589326	-1.9114	-0.088814	1.41977	NA	NA	NA
8	3301	DNAJA1	0.755844	0.52624	0.263646	0.55568	0.212823	-0.153355	-0.47648	0.69029	-0.451285	-0.11085	0.614101	-0.78343	0.52108	0.0423498	1.04297	2.2796	0.499103	1.66338	1.45325	0.341291	-0.424885	0.913223	1.04396	2.40834	1.32942	1.73219	-0.280694	-0.409164	0.99035	0.666445	1.15069	-0.165001	1.33485	0.814962	0.228009	1.65917	0.902838	1.59916	-0.999292	-0.241807	1.10493	0.561486	0.24273	0.982502	-0.425655	0.293465	-0.0600959
8	3643	INSR	-0.712358	-0.309964	-0.0923895	0.0626564	-0.00709553	-0.038149	0.277132	0.616762	-0.0323544	0.050304	-0.944397	-0.139433	-0.416267	-1.2523	-1.15002	-0.412856	-1.06879	-1.40427	-1.5508	-0.81468	-0.686354	0.14001	-1.94071	-1.1519	-1.08171	-1.27479	-1.37056	-0.338152	0.37824	-0.468074	-0.244192	1.52013	0.50372	0.987775	0.392369	-0.195344	-0.409715	-1.39558	-1.11543	1.7792	1.37731	1.38214	0.126682	-0.359944	-1.04482	-0.0914641	-2.43067
8	3856	KRT8	0.285387	-0.29432	0.0998476	-1.03133	0.30641	0.146466	-0.103784	0.610667	0.237086	-0.0526023	2.71869	2.03957	2.04683	-0.00737608	0.651977	-0.626182	-0.312205	-0.547544	-0.337276	-0.143845	1.7535	-1.28887	-0.0594334	1.24698	-0.88233	0.466711	0.69928	-0.233923	-0.739146	1.09323	-1.00335	-0.256763	0.211585	-0.552237	-1.46352	-1.28571	-0.438661	-0.506744	-0.221893	1.14497	-0.288934	1.63158	0.226105	2.04383	-1.57813	-0.591903	-2.53611
8	3861	KRT14	0.159329	-0.829704	0.423592	0.311397	-0.128282	0.0314396	-0.0577246	0.850493	NA	-0.0112589	-0.375234	0.998346	1.02519	-0.977323	3.07755	-0.156769	-0.720332	-0.875984	0.0913753	0.0892581	0.322026	0.122324	0.0420252	0.525039	-0.403688	-0.185993	0.110782	NA	NA	NA	NA	NA	-0.795929	-1.62886	-1.41685	-0.942871	-1.3109	-1.40763	-1.36121	-0.694031	-0.813404	0.00233995	-0.207581	0.0780356	-1.77554	-0.665714	-1.62927
8	3866	KRT15	0.573746	-0.353805	0.622177	0.0659229	0.167282	-0.065561	0.129852	0.928327	NA	-0.244465	1.13784	3.40228	1.09753	-0.956504	1.92103	-0.0178342	-0.509429	-0.931925	0.134798	1.35707	0.797287	0.308978	0.540631	1.06147	-0.39904	0.198734	0.610762	NA	NA	NA	NA	NA	-0.740768	-1.47982	-1.17742	-0.804562	-1.12983	-1.16191	-0.953879	-0.395882	-0.684619	4.10016	-0.0462021	0.418569	-1.33255	-0.506777	-0.55167
8	3958	LGALS3	0.0420635	-0.0326045	0.120472	-0.620222	-0.00923763	-0.2737	0.115374	0.563839	0.270404	-0.0861928	0.928264	-0.706166	0.778526	0.27557	1.04857	0.0832872	-0.947202	-1.2873	1.29341	-0.188652	0.549938	-0.561586	-1.04271	1.12635	-1.51127	0.508714	-0.364113	0.766798	-1.26292	1.33808	-0.351795	0.451601	0.826684	0.788114	-1.48824	-0.722231	0.901885	0.482298	-0.763848	0.428687	0.553921	0.929042	-1.17753	0.0287177	-1.27437	-0.382463	-0.992276
8	4585	MUC4	-0.100266	0.209484	0.335615	0.865996	0.0728211	-0.499037	-0.0656777	0.908507	NA	-0.236495	NA	NA	2.39677	NA	0.046677	0.0250963	-0.29327	-0.281669	-0.621253	0.0417256	-0.318342	-0.816235	-1.33926	0.900442	-1.16548	-0.108052	0.129121	NA	NA	NA	NA	NA	NA	NA	NA	NA	NA	NA	0	NA	-0.639178	NA	NA	NA	NA	1.09886	NA
8	4586	MUC5AC	0.0869381	-0.0792967	0.205156	-0.109932	-0.0244538	-0.31061	-0.120741	1.18238	0.407392	0.0547902	-0.135841	-0.310613	1.97829	0.180788	-0.146768	-0.859558	-0.558746	-0.0101874	-0.00715783	0.104867	0.105172	-0.868171	-0.854943	0.556327	-0.402051	1.88705	-0.191787	0.284402	-1.40587	0.789053	-0.00997975	1.78836	0.557128	0.266228	-0.117166	-0.224006	0	0.55398	0.0143044	-1.56271	0.17272	0.0786589	-0.0080602	-0.569694	NA	NA	NA
8	4791	NFKB2	0.436097	0.288997	0.340154	0.578118	-0.371341	0.0814045	-0.102878	0.584679	-0.403806	-0.0999096	-0.878636	0.74651	-0.31011	0.652104	-0.283612	1.44333	1.84222	0.909649	2.74926	0.136249	-0.253992	0.966515	0.790625	0.283659	1.66174	0.551937	-2.33551	-0.164387	0.197798	-1.01806	0.336841	1.57001	-0.907499	-0.0415739	0.401782	0.316498	0.546905	1.05841	0.956829	1.71752	0.561247	-0.234143	1.23156	0.911084	1.53153	-1.42976	0.502735
8	5108	PCM1	0.163399	0.11096	-0.278672	-0.262833	0.363465	-0.21196	0.00297198	0.775423	-0.488114	-0.177692	-1.01328	0.346618	-0.210374	0.491584	0.211733	-2.08892	-0.0951832	0.419245	0.139033	1.84912	0.48128	-1.21278	0.495529	1.465	-0.866377	0.418509	1.33617	-0.460446	0.690952	0.327042	0.732133	0.138188	-0.482505	0.190582	-1.16525	-0.0119875	-0.76838	-0.626179	1.55825	-0.0479651	-0.976374	1.04819	-0.30365	-0.254207	0.457636	-0.214055	0.235453
8	5211	PFKL	0.0885569	-0.376217	0.450559	0.15434	0.0343232	-0.0628228	-0.108054	0.71422	0.121659	0.178348	-1.67825	-0.933624	1.44899	0.0398995	-0.191742	0.769859	0.852756	0.299686	-0.0870292	-0.785176	-0.235011	0.513498	-0.282735	1.06648	1.37819	0.265221	-0.30438	1.29793	-2.39592	0.279827	-1.01794	1.64772	0	0.492002	-0.899192	0.392501	0.810387	-0.370941	0.386519	-1.67741	1.45329	-1.23895	-0.189735	0.501014	1.01336	-0.538331	1.44264
8	5315	PKM	0.575759	-0.302463	0.39188	0.00457611	-0.264831	0.402551	-0.198815	0.892951	-0.0918322	-0.144496	0.381284	-0.143476	2.17718	0.81485	1.60487	0.205624	0.178716	0.680809	1.35601	-0.516591	-0.629403	0.468189	0.930371	1.49476	0.763856	1.29229	0.214914	0.756245	-1.62721	0.686847	-0.447054	2.02362	0.940869	-0.2058	-0.751834	0.602002	-0.517247	-0.0235579	0.263522	-1.53623	1.44523	-1.10364	-1.8098	-1.57229	-1.09554	0.266137	-0.383376
8	5357	PLS1	0.332395	-0.0102856	-0.0591662	-0.334602	0.0728008	0.0170775	-0.327193	0.601141	0.0855757	-0.257845	0.622273	0.121751	1.79136	0.215872	0.571875	0.43473	0.10594	-0.00459792	0.856464	-1.23847	-0.842443	0.48293	0.927747	2.15721	0.11052	1.09809	0.00459792	-1.00729	1.28758	-0.0112701	0.370518	-0.742694	0.239996	0	0.774001	-0.35197	0.0275992	-1.31646	-0.379839	0.161134	0.141057	0.141084	-0.197468	1.3251	1.66679	-0.687943	0.161491
8	5522	PPP2R2C	0.144254	0.1713	-0.508861	-0.591257	0.279143	-0.159837	0.189604	0.739621	-0.412985	-0.45334	-0.378166	0.336271	-1.73336	-0.561648	-0.319029	0.890505	1.28517	-0.409906	-0.103376	0.558037	-0.118498	0.0855329	0.491687	-0.488965	0.956945	0.59254	-1.07684	-0.0042805	-0.00298788	0.293014	0.983045	1.89789	-0.361331	-1.91958	0.140371	0.576109	0.376085	-0.305078	1.90333	-1.32419	0	0.500438	-0.584207	-0.73764	NA	NA	NA
8	5563	PRKAA2	-0.536103	-0.352199	-0.270524	-0.571145	0.141246	-0.00633266	0.126421	0.569354	-0.104362	-0.050586	-2.21717	-2.20976	0.810716	-0.365565	0.13919	0.429159	-0.309639	-1.06123	-0.818179	-0.509427	0.812819	-0.931986	-0.76637	-0.964642	-1.50323	-0.0353535	-0.503218	0.195521	-0.339935	-0.268104	-1.20721	-0.170657	1.91502	-1.26602	-0.866113	0.341693	0.684208	-0.230096	-0.646916	-3.26765	-0.998848	0.761459	-1.22553	-1.47451	0.362523	-1.76029	-0.0340124
8	5696	PSMB8	0.641127	0.544051	-0.0759554	-0.0405579	-0.125335	-0.180433	-0.232054	0.643712	-0.296373	0.213324	-0.718606	0.0429177	1.456	0.301282	0.794794	1.36581	-1.13113	0.95119	0.505344	-0.0165035	1.43556	1.01048	1.66813	1.49818	2.57914	0.511355	-0.268944	0.355182	0.031681	-0.436994	1.70717	0.462751	0.355063	0.69803	-0.511027	0.950658	1.12074	1.31697	0.589689	0.077091	-0.0739252	0.811116	0.671468	0.820804	1.67328	0.847516	1.2515
8	6239	RREB1	-0.535482	0.00708318	-0.303418	-0.0385377	0.268151	-0.232634	-0.230084	0.548575	-0.407353	0.144748	0.476483	-1.55051	-0.752509	-0.0248814	-1.06082	-1.92058	0.533113	-2.02428	0.460959	-0.257849	0.125056	-1.43509	-0.0858746	0.610875	-1.63521	0.65768	0.462963	-2.66837	0.0448323	-0.941646	-0.176544	-0.618422	0.0557271	1.35391	-1.59489	-0.766466	0.284823	-0.303662	-0.875883	1.2868	1.43306	0.504845	2.53529	-0.510498	-0.373895	0.445094	0.315934
8	6744	SSFA2	0.561931	0.0755457	0.136356	-0.192619	0.19634	-0.139351	-0.0512572	0.747049	0.177521	0.198034	0.876484	-0.00451354	0.664196	0.932756	0.847369	-0.268099	0.663175	1.36631	1.65034	1.87806	1.26912	-0.216101	0.495979	0.210218	0.301745	0.210577	-0.128691	-1.05273	0.949784	2.2123	0.711418	-1.20721	1.10185	-0.962465	-0.707708	1.39141	0.197083	-0.534874	0.0153764	-0.54444	-0.216297	4.16231	-0.656095	-0.372702	-1.55511	1.49842	-0.232999
8	7105	TSPAN6	-0.59929	0.13747	-0.368228	0.0521791	0.302951	-0.233629	0.102675	0.646085	-0.872807	0.364581	-0.614349	-0.463241	0.900394	-0.111473	-0.707267	-0.718887	-0.441762	-0.280812	-1.53048	-0.359211	-0.739937	-1.65401	-2.16115	-0.289825	-1.8116	-0.394472	0.352471	-0.640428	0.580005	-1.54595	-1.21358	0.661182	-0.225911	-1.22851	-0.0108747	-0.637359	1.00508	-2.18347	-0.392502	1.12894	1.9756	-0.986389	-1.37916	0.104414	-2.18171	2.30052	-1.16343
8	7430	EZR	0.444199	0.0221015	0.495418	-0.468279	-0.104021	0.1484	-0.153279	0.695972	0.199831	-0.154157	1.4246	-0.76922	1.99124	-0.396943	0.112031	1.14533	-0.331321	-0.354435	1.19602	-0.610355	-0.791967	-0.193308	0.0931976	1.9046	0.703523	1.18714	0.393692	-0.308093	0.287492	0.968321	0.444559	1.67628	-1.34282	-0.996721	0.392218	2.05654	1.0758	-1.40636	3.04825	-0.420236	0.640192	0.502215	0.449034	2.20372	1.4655	0.400858	1.72578
8	8481	OFD1	0.191388	0.0408804	-0.129213	-0.177552	0.103906	-0.316282	0.185245	0.752334	-0.202288	-0.127432	-0.950313	0.870257	0.543876	-0.0237585	-0.180767	-0.613934	-1.0507	-0.167484	0.719471	0.547741	0.223441	-0.820803	1.35801	1.78524	0.752547	2.28402	0.419503	-0.592246	-0.587078	0.290421	0.326696	-0.923608	1.19622	-0.602427	-1.01001	-0.463568	-0.583195	0.313319	0.65399	-1.42107	-1.91035	1.4612	0.681057	0.0665424	0.533637	1.00148	1.40395
8	8702	B4GALT4	-0.486594	0.306573	0.115614	-0.184596	0.14889	0.0856231	-0.406453	0.731149	-0.112733	0.0808994	-0.315703	-0.369127	-0.471859	0.541698	-0.937232	-0.11605	-0.0619157	-0.511354	-1.30751	-2.35391	-0.2959	-1.01183	-1.48641	0.0541539	-0.867815	1.23555	-0.982937	-0.352521	-0.59524	0.112203	-0.365577	-0.245779	-1.12912	-0.468572	-0.744283	-0.379701	-0.368597	-1.43061	-0.586435	-1.03724	2.20572	0.790423	-0.272397	2.90141	-0.200273	0.418225	-1.02073
8	8790	FPGT	0.194901	0.0850203	-0.430205	-0.607827	0.265163	-0.315736	0.15969	0.577814	-0.496655	0.206967	-0.149024	0.721782	1.23235	1.57571	-1.13438	-1.24668	-0.350585	0.218083	-0.758044	-1.15493	1.21077	-1.96082	0.860915	0.814032	0.381274	0.993958	0.959832	0.610346	2.03946	-0.385387	-0.357576	0.166742	0.637623	-0.449824	0.158254	0.990876	0.00700348	-0.75754	1.2064	-0.482508	0.0121107	-0.878038	-1.04225	-1.31099	-0.238068	0.290551	-0.772926
8	8796	SCEL	0.394712	-0.388082	0.237773	0.840717	-0.0712514	-0.023553	0.10891	1.10151	NA	0.00788426	NA	-0.223719	2.13066	-0.622638	2.07868	0.726904	-0.647613	-0.507632	0.651377	1.27796	-0.0599473	-0.111484	-0.376469	1.2381	-0.242094	0.604538	0.398769	NA	NA	NA	NA	NA	NA	NA	NA	0.0231146	NA	NA	NA	-0.344035	-1.1532	-0.607629	-0.624573	NA	-0.0322059	-1.23426	-0.333839
8	8943	AP3D1	-0.223822	0.496114	0.026674	-1.1182	0.249236	-0.251501	-0.173555	0.522166	-0.947021	0.040245	0.61976	2.10785	1.2973	-1.20565	-0.291212	0.489721	-0.887999	-0.223467	-2.33494	0.616621	0.754632	-1.7164	-1.22339	-1.06924	-0.116043	-1.46873	0.538418	0.311538	0.272133	-0.239677	-0.724703	-0.4306	0.436153	-1.497	-0.441574	-0.00343562	0.740652	0.600532	0.133131	2.12454	0.792414	1.62475	0.274629	0.362098	0.413258	-0.315994	0.239035
8	9249	DHRS3	-0.264967	-0.00529216	-0.442641	0.983085	0.0670546	-0.20649	-0.243367	0.91692	-0.111556	0.440247	-0.770758	0.320055	0.408161	0.338205	0.482102	-2.08761	-0.474803	0.175562	-1.43445	-0.351749	-1.18217	-1.58712	-0.131595	0.897071	-0.164939	0.0405041	-0.280229	-1.11901	0.619422	1.4247	-0.402034	-0.548584	0.543862	-0.716068	-0.465314	-0.345897	0.648986	1.06136	-0.137484	2.43293	1.63575	-0.526662	-0.284741	-0.986123	-1.16902	0.85965	-0.27563
8	9276	COPB2	-0.0979027	0.372042	0.445982	-0.775603	0.168825	-0.0464662	-0.375759	0.70581	-0.774896	-0.0785437	-0.777472	-0.0341698	-0.0274297	0.086554	0.0155037	0.870601	-0.436687	0.454473	-0.828651	-0.376759	0.34374	-0.0707326	-1.66119	0.242446	0.330643	0.326154	0.201632	-1.60944	1.09422	0.123833	-0.508288	0.0871514	0.66676	-0.904797	-0.909609	-0.634341	1.07953	-0.961961	-0.660068	-1.17057	0.324912	2.24172	1.05968	0.667626	0.410322	-0.401519	-0.9935
8	9414	TJP2	0.289142	-0.570523	-0.532687	0.369927	0.170085	-0.427798	-0.182268	0.537856	-0.241682	0.176838	0.52356	-0.921377	1.42334	0.215091	-0.318604	-1.51293	-1.09421	0.109206	1.43621	-0.45758	1.76004	-0.6483	0.483272	1.68636	0.111912	1.7612	0.969655	-1.7924	0.446815	1.46177	0.868195	-0.150096	-2.08481	0.180611	1.16685	-0.409478	0.280526	-0.838717	-0.0984234	-0.130901	-1.13593	0.0655386	1.12508	2.09289	-1.35503	-1.28761	-1.05571
8	9619	ABCG1	-1.00828	0.0663015	0.0226726	-0.448644	0.245055	-0.0355941	-0.194829	0.706804	0.227938	-0.0290239	-0.983293	-2.2183	-0.895212	-0.314934	-1.4504	-1.18278	-0.766851	-0.299026	-2.00974	-1.151	1.08695	-0.675326	-1.48637	0.117571	-0.998817	-1.35652	-0.0653146	-1.18698	-0.85674	-3.23558	-1.3896	-0.863991	0.169024	1.07386	NA	0.757487	NA	NA	0.548105	-0.514977	0.317317	0.782392	0.474654	0.785881	NA	NA	NA
8	9919	SEC16A	0.186453	0.0194427	0.0784757	-1.1974	0.26835	-0.254704	-0.102622	0.585326	-0.276603	0.0270709	0.578801	-0.709931	-0.371238	1.6525	0.526822	0.0334986	-0.736879	-0.154866	-0.0235281	-0.105318	0.736785	-1.14793	-1.11382	0.768169	1.02163	1.55023	0.91637	-2.39362	0.670317	1.18578	0.08696	1.13124	-0.193738	1.38792	0.458825	-0.0635361	1.00846	0	0.501068	-0.0143196	-1.25167	0.987907	0.604176	1.79345	0.766825	0.870168	-0.119483
8	9950	GOLGA5	-0.746117	0.0284584	0.282102	-0.593549	0.180291	-0.0244516	-0.223689	0.639162	-0.088916	0.304979	-0.530905	-0.654226	-0.38316	-0.898211	-1.70469	-0.586387	0.199132	-0.902828	-0.892849	-0.783655	1.38611	-0.86125	-2.32985	-0.201326	-2.03371	-1.76394	0.00870424	-0.213846	-2.08023	1.40885	-2.80895	0.212648	-0.591945	0	-0.512164	1.07591	0.349949	-1.3612	0.64933	0.325468	1.26603	1.87797	-0.093864	1.28925	-0.799459	0.491788	-0.587938
8	10066	SCAMP2	-0.890119	0.25124	0.22933	-0.503544	0.224193	-0.150842	-0.295573	0.508626	-0.0113389	-0.134825	-0.368443	-0.208533	0.300658	-1.08859	-2.52335	1.50362	0.211095	-1.12849	-0.857902	-0.591635	-0.605416	-0.462095	-3.21664	-1.91272	-0.580554	-1.87776	-0.489239	-1.06588	-0.626977	-0.385936	-2.7934	-0.814441	1.13991	0.0118986	0.29471	2.05977	0.4703	-1.14279	0.225034	-0.972138	-0.707321	0.691075	-0.163349	0.461988	-0.0524237	0.373143	-0.761795
8	10590	SCGN	0.161677	-0.560094	0.0727927	0.0755555	0.165867	-0.526531	0.461291	0.928087	-0.0242031	-0.0444995	0.206875	0.0332482	NA	NA	NA	NA	NA	NA	NA	NA	NA	NA	NA	NA	NA	NA	NA	-0.444656	0.634083	0.111573	1.17187	-0.58125	-1.20293	-1.13653	1.00791	-0.669322	-0.720026	0.165681	-0.352683	-0.0872332	-1.38526	-1.03749	-0.424371	-0.692204	NA	NA	NA
8	11138	TBC1D8	0.00288085	-0.134564	0.150223	-0.550066	-0.242082	-0.0164687	0.120153	0.708375	0.185302	0.336698	-0.720742	-0.628515	0.402579	0.0924101	-0.595617	-1.01183	-1.39695	0.111451	-0.745862	0.808745	0.794616	0.319628	-1.36475	0.585298	-0.143033	0.373037	0.613066	0.414111	-0.652096	1.4331	-0.0351389	1.40987	-0.486144	-0.540762	-1.1428	-1.45895	0.0968393	-1.17027	1.63838	-1.68886	1.37973	0.507232	-0.577809	0.0339787	-0.135183	-0.536516	-0.616983
8	11252	PACSIN2	0.585171	-0.130554	-0.16657	-0.0805285	0.0514636	-0.270384	0.0725193	0.590489	-0.0473399	0.204271	0.440444	-1.00766	2.73883	0.168371	-0.0796043	0.57374	-0.91518	-0.428862	1.51439	-0.70988	0.863121	-0.0577836	1.13477	1.21617	0.989764	2.12456	1.34442	-0.478269	1.01039	1.84371	1.30008	-0.711726	-1.8576	-0.799164	0.206803	-1.98479	1.27082	1.48422	1.32056	-1.65587	1.36918	-1.14452	-1.67547	-0.84299	1.01064	-1.8119	0.228464
8	22820	COPG1	0.0636183	0.342133	-0.017535	-0.396612	0.121508	-0.143047	-0.310278	0.663913	-0.908581	0.0422461	-0.0203034	-0.571317	0.500502	1.10812	0.477801	-0.00464119	-0.271884	0.635895	-0.184589	0.629505	0.927047	-1.34528	-0.624179	0.114142	0.694738	0.712994	0.136415	-1.10397	0.573228	-0.172261	-0.0373941	-0.77497	0.171942	-0.511288	-1.24297	-0.515597	1.036	-0.524726	-1.09263	-0.597643	0.301858	2.61443	1.49138	1.32241	0.491604	-0.275944	-1.15523
8	22885	ABLIM3	0.268738	-0.402792	0.0167087	-0.8108	-0.148461	-0.0726154	0.345844	0.591824	-0.320075	0.0445239	0.896773	1.00848	1.15041	0.0832167	0.898397	-0.0931925	-0.403062	-0.0242556	0.226903	0.493277	-0.805001	-0.325286	-0.564068	-0.0237586	-0.209583	NA	0.198833	0.610604	0.145653	0.325929	0.764551	1.28869	-0.821748	-1.65843	-0.636299	1.64474	-0.658751	-1.32509	2.11861	-0.311118	-1.29163	0.448841	-1.5369	0.339173	NA	NA	NA
8	23092	ARHGAP26	-0.0986747	0.00901825	0.0441846	0.32056	-0.10451	-0.328999	0.135562	0.604572	0.0755431	-0.123578	-0.748067	-0.742002	0.459726	0.74748	-0.723714	-0.875105	-0.373454	-0.376089	-0.899291	0.754461	1.85278	-1.05786	0.489064	1.42444	0.00182912	0.678615	-0.107519	-0.537203	-0.459816	-0.729912	0.139155	-1.08837	0.281797	-1.06844	-0.659857	-0.905124	0.709063	-0.321155	1.26104	-0.35963	-0.343198	0.608715	-0.453346	0.197509	0.336693	-0.665741	-0.551423
8	23424	TDRD7	-0.118427	0.330108	-0.262864	-0.219197	0.0110307	-0.108725	-0.215001	0.575356	-0.379519	-0.0317984	-0.798956	0.278945	-0.0390493	0.884965	-1.25368	0.667542	-1.64574	-0.0210325	-0.621968	-0.630078	0.0520461	-0.390375	1.05224	0.757253	1.89222	0.317206	-1.34543	-1.89154	1.11271	-1.12273	0.00762983	0.132427	1.9101	1.89256	-0.250784	1.13158	0.42939	0.482188	1.46468	0.331094	0.832373	1.01425	-0.845851	1.24538	-1.001	0.329998	0.414925
8	26270	FBXO6	0.203878	0.56255	0.377709	0.00491458	-0.124838	-0.103594	-0.0903136	0.636919	-0.0460802	-0.122441	0.669127	1.8796	0.411683	-0.00284593	0.324819	1.2294	1.06367	1.09751	0.850791	-0.363811	0.151228	-1.01119	-0.508818	0.761614	0.759248	0.315869	1.17405	0.120423	-1.88072	-1.35263	-0.517013	-0.686693	-0.730303	1.135	-0.0860701	0.908055	1.06229	-0.582526	1.59243	0.589319	1.64011	-1.66226	-0.2568	0.523174	1.49284	0.0191294	0.236861
8	51014	TMED7	-0.794229	-0.776249	0.521963	NA	0.177176	-0.117213	-0.536497	0.774236	NA	-0.120461	NA	NA	-0.649128	-0.785212	-0.339541	-0.147179	-1.85189	-0.181415	-1.22125	-2.20864	-0.825435	0.179392	-1.9901	-0.157318	0.171229	-0.792467	-1.11448	NA	NA	NA	NA	NA	NA	NA	NA	NA	NA	NA	NA	NA	NA	NA	NA	NA	-0.821091	0.404446	-1.55828
8	51594	NBAS	-0.385402	0.0535845	0.0678433	-0.353349	0.0712932	-0.0961297	-0.0930481	0.552654	-0.183962	0.325776	-0.042724	0.545037	1.62952	-1.60386	-0.308833	-0.156382	-1.09631	-1.19031	-2.00444	0.890672	0.670081	-0.806713	-1.51482	-0.789299	0.63745	-1.8237	0.605261	-0.360009	-1.24685	0.440794	-0.991576	0.0381668	-0.367497	-2.15358	-0.167376	-0.745234	0.663354	-0.0292839	0.550975	-0.545631	-0.613194	1.97912	0.516341	0.606983	0.0623169	-1.15777	0.916874
8	54187	NANS	0.71356	0.181182	0.0910701	-0.878435	0.254757	-0.225115	0.133178	0.602302	-0.557208	-0.266438	0.0748809	-0.907098	0.654145	2.10961	0.0813455	0.274521	-0.27147	0.603141	-0.318807	-0.198249	0.124883	0.341047	0.285845	2.42218	1.01092	2.71924	0.00513897	0.049616	2.74989	2.32134	0.821531	0.744666	0.806138	0.130157	-0.0695291	0.384103	0.163975	0.496295	-0.836609	0.990712	-0.744076	-0.0946534	-0.382362	0.0584119	-0.464832	1.74608	1.18342
8	54836	BSPRY	0.00997792	-0.271648	-0.0991777	-0.82799	0.236002	-0.398229	-0.00529096	0.822784	0.44124	0.0140853	-0.0505625	-0.94392	1.21697	1.61738	-0.226575	-1.42038	-0.984846	-0.287275	0.184705	-0.913024	0.367819	-1.04609	-0.172569	0.849188	-0.21807	1.20815	1.24916	-0.962794	-0.934817	1.9642	0.0791611	-0.356286	0.546177	-0.687846	0.462156	-1.27194	-0.78093	-0.308052	1.94789	-0.030792	-0.486109	0.620423	-0.667982	1.83454	-0.18668	-0.431531	NA
8	55252	ASXL2	0.309071	-0.229123	0.3809	0.03517	-0.090954	-0.35651	-0.170015	0.576252	0.388887	-0.289433	-0.209937	0.463253	-0.373172	0.00578891	0.685554	0.632181	0.471441	0.0987661	0.110006	-0.722754	-1.08634	1.6441	-0.24872	1.47437	0.814094	0.381232	0.379134	1.1074	-1.20507	1.11359	-0.318968	1.58361	1.55702	0.99241	-0.364913	0.362124	-0.374914	-0.0402158	-0.917004	1.18842	-1.13338	0.737691	0.0308619	-0.217869	-1.18404	1.45106	NA
8	55325	UFSP2	-0.234587	-0.141322	0.066375	-0.745803	0.146679	-0.205813	-0.10704	0.633442	0.0254861	0.0624935	0.66079	-0.425573	0.0331333	0.564094	-0.180982	0.838293	-1.48501	0.652207	-1.19588	-0.887505	-0.229962	0.425101	-0.747361	-2.03156	0.0656658	-0.745628	0.20682	-1.52433	0.629874	0.0079525	-0.545362	0.754295	-1.24954	-2.06769	-0.270512	-0.623571	-0.318511	-0.580106	0.331114	-1.03092	-0.507622	2.67283	0.424764	0.255913	-0.706711	-0.359818	-1.65903
8	55611	OTUB1	0.345066	0.0560925	0.0493417	-0.387174	0.0670114	-0.210527	0.00791695	0.576947	-0.50351	-0.236497	-0.00715369	1.89442	0.153822	-0.958223	0.593131	0.69235	-0.156808	-0.0131033	-1.26487	-0.387504	-0.407665	1.7052	-0.239696	0.578727	0.960369	0.436455	0.241444	2.37933	-0.120634	1.01381	-0.877997	1.37607	-0.177517	-0.509833	-0.258158	2.02309	0.985032	-0.955355	0.167872	0.873997	1.13044	0.154044	0.160855	0.581203	0.620292	-0.0309445	-0.928422
8	55808	ST6GALNAC1	-0.0999893	-0.325834	0.0524583	NA	0.376285	-0.508182	0.0187993	0.988278	NA	-0.149269	NA	NA	1.19047	0.830815	-0.320737	-1.15249	0.141136	-0.527065	-1.0867	-0.820679	0.0483267	-0.751755	-1.04578	0.66686	-0.878371	2.24597	-0.0398318	NA	NA	NA	NA	NA	NA	NA	NA	NA	NA	NA	NA	NA	NA	NA	NA	NA	-0.391804	NA	-0.345544
8	56649	TMPRSS4	-0.697605	-0.366456	0.53567	NA	0.0811238	-0.0563174	-0.377824	0.811551	NA	-0.416048	NA	NA	1.19288	-1.73601	-0.845975	0.432231	-1.09251	0.0217764	-0.0342459	-1.77418	-0.96842	-1.00933	-1.27815	-0.56491	-1.58968	-0.852377	-0.365158	NA	NA	NA	NA	NA	NA	NA	NA	NA	NA	NA	NA	NA	NA	NA	NA	NA	-0.15029	-0.422662	-0.870175
8	57728	WDR19	0.185364	-0.361204	-0.109507	-1.07257	0.424461	0.114774	0.464504	0.674132	-0.136263	-0.418247	-0.20677	0.601722	0.376758	-0.19376	-0.0247173	-0.0227631	-0.219091	-0.360951	-0.826163	0.635245	0.279988	-0.939321	-0.327356	1.04764	-0.987187	0.473519	0.872791	0.883968	3.2962	-0.913566	-0.0242066	0.656039	0.510435	-0.707723	0.678446	-0.504018	-1.23698	-2.28341	-0.13225	-0.699462	-1.81679	0.563037	0.725131	-0.581394	-0.694675	-0.522143	0.755305
8	59341	TRPV4	-0.676593	0.136809	0.0269972	0.841438	0.148885	-0.441399	-0.279327	0.66629	0.0496791	-0.218309	NA	NA	NA	NA	-0.816914	-2.0109	-1.13667	-1.16348	-1.67324	-0.326233	-0.504387	NA	NA	-0.52896	-2.2198	-0.131404	0.122939	0.822532	-0.00258647	0.113697	-1.52566	0.155581	0.680091	0.380409	NA	NA	NA	NA	NA	NA	-0.278375	0.519196	-0.325486	NA	NA	NA	NA
8	60561	RINT1	0.0680388	0.168851	-0.0907484	-0.471415	0.209706	-0.136727	-0.10779	0.630989	0.0570499	0.357217	-0.032105	0.414967	1.85913	-0.431073	-0.652032	-0.831371	-0.107339	-0.855588	-1.12804	0.532189	-0.141282	-0.289468	-0.178659	0.681838	1.75525	-0.00601505	1.21564	-0.157033	-0.243355	0.544578	-0.593279	0.139907	-0.158512	-1.12554	0.0236989	-0.60152	0.921711	0.160063	0.530251	-0.500449	-0.139987	1.99231	0.434246	0.789591	1.37849	-1.553	1.49973
8	63898	SH2D4A	0.0886465	-0.422031	-0.265554	-0.645247	0.170429	-0.212901	-0.203801	0.452145	-0.264608	0.133985	0.512563	0.0705377	0.829323	0.58273	1.56542	-2.54242	-0.427509	1.27766	-0.581132	-0.773929	-0.385596	-1.74383	0.580931	0.261588	-1.32387	0.342319	1.34777	0.194666	0.280019	1.11747	0.194383	0.571131	-1.05689	-0.622109	-1.38823	-1.60514	0.0299756	-1.01897	0.717357	0.154306	0.48173	-0.848496	-0.227606	0.990822	-0.610417	1.52093	-1.28823
8	64423	INF2	-0.0836975	-0.144061	-0.0963687	-0.0791854	-0.261375	0.0199504	0.150297	0.809878	0.0661787	0.292958	0.105563	-0.268447	1.23393	-0.595248	-0.390618	0.604753	0.256969	-0.378512	-0.129858	0.632286	-1.00485	0.728009	-0.242903	-1.05292	0.994301	-1.57456	-1.62605	-0.752351	1.06397	0.733997	-0.509061	0.330255	-0.61682	-0.130422	-1.43378	-0.646619	0.279504	1.01109	-0.00575199	-0.34678	1.86481	0.266912	0.0305059	-0.0677069	-0.0965529	0.450028	-1.17749
8	64762	GAREM1	-0.186432	-0.389612	-0.106954	-0.258886	-0.360211	-0.425742	0.145412	0.571413	-0.300564	-0.131529	-0.859614	-2.43171	0.410358	0.407	-0.0596334	-0.386887	-1.47004	-0.790284	0.239218	-0.0121319	-0.377051	-0.451569	-0.684328	1.43827	-0.350866	0.133826	0.103598	0.327586	-0.248666	1.23661	-0.828383	0.553198	NA	NA	NA	NA	0.203558	-0.36239	NA	0.43874	NA	NA	NA	-0.708578	0.60007	-1.56172	NA
8	79623	GALNT14	-0.547484	0.214663	-0.137809	NA	-0.297821	-0.433776	-0.313215	0.527009	-0.0292119	0.482663	NA	NA	-0.773512	-0.130831	0.00160417	0.175428	-1.20575	-0.358325	-0.417169	-1.72515	-1.27073	-0.324501	-1.69014	-1.01864	-0.557507	-0.806741	0.00366366	0.200674	-0.178132	1.05849	-1.96041	0.0280076	NA	NA	NA	NA	NA	NA	NA	NA	NA	NA	NA	NA	NA	-0.857928	NA
8	79949	PLEKHS1	0.0757119	-0.115325	0.0627523	0.199671	-0.177574	-0.111002	0.03344	1.1506	NA	0.224581	0.0501876	-0.624086	0.454382	1.26463	0.332493	-0.874512	-0.0145671	-0.735119	-0.957884	0.520771	-0.619036	-0.650575	0.371477	1.36313	-0.116865	1.09864	0.424035	NA	NA	NA	NA	NA	0.774987	-1.35647	-0.667594	-1.67552	0.599093	0.768793	-0.92076	-0.384826	1.19687	-0.989809	0.440362	2.09753	-0.475375	-1.75763	NA
8	80271	ITPKC	0.367693	0.275611	0.125482	-0.0477606	-0.275522	0.268978	0.0342152	0.7958	-0.635001	0.00472259	0.911625	1.27028	0.201659	-0.520217	1.00921	0.717676	0.0729814	-0.525351	0.859309	-0.141753	2.24709	-0.98416	-1.01789	1.95304	-1.20798	0.480658	1.33869	0.801152	0.618237	0.305446	-0.129813	-0.170643	-0.854375	1.21698	-1.11313	2.56367	-0.167673	-1.46873	0.449229	0.243691	0.699496	-0.293825	-1.67119	1.06469	2.00411	-0.678174	NA
8	80279	CDK5RAP3	0.464785	0.349177	-0.0597254	-0.232277	0.0794253	-0.358632	-0.0715605	0.541448	-0.62464	0.0757449	1.56187	0.224145	1.05555	-0.983154	0.394756	1.17223	-0.187598	0.576743	-0.0772247	0.308794	1.13638	1.27733	0.593846	0.37308	1.49924	0.171984	0.624262	-0.45865	0.826239	-0.225209	0.0427438	0.317909	-0.410925	-1.43636	0.280204	-1.03298	1.12437	-0.367583	-0.210952	0.533377	-0.138179	2.19966	2.28106	0.399068	0.343901	1.97572	-0.270502
8	83715	ESPN	-0.0374051	-0.187778	-0.340034	-0.240959	0.10483	-0.330984	0.00213625	0.508304	0.200386	-0.0965772	1.26777	-0.302904	1.3074	-1.0558	-1.19389	-1.3026	0.926483	0.00763346	0.145832	0.390181	-1.54356	-1.36215	0.982868	1.42645	-0.0342611	1.4413	0.813808	-1.60041	-1.86428	0.714775	0.453024	-0.440581	-0.118623	1.22226	-0.71028	-0.641615	-0.0674366	0.439352	-1.31864	-0.0523957	-1.25772	-1.10432	-0.773226	-0.229352	0.363959	0.122465	0.68485
8	84129	ACAD11	-0.0799447	0.105323	-0.117026	-0.370803	0.041857	0.124681	0.22834	0.724154	0.0849752	-0.126231	0.188851	-0.474254	1.08716	-0.0644753	-1.30171	-0.0124738	-0.88405	1.19996	-1.35599	-1.37038	-0.659935	-0.39637	-0.283743	0.54565	0.119391	-0.0376677	-0.106754	-0.671346	0.818022	1.93365	-0.562837	0.530509	-0.00206198	-0.072592	0.0664302	-0.00232841	0.0585193	-0.288962	0.815129	0.131684	NA	1.60231	0.564375	-1.54203	NA	0.988936	NA
8	84514	GHDC	-0.844644	0.326541	0.0262709	-0.828515	0.254538	-0.0979408	0.0314071	0.648055	-0.189932	0.439811	1.31051	0.606437	-0.00188082	-1.37838	-0.197943	-0.646292	-2.32289	-0.561033	-1.09714	-0.989653	-0.718557	-1.29704	-2.45828	-0.997218	-0.787137	-1.57004	-1.83655	-1.01381	-0.947918	-0.26399	-1.20335	-0.210014	-0.92603	-0.684274	-0.228402	-0.849042	-0.45325	-1.61408	0.831402	0.824022	0.251897	1.94657	1.84634	2.61173	0.341643	-0.244372	-0.364827
8	84936	ZFYVE19	0.673574	0.0708481	0.192923	-1.09753	-0.117529	-0.0842834	0.0170026	0.613519	-0.747571	0.0684544	2.74946	1.42925	0.338273	-0.296905	-0.171754	-1.52259	-1.0624	-0.667178	1.16207	0.189281	1.6489	-0.00559246	-0.0942661	2.65253	0.161328	2.78279	-0.250612	1.16881	2.14575	1.34514	1.03549	0.0808496	-1.35612	0.00188951	-0.600421	-1.79425	1.88281	1.5807	0.554074	-0.473824	-0.0575325	0.00358163	0.789225	1.65421	-2.08238	0.506727	-2.09495
8	85365	ALG2	-0.400219	-0.056954	-0.0370833	-0.253181	0.0314546	-0.184145	-0.211613	0.52575	-0.192765	0.0959199	-1.31676	-0.667232	0.383721	-0.225447	0.40179	-0.0603846	-2.00507	-0.976649	-0.677008	-0.742424	-0.238233	-0.828407	-0.929372	0.53848	0.241674	-0.29618	0.60413	-1.6943	0.561522	0.066676	-1.30997	0.36464	1.1548	-1.70256	0.452561	-0.576313	0.0108829	-0.134389	0.189816	0.176634	-1.2513	0.498126	0.335652	-0.302025	0.56107	0.841725	-0.976677
8	91351	DDX60L	-0.00224924	0.508231	-0.293014	0.0325131	-0.0916252	-0.0389154	0.0231253	0.62304	0.0414973	-0.0497533	-0.179116	1.04958	0.3666	-1.47101	0.415159	0.332117	-0.877992	0.608765	-0.932264	-0.537926	2.32942	-0.094943	-0.359413	0.530493	2.55514	-1.8691	-0.0842925	-1.27909	0.33109	-0.21786	-1.11432	0.449474	1.41637	1.32515	-0.107505	0.468519	0.569463	0.898629	1.96011	1.52956	0.774857	0.0128372	0.437916	0.569818	1.15758	0.20207	-0.535908
8	91860	CALML4	0.466231	0.00692996	-0.504946	NA	0.461869	-0.344126	-0.240458	0.690702	-0.182897	-0.0790441	NA	NA	0.822897	1.57914	-0.236076	-1.53493	-0.596371	1.19793	-0.612108	0.640954	-0.2142	-1.21641	1.70772	2.01852	0.0159794	1.76384	0.840806	-0.903998	0.85939	1.86794	1.06717	0.256424	NA	NA	NA	NA	NA	NA	NA	NA	NA	NA	NA	NA	NA	NA	NA
8	92291	CAPN13	-0.0387464	0.186388	0.585046	-0.719933	0.0590648	-0.124448	0.0618423	1.23453	NA	0.737056	-0.229696	-0.441502	0.256584	1.00742	-0.0780902	-0.117175	-0.37671	-0.0426553	-0.107252	-0.259838	-0.929133	-0.491955	0.0664996	0.616393	0.0221481	-0.0301309	0.476404	NA	NA	NA	NA	NA	-0.30083	-0.989536	0.475639	-0.533684	1.18956	-0.188301	-0.939347	0.0239982	1.03573	1.54627	1.06579	0.088126	NA	NA	NA
8	94025	MUC16	-0.123927	-0.466254	-0.00834605	0.518458	0.0249279	-0.00545695	0.0452003	1.07397	NA	0.00504701	0.889847	-1.09717	1.96286	-0.427346	-0.281445	-1.10718	-1.08486	-0.694908	-0.316259	-0.133581	-0.501206	-0.463431	-1.23016	1.73402	-0.578906	1.3561	-0.133128	NA	NA	NA	NA	NA	0.0229243	-0.824362	-1.76049	-1.35768	-0.119618	0.209956	-2.5818	-1.30442	-0.539975	1.81918	-0.853688	0.0994853	-0.593454	-0.749106	-1.50068
8	117584	RFFL	-0.277517	-0.0673783	0.370784	-0.183843	-0.0945422	-0.167286	-0.0477261	0.715476	-0.724055	0.27403	NA	1.78389	-0.162308	-0.785848	-1.33181	0.124802	-0.538605	-1.33741	-0.935518	NA	NA	-0.118556	0.710039	0.230245	-0.230664	-0.447152	-0.84635	NA	NA	NA	NA	NA	-3.63396	-0.946506	0.271918	0.654669	0.628204	-0.812121	1.44908	-0.746725	-0.506792	0.394087	0.317632	0.828174	-1.78741	NA	NA
8	123036	TC2N	-0.704494	0.00454637	0.263808	-0.874708	0.175174	-0.185723	0.0674066	1.18753	NA	0.615539	0.101915	-0.987789	-0.717572	0.639864	-0.62235	-1.14163	-0.191587	-1.53731	-0.967321	-1.55733	0.00798967	-0.82493	-1.86772	-0.32199	-1.55556	-0.426672	-0.00640139	NA	NA	NA	NA	NA	-0.310293	-0.739572	0.180361	-1.6997	1.48307	0.165754	0.0302684	-0.275674	1.21879	0.625844	0.844129	0.425682	-1.25873	1.67	-1.88181
8	127700	OSCP1	0.0693294	-0.42517	-0.376287	-0.638618	0.303041	0.0739965	0.315364	0.782261	0.165021	-0.593699	0.830406	1.27015	0.333468	0.225522	-0.161169	-0.220573	-1.3704	-0.125993	-0.296445	1.02816	-0.613374	-0.715838	0.494282	1.5827	-0.018341	1.59621	0.608474	-0.510092	-1.25974	-1.36734	0.054424	0.160769	0.632763	-0.852658	0.326879	-0.868871	-0.969004	0.1971	0.0270441	-0.269116	-0.964251	0.451315	-1.43224	-0.903438	-0.864623	0.766081	0
8	132671	SPATA18	0.275416	-0.490336	-0.355023	-0.392214	0.343276	-0.103041	0.545585	0.780816	-0.0292675	-0.333502	0.122247	1.2426	0.541549	0.731894	0.573257	-1.2443	-0.156726	-0.262773	-0.363625	0.740839	1.07553	-1.37204	0.559601	1.76746	0.0248564	1.49978	0.430493	-0.922328	0.153343	0.768577	0.160753	-0.0118408	1.00549	-0.226103	-0.545262	1.22309	-1.46475	-0.717517	0.542915	0.860499	-2.86493	0.871418	-0.801443	-1.21786	-0.554235	0.351365	0.0916821
8	133619	PRRC1	0.807441	0.386137	0.0369351	-0.620617	0.154133	-0.143529	-0.350833	0.644516	-0.358967	0.0462268	-0.0456031	-0.112065	0.902583	1.53645	1.75598	-0.0430597	-1.07866	2.30875	0.756494	-0.106435	0.685375	1.37967	0.796421	1.95445	1.24418	2.71947	0.881318	0.428802	0.33032	1.30607	0.406828	-0.243629	-1.24795	-0.434439	-0.624669	-0.248873	0.312979	-0.113801	0.019994	-0.630741	0.117049	1.43295	0.0289846	1.58369	0.731941	-0.0982107	-1.40019
8	135114	HINT3	0.293331	0.145634	-0.397076	-0.0651331	0.156264	-0.298901	0.083945	0.626889	-0.83941	0.234969	1.23631	0.768219	0.623617	1.72841	1.46868	-7.12432e-05	-0.0268982	1.39309	0.221433	-1.43074	-0.268108	-1.06044	-0.240094	0.535769	-0.0172831	0.564224	0.379251	-0.809627	0.989049	-0.75738	0.957067	0.198797	-1.00216	-1.46462	0.882677	0.657925	-0.0933769	-0.516168	0.0243857	0.0734093	2.17796	-0.713737	0.682804	0.508432	-0.886669	1.3872	0.0182769
8	140576	S100A16	0.509219	-0.122741	0.158883	-0.386747	-0.0304398	0.0718322	0.0335749	0.60425	-0.523556	-0.172146	1.52206	2.07782	2.05253	-0.435461	1.42321	1.58162	-0.214284	0.0272837	0.533981	0.313423	-0.153668	1.05067	1.08632	1.29684	1.15266	-0.543335	-0.483491	0.799014	-0.637001	-0.784266	0.259328	-0.722436	-0.909845	-0.74814	-2.24779	-0.843463	-0.666928	0.607506	1.51382	-0.388434	-0.886624	-1.27209	-0.134558	0.549624	-1.23456	-1.10164	-1.03234
8	146439	BICDL2	0.578705	-0.455828	-0.198029	0.217196	-0.0156181	-0.443805	0.127604	0.898845	NA	0.278718	0.841598	-1.01435	1.1028	1.78747	1.62904	NA	NA	-1.01998	0.020651	0.594519	1.3564	-0.627	1.58799	NA	-0.355525	-0.0491033	2.24735	NA	NA	NA	NA	NA	-0.00935942	-0.882439	-0.590401	-0.299542	-0.1279	-0.0381419	NA	-1.50976	-1.27195	0.501495	-1.15015	0.710033	-0.481151	-0.777757	NA
8	157769	FAM91A1	0.318747	0.616993	-0.105118	0.218062	0.262135	-0.195405	-0.410217	0.674939	-0.409503	-0.0294826	1.58516	2.29592	1.89852	0.997328	0.493193	1.32273	1.66239	0.422949	-0.325044	-0.145797	0.0477466	-2.8943	0.192192	-0.71729	0.640582	0.661885	1.08066	-0.681859	-0.793391	0.926772	-0.947221	-0.710689	-1.53921	1.11542	0.89772	-0.767731	-0.360007	0.287417	-0.29785	1.57598	0	0.555709	0.489168	3.45048	0.175297	0.0516903	-0.379493
8	166824	RASSF6	0.0325475	0.0581695	0.0176877	-0.267243	0.186035	-0.961485	-0.501899	0.599656	0.0288461	-0.155007	NA	-0.0408177	0.0519468	-0.255779	-0.18502	-1.0037	0.421798	-1.0712	0.766253	-1.42066	-0.290546	0.318118	0.177772	1.02796	-0.136335	0.465933	0.184991	1.11209	1.8358	-0.024606	-0.947725	-0.302761	NA	NA	2.09373	NA	-0.618919	-0.703255	-2.13824	1.08594	NA	-0.210095	1.3848	1.61603	NA	NA	NA
8	221035	REEP3	-1.30814	0.172212	0.0119623	-0.810942	-0.14237	0.277819	-0.0826668	0.523358	-0.0309196	0.367984	1.40211	-0.905999	0.0484892	-1.90466	-1.46801	-0.92948	-1.12659	-1.11644	-1.85691	-1.15712	-0.913571	-1.21815	-2.39412	-0.0900736	-2.36993	-2.22882	-1.1809	-0.572495	-1.76714	-2.37819	-3.47527	-1.17585	0.797845	-0.657937	0.754908	-1.78102	0.415113	-0.86884	0.151619	-0.114818	1.12505	1.96303	1.06956	1.40436	-0.353957	-0.211686	-0.934666
8	254531	LPCAT4	-0.395547	-0.132423	-0.024352	0.216942	0.113935	-0.134698	-0.159951	0.727018	0.0400704	-0.528021	0.0175024	-0.631732	1.53523	1.247	-0.905587	-0.612021	0.0417708	-1.11137	-0.185585	-1.54134	-0.913522	1.68486	-2.25144	-0.144264	0.0835385	-2.66472	-1.63772	-0.788489	-1.30482	1.2351	-0.463124	0.608695	1.1222	0.208316	0.599535	NA	NA	NA	1.10409	0.218733	0.912104	NA	NA	0.126404	-0.363597	-2.37355	-0.319311
8	283229	CRACR2B	0.396484	-0.459651	0.0512941	-0.511854	0.206948	-0.23052	0.0197126	0.772815	0.216425	0.283656	1.33766	-0.945671	1.19642	0.94658	1.19057	-0.149738	2.12189	-0.260265	-0.421516	1.55379	1.73581	0.0450417	-0.727033	0.289577	-0.703989	1.76379	0.965037	-0.406856	-0.077471	-0.866459	0.781487	-0.645999	-0.41948	-1.10781	-0.922398	-1.30813	0.349963	-1.20315	-0.0661238	-0.465837	-0.143183	3.67566	-0.620005	-0.0559734	NA	NA	NA
8	284194	LGALS9B	0.264256	0.657417	0.118766	NA	-0.0551853	-0.245872	-0.338647	0.750758	NA	-0.222407	NA	NA	1.4024	-0.0596445	-0.354553	1.17304	-1.05725	0.412567	-0.608302	1.29279	-0.760779	0.272154	1.00876	1.39683	0.486034	-0.286818	-0.35339	NA	NA	NA	NA	NA	NA	NA	NA	NA	NA	NA	NA	NA	NA	NA	NA	NA	1.88174	0.453998	-0.0297729
8	284697	BTBD8	-0.0065049	0.00599182	-0.574289	-0.417902	0.120393	-0.312457	0.311263	0.610463	-0.391318	-0.117723	0.560147	1.66144	0.0735994	-0.0783665	-0.375702	0.599208	0.157299	-2.16748	-0.215738	-0.644277	1.49425	-0.950669	-1.06599	0.598033	-2.26578	0.44623	-0.651676	0.268097	1.92038	-0.192561	0.332127	0.354327	-0.285782	-0.503793	-0.0084694	1.63592	-0.865554	0.0114611	1.59868	0.839512	-1.54857	-0.206624	0.137666	-0.000767704	-0.312206	-0.753506	NA
8	340481	ZDHHC21	-1.27782	0.743366	0.153456	-0.342029	0.388556	-0.108526	-0.232746	0.896507	-0.285439	0.618325	NA	-1.46073	-0.648859	NA	-2.56517	NA	NA	-1.03143	-1.40012	-1.28324	1.01283	-2.9623	-1.59324	-1.30963	-2.04356	NA	-0.0483978	NA	NA	NA	NA	NA	1.4148	1.00627	NA	NA	NA	NA	1.26467	-0.759793	NA	3.16073	1.27724	1.94293	-0.0447474	NA	-0.0973597
8	388564	TMEM238	-0.296861	-0.166034	0.095301	-0.587019	0.244687	-0.310714	-0.218809	0.762178	0.159806	-0.0645645	-0.482303	0.533064	0.214254	-0.632249	0.912935	-0.0101218	-0.479151	-1.05848	-0.740484	-0.902245	-0.263318	0.13046	-0.922315	0.419457	-0.665786	-0.341849	-0.758516	NA	NA	NA	NA	NA	0.922704	-0.574118	0.0976833	0.0433293	-1.46139	-3.73322	0.0428676	0.00202769	-0.671548	0.613991	1.08217	0.0243473	-1.19218	NA	-0.724823
8	727897	MUC5B	-0.0240995	-0.04838	0.283761	-0.153585	0.0995425	-0.185257	0.142477	0.85582	0.318914	0.408942	0.365176	-0.45546	1.19738	1.29175	0.976549	-0.325165	-0.808584	0.0675817	-0.326873	-0.287177	-0.222906	-1.50532	-1.08866	0.352983	-0.962399	1.61406	-0.292617	NA	NA	NA	NA	NA	1.18522	1.23875	-0.805318	-0.482848	0.42747	1.14193	-0.640012	-0.320491	0.917969	-0.110054	-0.460475	-0.575095	-0.910483	-0.285352	0.112442
9	119	ADD2	-0.105881	-0.338337	0.838413	1.1041	-0.149841	0.0480029	-0.00935932	-0.480878	1.44519	-0.18329	0.0207688	-0.573404	-0.292325	-0.662561	0.0329141	-0.0481945	0.740202	-0.00756427	-0.00308405	-0.995879	-1.16036	0.701751	-0.635169	0.444512	-0.544517	-0.961469	-0.619889	1.11941	0.12962	0.969007	-0.00906289	0.0259249	1.73738	0.0630858	-0.431986	-0.259868	0.423611	-0.618957	-0.704719	-0.441861	-1.57942	-0.283048	-0.429976	-0.244819	-0.514474	-1.36024	-1.43743
9	158	ADSL	0.0151454	-0.24761	-0.0173267	0.80788	0.00405433	-0.086368	-0.206825	-0.221332	1.05856	-0.104471	-0.169309	-1.5842	0.051192	1.45955	-1.67951	1.9157	-0.189461	1.2336	0.585495	0.160479	0.357829	-0.597123	0.527127	-0.591165	0.863711	-0.021386	-1.49683	1.35467	-0.602101	-0.0137539	-1.4891	0.257782	0.578368	-0.0237292	1.18895	-1.20551	0.273853	0.598671	0.457988	-0.657127	0.43779	-1.83147	-0.697286	-0.585385	1.9054	-0.482657	1.87713
9	203	AK1	0.560546	-0.836021	-0.13099	-0.703515	-0.0662162	0.0187486	0.416983	-0.0310658	1.12868	-0.329619	0.326814	-0.391882	4.52972	1.07712	0.947536	0.3796	-0.97167	-0.30916	0.295709	-0.276169	-0.547317	-0.169292	2.54759	2.09998	-0.322544	0.686937	0.624596	0.788201	0.345314	1.09847	0.221175	-0.648699	0.84234	0	-1.02703	0.614918	-0.826255	-1.57809	-0.719231	-1.09863	-1.49723	-1.04565	-2.84848	0.0882353	-1.10482	-0.896243	-2.20389
9	210	ALAD	0.545706	-0.497994	0.351123	-0.106192	-0.0959652	-0.00463745	0.33872	-0.176428	1.21364	-0.121358	1.49835	-0.218273	2.03153	1.26487	1.01941	0.255945	-0.534902	-0.604223	0.201041	-0.483158	1.42791	-0.11848	0.497839	2.16579	0.161226	0.81083	0.153435	1.23182	-0.329352	1.22212	0.412879	-0.0610668	0.704921	-0.355362	-0.860093	-0.0841464	0.384386	-1.73279	1.07024	-0.26282	-1.47467	-0.282458	-0.812517	0.163062	0.563705	-0.198788	-0.705839
9	267	AMFR	-0.974505	0.202373	0.297454	-0.286453	-0.0452869	-0.0193053	-0.00350656	-0.140265	0.930416	0.155608	-1.50597	0.482263	-1.88466	-2.65025	0.653858	-0.64282	0.0989415	-1.80235	-3.5999	-1.05066	-0.744034	-0.0278324	-1.81787	0.184793	-2.6203	-1.45972	-2.06082	0.0700658	-0.420915	0.819228	-1.21568	-0.244473	1.59956	-0.0385481	0.635011	1.4349	-0.579732	-1.69748	0.131754	-0.0331774	1.31189	2.21603	0.185645	0.264468	0.170152	-1.42662	1.34528
9	286	ANK1	-0.0506966	-0.4075	0.786228	0.761993	0.123376	-0.128775	0.0497082	-0.181786	1.43908	-0.142118	-0.054418	-0.560987	0.069178	-0.379593	0.555913	-0.412079	0.064949	-0.820187	0.386895	-0.983829	-0.671317	-0.602521	-0.265834	-0.107203	0.123187	-0.06488	0.139142	1.19291	0.255479	0.916771	-0.0919764	0.195076	2.13241	0.173124	-0.710746	-0.488317	0.817974	-0.734795	-0.720472	-0.305184	-1.59652	-0.45826	-0.290835	-0.225939	-0.0343361	-0.558792	-0.658246
9	327	APEH	0.156941	-0.279872	0.409475	-0.698635	0.345987	-0.315064	-0.165329	0.0446915	1.10851	-0.193295	-0.564329	0.768642	1.51015	-1.63696	-0.233532	1.38005	-0.453321	0.149643	0.0560626	0.000846563	0.409072	0.197238	-1.04333	0.904038	1.10016	-0.423757	0.108953	1.21463	-0.128012	0.86304	-0.355517	-0.371062	-0.578116	1.15598	-1.10417	0.866385	0.325892	-0.923217	0.714348	-0.997874	-0.711846	-0.423781	-2.37777	1.21217	-0.0769275	-1.26549	-1.14564
9	645	BLVRB	0.644536	-0.287916	0.713603	-0.247598	-0.0366336	-0.116065	0.140221	-0.232358	1.42103	-0.309166	0.753681	0.172113	1.0066	0.792186	1.68299	0.720508	-0.0180175	0.93203	1.46515	-0.550824	-0.835988	0.232789	0.447384	1.73215	1.58866	1.24193	-0.15395	1.36293	-0.0761779	1.59066	-0.270855	0.36385	1.6711	0.496389	-0.882179	2.35165	-0.0738266	-1.08725	0.496937	-1.42252	0.43772	-1.44885	-1.48354	-0.538763	-0.359156	-0.392999	-0.387026
9	759	CA1	0.102701	-0.348316	1.03912	0.585801	0.130269	-0.0658006	0.0228034	-0.192245	1.45205	-0.292857	0.264089	-0.47016	0.287705	-0.269185	1.15437	-0.0716765	0.634738	-0.833602	0.41126	-0.829265	-0.999904	-0.464989	-0.295375	0.662802	0.489665	0.261079	0.259616	1.39325	-0.0984387	0.667957	0.109985	-0.00450093	2.71899	0.0371659	-0.925601	-0.856187	1.2309	-0.656361	-0.730176	-0.214921	-1.38353	-1.59742	-0.897558	-0.330317	0.401683	-0.347409	-0.349278
9	761	CA3	-0.0691635	-0.203789	0.264809	0.643401	-0.0655119	-0.120501	0.357151	-0.0520184	1.33695	-0.0833892	-0.172727	-0.526736	0.376765	0.535201	0.184076	0.0948001	-0.510263	-0.327426	0.786933	-1.03045	-1.29175	0.155412	0.209018	0.0158711	-0.516321	-0.06565	-0.28788	0.952545	0.0671826	0.717799	0.0574271	-0.945427	0.489306	-0.718199	-1.24692	-1.33986	0.803174	-0.615314	-0.458389	1.05748	-1.24451	-0.808341	-0.197455	0.0192198	0.361768	1.53098	0.80026
9	847	CAT	0.30215	-0.297513	0.966271	0.607748	-0.00536704	-0.158625	-0.0995236	-0.0882986	1.44531	-0.419032	0.00128427	-0.459407	0.221504	0.720652	0.830095	-0.0139357	0.492018	0.687087	0.606015	-1.38169	-1.28005	1.24324	0.0408716	1.00659	0.631303	0.931707	-0.732094	1.25571	0.257995	1.29896	0.257757	0.0316787	1.97208	-0.0991216	-0.277004	-0.527526	0.840671	-0.597361	-0.107145	-0.293334	-0.518228	-0.888232	-1.47847	-0.265791	0.837263	0.0101622	0.164531
9	868	CBLB	0.134205	-0.144567	-0.307506	0.515071	-0.0968051	0.11578	-0.28665	-0.26386	1.28627	0.226347	0.589271	-1.60886	-0.144431	0.334596	-0.555324	0.136553	0.927576	0.958815	-0.120717	-1.03293	-2.1992	0.105169	-0.0863937	1.132	2.26705	0.397579	3.21617	-0.340755	-0.486867	-0.440913	-0.00934229	-0.0865452	0.349841	-0.588892	0.38613	0	1.91521	0.625601	0.86847	-0.276623	-1.69462	-0.924008	-0.567909	0.0581212	0.449134	-0.18887	1.5158
9	2035	EPB41	0.195325	-0.0182109	0.599424	0.800613	0.216578	-0.244468	-0.0379531	-0.200606	1.38778	-0.11917	-0.284608	0	0.640236	-0.0421431	0.116412	0.0118615	0.820611	0.312354	-0.140509	0.0212479	0.148645	0.0150063	0.31691	0.272815	0.596716	-0.482745	-0.040907	1.35838	0.21566	0.70656	-0.296155	0.0308002	2.93148	0.199542	0.636166	0.475737	1.16455	-0.312723	-0.193925	-0.127968	-0.942444	-0.232849	-0.125442	-0.0777823	1.84337	-0.299509	0.432357
9	2038	EPB42	-0.173188	-0.350194	0.914427	0.777143	0.0554133	-0.121066	0.053731	-0.178969	1.36771	-0.104416	0.000813893	-0.580616	0.215045	-0.660244	0.294367	-0.2029	-0.234117	-0.912059	-0.158869	-0.901875	-1.00249	-0.460114	-0.544178	-0.548981	0.253777	-0.27846	0.146314	1.22026	0.165065	0.64512	-0.301959	0.0359607	2.30848	0.165776	-1.0574	-0.54876	0.820043	-0.666413	-0.624708	-0.380192	-0.905847	-0.498121	-0.348829	-0.301483	0.944143	-0.74731	-0.577476
9	2039	DMTN	0.159099	-0.469579	0.544361	0.715207	-0.0115117	-0.000386087	0.155737	-0.176221	1.2392	-0.183419	-0.193619	-0.374977	0.564815	0.437416	0.483198	-0.839035	0.553234	0.190897	0.911017	-0.334317	-0.638404	-0.0372447	1.26261	-0.149082	0.233692	0.226907	-0.189967	0.785868	-0.595549	1.48918	-0.0720365	-0.214432	2.20343	0.124695	-0.761575	-0.512231	0.936516	-0.967268	-0.155692	-0.306759	-1.34527	-0.57721	-0.340274	-0.215879	-0.0320497	-0.376064	-1.0888
9	2101	ESRRA	0.288048	-0.227628	-0.517987	0.237825	0.303623	-0.33096	-0.0203895	-0.0324401	1.0931	-0.0681242	0.0336402	-0.551679	-0.211568	-0.00678205	1.15301	-1.95294	0.825206	-0.277344	0.188009	NA	NA	1.42392	0.961776	1.61951	-0.0374935	0.374544	-0.41049	0.44222	0.246573	1.84207	0.487824	-0.389041	NA	NA	NA	0.712701	-1.70537	-0.643742	-1.29615	-0.0657411	0.843814	0.183142	0.799388	-0.434417	-0.0202922	-0.57768	0.61469
9	2495	FTH1	0.553896	-0.24443	0.487091	0.157493	-0.178644	0.289982	0.010299	-0.217714	1.00434	-0.270146	0.286913	0.362366	0.184518	1.88559	1.01842	0.440987	0.532902	-0.0311847	1.8586	-0.794247	0.870348	2.2915	-0.324089	0.676119	0.75247	1.14917	-1.27599	1.03227	-1.06639	0.614083	0.601014	1.12035	0.793244	-0.710227	-0.663234	-0.262424	-0.445968	1.66762	-1.37633	-0.851263	1.1206	-0.533591	-0.561991	-0.0889139	-1.92194	0.125451	-1.27853
9	2512	FTL	0.443786	-0.0288705	0.546376	0.118289	-0.18404	0.409538	-0.159381	-0.320528	1.27677	0.0291606	0.388422	-0.662655	0.487045	3.14807	1.51069	2.06319	0.606756	0.543061	1.37537	-1.19933	-0.692485	1.89144	-0.361577	-0.287815	0.952965	0.287834	-0.790682	0.572855	-0.696736	0.439115	0.445183	-0.257405	0.767364	-0.0352526	-0.189474	-1.27406	0.318777	1.58425	-1.64339	-0.639742	0.827072	0.722684	-0.38444	-0.0375705	-1.43621	0.42159	-0.708442
9	2729	GCLC	0.214016	-0.434521	-0.15349	0.104598	0.159211	-0.315349	0.212904	-0.122985	1.13208	0.192226	0.729479	0.0578031	0.763473	-0.375745	-0.356616	0.0696882	-0.15454	0.00253893	0.655812	0.715154	0.899504	-0.214682	0.00892418	0.925203	0.301337	-0.752659	-0.200994	1.08461	-0.448748	0.702544	0.169053	0.127209	-0.0811236	-0.0754346	-0.101034	0.367593	0.203357	-0.95536	0.206991	-0.730978	-0.949426	0.625209	-0.446968	0.812436	0.880814	0.0371621	-0.644438
9	2730	GCLM	0.306172	-0.112481	0.588062	0.876168	0.0672061	-0.152561	-0.347214	0.149123	1.15064	-0.13344	0.820404	0.21381	0.99123	-0.457305	0.756658	0.055126	0.300812	0.530266	1.21568	-1.11229	-0.508181	-0.177658	-0.842377	2.84683	-0.0412991	0.107241	0.0404627	1.6474	-0.305686	1.17343	-0.602849	0.0840838	1.73304	0.801734	-0.861625	-1.05731	-0.339611	0.319525	-0.229398	-0.41893	-0.261379	-1.78326	0.0841936	-1.23209	-0.538093	0.0930491	-0.651226
9	2968	GTF2H4	-0.140254	-0.121462	-0.109657	0.445633	-0.162449	0.185359	-0.180256	-0.396186	1.10752	0.013145	-0.229072	0.0265496	-0.533613	-0.64775	-1.47338	-0.633159	2.47093	0.75326	-0.00301879	1.0115	0.797171	-0.703414	-0.228497	-0.845135	0.00301879	-1.48225	-0.788807	0.557388	0.000411364	0.0690554	-0.394616	-0.812161	-0.254655	0.111116	0.0120151	-1.08826	-0.924069	0.215814	0.139485	0.0723397	-0.438382	-1.45123	0.918662	0.859443	0.736669	-0.130653	0.498388
9	2993	GYPA	0.276202	-0.463327	0.957439	0.50972	-0.0529777	-0.091155	0.0895378	-0.360488	1.33165	-0.429706	0.0347524	-0.823327	0.0706516	NA	NA	NA	NA	NA	0.606948	-0.900158	1.62359	NA	NA	1.15625	0.730718	-0.244732	0.604261	0.909207	-0.107145	0.450673	-0.228183	0.259521	0.968124	-0.060435	-0.754793	0.263871	1.05657	-0.595667	-1.47229	-0.556904	-0.574108	-0.992457	-0.81594	-0.115363	0.696271	-0.508248	-0.265572
9	2995	GYPC	-0.189481	-0.262147	0.454048	0.275939	-0.22318	-0.103016	0.263772	-0.276424	0.960014	-0.286943	-0.0321538	-0.202861	0.327479	0.369094	0.142492	-1.50792	-1.59832	-1.79317	0.592044	-1.63206	0.204659	-0.122127	-0.406155	0.574281	-0.157567	-0.072595	-0.123502	0.356381	-0.0662097	0.396956	0.383804	0.198869	1.0675	-0.0397626	-1.42327	-0.782284	-0.206855	-1.3127	-0.0837403	0.143025	-0.446312	1.2456	0.997376	0.727816	1.01545	-0.211511	1.44728
9	3039	HBA1	0.198162	-0.353888	0.797421	0.663464	0.0653596	-0.196224	-0.0948908	-0.230296	1.42538	-0.307597	0.0375803	-0.592006	0.23706	0.297189	1.54657	-0.0906098	0.683069	-0.481213	0.708414	-1.08902	-0.875062	-0.329636	-0.126774	0.591352	0.518917	0.43241	0.193334	1.17207	-0.163949	1.4094	0.171621	0.108856	2.91911	0.176074	-0.944548	-0.638901	0.497023	-0.810013	-0.803877	-0.400072	-1.30857	-0.772382	-0.407296	0.104569	0.484953	-0.683933	-0.14681
9	3042	HBM	-0.0169887	-0.457159	1.01659	0.575061	0.140845	0.101318	0.0667872	-0.149145	1.15338	-0.309932	0.105969	0.097143	NA	NA	1.20152	NA	NA	NA	-0.347121	-0.000304041	-1.86826	0.130463	-0.417511	0	-0.29117	-0.691711	-0.396225	2.38463	-0.569289	0.345571	0.0545234	-0.027032	2.02062	-1.03274	NA	NA	1.02295	-1.36932	-1.22712	-0.0624936	-1.24722	-0.982079	-0.862981	0.121275	NA	NA	NA
9	3043	HBB	0.153912	-0.377438	0.763972	0.690454	0.0952853	-0.154522	-0.0879621	-0.233968	1.35663	-0.298157	0.126027	-0.667057	0.143611	0.366001	1.30769	-0.302073	0.584723	-0.572743	0.532005	-1.0392	-0.783683	-0.4545	0.0863061	0.625645	0.367012	0.345408	0.193193	1.1179	-0.156761	1.31034	0.13934	0.116864	2.67608	0.288015	-1.0276	-0.635416	0.670852	-0.912531	-1.03525	-0.620549	-1.22089	-0.769397	-0.314121	-0.0564763	0.571952	-0.51914	-0.114883
9	3045	HBD	0.134347	-0.380583	0.809719	0.668568	0.101954	-0.109185	-0.053367	-0.227966	1.36344	-0.289454	0.119546	-0.6589	0.208001	0.336353	1.35797	-0.355617	0.423494	-0.52163	0.553062	-1.23026	-0.805764	-0.395282	-0.0599727	0.622247	0.407802	0.405628	0.152338	1.11407	-0.147065	1.27209	0.0551044	0.102416	2.56826	0.297084	-0.990489	-0.581011	0.664976	-0.942254	-0.983906	-0.687714	-1.24591	-0.779454	-0.389208	0.0416078	0.557422	-0.532972	-0.184901
9	3047	HBG1	0.225137	-0.269551	0.794304	0.649605	0.156484	-0.053289	-0.0289687	-0.117471	1.38588	-0.196733	-0.126784	-0.117679	0.596196	0.610193	0.857365	-0.201541	0.529112	-0.736954	0.727417	-0.490368	-0.609781	-0.366896	-0.338703	1.14203	0.608062	0.573971	0.25567	1.56402	-0.501628	0.801921	0.177001	0.000382966	2.52131	0.392833	-0.589114	-0.693374	1.79648	-0.924194	-0.616819	-0.330908	-1.0207	-0.698824	-0.42385	-0.109237	0.338424	-1.04765	-0.235411
9	3048	HBG2	0.267565	-0.268601	0.737262	0.658671	0.104373	-0.205661	0.0683645	-0.229568	1.42166	-0.131257	-0.106204	-0.153597	NA	NA	NA	NA	NA	NA	NA	NA	NA	NA	NA	NA	NA	NA	NA	1.59924	-0.533809	0.826555	0.217551	0.0232212	2.49663	0.40789	-0.58256	-0.679902	1.85989	-0.912814	-0.557372	-0.45754	-1.00041	-0.736921	-0.435677	-0.156956	0.528659	-1.02324	-0.23483
9	3049	HBQ1	-0.109855	-0.304642	0.857902	0.666096	0.0539587	0.144578	0.048538	-0.29889	1.47419	-0.0950244	0.170108	-0.279456	0.236162	0.127993	0.637947	-0.390761	-0.686975	-0.982826	0.00548359	-1.4213	-1.90695	-0.457799	-0.497508	0.0827119	-0.0571637	0.202067	0.285543	1.39159	-0.177526	1.34864	0.114744	-0.161527	1.91032	0.548492	-0.636434	-0.949769	0.812306	-0.464161	-0.837199	-0.509492	-2.00408	-0.170553	-0.306179	-0.368303	-0.800822	-0.28982	NA
9	3050	HBZ	0.0694709	-0.371621	0.555396	0.671743	0.135707	-0.105993	-0.119811	-0.279602	1.38109	-0.200826	0.105189	-0.235336	0.326528	0.522596	0.830691	-0.188343	0.0498422	-0.821576	0.478177	-1.45591	-1.26581	-0.982957	-0.135006	0.266892	0.561408	0.72945	0.286184	1.18052	-0.206973	1.33298	0.140271	0.00953195	2.58141	0.14102	-0.910718	-0.863672	0.791018	-0.909657	-0.110876	-0.395457	-1.00858	-0.776381	-0.262953	0.273632	0.00508664	-0.578459	-0.759981
9	3145	HMBS	0.47928	-0.457636	0.178077	0.905954	0.396798	-0.351146	-0.221414	-0.216215	1.38582	-0.175203	0.187023	0.559417	0.240817	0.326786	0.842811	-0.594803	-0.925113	0.0866179	0.827811	0.588333	-0.315647	-1.25425	1.63088	1.30545	0.931553	1.33454	1.31697	1.44363	0.687434	1.3193	-0.141353	0.14596	-0.0991477	-0.834486	-0.856384	-0.892527	0.0817614	-0.256702	0.177471	-0.099808	-0.828126	-1.50461	-1.74457	-1.07523	-0.35002	-1.04892	-0.648298
9	3162	HMOX1	-0.253255	0.0131367	0.702051	0.308145	-0.188201	-0.0117819	-0.113688	0.0186677	1.09181	-0.130023	-0.396646	0.00116493	-0.155359	-1.76753	-0.223479	0.946227	-0.210783	-1.15923	0.400964	-0.819277	-1.92305	0.294042	-0.880574	0.00456287	1.06552	-0.57851	-0.69389	0.823113	-0.98228	0.681687	-0.472896	0.474616	0.233513	0.155218	-0.537406	-0.729972	1.74202	1.09125	-0.0886851	-0.557155	0.514347	1.19683	-0.106254	-0.528563	0.038594	0.310423	0.0596093
9	4354	MPP1	0.404184	0.179197	0.433689	0.821125	-0.240572	0.0974893	-0.158154	-0.556255	1.05957	0.104343	0.0126688	0.102939	-0.447347	-0.223137	0.697438	1.60164	0.0329383	1.59026	1.34067	-0.491024	0.834948	0.649754	0.925053	0.144672	1.73514	-0.327232	-0.958254	0.955123	0.392057	0.57355	0.399714	-0.649535	1.93066	0.612306	0.206719	0.328781	0.926432	2.40626	-0.0997493	-0.296443	-0.12097	0.69282	-0.102461	-0.334427	0.439886	-0.220225	0.433826
9	4860	PNP	0.422133	-0.410813	0.50507	0.617521	0.0599577	-0.154467	-0.64701	0.200245	1.14804	-0.0989741	-0.14137	-0.815185	0.535134	-0.219838	1.586	1.80603	1.22171	0.274932	0.912673	-0.993681	0.0980917	0.153654	0.691349	0.44103	0.623007	0.959833	-0.459068	0.732668	-0.013613	2.31785	-0.484628	0.0603372	1.11048	0.620905	-0.0145217	-0.596067	1.68584	1.15299	0.23806	0.160279	0.905089	-1.69719	0.523522	-0.927081	0.686018	-1.63947	0.786055
9	5190	PEX6	0.630451	-0.492974	-0.015605	-0.0770893	0.146838	-0.129528	-0.225979	0.147315	0.931545	0.067985	0.457802	-0.265047	1.74755	0.288681	1.11476	-0.983268	2.29731	1.01585	0.896853	-0.416091	2.0732	0.639522	-0.352484	0.344232	-0.157196	1.01232	1.5533	0.607678	0.812051	0.848272	0.622007	-0.287383	-1.75811	-1.08955	0.028252	-0.926287	-1.19622	-1.41017	-1.54708	-1.15631	-1.51036	0.388706	0.264749	0.0173929	-1.58547	-0.167491	0.312236
9	5305	PIP4K2A	0.132389	0.352974	0.418353	-0.227645	-0.533164	0.0435349	0.390836	-0.223492	0.973015	0.00964525	0.0546229	1.11756	0.123013	1.70999	0.193714	0.309471	-0.296604	-1.83365	-0.0903064	0.071377	0.933152	-1.20662	-0.141937	-0.199846	0.729873	1.36757	-0.971504	1.19265	0.185338	0.226531	0.458391	-1.02024	2.17636	-0.145617	1.09827	1.67162	2.966	1.47037	0.928222	-0.387275	0.486604	-0.576973	-0.450386	2.61477	3.87146	1.02156	3.41459
9	5644	PRSS1	-0.154508	-0.297347	0.567006	-0.206226	-0.202971	0.276728	0.152432	-0.260601	0.931217	-0.0989547	0.175031	-0.417504	NA	NA	NA	NA	NA	NA	NA	NA	NA	NA	NA	NA	NA	NA	NA	0.279566	-1.25721	-0.324914	0.699623	-0.236149	-0.0690675	-0.153727	-1.12471	-1.61294	-0.676121	-1.91434	1.09083	0.190953	-0.277427	0.845365	0.112036	1.15711	-0.412647	-1.07064	0.265653
9	5692	PSMB4	0.991995	-0.155781	0.500253	0.307982	-0.0717269	-0.34361	-0.339423	0.185441	1.0577	-0.112271	0.393599	-0.359899	1.01802	1.24272	1.24379	1.92513	0.344956	1.00493	1.95471	0.546326	1.19085	2.15624	0.917312	2.48883	2.59731	1.49782	0.616968	1.6915	-1.34987	0.70266	-0.0102725	0.0102725	-0.478628	0.513798	-0.0843655	2.15162	1.57596	0.786464	1.45192	-0.704253	0.964114	-0.989679	0.139779	0.775467	1.42594	-1.39121	1.57087
9	5725	PTBP1	0.974176	-0.13443	0.167919	0.566509	0.133231	-0.514978	-0.0252855	-0.0136441	1.36795	-0.184763	0.417384	-0.123088	-0.503028	1.2586	1.90793	1.02817	1.89989	1.01115	1.05584	1.62077	0.490034	2.79976	1.38693	2.31134	1.65732	1.95958	-0.16695	0.232196	-0.295636	0.929424	1.11512	-0.560858	1.49131	0.192547	-1.12732	1.41502	1.37898	-0.585148	-0.13478	1.06502	-0.293753	-0.981912	-0.126454	-0.572923	0.147433	0.638593	0.511251
9	5886	RAD23A	0.978785	-0.515881	0.318077	0.163101	0.0936735	-0.152016	0.233091	-0.0358793	1.13434	-0.434254	0.321423	-0.928466	0.984854	1.82108	0.839629	-0.430092	1.06813	0.690165	1.76455	0.571657	0.848138	1.96666	1.38253	2.27846	2.38244	2.61243	0.703243	0.426679	0.257913	1.63833	-0.503461	0.836972	-0.732274	-0.503365	-0.550715	2.81204	-0.501252	-0.524719	0.348902	0.818429	-1.23122	-0.759855	-0.865904	-1.0179	0.321108	1.12901	0.784716
9	5901	RAN	0.753199	-0.0932407	0.713242	0.92853	-0.0347015	-0.110978	-0.319252	-0.175006	1.18281	-0.774595	-0.931074	-0.317106	0.0955031	0.60358	0.564419	1.24131	1.87836	1.22931	1.48031	0.0795261	-0.139065	1.33679	1.76655	0.997	1.35445	1.5808	0.362564	2.04406	-0.271317	1.3557	-0.254263	0.512976	1.12289	0.991367	-0.536329	0.649946	0.313993	0.345153	-0.278165	-1.29667	1.05165	-2.67489	-0.440152	-1.29441	1.08015	-0.46329	1.30834
9	5911	RAP2A	-0.830209	0.175185	0.813708	0.125994	-0.342529	-0.0750277	-0.118816	0.0499517	1.29806	-0.00373265	-0.425909	0.18309	-0.240962	-1.91064	-1.18671	0.589371	-0.857712	-1.54349	-1.41921	-1.51421	-0.685767	-0.446374	-0.635797	0.0686655	-0.498116	-1.58055	-1.66812	0.793154	-1.03913	-1.16511	-2.05369	-1.0274	1.71641	-0.0611021	0.552251	-2.01926	1.62988	-0.364003	-0.113907	-1.15861	1.06173	0.887557	-0.49179	0.357051	0.815152	0.0370411	1.05202
9	5912	RAP2B	-1.18572	0.265494	0.581245	0.429176	-0.200915	0.125259	-0.352239	-0.175938	0.908964	0.0662614	-0.718759	-0.148208	-0.785516	-2.06729	-1.55214	0.100269	-1.08064	-2.19696	-1.1478	-1.24363	-1.27408	-0.965008	-1.41195	-0.783158	-0.924842	-2.65544	-1.57423	0.643505	-1.57527	-1.4398	-2.13891	-1.14609	2.47175	0.359293	0.864977	-1.85065	0.515961	-0.60832	-0.0246469	-0.680489	1.43968	2.14794	-0.342744	-0.374536	0.486395	-0.255955	0.766998
9	6006	RHCE	-0.82951	-0.215895	0.886093	0.53693	0.123098	-0.0126502	-0.0942196	-0.202793	1.2826	-0.0372516	-1.05758	-0.55297	-0.638278	-1.02589	-1.80881	-2.12673	-2.43609	-1.89647	-1.46938	-1.01693	-0.431219	-0.594663	-0.0138146	-0.914452	-0.215166	-0.963505	-0.840999	0.973194	-0.371882	-0.104589	-1.11264	0.369648	1.8583	0.478296	-1.05448	NA	0.299912	-0.879159	-2.11639	-0.274161	NA	-0.332492	-0.371025	0.068287	0.341696	-0.346167	-0.526315
9	6521	SLC4A1	-0.517037	-0.290003	0.839848	0.651693	0.155484	-0.16092	0.0183191	-0.0818696	1.49207	0.00838815	-0.782938	-0.463684	-0.335871	-1.29219	-0.242947	-0.48856	-0.488012	-1.20714	-0.348819	-1.74619	-1.49792	-0.775112	-1.22829	-0.267339	-0.012468	-0.147239	-0.369094	1.10883	-0.335253	-0.00547711	-0.753831	0.304744	2.58912	0.435531	-1.292	-0.217542	0.859342	-0.807174	-0.7119	-0.0624106	-1.34569	-0.498571	-0.438142	-0.233557	0.154106	-0.712427	-0.538904
9	6563	SLC14A1	-0.146348	-0.404045	0.176685	NA	0.00097634	-0.187357	-0.0666394	0.0904972	1.2006	0.560888	NA	NA	2.64203	-0.381401	NA	-0.133339	0.111811	1.75832	-0.933508	NA	NA	-0.688535	0.34459	-0.627862	-0.354385	NA	NA	0.725724	-1.41039	-1.18617	-1.18313	-0.878974	NA	NA	NA	NA	NA	NA	NA	NA	NA	NA	NA	NA	-0.305997	-0.0915415	-0.465974
9	6622	SNCA	0.21526	-0.412486	0.557909	0.599854	0.0346071	-0.0164521	0.246701	-0.304079	1.25466	-0.294334	0.740091	-1.05857	-0.321773	0.882749	1.40761	0.626245	0.403822	-0.343151	0.700875	0.664629	-0.162512	-0.657684	-0.0970662	-0.347841	0.206037	0.324397	-0.0119049	1.13306	0.0769597	0.889865	-0.345531	0.0254235	2.74973	-0.0793911	-1.2745	-1.18083	0.534785	-0.241115	-0.818571	-0.49362	-1.9125	0.025955	-0.689815	-0.457645	-0.195015	0.759312	-0.848765
9	6708	SPTA1	-0.108126	-0.347	0.845436	0.75033	0.158206	-0.124183	0.0723796	-0.170069	1.46916	-0.141111	-0.0957872	-0.752818	0.0420614	-0.358757	0.392373	-0.420298	-0.00838705	-0.88326	0.166065	-1.24107	-1.13599	-0.639655	-0.425118	-0.0683529	0.374444	-0.0546484	0.162709	1.244	0.292855	0.913031	-0.126996	0.244833	2.32877	0.27032	-0.915627	-0.662442	0.861907	-0.95873	-1.00846	-0.398276	-1.42279	-0.592738	-0.277637	-0.303521	0.613687	-0.393084	-0.497873
9	6710	SPTB	-0.101895	-0.329383	0.887226	0.829959	0.171848	-0.128907	0.106044	-0.185295	1.47804	-0.0672989	-0.0682575	-0.552964	0.0311491	-0.418751	0.579622	-0.34686	-0.0117026	-0.951311	-0.0651603	-1.05017	-0.919231	-0.535294	-0.37709	0.0361637	0.203233	-0.119023	0.171747	1.30684	0.192767	0.753298	-0.27399	0.173296	2.33626	0.294005	-0.803456	-0.420404	0.956112	-0.867389	-0.949326	-0.284422	-0.710457	-0.462381	-0.200397	-0.266842	0.435621	-0.786498	-0.510356
9	6945	MLX	-0.147226	-0.182291	0.312544	0.8103	-0.170591	-0.153918	-0.259168	-0.424657	1.00624	0.265775	-0.335654	-0.747293	0.43024	-0.228859	-0.378608	-1.40762	-0.0888263	0.0372851	-0.123063	0.60681	1.15568	-2.48879	-0.452262	-1.28304	0.38633	0.45572	-0.0649691	0.634128	-0.153194	1.16659	-0.373305	0.0137409	2.6576	-0.260839	-0.175678	-1.55215	0.0680757	-0.953791	-1.14726	-0.0746546	0.850725	-0.754452	-1.62355	0.329645	0.0589794	0	-0.240527
9	7001	PRDX2	0.683298	-0.56241	0.670649	0.270912	0.243276	-0.320986	-0.00408362	-0.0832231	1.28691	-0.45239	0.332383	0.695705	1.10594	1.73243	1.3	-0.53262	1.37387	0.833697	0.856446	-0.53717	-0.348028	-0.088828	1.71253	1.51665	0.979566	1.3831	0.980257	0.939798	-0.501364	1.27833	-0.211203	0.23106	1.65322	-0.758448	-0.361229	0.898252	0.352595	-0.666727	-0.679139	0.459154	-1.59989	-1.50773	-1.1555	-1.51748	0.522642	0.502693	-1.64835
9	7267	TTC3	-0.507609	-0.144705	0.0138817	-0.766955	0.208867	0.0844334	0.145175	-0.293316	1.11613	0.106034	-1.67786	-0.105453	0.0307982	-0.56616	-0.807669	-1.20491	-1.14481	0.149247	-2.08822	1.08942	-0.00816669	-0.19997	-3.44133	1.24832	0.298009	-0.829261	0.628657	NA	NA	NA	NA	NA	0.0334128	-0.0590226	-0.446815	0.15568	-0.208663	-0.617501	1.24657	-0.234155	0.297347	-0.403842	-0.843378	0.148256	-1.2191	NA	NA
9	8916	HERC3	-0.17443	-0.317996	-0.240718	-0.0912414	-0.0507658	-0.238702	0.245691	0.0323025	1.0879	-0.0538781	-2.5344	-0.993078	0.785934	-0.899695	1.11819	1.04353	-0.53542	0.20483	-0.827888	0.242792	0.170676	0.500352	0.680334	-0.657782	0.44753	-1.62843	-0.0827912	NA	NA	NA	NA	NA	-0.0926115	0.739482	0.0061323	-0.729229	-0.651846	0.0166798	0.095129	-1.0581	-0.348812	-0.166467	-0.892903	0.636814	NA	NA	NA
9	8924	HERC2	-0.805672	-0.0165797	0.29683	0.485459	0.138591	0.116557	-0.300857	0.0602386	1.07635	-0.115468	-0.463529	-0.429675	-0.724034	-2.82749	-0.977436	0.661814	0.63776	-0.697251	-1.70268	0.371646	-0.790505	0.962923	-2.15402	-1.7172	-0.318408	-2.51372	0.0775468	-0.48565	-0.896458	-1.40923	-1.84124	-0.487943	0.772785	0.752293	-1.30326	-1.05146	0.7376	-0.51637	-0.104862	-0.458856	-0.286677	0.443282	0.00271903	-0.341606	-0.242903	-0.229026	-1.10419
9	9266	CYTH2	-0.322338	-0.270394	-0.205658	0.153261	-0.0980916	0.0248551	-0.124918	0.102332	0.903763	-0.00951864	0.624077	-0.516042	1.0251	-0.756361	-0.627079	-0.915305	-0.590147	-0.978301	-0.567052	-0.346209	1.83708	-0.225473	-1.53831	0.0621034	-0.0896535	-0.991032	-1.90925	0.577394	-0.600237	0.173218	0.375031	-1.11498	-1.02232	-0.773292	0.635873	0.0152473	1.10519	-1.06581	0.83548	0.898835	-1.23197	-1.08494	-0.731076	-1.13761	0.494769	0.812014	-0.0592506
9	9374	PPT2	0.101103	-0.376704	0.249283	0.0950999	0.477083	-0.119535	-0.468193	-0.227149	1.01902	0.265104	-0.100537	2.12519	NA	NA	2.4045	2.67838	-0.216834	0.0568006	0.108874	0.00550416	-0.890058	-1.28309	-0.97527	-0.899712	-0.273064	-0.331889	-0.260127	-0.277222	0.428436	0.514788	-0.00165694	-0.790943	0	-0.279646	-2.00691	-0.683919	-0.944043	0.293264	-0.0417059	1.07566	NA	-0.318213	0.675426	-0.382794	NA	NA	NA
9	9412	MED21	0.598221	-0.279164	-0.360775	0.239799	0.268131	-0.297027	-0.218358	-0.300007	1.11551	0.0492354	-0.390108	0.372	-0.0622765	0.730641	-0.178497	-0.0340826	0.977762	1.84275	1.0865	0.757958	0.759102	1.146	1.68483	0.340806	0.444889	0.565713	0.734627	0.701979	-0.0540296	0.87982	0.798199	0.0562681	0.907257	0.6354	-0.144759	0.162214	-0.376381	-0.343989	0.177517	-0.166314	0.0261606	-0.632668	0.380813	-0.24875	-0.284369	0.515649	-0.0743816
9	9491	PSMF1	0.560717	-0.407453	0.0344553	-0.283236	0.115271	-0.0421892	0.0714373	-0.404851	1.23401	-0.0818932	0.27166	-0.848289	0.327996	2.36878	1.05876	0.0167732	-0.573706	0.30359	1.61427	0.75715	1.06638	2.02243	2.00301	0.285213	0.761725	0.27569	-0.261554	0.765444	-1.17081	0.669546	0.433467	0.188252	-0.359843	0.336371	1.37649	0.0967895	1.49785	-0.116593	-0.259967	-1.55072	-0.18978	-2.18322	-2.04876	0.689802	0.131377	-0.258793	-0.208229
9	9802	DAZAP2	0.434745	-0.354164	-0.0584777	-0.198851	0.0487114	-0.0541438	0.0747361	-0.339309	1.2275	-0.240379	-0.314234	-0.270571	0.0643564	0.518395	-0.136871	-0.0933666	1.21673	0.0310006	0.879936	1.00398	1.69344	0.928608	0.0881283	1.64752	0.87998	0.677891	0.864895	-0.777297	-1.20481	1.61941	0.16376	0.0835225	0.466696	-0.279046	-1.02055	1.72937	-0.0848573	-0.179082	0.165852	-0.0502846	-0.655283	-1.66082	-1.33041	-0.611233	-0.156604	0.517647	-0.773
9	9862	MED24	-0.376784	0.171547	-0.14277	0.373141	0.232118	-0.0557939	-0.314449	-0.326173	1.05246	-0.153255	-1.00462	-0.0719011	-1.26806	-1.19513	-1.25095	-0.459766	-0.04961	1.57904	-1.52387	-0.243385	0.0589753	0.390109	-0.718784	-1.42201	0.200616	-0.859572	0.575783	0.977173	-0.660596	0.828071	-1.3928	-0.777967	0.134969	0.295505	0.269493	1.51442	0.63713	-0.525843	-0.421723	0.931262	1.14658	0.629781	0.984114	-0.755713	0.663466	1.43975	0.117315
9	9958	USP15	0.956121	0.141201	0.32167	0.714508	-0.25573	-0.0737872	-0.282237	-0.310481	1.14334	-0.272972	0.522985	0.247508	1.01408	1.21282	1.04369	1.33181	2.01049	0.691546	2.59643	0.299607	1.54096	0.476023	1.39606	0.773159	1.94084	0.861185	-0.692738	1.25219	0.14741	1.39131	0.565721	0.411578	0.913541	0.634201	0.634344	-0.323063	0.844514	1.76467	0.364809	0.11394	1.49468	-0.878595	-0.102	0.760124	1.25639	-0.312516	-0.276039
9	10248	POP7	0.519315	-0.17553	-0.4382	0.060587	-0.0553526	0.0677204	-0.244232	-0.183387	1.01111	0.367565	2.16767	1.54091	0.694992	1.37984	0.178438	-0.449781	0.641605	2.03968	-0.331929	-1.51134	-1.63737	-1.94046	1.57007	0.698723	0.88651	0.232423	1.09039	1.66577	-0.083724	1.82498	0.631945	0.135596	-1.74736	-1.03348	-1.30293	0.115667	-0.80214	-0.317249	-0.93811	1.0484	0	-1.36369	0.00483611	1.52338	0.108117	-0.85559	-0.70887
9	10422	UBAC1	0.187291	-0.323434	-0.0104096	0.496533	0.162379	-0.250278	0.0501517	-0.197228	1.33167	-0.096804	-0.0294633	-0.916202	1.36878	0.647506	0.213201	-0.380237	-0.624559	0.4778	1.05353	-0.385098	-0.0629587	-1.85834	0.132872	0.527328	0.519406	0.7615	0.0085248	1.30812	0.243461	0.920239	0.0599054	0.13506	2.57966	0.501943	-0.0720118	-0.229366	0.0688273	-0.0211402	0.377081	-1.26077	-2.0323	-0.926162	-0.950178	-0.566624	-0.396909	-0.379937	-0.304746
9	10479	SLC9A6	-0.886093	-0.219238	0.122376	0.518305	0.031268	0.238637	-0.0567085	-0.242977	1.26703	0.182205	0.912489	0.751564	1.84871	-0.527084	-3.32913	-0.547961	-1.63082	0.0272095	-0.397741	-0.964854	-2.0599	-1.43969	-1.42909	-3.46386	-0.57632	-1.7855	-0.451607	NA	NA	NA	NA	NA	NA	NA	NA	-0.437006	-0.404607	-0.227268	0.855692	-0.386278	-0.24999	0.796876	-0.900014	-0.0469713	0.205636	-0.105208	0.669065
9	10897	YIF1A	-1.33058	0.0320295	0.0624421	-0.00176021	0.0776479	0.147742	-0.0563288	-0.256734	1.17744	0.167349	0.0447646	-0.947793	-1.04751	-4.65581	-4.25913	-1.03167	-1.53848	-0.498857	-2.8211	-1.67902	-1.6337	-0.551141	-2.83456	-2.23939	-1.58636	0.0178941	-0.931031	0.675027	-0.870106	0.524889	-0.971944	-0.437714	-1.18608	-0.29021	-0.267818	-1.14091	-0.794762	-1.11146	1.85406	-0.526454	-1.08798	-0.12908	-0.138266	1.83627	0.121937	-0.11984	0.478066
9	10920	COPS8	1.08456	-0.683678	0.122683	-0.0789201	-0.0538278	-0.194224	0.113569	-0.231549	1.16516	-0.358963	-0.227461	0.501554	1.41609	1.22298	2.2372	0.407241	2.08	1.15678	0.851479	1.05517	1.84375	0.540499	1.8496	1.59627	1.04095	1.68391	0.877793	1.28234	0.374145	1.35481	0.368137	0.347161	1.26514	-0.629911	-0.996632	-0.930984	-0.961362	0.989901	0.457267	-2.13271	-1.05562	-1.38295	-2.49453	-1.30413	-1.35495	-0.38772	0.818094
9	11102	RPP14	0.133971	0.0398439	0.0262677	0.351742	0.131101	-0.173412	-0.525041	-0.292997	1.40226	0.104382	NA	-0.200767	-0.446656	0.719513	-0.322614	0.79116	1.69772	0.929897	-0.896144	0.394309	0.271505	-0.801992	1.53293	-0.228805	0.118087	1.08172	0.519138	-0.694784	-0.486641	-0.407813	-1.08103	0.324668	0.0901384	-0.496619	-0.45832	1.05827	0.816233	0.282199	-0.683194	1.7834	0.241257	0.424247	0.998004	-0.394909	-1.75459	0.0537182	0
9	22845	DOLK	-1.14932	0.0284108	-0.0817131	NA	0.0483411	-0.31961	-0.345452	-0.0387016	1.52092	0.0927264	NA	NA	-2.80746	-2.93573	-1.13627	NA	NA	-1.40658	-2.49559	-1.01072	-1.24613	-1.50592	0.127885	NA	-0.0859782	-1.78683	NA	-0.680986	-0.241009	-0.0867981	-1.11049	0.0194528	NA	NA	NA	NA	NA	NA	NA	NA	NA	NA	NA	NA	1.23497	-1.07088	-0.745683
9	22888	UBOX5	-0.0285262	-0.104828	-0.361894	0.398913	0.041001	0.0542545	-0.0658949	-0.530566	1.21468	0.161712	1.38634	0.256884	0.505716	0.787633	0.674962	-0.218363	-0.921954	-2.38665	-0.2094	-0.180371	0.325817	-3.16485	-0.0048287	0.498304	0.681424	1.51292	NA	NA	NA	NA	NA	NA	-0.421953	-0.657825	0.196106	-0.88647	1.6327	0.518406	-0.20961	-0.139885	-1.89688	-0.377477	-0.903298	0.3881	1.00449	-0.675122	NA
9	22929	SEPHS1	0.911689	-0.410632	-0.408768	0.818419	0.00901174	0.00275748	0.135257	-0.417329	1.08677	0.0163253	-0.321361	-0.174639	0.786389	2.46994	-0.244461	0.819949	0.82041	1.38924	1.25445	1.54069	2.40542	-0.294493	1.11386	1.14012	-0.600079	1.51977	1.28086	-0.174512	2.11583	2.13072	0.72122	0.357842	0.327804	-1.01787	-0.0829024	-0.0659874	-0.346349	0.623959	-0.637189	-0.302812	-0.515645	-2.44998	0.11472	-1.11463	0.263257	0.844286	1.73457
9	22934	RPIA	0.429675	-0.021373	0.0907447	0.601608	0.118245	0.0587727	-0.150369	-0.207184	1.52617	0.0830526	0.0914769	-0.250976	2.23716	1.27805	-0.0673543	-1.20271	0.792107	2.16525	0.120631	-0.214026	-0.0446783	0.192645	1.12643	0.00451641	0.322302	1.17782	-0.992476	1.11933	0.0340441	1.33348	0.0741554	0.155661	0.691363	-0.0668609	-0.460087	0.209747	0.838585	0.158211	-0.821622	-0.731389	-0.684678	-1.27519	-1.07268	2.25542	1.89943	-0.791912	2.49545
9	25764	HYPK	0.875265	-0.11231	-0.119196	0.272893	0.0436319	-0.0663157	-0.201508	-0.236117	1.02049	-0.0226103	0.700972	0.292332	0.656947	1.24617	0.0762793	0.414032	1.15084	1.19771	1.81653	-0.0182279	-0.326933	0.167664	1.93904	1.4847	1.00373	2.33854	1.59636	0.0605663	0.820699	0.845772	0.523509	1.26859	-2.89371	0.172366	-0.487875	0.411236	0.0867296	1.69969	1.63572	0.748283	0.684543	-1.45855	-1.0765	-1.00921	0.224202	0.0596663	2.04788
9	25793	FBXO7	0.16899	-0.193601	0.546217	0.732134	0.152044	-0.124689	0.00672512	-0.328903	1.49721	-0.138941	0.0076876	0.0604826	0.870142	-0.579511	0.2573	0.0454717	-0.780398	0.0770408	0.518947	0.158443	0.160831	-1.33351	0.141078	-0.248213	1.66258	-0.0122431	0.655088	1.35494	-0.285512	0.99209	-0.0540065	0.049044	1.21243	-0.169117	0.17063	-0.399352	0.613024	0	-0.32373	-0.831789	-0.531847	-1.04205	-0.342895	-0.350548	0.192859	-0.03678	0.0674338
9	25948	KBTBD2	0.00822237	-0.414386	0.477106	0.448999	-0.296768	-0.0228792	-0.0930004	-0.0471556	1.11285	-0.320465	0.424734	-1.14212	-0.455873	-0.219413	0.600881	1.39821	0.172425	0.0927928	-0.409612	0.0129901	1.40885	1.12254	-1.63951	0.273286	-1.91101	-0.558695	-0.666581	1.39581	-0.00990754	0.826629	-0.480416	-0.055112	0.22665	1.32459	-2.93801	-0.246354	0.344235	0.127505	-1.27898	-2.23678	-0.175839	-0.364548	-0.182561	-0.410958	-1.03302	-0.438563	-1.26637
9	25966	C2CD2	-0.622577	-0.0973099	0.134872	-0.187389	-0.152486	0.0796178	0.00682496	0.154083	0.98255	0.251224	-0.810627	0.267095	-0.297603	0.0238312	-0.0173956	-1.88379	-0.404796	1.75227	-0.367482	-0.365412	-0.752944	-1.57456	-2.86664	-0.0555821	-1.52765	-1.34722	-0.355301	NA	NA	NA	NA	NA	1.39045	0.131398	-0.939839	-0.987243	-0.54046	-1.91845	NA	-0.464356	-1.80596	2.90587	0.672809	1.46585	0.324752	0.36872	-0.594365
9	27158	NDOR1	0.11646	-0.142822	0.65311	-0.19366	-0.0283072	0.0281352	0.125224	0.0166163	1.0866	-0.397732	0.103763	-0.189176	NA	-0.277006	0.685094	2.44794	0.524766	-1.2787	-0.533458	-0.552247	-0.145942	-0.622968	-0.0634799	0.597004	1.00151	0.431478	-0.265224	NA	NA	NA	NA	NA	0.551996	1.05589	0.289826	0.162508	0.263898	-0.462459	0.442873	-0.502602	-0.200148	-0.941132	-1.62123	-0.767729	0.842063	-0.735156	NA
9	51327	AHSP	0.0218851	-0.351516	0.634973	0.40301	0.011933	-0.0330598	-0.0268701	-0.19108	1.23897	-0.344619	0.916285	-0.591484	0.129443	-0.0815604	0.936754	0.125064	-0.102961	-0.616838	0.135062	-1.02411	-1.70656	-0.971451	-0.815565	0.591984	0.428281	0.190333	0.46772	1.11677	0.401817	0.85095	-0.0458712	0.147413	1.28621	0.462444	-0.900332	-0.273538	-0.0311502	-0.390397	-0.810494	-0.635462	-1.81169	-1.69395	-1.13476	-0.296576	0.669806	-0.864829	-0.52385
9	55300	PI4K2B	-0.822395	0.121685	-0.0889148	0.05172	0.0988754	-0.154718	-0.334937	-0.150183	1.13515	0.574309	-1.3039	-0.485152	-0.496934	-1.55766	-1.11739	-1.21687	-0.389466	-1.02898	-0.300301	-0.349673	0.740854	-2.03305	-2.17844	-1.2553	-0.955731	-1.14802	1.0953	NA	NA	NA	NA	NA	0.842284	0.959717	0.569525	-0.36436	0.256583	-1.46127	-1.01207	-0.0520957	0.28757	0.379523	0.733339	1.92726	-0.0746912	-0.71743	-0.104437
9	55432	YOD1	0.158079	-0.314793	0.670052	0.812332	-0.0447114	-0.0892886	-0.135967	-0.0992056	1.53527	-0.231443	-0.694709	-0.609792	-0.128111	0.587863	1.8652	-0.156416	0.676381	-0.183097	0.265001	-0.667218	-0.579107	-0.621198	-0.241908	0.386928	0.974959	0.405008	0.00532503	1.13148	-0.0935215	1.04483	-0.0962534	0.206091	0.966862	0.506808	0.183103	0.116435	0.0859149	-1.49805	-0.579572	-0.0167134	0.074705	-1.00032	-0.522918	0.0562435	0.469602	-1.03736	-0.0875916
9	55745	AP5M1	0.0329022	0.145593	0.0641984	-0.274831	0.124166	0.171581	-0.0530351	-0.153123	0.955853	-0.222152	2.17321	-0.960399	1.72896	-1.20646	-0.976677	0.575075	0.202509	0.14935	-0.148896	-1.40884	0.0707583	-0.594509	0.426651	0.40388	-0.654638	-0.225376	0.947895	1.08217	-0.765776	0.186613	-0.139221	-0.142427	0.583381	-0.772434	1.23173	0.253285	-0.0107072	1.43854	1.16233	-0.247184	0.896997	1.12949	0.984476	0.657697	1.45535	-0.106308	1.27034
9	55802	DCP1A	0.36712	-0.373891	-0.00721069	0.414823	0.18078	0.0956345	-0.0410797	-0.468116	1.05343	0.0192051	0.18946	-0.0392543	-0.972737	0.200401	0.0337307	1.46017	1.37386	1.10936	0.577558	0.213583	-0.244575	-0.540199	0.750612	0.0507167	2.17983	-0.18027	1.03248	0.245989	0.0389507	0.990438	0.0119699	-0.405436	-0.7903	1.88262	0.292549	-0.932266	-0.634581	0.736348	0	-0.0226147	-0.267055	-0.792843	-0.242251	-0.532482	-0.0306324	-0.623001	-1.21958
9	57095	PITHD1	-0.0581939	-0.130008	0.273648	-0.166366	-0.226936	0.150297	0.101798	-0.414674	1.1025	0.0524919	0.244244	0.206217	0.264211	1.17209	0.68985	-0.268682	-0.0625814	0.226611	-0.730662	-0.825776	0.581339	-0.106698	-1.23146	-0.59854	-1.22032	1.12344	0.87221	1.89664	-2.10887	-0.684017	-0.234937	-0.484575	0.356268	-0.442076	0.164382	0.514166	0.102829	0.245893	0.55663	-0.148403	-1.24628	-1.44217	-1.89057	2.43	0.449133	0.280649	0.0736036
9	57826	RAP2C	-0.911954	0.251974	0.652841	-0.19707	-0.196303	0.0693173	-0.194987	0.0450016	1.05759	0.0701249	-0.723863	0.393056	-0.418364	-1.67586	-1.13361	0.338887	-0.833103	-1.07462	-1.02156	-1.85739	-0.833387	-1.04928	-1.2094	-0.667617	-0.612056	-1.16243	-1.56857	0.793848	-1.30008	-1.10521	-2.27916	-1.06322	2.65659	1.03232	0.738706	-1.99774	0.928647	-0.493576	-0.0516678	-0.596966	0.580503	1.06494	0.156806	1.11207	0.869981	0.109684	1.02324
9	58509	CACTIN	0.337411	-0.0753449	-0.0378328	0.779194	0.0280669	-0.196948	-0.270366	-0.42744	1.12004	0.126724	-0.301287	-0.078564	-0.91643	1.66117	0.226132	0.729826	0.217555	2.24657	1.53639	-0.82919	0.891578	0.867304	0.383161	-0.857348	-0.502622	-0.330379	1.02062	0.0668684	0.357413	0.48946	0.540504	0.00431498	0.464634	-1.09822	0.544385	1.73827	0.534968	0.596012	-0.504171	2.57369	-0.141531	-0.808337	0.20255	-1.84258	-1.05765	0.187677	-0.898526
9	63891	RNF123	-0.374516	-0.226831	0.43858	0.122361	0.154809	-0.195105	0.288936	-0.256674	1.44855	0.0475483	-0.417459	-0.64853	1.00484	-0.634297	-0.779392	-0.298931	-0.820302	-0.469779	-1.31659	-0.783784	-0.567985	-1.72844	-1.08865	-0.266754	-0.176283	-0.7958	0.382542	1.65568	-0.00741245	0.485797	-0.871031	-0.0967882	1.38564	0.539656	-0.734984	0.344688	-0.0845323	-0.479579	0.525771	-0.23434	-0.860507	0.0493404	-0.60079	0.133474	-0.52093	-0.623694	-1.06069
9	64431	ACTR6	0.546213	0.0293847	-0.0545498	0.0471698	0.0696327	-0.3084	-0.286059	-0.262205	1.02803	-0.221078	0.744353	2.08982	-0.275179	-0.208232	1.70482	-0.743739	0.974432	0.0988431	1.7086	1.0787	1.04974	0.0600224	-0.865167	-0.00149412	0.573894	1.29172	1.77815	1.58616	-0.962911	1.00539	-0.084948	-0.58629	1.87277	0.145764	0.202887	1.15345	0.261582	-0.269778	0.407053	0.798466	-0.305812	-0.77506	0.848883	-0.307993	0.36601	1.3519	1.08128
9	84301	DDI2	0.434555	-0.16353	0.259458	-0.0231247	0.139819	-0.415265	0.0866848	-0.333795	1.44374	0.024312	0.563026	0.331672	0.758797	1.07346	0.471499	-0.40159	1.65975	0.089624	-0.0180477	-0.36486	1.51413	-2.46174	0.00833101	0.394458	0.371786	1.89401	1.11091	1.34251	-0.57258	1.47447	-0.0325009	0.353098	2.88946	0.545559	0.49299	1.64068	-0.516414	-0.327109	-0.46226	-1.21917	-0.450397	-1.43625	-1.06121	-0.231823	0.642089	0.578872	0.808992
9	84836	ABHD14B	0.769778	-0.445868	-0.0565093	-0.865927	0.362627	-0.36654	0.14377	-0.239661	0.947307	-0.377294	1.20159	0.353961	1.47726	1.96838	1.23973	1.3444	1.06374	0.801335	0.150506	-0.533195	0.974861	1.01021	1.17846	1.46989	0.709082	1.149	-0.127387	0.734633	-1.14107	1.87632	0.492097	-0.458686	-0.233066	-0.28375	0.02012	0.0949805	-0.000968024	-0.314234	0.0474182	-0.957657	0.139517	-1.24646	-1.73018	0.122295	0.572073	-0.322453	-1.07879
9	91056	AP5B1	-0.166735	0.247704	0.187781	-0.0304743	-0.0214777	-0.0224998	-0.079959	-0.0755656	0.978504	-0.239595	1.19937	0.209591	0.825165	-0.705527	-0.301627	-2.5256	0.350176	0.287674	0.836615	-1.76925	-0.793093	-0.264492	-0.542023	0.55336	-0.00183749	0.181976	0.495023	0.0863651	-0.865555	-0.385867	0.0717948	-0.61041	1.68117	0.114177	1.24781	0.594498	-0.353081	0.445132	1.28462	0.368436	-0.540618	1.27571	1.22512	1.81948	0.00119027	-0.52682	0.00362333
9	92822	ZNF276	-0.247815	0.0935639	-0.199282	-0.016128	-0.082205	-0.143562	0.0294446	0.0485125	1.07007	-0.0170169	-1.12963	-1.21755	-0.626308	-0.947653	-2.58069	0.249655	-0.270093	-1.24872	-0.294177	0.0109316	0.900098	0.0135401	-0.511958	0.418296	0.0302445	-0.875614	-1.13721	1.127	0.18514	1.39786	0.833261	0.221646	0.484094	0.66745	-0.205504	1.88882	1.61737	0.411174	1.2729	0.31055	0.290315	0.588746	0.951339	-0.887696	0.407118	0.176137	-0.789911
9	115201	ATG4A	0.16394	-0.371788	-0.00652293	0.217333	0.120376	-0.253829	-0.272192	-0.270115	1.07202	0.125886	-0.022923	-1.63263	2.29157	0.846957	NA	0.801188	1.04987	2.02172	NA	-0.460993	0.0166977	-2.20619	0.0208455	NA	-0.561309	-0.518949	1.69691	0.472401	-0.68612	0.354203	0.0342316	-0.402617	-1.35156	-1.49191	0.620165	NA	0.768863	-0.186408	0.0796607	-1.91488	-0.995755	-0.502786	-0.583112	0.067717	NA	NA	NA
9	148223	C19orf25	0.93905	-0.498512	-0.182736	-0.563696	0.0834727	-0.431091	0.0213366	0.0857498	0.989517	0.113653	0.341229	0.0972758	1.75941	1.21384	1.96942	-0.405406	-0.424493	0.490329	1.58589	0.954136	0.802566	1.35809	2.77575	2.30365	1.18874	2.65614	1.21595	0.105675	-1.04844	1.44292	0.165824	0.110608	-2.189	-0.400116	0.0894282	0.047832	-0.0593937	-0.2192	1.44785	-0.262015	-1.34601	1.02024	-0.200052	-0.611858	-0.191659	-0.223867	0.755514
9	157567	ANKRD46	-0.737274	0.100121	0.241976	0.405886	-0.0878373	0.701735	-0.346338	-0.454416	1.18136	0.0163596	NA	-0.137436	-0.477966	NA	NA	-1.16763	0.0149466	NA	-0.155107	NA	NA	NA	NA	-2.17151	NA	-1.66842	-1.30575	0.131701	-1.1321	0.355616	-1.57243	-0.298474	NA	NA	3.10755	NA	NA	NA	NA	0.717414	NA	NA	NA	0.447723	NA	NA	NA
9	192286	HIGD2A	0.851829	-0.281402	0.210591	NA	0.241909	-0.336939	-0.242035	-0.501618	1.07828	0.259796	NA	NA	NA	NA	NA	NA	NA	NA	NA	NA	NA	NA	NA	1.3243	0.379356	NA	NA	NA	NA	NA	NA	NA	NA	NA	NA	NA	NA	NA	NA	NA	NA	NA	NA	NA	NA	NA	NA
9	256158	HMCN2	-0.12223	-0.160627	-0.127231	NA	-0.475339	0.32991	0.649663	-0.284176	1.06879	-0.225327	NA	NA	-0.204965	0.796443	1.32168	NA	NA	-0.854873	0.780587	0.61045	0.645541	0.981248	0.205344	1.08633	-0.442427	-0.954281	-1.92429	-1.01144	-1.35543	-0.923138	-0.475767	-0.481148	NA	NA	NA	NA	NA	NA	NA	NA	NA	NA	NA	NA	NA	NA	NA
9	284904	SEC14L4	0.414292	-0.09488	0.81954	0.31091	-0.109991	-0.267518	0.0593707	-0.427546	1.45864	-0.00654948	-0.343907	0.499121	-0.0291527	0.824361	1.19923	0.270193	0.414052	2.26084	0.206117	-0.880637	2.63459	0.302596	0.62063	0.770607	0.42017	-0.868792	-0.463812	1.46262	-0.341253	0.779554	-0.581907	-0.0408025	0.507887	-0.527913	NA	NA	0.296178	-0.418827	0.0355267	-0.862786	1.87165	-0.41115	-0.713514	-0.274615	NA	NA	NA
9	317671	RFESD	-0.368723	-0.508092	0.36873	0.492318	-0.0342826	0.0906704	-0.126928	-0.330096	1.26962	-0.278806	-0.335121	0.186125	-0.721119	0.00802225	NA	-1.50161	-1.12617	-0.677872	0.319745	-1.40876	-1.13325	-1.72439	-0.102678	-0.000282175	0.18517	-0.00784749	-1.26058	1.5034	-1.31261	1.34293	-0.185214	0.208947	2.75928	0.182168	-0.887213	-1.73142	NA	NA	NA	-1.05462	-0.856174	-1.27494	-1.51242	-0.344053	-1.60705	-0.245697	NA
9	387522	TMEM189-UBE2V1	0.686103	-0.213565	0.0438932	0.0321125	-0.117671	0.10475	-0.147571	-0.153529	1.04682	-0.315665	0.446777	0.615942	-1.048	2.82683	1.71209	1.20903	0.888906	-1.23188	1.91708	-0.499593	0.653252	-0.18831	0.995387	1.37641	-0.413153	1.54448	0.514605	2.32153	-1.05693	1.45575	0.60145	0.452588	-2.49458	-0.289636	0.103014	0.354934	1.37496	0.395247	0.32582	-0.25052	1.08386	-2.81215	-1.66481	-0.395961	1.67495	0.594537	0.00431664
9	404672	GTF2H5	0.455665	-0.25122	0.111969	0.271225	-0.075358	0.246616	-0.0345999	-0.588888	1.15862	-0.150436	0.889128	-0.734494	0.96773	0.0368282	NA	0.509486	1.39423	NA	-0.828444	0.861827	1.51454	-0.467491	-0.00323696	0.380377	1.80365	-1.31376	-0.0251991	0.47859	1.43197	1.16435	0.908244	0.144986	0.79087	0.764415	-0.758638	-1.77801	-1.70286	0.539001	0.595071	-1.86189	-1.24473	-1.74774	-0.461717	0.0282854	-0.955773	0.64559	0.269027
10	55	ACPP	-0.126316	-0.135778	0.306737	-0.251357	0.101526	-0.232507	-0.233592	-0.072851	0.0647562	0.670526	-0.847951	-0.530551	0.928646	-1.39962	0.151417	-0.490419	0.159649	-0.303752	-0.20244	0.0266962	1.26122	-1.82039	-1.8623	-0.0682976	-0.633607	0.228241	1.54212	0.597327	-0.820297	0.664385	0.531643	0.109336	-0.61567	-1.08478	0.426525	0.327268	1.68524	-0.989784	NA	-0.23898	0.198367	-0.204624	0.252562	-0.472171	-0.463277	1.28155	NA
10	550	AUP1	-1.41029	0.240777	-0.141669	0.277081	0.233611	-0.120838	-0.425683	0.102248	0.268448	0.772692	-1.13385	-0.583992	-1.05142	-3.45661	-1.71294	-1.08281	-0.996916	-2.35983	-3.10069	-1.71171	-1.75883	-0.24077	-3.063	-0.464271	-2.27419	-2.1213	-1.5027	-0.0322361	-1.30974	-0.0430385	-0.935266	-0.0903509	-0.0836906	0.745803	-0.765533	0.451325	-1.12737	-1.58692	-0.0641505	0.614979	-0.0203575	1.32783	0.829127	1.06537	-0.0144918	-1.44762	-0.508655
10	950	SCARB2	-1.00678	0.385291	0.288354	-0.417524	0.145358	0.0128886	-0.180068	0.0966775	0.423884	0.727445	-1.41462	0.945385	-0.918393	-1.57884	-0.851805	-0.527316	-1.01281	-0.196892	-2.1739	-1.0492	-0.00905603	-0.668307	-1.71068	-2.16623	-1.19545	-2.57028	-0.570218	-0.137522	0.147203	-1.70066	-2.57521	-0.214442	-0.672794	-0.754469	3.11208	-0.230851	-0.640863	-1.38089	-0.461644	0.332822	0.293203	1.25253	0.984094	2.56602	-0.871551	0.249717	-1.3141
[truncated: 97 more rows]
[truncated: 495 more columns]

## Sheet: top 500 features PHOSPHO
			average expression for tumor subtype										1	1	1	1	1	1	1	1	1	1	1	1	1	1	1	1	1	1	1	1	1	1	2	2	2	2	2	2	2	2	2	2	2	2	2	2	2
[truncated: 503 more rows]
[truncated: 495 more columns]

[truncated: 2 more sheets: classifier for RPPA, classify CPTAC-TCGA by k1-k10]
