# Supplementary material for: Pan-cancer molecular subtypes revealed by mass-spectrometry-based proteomic characterization of more than 500 human cancers
Source: Nat Commun. 2019 Dec 12;10:5679. doi: 10.1038/s41467-019-13528-0 (PMC6908580; doi:10.1038/s41467-019-13528-0)
Supplement: Supplementary file 7 — Supplementary Data 4 [file 41467_2019_13528_MOESM7_ESM.xlsx]

## Sheet: Enriched Terms_k1_up
Category	Term	Count in Selected Genes	Count in Total Population	P-value	FDR
GO	regulation of proteolysis involved in cellular protein catabolic process	17	186	4.60611e-12	2.75353e-08
GO	regulation of cellular protein catabolic process	17	202	1.74765e-11	5.22372e-08
GO	positive regulation of ubiquitin-protein transferase activity	12	85	4.81556e-11	9.59581e-08
GO	negative regulation of ubiquitin-protein ligase activity involved in mitotic cell cycle	11	66	5.001e-11	7.47399e-08
GO	regulation of ubiquitin-protein ligase activity involved in mitotic cell cycle	11	67	5.9332e-11	7.09373e-08
GO	positive regulation of ubiquitin-protein ligase activity involved in regulation of mitotic cell cycle transition	11	69	8.28007e-11	8.24971e-08
GO	positive regulation of protein ubiquitination	14	137	9.26954e-11	7.91618e-08
GO	negative regulation of ubiquitin protein ligase activity	11	70	9.74147e-11	7.27932e-08
GO	anaphase-promoting complex-dependent catabolic process	11	71	1.14308e-10	7.59259e-08
GO	macromolecular complex	66	3389	1.49992e-10	8.9665e-08
GO	negative regulation of ubiquitin-protein transferase activity	11	75	2.11427e-10	1.05326e-07
GO	positive regulation of ubiquitin protein ligase activity	11	75	2.11427e-10	1.05326e-07
GO	positive regulation of protein modification by small protein conjugation or removal	14	149	2.87734e-10	1.32314e-07
GO	regulation of ubiquitin-protein transferase activity	12	99	3.00826e-10	1.28453e-07
GO	extracellular exosome	51	2192	3.37914e-10	1.3467e-07
GO	extracellular organelle	51	2201	3.94502e-10	1.38726e-07
GO	extracellular vesicle	51	2201	3.94502e-10	1.38726e-07
GO	positive regulation of protein ubiquitination involved in ubiquitin-dependent protein catabolic process	11	80	4.33616e-10	1.36429e-07
GO	regulation of ubiquitin protein ligase activity	11	80	4.33616e-10	1.36429e-07
GO	regulation of protein catabolic process	18	288	5.83286e-10	1.74344e-07
GO	RNA splicing	19	326	5.96755e-10	1.69876e-07
GO	regulation of transcription from RNA polymerase II promoter in response to hypoxia	10	66	1.0545e-09	2.86537e-07
GO	positive regulation of proteolysis involved in cellular protein catabolic process	13	136	1.05523e-09	2.74267e-07
GO	mRNA splicing, via spliceosome	16	232	1.40888e-09	3.36892e-07
GO	RNA splicing, via transesterification reactions with bulged adenosine as nucleophile	16	232	1.40888e-09	3.36892e-07
GO	RNA splicing, via transesterification reactions	16	237	1.92337e-09	4.42226e-07
GO	regulation of protein ubiquitination involved in ubiquitin-dependent protein catabolic process	11	93	2.26133e-09	5.00676e-07
GO	positive regulation of cellular protein catabolic process	13	147	2.76876e-09	5.91129e-07
GO	RNA binding	38	1404	3.98273e-09	8.20991e-07
GO	peptidase complex	10	79	6.45291e-09	1.28585e-06
GO	cytosol	65	3587	7.7824e-09	1.50075e-06
GO	proteasome complex	9	60	8.25997e-09	1.54307e-06
GO	proteasome-mediated ubiquitin-dependent protein catabolic process	15	228	9.21189e-09	1.66875e-06
GO	endopeptidase complex	9	61	9.60821e-09	1.68935e-06
GO	proteasomal protein catabolic process	15	231	1.09998e-08	1.87877e-06
GO	regulation of protein ubiquitination	14	201	1.4562e-08	2.4181e-06
GO	intracellular ribonucleoprotein complex	25	689	1.63942e-08	2.64877e-06
GO	ribonucleoprotein complex	25	690	1.68771e-08	2.65503e-06
GO	ubiquitin-dependent protein catabolic process	17	316	1.7785e-08	2.72612e-06
GO	regulation of transcription from RNA polymerase II promoter in response to stress	10	88	1.8739e-08	2.80054e-06
GO	nucleoplasm	48	2215	2.05353e-08	2.99415e-06
GO	modification-dependent protein catabolic process	17	323	2.46008e-08	3.50151e-06
GO	vesicle	54	2709	2.47738e-08	3.44414e-06
GO	negative regulation of protein ubiquitination	11	117	2.62918e-08	3.57209e-06
GO	MAPK cascade	14	211	2.7033e-08	3.59119e-06
GO	regulation of DNA-templated transcription in response to stress	10	92	2.89425e-08	3.76127e-06
GO	modification-dependent macromolecule catabolic process	17	329	3.22698e-08	4.10444e-06
GO	protein catabolic process	16	290	3.45009e-08	4.29679e-06
GO	negative regulation of protein modification by small protein conjugation or removal	11	122	4.07684e-08	4.97374e-06
GO	regulation of protein modification by small protein conjugation or removal	14	219	4.32775e-08	5.17425e-06
GO	extracellular region part	52	2602	5.50319e-08	6.4506e-06
GO	positive regulation of transferase activity	19	433	6.27553e-08	7.21444e-06
GO	regulation of nitrogen compound metabolic process	58	3141	8.11093e-08	9.14852e-06
GO	positive regulation of protein catabolic process	13	195	8.36678e-08	9.26233e-06
GO	signal transduction by protein phosphorylation	14	235	1.04636e-07	1.13729e-05
GO	SCF-dependent proteasomal ubiquitin-dependent protein catabolic process	8	58	1.14637e-07	1.22375e-05
GO	regulation of proteolysis	20	501	1.27014e-07	1.33209e-05
GO	NIK/NF-kappaB signaling	8	59	1.31509e-07	1.35545e-05
GO	mRNA processing	17	363	1.34992e-07	1.36777e-05
GO	regulation of macromolecule metabolic process	60	3363	1.39069e-07	1.38559e-05
GO	proteolysis involved in cellular protein catabolic process	17	365	1.46087e-07	1.43165e-05
GO	regulation of primary metabolic process	58	3208	1.84579e-07	1.77969e-05
GO	Fc-epsilon receptor signaling pathway	10	112	1.91885e-07	1.82077e-05
GO	regulation of cellular metabolic process	59	3330	2.7276e-07	2.54775e-05
GO	nuclear part	56	3066	2.76863e-07	2.54629e-05
GO	regulation of cellular amino acid metabolic process	7	46	3.69079e-07	3.34296e-05
GO	protein complex	46	2263	3.89632e-07	3.47645e-05
GO	negative regulation of G2/M transition of mitotic cell cycle	8	68	4.06435e-07	3.57305e-05
GO	negative regulation of cell cycle G2/M phase transition	8	69	4.55889e-07	3.94972e-05
GO	stimulatory C-type lectin receptor signaling pathway	9	95	4.88727e-07	4.17373e-05
GO	regulation of cellular catabolic process	19	494	4.89643e-07	4.12266e-05
GO	mRNA metabolic process	20	545	4.92886e-07	4.09232e-05
GO	regulation of mRNA stability	10	124	4.99975e-07	4.09431e-05
GO	innate immune response activating cell surface receptor signaling pathway	9	96	5.34757e-07	4.31997e-05
GO	negative regulation of protein modification process	17	412	8.10722e-07	6.46199e-05
GO	regulation of RNA stability	10	131	8.3301e-07	6.55228e-05
GO	non-canonical Wnt signaling pathway	9	102	8.98073e-07	6.97231e-05
GO	spliceosomal complex	11	166	9.44128e-07	7.23589e-05
GO	regulation of cellular protein metabolic process	35	1506	1.00449e-06	7.60108e-05
GO	regulation of metabolic process	61	3632	1.04686e-06	7.82263e-05
GO	regulation of transferase activity	21	628	1.1183e-06	8.25334e-05
GO	catalytic complex	27	981	1.14184e-06	8.32427e-05
GO	regulation of catabolic process	20	576	1.17885e-06	8.49059e-05
GO	negative regulation of molecular function	22	686	1.19237e-06	8.48568e-05
GO	regulation of cellular amine metabolic process	7	55	1.29789e-06	9.12799e-05
GO	tumor necrosis factor-mediated signaling pathway	8	79	1.30774e-06	9.0903e-05
GO	negative regulation of cellular protein metabolic process	22	690	1.31441e-06	9.03163e-05
GO	negative regulation of transferase activity	13	248	1.33415e-06	9.06313e-05
GO	Wnt signaling pathway, planar cell polarity pathway	8	80	1.44088e-06	9.67818e-05
GO	regulation of protein metabolic process	36	1613	1.74683e-06	0.000116028
GO	proteasome regulatory particle, base subcomplex	4	10	2.07508e-06	0.000136317
GO	regulation of RNA splicing	8	85	2.29368e-06	0.000149039
GO	positive regulation of canonical Wnt signaling pathway	8	86	2.50776e-06	0.000159483
GO	regulation of establishment of planar polarity	8	86	2.50776e-06	0.000159483
GO	regulation of G2/M transition of mitotic cell cycle	8	88	2.98725e-06	0.000187976
GO	protein modification by small protein conjugation	18	508	3.31064e-06	0.000206156
GO	negative regulation of protein metabolic process	22	732	3.49578e-06	0.000215441
GO	positive regulation of proteolysis	13	272	3.72805e-06	0.000227411
GO	T cell receptor signaling pathway	9	122	4.04019e-06	0.000243962
GO	positive regulation of cellular catabolic process	13	275	4.20575e-06	0.00025142
GO	gene expression	6	43	4.45232e-06	0.000263524
GO	regulation of cell cycle G2/M phase transition	8	94	4.91897e-06	0.00028829
GO	antigen processing and presentation of exogenous peptide antigen via MHC class I, TAP-dependent	7	69	6.13893e-06	0.000356296
GO	protein polyubiquitination	11	206	7.74095e-06	0.000444956
GO	Fc receptor signaling pathway	10	168	7.93815e-06	0.000451946
GO	antigen processing and presentation of exogenous peptide antigen via MHC class I	7	72	8.17467e-06	0.000461021
GO	protein modification by small protein conjugation or removal	20	657	8.77849e-06	0.000490447
GO	protein deubiquitination	11	209	8.88351e-06	0.000491719
GO	positive regulation of Wnt signaling pathway	8	104	1.0465e-05	0.000573945
GO	cellular response to stress	26	1044	1.20485e-05	0.000654783
GO	negative regulation of canonical Wnt signaling pathway	8	108	1.38299e-05	0.000744823
GO	RNA processing	21	737	1.3892e-05	0.000741487
GO	antigen receptor-mediated signaling pathway	9	143	1.47903e-05	0.000782448
GO	regulation of proteasomal protein catabolic process	8	109	1.48005e-05	0.00077612
GO	macromolecule catabolic process	20	681	1.49158e-05	0.000775361
GO	protein modification by small protein removal	11	223	1.6383e-05	0.000844291
GO	cellular macromolecule catabolic process	18	573	1.74598e-05	0.000892092
GO	positive regulation of catabolic process	13	316	1.88315e-05	0.000954023
GO	regulation of mRNA splicing, via spliceosome	6	55	1.91739e-05	0.000963206
GO	antigen processing and presentation of exogenous peptide antigen	9	150	2.17e-05	0.00108102
GO	organonitrogen compound catabolic process	17	527	2.20234e-05	0.00108807
GO	antigen processing and presentation of exogenous antigen	9	152	2.41177e-05	0.00118177
GO	regulation of mRNA processing	7	85	2.45745e-05	0.00119436
GO	negative regulation of mRNA splicing, via spliceosome	4	18	2.83893e-05	0.00136864
GO	posttranscriptional regulation of gene expression	14	378	2.84448e-05	0.00136035
GO	antigen processing and presentation of peptide antigen via MHC class I	7	87	2.86116e-05	0.00135746
GO	nitrogen compound metabolic process	70	4857	2.91265e-05	---
GO	antigen processing and presentation of peptide antigen	9	156	2.96459e-05	0.00139546
GO	regulation of morphogenesis of an epithelium	8	120	2.9847e-05	0.00139395
GO	negative regulation of catalytic activity	17	542	3.15394e-05	0.00146157
GO	protein ubiquitination	15	434	3.22042e-05	0.0014809
GO	cellular macromolecule metabolic process	61	3980	3.24148e-05	0.00147921
GO	proteasome core complex, alpha-subunit complex	3	7	3.54154e-05	---
GO	U1 snRNA binding	3	7	3.54154e-05	---
GO	U1 snRNP	4	19	3.56778e-05	0.00161577
GO	positive regulation of protein modification process	19	665	3.70595e-05	0.00166573
GO	positive regulation of cellular metabolic process	34	1696	4.14614e-05	0.00183597
GO	positive regulation of macromolecule metabolic process	34	1696	4.14614e-05	0.00183597
GO	negative regulation of Wnt signaling pathway	8	126	4.24203e-05	0.00186462
GO	positive regulation of nitrogen compound metabolic process	33	1623	4.25965e-05	0.0018587
GO	mitotic cell cycle process	16	505	4.92225e-05	0.00213226
GO	nucleic acid binding	42	2351	5.43616e-05	0.00233794
GO	cellular protein modification process	36	1872	5.46065e-05	0.00231516
GO	protein modification process	36	1872	5.46065e-05	0.00231516
GO	innate immune response-activating signal transduction	9	169	5.56211e-05	0.00234157
GO	snRNP binding	3	8	5.6243e-05	---
GO	negative regulation of macromolecule metabolic process	32	1573	5.82108e-05	0.00243346
GO	Wnt signaling pathway	10	213	6.17802e-05	0.00256474
GO	ribonucleoprotein complex binding	7	98	6.18033e-05	0.002548
GO	cellular response to stimulus	32	1580	6.35867e-05	0.00260357
GO	cell surface receptor signaling pathway involved in cell-cell signaling	10	214	6.42637e-05	0.00261339
GO	regulation of protein modification process	24	1014	6.54438e-05	0.0026434
GO	activation of innate immune response	9	175	7.29337e-05	0.00292616
GO	regulation of mitotic cell cycle phase transition	10	219	7.79979e-05	0.00310848
GO	negative regulation of RNA splicing	4	23	7.89836e-05	0.00312691
GO	positive regulation of metabolic process	35	1827	7.97169e-05	0.00313518
GO	regulation of innate immune response	11	266	8.25633e-05	0.0032259
GO	antigen processing and presentation	9	178	8.3166e-05	0.00322835
GO	regulation of cellular ketone metabolic process	7	103	8.4902e-05	0.00327448
GO	regulation of cell cycle	18	659	0.000109459	0.00419452
GO	regulation of cell cycle phase transition	10	229	0.000113068	0.00430522
GO	negative regulation of metabolic process	33	1704	0.00011427	0.00432344
GO	regulation of mRNA metabolic process	7	108	0.000114607	0.00430894
GO	regulation of nucleobase-containing compound metabolic process	39	2179	0.000116566	0.00435521
GO	protein folding	9	188	0.000126423	0.00469415
GO	negative regulation of mRNA processing	4	26	0.000130241	0.00480606
GO	negative regulation of mitotic cell cycle phase transition	8	148	0.000132264	0.00485076
GO	protein binding	86	6831	0.000143117	---
GO	negative regulation of nitrogen compound metabolic process	28	1350	0.000144964	0.00528412
GO	regulation of canonical Wnt signaling pathway	8	150	0.000145187	0.00526018
GO	cellular protein metabolic process	38	2123	0.000151001	0.00543784
GO	negative regulation of cell cycle phase transition	8	151	0.00015203	0.00540972
GO	regulation of organ morphogenesis	8	151	0.00015203	0.00540972
GO	cellular process	95	8046	0.000161387	---
GO	negative regulation of signal transduction	18	681	0.000165721	0.00586201
GO	positive regulation of protein metabolic process	22	940	0.000167077	0.00587522
GO	positive regulation of cellular protein metabolic process	21	879	0.000182358	0.00637506
GO	negative regulation of cellular metabolic process	29	1448	0.00019689	0.00684306
GO	immune response-regulating cell surface receptor signaling pathway	10	247	0.000210061	0.00725864
GO	negative regulation of calcium ion transmembrane transporter activity	3	12	0.000214458	0.007368
GO	transmembrane transport	14	460	0.000232541	0.0079436
GO	regulation of gene expression	42	2502	0.000243398	0.00826723
GO	mRNA binding	8	163	0.000257071	0.00868231
GO	negative regulation of cation transmembrane transport	4	32	0.000298862	0.010037
GO	spliceosomal snRNP complex	5	58	0.000303771	0.0101449
GO	snRNA stem-loop binding	2	3	0.000309477	---
GO	elongin complex	2	3	0.000309477	---
GO	positive regulation of innate immune response	9	212	0.000311428	0.0103429
GO	negative regulation of cell communication	18	717	0.000313404	0.010351
GO	cellular catabolic process	24	1124	0.000323061	0.0106113
GO	myelin sheath	7	128	0.000328952	0.0106874
GO	mRNA transport	7	128	0.000328952	0.0106874
GO	negative regulation of signaling	18	720	0.000329772	0.0106561
GO	protein phosphorylation	16	596	0.000336761	0.0108234
GO	ubiquitin binding	6	92	0.000347716	0.0111158
GO	negative regulation of calcium ion transmembrane transport	3	14	0.000349583	0.0110572
GO	negative regulation of cation channel activity	3	14	0.000349583	0.0110572
GO	single-stranded RNA binding	5	60	0.00035627	0.0112094
GO	negative regulation of mRNA metabolic process	4	34	0.00037943	0.0118756
GO	antioxidant activity	5	62	0.000415361	0.0129324
GO	regulation of RNA metabolic process	35	1985	0.00043191	0.013378
GO	mRNA export from nucleus	6	96	0.00043744	0.0134795
GO	intracellular organelle part	77	5943	0.000444866	---
GO	cellular oxidant detoxification	5	63	0.000447541	0.01372
GO	cytoplasmic ribonucleoprotein granule	7	135	0.000454511	0.0138626
GO	transport	42	2573	0.00046306	0.0140516
GO	small nuclear ribonucleoprotein complex	5	64	0.000481567	0.0145394
GO	immune response-activating cell surface receptor signaling pathway	9	225	0.000481767	0.0144724
GO	macromolecule modification	36	2080	0.000495001	0.0147956
GO	cellular detoxification	5	65	0.000517505	0.0153913
GO	polyubiquitin binding	4	37	0.000527798	0.0156197
GO	ERAD pathway	5	66	0.000555425	0.0163563
GO	cellular metabolic process	71	5335	0.000560517	---
GO	regulation of cell cycle process	12	389	0.000595557	0.0174522
GO	organic substance catabolic process	23	1102	0.000613822	0.0178997
GO	response to superoxide	2	4	0.000614816	---
GO	positive regulation of ryanodine-sensitive calcium-release channel activity	2	4	0.000614816	---
GO	response to stress	32	1783	0.000626974	0.0181944
GO	detoxification	5	68	0.000637489	0.0184102
GO	proteasome accessory complex	3	17	0.000638646	0.0183549
GO	negative regulation of cell cycle process	8	188	0.000668494	0.0191208
GO	positive regulation of cell communication	20	903	0.00071381	0.0203198
GO	primary metabolic process	69	5163	0.00071746	---
GO	ribonucleoprotein granule	7	146	0.000726509	0.0205833
GO	organelle part	77	6014	0.000741335	---
GO	ubiquitin-like protein binding	6	106	0.000741491	0.0209086
GO	binding	95	8219	0.000752235	---
GO	threonine-type endopeptidase activity	3	18	0.000760697	0.0211509
GO	threonine-type peptidase activity	3	18	0.000760697	0.0211509
GO	sarcomere	3	18	0.000760697	0.0211509
GO	positive regulation of signaling	20	908	0.000765393	0.021183
GO	regulation of Wnt signaling pathway	8	192	0.000767521	0.021144
GO	positive regulation of signal transduction	19	840	0.000768801	0.0210821
GO	negative regulation of ion transmembrane transport	4	41	0.000784345	0.0214101
GO	cell cycle process	17	714	0.000858165	0.0233187
GO	macromolecule metabolic process	61	4391	0.000870914	---
GO	regulation of mitotic cell cycle	11	350	0.000874018	0.023642
GO	proteasome core complex	3	19	0.000896638	0.0241446
GO	negative regulation of mitotic cell cycle	8	198	0.000937929	0.0251432
GO	negative regulation of transmembrane transport	4	43	0.000940982	0.0251125
GO	regulation of cellular process	71	5409	0.000942752	---
GO	single-stranded DNA binding	5	75	0.000997613	0.0265055
GO	establishment of localization	42	2665	0.00100901	0.0266897
GO	mRNA 5'-splice site recognition	2	5	0.00101785	---
GO	TBP-class protein binding	3	20	0.00104706	0.0275741
GO	regulation of defense response	12	418	0.00111759	0.0293025
GO	nucleic acid transport	7	158	0.00115611	0.0300487
GO	RNA transport	7	158	0.00115611	0.0300487
GO	regulation of response to stress	19	870	0.0011724	0.0303403
GO	negative regulation of cell cycle	11	363	0.00117628	0.0303094
GO	RNA export from nucleus	6	116	0.00118817	0.0304844
GO	establishment of RNA localization	7	160	0.00124387	0.0317771
GO	cytosolic part	8	207	0.00124928	0.0317796
GO	catabolic process	25	1310	0.00126837	0.0321285
GO	organonitrogen compound metabolic process	48	3229	0.00131072	0.0330612
GO	positive regulation of defense response	9	259	0.00131235	0.0329632
GO	regulation of oxidative stress-induced intrinsic apoptotic signaling pathway	3	22	0.0013936	0.0347123
GO	positive regulation of RNA splicing	3	22	0.0013936	0.0347123
GO	localization	44	2883	0.00142181	0.0352679
GO	immune response-regulating signaling pathway	10	316	0.00143564	0.035464
GO	regulation of proteasomal ubiquitin-dependent protein catabolic process	5	82	0.00149074	0.0366734
GO	protein metabolic process	40	2543	0.00151532	0.0371252
GO	alditol:NADP+ 1-oxidoreductase activity	2	6	0.00151657	---
GO	positive regulation of ER-associated ubiquitin-dependent protein catabolic process	2	6	0.00151657	---
GO	RS domain binding	2	6	0.00151657	---
GO	proteasome-activating ATPase activity	2	6	0.00151657	---
GO	U1 snRNP binding	2	6	0.00151657	---
GO	ficolin-1-rich granule lumen	6	123	0.00160675	0.0392048
GO	phosphorylation	17	762	0.00175134	0.042559
GO	regulation of transcription from RNA polymerase II promoter	21	1045	0.00179529	0.0434503
GO	pre-mRNA binding	3	24	0.00180462	0.0433253
GO	mRNA splice site selection	3	24	0.00180462	0.0433253
GO	cytokine-mediated signaling pathway	8	220	0.00183927	0.0439807
GO	response to stimulus	41	2656	0.00186758	0.0444797
GO	fibroblast growth factor receptor signaling pathway	4	52	0.0019241	0.045644
GO	intracellular part	96	8477	0.00194356	---
GO	regulation of molecular function	31	1827	0.00203824	0.0481604
GO	negative regulation of response to stimulus	18	844	0.00209501	0.0493069
GO	heart contraction	2	7	0.00210904	---
GO	heart process	2	7	0.00210904	---
GO	response to oxygen radical	2	7	0.00210904	---
GO	negative regulation of ryanodine-sensitive calcium-release channel activity	2	7	0.00210904	---
GO	regulation of biological quality	31	1831	0.00211242	0.0495217
GO	regulation of biological process	73	5741	0.00212978	---
GO	protein ubiquitination involved in ubiquitin-dependent protein catabolic process	5	89	0.00214372	0.0500591
GO	regulation of biosynthetic process	37	2332	0.00217375	0.050563
GO	organic substance metabolic process	70	5436	0.00224753	---
GO	regulation of catalytic activity	27	1520	0.00226756	0.0525405
GO	de novo' protein folding	3	26	0.00228407	0.0527189
GO	response to endoplasmic reticulum stress	7	178	0.00229088	0.0524707
GO	nucleobase-containing compound transport	7	178	0.00229088	0.0524707
GO	unfolded protein binding	5	91	0.00236352	0.0539279
GO	catalytic step 2 spliceosome	5	92	0.00247937	0.0563562
GO	nuclear export	6	134	0.00248043	0.0561668
GO	phosphate-containing compound metabolic process	24	1298	0.00249921	0.0563783
GO	interaction with symbiont	4	56	0.00253025	0.0568641
GO	negative regulation of calcium ion transport	3	27	0.00255062	0.0571071
GO	positive regulation of molecular function	23	1225	0.00257301	0.0573936
GO	nucleus	44	2965	0.0026125	0.0580576
GO	proteolysis	17	793	0.0026736	0.0591955
GO	cadherin binding	9	288	0.002712	0.0598241
GO	L-ascorbic acid metabolic process	2	8	0.0027933	---
GO	dynactin complex	2	8	0.0027933	---
GO	positive regulation of protein localization to Cajal body	2	8	0.0027933	---
GO	regulation of protein localization to Cajal body	2	8	0.0027933	---
GO	Cul2-RING ubiquitin ligase complex	2	8	0.0027933	---
GO	tRNA-splicing ligase complex	2	8	0.0027933	---
GO	nuclear pore central transport channel	2	8	0.0027933	---
GO	regulation of ER-associated ubiquitin-dependent protein catabolic process	2	8	0.0027933	---
GO	nuclear proteasome complex	2	8	0.0027933	---
GO	negative regulation of release of sequestered calcium ion into cytosol	2	8	0.0027933	---
GO	positive regulation of sequestering of calcium ion	2	8	0.0027933	---
GO	negative regulation of biological process	43	2886	0.00280301	0.0616043
GO	negative regulation of ion transmembrane transporter activity	3	28	0.00283562	0.0618662
GO	global genome nucleotide-excision repair	3	28	0.00283562	0.0618662
GO	ubiquitin ligase complex	7	185	0.002845	0.0618452
GO	chaperone-mediated protein folding	4	58	0.0028776	0.0621022
GO	ubiquitin-dependent ERAD pathway	4	58	0.0028776	0.0621022
GO	positive regulation of cellular process	42	2802	0.00289236	0.0621961
GO	regulation of protein serine/threonine kinase activity	9	292	0.00297425	0.0637278
GO	DNA-templated transcription, termination	5	96	0.00298436	0.0637161
GO	immune response-activating signal transduction	9	294	0.00311271	0.0662198
GO	JNK cascade	3	29	0.00313949	0.0665528
GO	secretory granule lumen	9	295	0.00318382	0.067254
GO	regulation of cellular biosynthetic process	36	2307	0.0034775	0.073199
GO	regulation of MAP kinase activity	7	192	0.00349686	0.0733481
GO	positive regulation of establishment of protein localization to telomere	2	9	0.00356746	---
GO	virion assembly	2	9	0.00356746	---
GO	positive regulation of RNA polymerase II transcriptional preinitiation complex assembly	2	9	0.00356746	---
GO	response to amphetamine	2	9	0.00356746	---
GO	metabolic process	73	5826	0.00363669	---
GO	positive regulation of catalytic activity	20	1034	0.00366635	0.0766345
GO	negative regulation of ion transport	4	62	0.00366759	0.0763932
GO	DNA conformation change	5	101	0.00371539	0.0771201
GO	positive regulation of telomere maintenance via telomere lengthening	3	31	0.00380537	0.0787146
GO	positive regulation of proteasomal protein catabolic process	4	63	0.0038859	0.0801031
GO	cytoplasmic vesicle lumen	9	306	0.00405414	0.083284
GO	termination of RNA polymerase II transcription	4	64	0.00411285	0.0842008
GO	vesicle lumen	9	307	0.00414169	0.0845017
GO	snRNA binding	3	32	0.00416811	0.0847517
GO	positive regulation of MAP kinase activity	6	149	0.00419587	0.0850268
GO	cellular homeostasis	10	368	0.00433706	0.087591
GO	negative regulation of transport	8	253	0.00434495	0.0874549
GO	cytoplasm	39	2596	0.0043556	0.0873751
GO	biological regulation	75	6070	0.00441811	---
GO	chaperonin-containing T-complex	2	10	0.00442964	0.0873941
GO	regulation of establishment of protein localization to chromosome	2	10	0.00442964	0.0873941
GO	regulation of establishment of protein localization to telomere	2	10	0.00442964	0.0873941
GO	cytosolic proteasome complex	2	10	0.00442964	0.0873941
GO	negative regulation of calcium ion transport into cytosol	2	10	0.00442964	0.0873941
GO	negative regulation of transporter activity	3	33	0.00455118	0.0894966
GO	phosphorus metabolic process	24	1359	0.00456449	0.089464
GO	cellular macromolecular complex assembly	13	562	0.00467655	0.0913609
GO	regulation of cellular macromolecule biosynthetic process	34	2177	0.00470861	0.0916876
GO	mRNA 3'-end processing	4	67	0.00484717	0.0940792
GO	positive regulation of protein serine/threonine kinase activity	7	205	0.00500338	0.0967968
GO	response to nitrogen compound	12	503	0.00515608	0.0994291
GO	regulation of intrinsic apoptotic signaling pathway	5	110	0.00534185	0.10268
GO	chaperone complex	2	11	0.005378	0.1011
GO	positive regulation of protein localization to chromosome, telomeric region	2	11	0.005378	0.1011
GO	protein heterotrimerization	2	11	0.005378	0.1011
GO	positive regulation of ERAD pathway	2	11	0.005378	0.1011
GO	positive regulation of mRNA splicing, via spliceosome	2	11	0.005378	0.1011
GO	RNA stem-loop binding	2	11	0.005378	0.1011
GO	regulation of cardiac muscle contraction by regulation of the release of sequestered calcium ion	2	11	0.005378	0.1011
GO	glutathione metabolic process	3	35	0.00537957	0.100812
GO	negative regulation of cellular process	38	2543	0.00554512	0.10359
GO	polysome	3	36	0.0058255	0.108489
GO	positive regulation of nucleobase-containing compound metabolic process	18	935	0.00624229	0.115889
GO	DNA geometric change	4	72	0.00625835	0.115828
GO	cytoplasmic stress granule	3	37	0.00629294	0.116109
GO	copper ion homeostasis	2	12	0.00641071	0.117196
GO	regulation of RNA polymerase II transcriptional preinitiation complex assembly	2	12	0.00641071	0.117196
GO	negative regulation of calcium ion import	2	12	0.00641071	0.117196
GO	interspecies interaction between organisms	13	586	0.00660999	0.120471
GO	regulation of immune response	13	587	0.00670265	0.121789
GO	regulation of calcium ion transmembrane transporter activity	3	38	0.00678217	0.12286
GO	regulation of macromolecule biosynthetic process	34	2232	0.00706456	0.127589
GO	activation of protein kinase activity	6	167	0.00726297	0.130777
GO	alcohol dehydrogenase (NADP+) activity	2	13	0.00752598	0.133502
GO	regulation of protein localization to chromosome, telomeric region	2	13	0.00752598	0.133502
GO	sequence-specific single stranded DNA binding	2	13	0.00752598	0.133502
GO	proteasome assembly	2	13	0.00752598	0.133502
GO	negative regulation of calcium-mediated signaling	2	13	0.00752598	0.133502
GO	regulation of glucose transport	4	76	0.00756634	0.133821
GO	ribonucleoprotein complex assembly	6	169	0.00768314	0.135486
GO	activation of immune response	9	339	0.00781869	0.137471
GO	copper ion binding	3	40	0.00782694	0.136811
GO	postreplication repair	3	40	0.00782694	0.136811
GO	positive regulation of homeostatic process	5	122	0.00822022	0.143267
GO	response to organonitrogen compound	11	471	0.00858676	0.14922
GO	translation factor activity, RNA binding	4	79	0.00865753	0.150014
GO	positive regulation of telomerase RNA localization to Cajal body	2	14	0.00872204	0.15026
GO	regulation of release of sequestered calcium ion into cytosol by sarcoplasmic reticulum	2	14	0.00872204	0.15026
GO	positive regulation of biological process	44	3148	0.00881033	0.151345
GO	positive regulation of telomere maintenance	3	42	0.00896161	0.153503
GO	P-body	4	80	0.00904294	0.154453
GO	multi-organism process	17	896	0.00908815	0.154783
GO	nucleoplasm part	16	823	0.00912919	0.155041
GO	activation of MAPK activity	4	81	0.0094394	0.159855
GO	ribonucleoprotein complex subunit organization	6	178	0.00979368	0.165386
GO	tRNA splicing, via endonucleolytic cleavage and ligation	2	15	0.00999717	0.167404
GO	positive regulation of release of sequestered calcium ion into cytosol	2	15	0.00999717	0.167404
GO	regulation of cardiac muscle contraction by calcium ion signaling	2	15	0.00999717	0.167404
GO	D-glucuronate catabolic process	1	1	0.0102417	---
GO	D-glucuronate metabolic process	1	1	0.0102417	---
GO	L-glucuronate reductase activity	1	1	0.0102417	---
GO	chaperone mediated protein folding independent of cofactor	1	1	0.0102417	---
GO	benzodiazepine receptor binding	1	1	0.0102417	---
GO	DNA/RNA helicase activity	1	1	0.0102417	---
GO	eukaryotic 48S preinitiation complex	1	1	0.0102417	---
GO	positive regulation of type B pancreatic cell apoptotic process	1	1	0.0102417	---
GO	translation initiation ternary complex	1	1	0.0102417	---
GO	nuclear fragmentation involved in apoptotic nuclear change	1	1	0.0102417	---
GO	nuclear inner membrane organization	1	1	0.0102417	---
GO	lactoylglutathione lyase activity	1	1	0.0102417	---
GO	response to symbiont	1	1	0.0102417	---
GO	response to symbiotic bacterium	1	1	0.0102417	---
GO	negative regulation of G-protein coupled receptor internalization	1	1	0.0102417	---
GO	regulation of G-protein coupled receptor internalization	1	1	0.0102417	---
GO	negative regulation of store-operated calcium channel activity	1	1	0.0102417	---
GO	miRNA transport	1	1	0.0102417	---
GO	regulation of lipid transport by positive regulation of transcription from RNA polymerase II promoter	1	1	0.0102417	---
GO	chaperone-mediated autophagy translocation complex disassembly	1	1	0.0102417	---
GO	chaperone-mediated protein transport involved in chaperone-mediated autophagy	1	1	0.0102417	---
GO	adenine binding	1	1	0.0102417	---
GO	adenine phosphoribosyltransferase activity	1	1	0.0102417	---
GO	IMP cyclohydrolase activity	1	1	0.0102417	---
GO	phosphoribosylaminoimidazolecarboxamide formyltransferase activity	1	1	0.0102417	---
GO	RNA ligase (ATP) activity	1	1	0.0102417	---
GO	RNA ligase activity	1	1	0.0102417	---
GO	uncoating of virus	1	1	0.0102417	---
GO	cellular response to oxygen radical	1	1	0.0102417	---
GO	cellular response to superoxide	1	1	0.0102417	---
GO	poly(ADP-ribose) glycohydrolase activity	1	1	0.0102417	---
GO	polyamine homeostasis	1	1	0.0102417	---
GO	thyrotropin-releasing hormone receptor binding	1	1	0.0102417	---
GO	UBC13-UEV1A complex	1	1	0.0102417	---
GO	N-terminal myristoylation domain binding	1	1	0.0102417	---
GO	type 3 metabotropic glutamate receptor binding	1	1	0.0102417	---
GO	N-terminal peptidyl-glutamic acid acetylation	1	1	0.0102417	---
GO	N-terminal peptidyl-serine acetylation	1	1	0.0102417	---
GO	peptide-glutamate-N-acetyltransferase activity	1	1	0.0102417	---
GO	peptidyl-serine acetylation	1	1	0.0102417	---
GO	phenanthrene-9,10-epoxide hydrolase activity	1	1	0.0102417	---
GO	phenanthrene-epoxide hydrolase activity	1	1	0.0102417	---
GO	ATPase activity, uncoupled	1	1	0.0102417	---
GO	glutathione dehydrogenase (ascorbate) activity	1	1	0.0102417	---
GO	methylarsonate reductase activity	1	1	0.0102417	---
GO	oxidoreductase activity, acting on phosphorus or arsenic in donors, disulfide as acceptor	1	1	0.0102417	---
GO	oxidoreductase activity, acting on phosphorus or arsenic in donors	1	1	0.0102417	---
GO	positive regulation of skeletal muscle contraction by regulation of release of sequestered calcium ion	1	1	0.0102417	---
GO	regulated exocytosis	12	552	0.0105154	0.17559
GO	symbiosis, encompassing mutualism through parasitism	11	485	0.0105664	0.175461
GO	viral process	11	485	0.0105664	0.175461
GO	transcription elongation from RNA polymerase II promoter	4	84	0.0106962	0.177125
GO	regulation of oxidative stress-induced cell death	3	45	0.0108356	0.178936
GO	neutrophil degranulation	10	423	0.0111716	0.183977
GO	regulation of transcription, DNA-templated	29	1874	0.0113058	0.185676
GO	translational initiation	5	132	0.0113267	0.18551
GO	neutrophil activation involved in immune response	10	424	0.0113457	0.185312
GO	poly-purine tract binding	2	16	0.0113496	0.181899
GO	RNA splicing, via endonucleolytic cleavage and ligation	2	16	0.0113496	0.181899
GO	structural constituent of nuclear pore	2	16	0.0113496	0.181899
GO	regulation of clathrin-dependent endocytosis	2	16	0.0113496	0.181899
GO	positive regulation of transcription initiation from RNA polymerase II promoter	2	16	0.0113496	0.181899
GO	error-free translesion synthesis	2	16	0.0113496	0.181899
GO	regulation of ryanodine-sensitive calcium-release channel activity	2	16	0.0113496	0.181899
GO	ribosome binding	3	46	0.0115067	0.183923
GO	RNA 3'-end processing	4	86	0.0115915	0.184784
GO	neutrophil activation	10	427	0.0118803	0.188884
GO	granulocyte activation	10	428	0.0120627	0.191275
GO	translation initiation factor activity	3	47	0.0122014	0.192963
GO	heterocyclic compound binding	48	3578	0.0126811	0.200021
GO	regulation of nucleic acid-templated transcription	29	1890	0.0126827	0.199519
GO	cytoplasmic part	75	6255	0.0127609	---
GO	regulation of telomerase RNA localization to Cajal body	2	17	0.0127778	0.19944
GO	AU-rich element binding	2	17	0.0127778	0.19944
GO	retrograde transport, endosome to plasma membrane	2	17	0.0127778	0.19944
GO	leukocyte degranulation	10	432	0.0128136	0.19896
GO	regulation of cellular response to stress	10	432	0.0128136	0.19896
GO	regulation of RNA biosynthetic process	29	1895	0.0131404	0.203505
GO	regulation of telomere maintenance via telomere lengthening	3	49	0.0136618	0.21049
GO	stress-activated MAPK cascade	3	49	0.0136618	0.21049
GO	myeloid cell activation involved in immune response	10	438	0.0140058	0.215236
GO	aldo-keto reductase (NADP) activity	2	18	0.0142799	0.215569
GO	de novo' posttranslational protein folding	2	18	0.0142799	0.215569
GO	placenta development	2	18	0.0142799	0.215569
GO	prespliceosome	2	18	0.0142799	0.215569
GO	U2 snRNP	2	18	0.0142799	0.215569
GO	response to amine	2	18	0.0142799	0.215569
GO	positive regulation of calcium ion transmembrane transporter activity	2	18	0.0142799	0.215569
GO	cellular amide metabolic process	9	376	0.0147301	0.221806
GO	regulation of cellular response to oxidative stress	3	51	0.0152175	0.228569
GO	cellular nitrogen compound metabolic process	41	2972	0.0155989	0.23371
GO	nucleotide-excision repair	4	94	0.0156497	0.233885
GO	protein refolding	2	19	0.0158544	0.232869
GO	glutathione derivative biosynthetic process	2	19	0.0158544	0.232869
GO	glutathione derivative metabolic process	2	19	0.0158544	0.232869
GO	anaphase-promoting complex	2	19	0.0158544	0.232869
GO	hydrogen peroxide metabolic process	2	19	0.0158544	0.232869
GO	positive regulation of mRNA processing	2	19	0.0158544	0.232869
GO	negative regulation of receptor activity	2	19	0.0158544	0.232869
GO	response to oxidative stress	7	256	0.0158953	0.232897
GO	organic cyclic compound binding	48	3619	0.0159082	0.232516
GO	positive regulation of DNA biosynthetic process	3	52	0.0160314	0.232611
GO	modification by host of symbiont morphology or physiology	3	52	0.0160314	0.232611
GO	regulation of cation channel activity	3	52	0.0160314	0.232611
GO	DNA-templated transcription, elongation	4	95	0.0162123	0.234666
GO	stress-activated protein kinase signaling cascade	3	53	0.0168694	0.243588
GO	intracellular transport	19	1115	0.0172282	0.248169
GO	positive regulation of epidermal growth factor receptor signaling pathway	2	20	0.0174997	0.249673
GO	nucleotide-excision repair, DNA duplex unwinding	2	20	0.0174997	0.249673
GO	positive regulation of calcium ion transport into cytosol	2	20	0.0174997	0.249673
GO	positive regulation of calcium-mediated signaling	2	20	0.0174997	0.249673
GO	positive regulation of response to stimulus	20	1197	0.0176979	0.251901
GO	cation homeostasis	7	262	0.0178293	0.253168
GO	kinetochore	4	98	0.0179757	0.254642
GO	cell adhesion molecule binding	9	389	0.0180018	0.254408
GO	membrane-bounded organelle	74	6215	0.0180313	---
GO	regulation of apoptotic signaling pathway	7	263	0.0181671	0.25614
GO	vesicle-mediated transport to the plasma membrane	3	55	0.0186179	0.260651
GO	regulation of viral transcription	3	55	0.0186179	0.260651
GO	inclusion body	3	55	0.0186179	0.260651
GO	response to reactive oxygen species	5	150	0.0187765	0.262257
GO	exocytosis	12	599	0.019019	0.265025
GO	positive regulation of DNA-templated transcription, initiation	2	21	0.0192141	0.26527
GO	nucleotide-excision repair, DNA damage recognition	2	21	0.0192141	0.26527
GO	nucleotide-binding oligomerization domain containing signaling pathway	2	21	0.0192141	0.26527
GO	positive regulation of calcium ion import	2	21	0.0192141	0.26527
GO	microtubule associated complex	4	100	0.0192153	0.264675
GO	nucleobase-containing compound metabolic process	37	2651	0.019463	0.267471
GO	regulation of response to oxidative stress	3	56	0.0195285	0.267756
GO	late endosome	4	101	0.0198544	0.271601
GO	establishment of localization in cell	20	1213	0.0201919	0.275587
GO	regulation of viral process	5	153	0.0202707	0.276032
GO	L-ascorbic acid biosynthetic process	1	2	0.0203796	---
GO	parathyroid gland development	1	2	0.0203796	---
GO	cleavage body	1	2	0.0203796	---
GO	astrocyte end-foot	1	2	0.0203796	---
GO	glial limiting end-foot	1	2	0.0203796	---
GO	multi-eIF complex	1	2	0.0203796	---
GO	response to manganese-induced endoplasmic reticulum stress	1	2	0.0203796	---
GO	translation preinitiation complex	1	2	0.0203796	---
GO	positive regulation of centriole replication	1	2	0.0203796	---
GO	positive regulation of mitotic cytokinesis	1	2	0.0203796	---
GO	positive regulation of mitotic cytokinetic process	1	2	0.0203796	---
GO	regulation of cytokinetic process	1	2	0.0203796	---
GO	regulation of mitotic cytokinesis	1	2	0.0203796	---
GO	regulation of mitotic cytokinetic process	1	2	0.0203796	---
GO	negative regulation of cytoplasmic transport	1	2	0.0203796	---
GO	negative regulation of early endosome to late endosome transport	1	2	0.0203796	---
GO	negative regulation of clathrin-dependent endocytosis	1	2	0.0203796	---
GO	negative regulation of toll-like receptor 3 signaling pathway	1	2	0.0203796	---
GO	positive regulation of telomerase RNA reverse transcriptase activity	1	2	0.0203796	---
GO	regulation of telomerase RNA reverse transcriptase activity	1	2	0.0203796	---
GO	regulation of lipid transport by regulation of transcription from RNA polymerase II promoter	1	2	0.0203796	---
GO	lumenal side of lysosomal membrane	1	2	0.0203796	---
GO	protein targeting to lysosome involved in chaperone-mediated autophagy	1	2	0.0203796	---
GO	adenine biosynthetic process	1	2	0.0203796	---
GO	adenine metabolic process	1	2	0.0203796	---
GO	adenine salvage	1	2	0.0203796	---
GO	AMP salvage	1	2	0.0203796	---
GO	dihydrofolate metabolic process	1	2	0.0203796	---
GO	intracellular copper ion transport	1	2	0.0203796	---
GO	protein targeting to nuclear inner membrane	1	2	0.0203796	---
GO	protein targeting to nucleus	1	2	0.0203796	---
GO	C-rich single-stranded DNA binding	1	2	0.0203796	---
GO	asparagine biosynthetic process	1	2	0.0203796	---
GO	asparagine synthase (glutamine-hydrolyzing) activity	1	2	0.0203796	---
GO	positive regulation of translational termination	1	2	0.0203796	---
GO	translational frameshifting	1	2	0.0203796	---
GO	regulation of modification of synaptic structure	1	2	0.0203796	---
GO	pre-mRNA 5'-splice site binding	1	2	0.0203796	---
GO	cellular response to potassium ion	1	2	0.0203796	---
GO	response to antipsychotic drug	1	2	0.0203796	---
GO	UBC13-MMS2 complex	1	2	0.0203796	---
GO	UFD1-NPL4 complex	1	2	0.0203796	---
GO	eukaryotic translation initiation factor 4F complex assembly	1	2	0.0203796	---
GO	RNA strand-exchange activity	1	2	0.0203796	---
GO	detection of calcium ion	1	2	0.0203796	---
GO	positive regulation of cyclic-nucleotide phosphodiesterase activity	1	2	0.0203796	---
GO	peptide-serine-N-acetyltransferase activity	1	2	0.0203796	---
GO	negative regulation of filopodium assembly	1	2	0.0203796	---
GO	oxidoreductase activity, acting on a sulfur group of donors, quinone or similar compound as acceptor	1	2	0.0203796	---
GO	cullin-RING ubiquitin ligase complex	4	102	0.0205066	0.27861
GO	inorganic ion homeostasis	7	270	0.0206596	0.280053
GO	myeloid leukocyte activation	10	466	0.0207036	0.280014
GO	protein binding involved in protein folding	2	22	0.0209962	0.278304
GO	modulation by host of symbiont transcription	2	22	0.0209962	0.278304
GO	modulation by host of viral transcription	2	22	0.0209962	0.278304
GO	modulation of transcription in other organism involved in symbiotic interaction	2	22	0.0209962	0.278304
GO	positive regulation of ERBB signaling pathway	2	22	0.0209962	0.278304
GO	regulation of ERAD pathway	2	22	0.0209962	0.278304
GO	regulation of transcription initiation from RNA polymerase II promoter	2	22	0.0209962	0.278304
GO	nucleotide-binding domain, leucine rich repeat containing receptor signaling pathway	2	22	0.0209962	0.278304
GO	positive regulation of cation channel activity	2	22	0.0209962	0.278304
GO	nucleic acid metabolic process	33	2312	0.0211971	0.280346
GO	regulation of signal transduction	25	1628	0.0212378	0.280264
GO	regulation of ion transmembrane transport	5	155	0.021309	0.280584
GO	intracellular transport of virus	3	58	0.0214227	0.280844
GO	cell redox homeostasis	3	58	0.0214227	0.280844
GO	cellular aromatic compound metabolic process	38	2763	0.0221371	0.289574
GO	multi-organism cellular localization	3	59	0.0224062	0.291818
GO	multi-organism intracellular transport	3	59	0.0224062	0.291818
GO	viral life cycle	2	23	0.0228443	0.296876
GO	metal ion homeostasis	6	215	0.0228711	0.296581
GO	blood microparticle	4	106	0.0232469	0.3008
GO	response to chemical	22	1394	0.0234597	0.302899
GO	G2/M transition of mitotic cell cycle	4	107	0.0239651	0.308757
GO	leukocyte activation involved in immune response	10	478	0.0242003	0.311117
GO	response to heat	3	61	0.0244464	0.312266
GO	transport of virus	3	61	0.0244464	0.312266
GO	regulation of receptor-mediated endocytosis	3	61	0.0244464	0.312266
GO	cell activation involved in immune response	10	479	0.0245099	0.31241
GO	regulation of transmembrane transport	5	161	0.0246306	0.31328
GO	cellular chemical homeostasis	7	281	0.0250454	0.31788
GO	cell cycle G2/M phase transition	4	109	0.0254417	0.322226
GO	regulation of chromosome segregation	3	62	0.0255029	0.322318
GO	intracellular signal transduction	16	927	0.0257507	0.324764
GO	ion homeostasis	7	283	0.0259067	0.326042
GO	viral transcription	4	110	0.0262002	0.329043
GO	transition metal ion homeostasis	3	63	0.0265838	0.332464
GO	regulation of translational initiation	3	63	0.0265838	0.332464
GO	regulation of transport	17	1009	0.0266626	0.332754
GO	protein K11-linked ubiquitination	2	25	0.0267328	0.332242
GO	nucleocytoplasmic transporter activity	2	25	0.0267328	0.332242
GO	carbohydrate metabolic process	7	286	0.0272365	0.3378
GO	regulation of chromosome organization	6	224	0.0272796	0.337635
GO	RNA metabolic process	29	2006	0.0273292	0.337549
GO	homeostatic process	13	706	0.0275666	0.339779
GO	DNA duplex unwinding	3	64	0.0276889	0.338495
GO	multi-organism localization	3	64	0.0276889	0.338495
GO	multi-organism transport	3	64	0.0276889	0.338495
GO	regulation of calcium ion transmembrane transport	3	64	0.0276889	0.338495
GO	peptide metabolic process	7	287	0.02769	0.337818
GO	cell surface receptor signaling pathway	18	1093	0.0277793	0.338217
GO	nucleocytoplasmic transport	6	225	0.0278019	0.337805
GO	negative regulation of sequestering of calcium ion	2	26	0.0287701	0.34886
GO	regulation of muscle contraction	3	65	0.0288183	0.348736
GO	positive regulation of protein kinase activity	7	290	0.0290813	0.351208
GO	regulation of telomere maintenance	3	66	0.0299718	0.361233
GO	regulation of symbiosis, encompassing mutualism through parasitism	5	170	0.0302111	0.363384
GO	macromolecular complex assembly	17	1024	0.0302203	0.362764
GO	negative regulation of pathway-restricted SMAD protein phosphorylation	1	3	0.0304146	---
GO	long-chain fatty acyl-CoA binding	1	3	0.0304146	---
GO	interchromatin granule	1	3	0.0304146	---
GO	perichromatin fibrils	1	3	0.0304146	---
GO	positive regulation of protein localization to centrosome	1	3	0.0304146	---
GO	negative regulation of transcription from RNA polymerase III promoter	1	3	0.0304146	---
GO	myoblast proliferation	1	3	0.0304146	---
GO	negative regulation of inflammatory response to antigenic stimulus	1	3	0.0304146	---
GO	positive regulation of low-density lipoprotein particle receptor biosynthetic process	1	3	0.0304146	---
GO	C3HC4-type RING finger domain binding	1	3	0.0304146	---
GO	chaperone-mediated autophagy	1	3	0.0304146	---
GO	late endosomal microautophagy	1	3	0.0304146	---
GO	protein targeting to vacuole involved in autophagy	1	3	0.0304146	---
GO	nucleobase binding	1	3	0.0304146	---
GO	purine nucleobase binding	1	3	0.0304146	---
GO	purine nucleobase salvage	1	3	0.0304146	---
GO	brainstem development	1	3	0.0304146	---
GO	copper ion transmembrane transporter activity	1	3	0.0304146	---
GO	copper ion transmembrane transport	1	3	0.0304146	---
GO	copper-dependent protein binding	1	3	0.0304146	---
GO	2,3-bisphosphoglycerate-dependent phosphoglycerate mutase activity	1	3	0.0304146	---
GO	bisphosphoglycerate mutase activity	1	3	0.0304146	---
GO	phosphoglycerate mutase activity	1	3	0.0304146	---
GO	postsynaptic endosome	1	3	0.0304146	---
GO	postsynaptic recycling endosome	1	3	0.0304146	---
GO	proteasome regulatory particle assembly	1	3	0.0304146	---
GO	XPC complex	1	3	0.0304146	---
GO	cerebral cortex regionalization	1	3	0.0304146	---
GO	relaxation of vascular smooth muscle	1	3	0.0304146	---
GO	response to carbon monoxide	1	3	0.0304146	---
GO	response to potassium ion	1	3	0.0304146	---
GO	tubulin complex	1	3	0.0304146	---
GO	reproduction	1	3	0.0304146	---
GO	sexual reproduction	1	3	0.0304146	---
GO	protein kinase C inhibitor activity	1	3	0.0304146	---
GO	G-protein coupled glutamate receptor binding	1	3	0.0304146	---
GO	WD40-repeat domain binding	1	3	0.0304146	---
GO	glutathione disulfide oxidoreductase activity	1	3	0.0304146	---
GO	regulation of skeletal muscle contraction by regulation of release of sequestered calcium ion	1	3	0.0304146	---
GO	cellular cation homeostasis	6	230	0.0305131	0.365546
GO	regulation of cell communication	26	1768	0.030811	0.368376
GO	dynein complex	2	27	0.0308677	0.3654
GO	anterograde axonal transport	2	27	0.0308677	0.3654
GO	positive regulation of response to endoplasmic reticulum stress	2	27	0.0308677	0.3654
GO	nucleotide-excision repair, preincision complex assembly	2	27	0.0308677	0.3654
GO	cytoplasmic pattern recognition receptor signaling pathway	2	27	0.0308677	0.3654
GO	negative regulation of programmed cell death	10	498	0.0309535	0.365691
GO	negative regulation of gene expression	17	1027	0.0309728	0.365199
GO	nuclear envelope	4	116	0.0310362	0.365225
GO	nuclear transport	6	231	0.0310755	0.364969
GO	cellular aldehyde metabolic process	3	67	0.0311495	0.365122
GO	positive regulation of chromosome organization	4	117	0.0318901	0.37307
GO	regulation of intrinsic apoptotic signaling pathway in response to DNA damage	2	28	0.033024	0.384081
GO	regulation of DNA-templated transcription, initiation	2	28	0.033024	0.384081
GO	positive regulation of calcium ion transmembrane transport	2	28	0.033024	0.384081
GO	positive regulation of immune response	9	434	0.033458	0.388373
GO	heterocycle metabolic process	37	2751	0.0338174	0.391784
GO	cellular ion homeostasis	6	236	0.0339895	0.393016
GO	regulation of cation transmembrane transport	4	120	0.0345342	0.397775
GO	cellular modified amino acid metabolic process	4	120	0.0345342	0.397775
GO	positive regulation of telomerase activity	2	29	0.0352377	0.402774
GO	positive regulation of telomere maintenance via telomerase	2	29	0.0352377	0.402774
GO	thymus development	2	29	0.0352377	0.402774
GO	negative regulation of extrinsic apoptotic signaling pathway via death domain receptors	2	29	0.0352377	0.402774
GO	regulation of signaling	26	1790	0.0353527	0.403318
GO	chemical homeostasis	9	439	0.0356142	0.405528
GO	condensed chromosome kinetochore	3	71	0.0361007	0.410285
GO	cellular localization	22	1460	0.0373276	0.423424
GO	peptidyl-prolyl cis-trans isomerase activity	2	30	0.0375073	0.422258
GO	protein peptidyl-prolyl isomerization	2	30	0.0375073	0.422258
GO	positive regulation of viral genome replication	2	30	0.0375073	0.422258
GO	positive regulation of receptor activity	2	30	0.0375073	0.422258
GO	regulation of establishment of protein localization	10	516	0.0380946	0.42726
GO	positive regulation of intracellular signal transduction	10	516	0.0380946	0.42726
GO	envelope	4	124	0.0382532	0.427434
GO	organelle envelope	4	124	0.0382532	0.427434
GO	positive regulation of cellular biosynthetic process	16	977	0.0392717	0.437997
GO	autophagy	5	183	0.0395859	0.440679
GO	cis-trans isomerase activity	2	31	0.0398316	0.441769
GO	translesion synthesis	2	31	0.0398316	0.441769
GO	cellular response to oxidative stress	4	126	0.0401958	0.444982
GO	regulation of multi-organism process	6	246	0.0403376	0.445727
GO	RNA localization to Cajal body	1	4	0.0403479	---
GO	scaRNA localization to Cajal body	1	4	0.0403479	---
GO	astrocyte projection	1	4	0.0403479	---
GO	eukaryotic translation initiation factor 2 complex	1	4	0.0403479	---
GO	negative regulation of guanyl-nucleotide exchange factor activity	1	4	0.0403479	---
GO	regulation of type B pancreatic cell apoptotic process	1	4	0.0403479	---
GO	nucleocytoplasmic transport complex	1	4	0.0403479	---
GO	PTB domain binding	1	4	0.0403479	---
GO	regulation of protein localization to centrosome	1	4	0.0403479	---
GO	Lewy body	1	4	0.0403479	---
GO	negative regulation of receptor internalization	1	4	0.0403479	---
GO	aggrephagy	1	4	0.0403479	---
GO	G-quadruplex DNA unwinding	1	4	0.0403479	---
GO	clathrin-sculpted gamma-aminobutyric acid transport vesicle membrane	1	4	0.0403479	---
GO	lumenal side of membrane	1	4	0.0403479	---
GO	grooming behavior	1	4	0.0403479	---
GO	copper chaperone activity	1	4	0.0403479	---
GO	retromer, cargo-selective complex	1	4	0.0403479	---
GO	regulation of pentose-phosphate shunt	1	4	0.0403479	---
GO	asparagine metabolic process	1	4	0.0403479	---
GO	peptidyl-lysine modification to peptidyl-hypusine	1	4	0.0403479	---
GO	positive regulation of translational elongation	1	4	0.0403479	---
GO	neurotransmitter receptor transport, endosome to postsynaptic membrane	1	4	0.0403479	---
GO	positive regulation of inclusion body assembly	1	4	0.0403479	---
GO	embryonic brain development	1	4	0.0403479	---
GO	hydrogen peroxide biosynthetic process	1	4	0.0403479	---
GO	relaxation of smooth muscle	1	4	0.0403479	---
GO	transmission of nerve impulse	1	4	0.0403479	---
GO	inositol-1,4,5-trisphosphate 3-kinase activity	1	4	0.0403479	---
GO	regulation of high voltage-gated calcium channel activity	1	4	0.0403479	---
GO	regulation of synaptic vesicle endocytosis	1	4	0.0403479	---
GO	titin binding	1	4	0.0403479	---
GO	NatA complex	1	4	0.0403479	---
GO	regulation of skeletal muscle contraction by calcium ion signaling	1	4	0.0403479	---
GO	cellular metal ion homeostasis	5	184	0.0403728	0.445293
GO	cell part	96	8865	0.0404698	---
GO	sulfur compound metabolic process	6	247	0.0410112	0.451501
GO	regulation of cellular response to heat	3	75	0.0414326	0.455301
GO	biological_process	97	9002	0.0415757	---
GO	positive regulation of MAPK cascade	6	248	0.0416919	0.45731
GO	immune system process	20	1310	0.0416982	0.456541
GO	transferase complex	10	525	0.0420656	0.459723
GO	regulation of protein kinase activity	9	453	0.04216	0.459913
GO	nuclear ubiquitin ligase complex	2	32	0.0422092	0.457113
GO	positive regulation of insulin secretion	2	32	0.0422092	0.457113
GO	peroxidase activity	2	32	0.0422092	0.457113
GO	U2-type spliceosomal complex	2	32	0.0422092	0.457113
GO	organelle	78	6814	0.0427269	---
GO	positive regulation of kinase activity	7	317	0.0437788	0.473255
GO	organic cyclic compound metabolic process	38	2893	0.0438236	0.472884
GO	positive regulation of biosynthetic process	16	991	0.0438526	0.472343
GO	regulation of immune system process	14	833	0.0439825	0.472891
GO	regulation of metaphase/anaphase transition of cell cycle	2	33	0.0446387	0.474823
GO	regulation of mitotic metaphase/anaphase transition	2	33	0.0446387	0.474823
GO	tRNA export from nucleus	2	33	0.0446387	0.474823
GO	axonal transport	2	33	0.0446387	0.474823
GO	mediator complex	2	33	0.0446387	0.474823
GO	disulfide oxidoreductase activity	2	33	0.0446387	0.474823
GO	purine nucleoside monophosphate metabolic process	4	131	0.0452952	0.480097
GO	purine ribonucleoside monophosphate metabolic process	4	131	0.0452952	0.480097
GO	chaperone binding	3	78	0.0456777	0.483294
GO	microtubule	6	255	0.0466578	0.492792
GO	nuclear body	10	535	0.0468035	0.493459
GO	negative regulation of epidermal growth factor receptor signaling pathway	2	34	0.047119	0.492443
GO	protein trimerization	2	34	0.047119	0.492443
GO	tRNA transport	2	34	0.047119	0.492443
GO	oxidoreductase activity, acting on peroxide as acceptor	2	34	0.047119	0.492443
GO	axon cytoplasm	2	34	0.047119	0.492443
GO	single-organism carbohydrate catabolic process	3	79	0.047139	0.491792
GO	macromolecule localization	20	1330	0.0477159	0.496943
GO	heat shock protein binding	3	80	0.0486232	0.505513
GO	secretion by cell	12	691	0.0493099	0.511761
GO	regulation of chromosome separation	2	35	0.0496486	0.512607
GO	regulation of mitotic sister chromatid separation	2	35	0.0496486	0.512607
GO	activation of MAPKK activity	2	35	0.0496486	0.512607
GO	carbohydrate biosynthetic process	3	81	0.0501303	0.516688
GO	glucuronate catabolic process to xylulose 5-phosphate	1	5	0.0501804	---
GO	glucuronate catabolic process	1	5	0.0501804	---
GO	xylulose 5-phosphate biosynthetic process	1	5	0.0501804	---
GO	xylulose 5-phosphate metabolic process	1	5	0.0501804	---
GO	cellular response to manganese ion	1	5	0.0501804	---
GO	PERK-mediated unfolded protein response	1	5	0.0501804	---
GO	nuclear membrane organization	1	5	0.0501804	---
GO	annulate lamellae	1	5	0.0501804	---
GO	mitotic centrosome separation	1	5	0.0501804	---
GO	positive regulation of centrosome duplication	1	5	0.0501804	---
GO	thioredoxin peroxidase activity	1	5	0.0501804	---
GO	methylglyoxal metabolic process	1	5	0.0501804	---
GO	response to selenium ion	1	5	0.0501804	---
GO	regulation of store-operated calcium channel activity	1	5	0.0501804	---
GO	clathrin coat disassembly	1	5	0.0501804	---
GO	purine ribonucleoside salvage	1	5	0.0501804	---
GO	cyclohydrolase activity	1	5	0.0501804	---
GO	tetrahydrofolate biosynthetic process	1	5	0.0501804	---
GO	metallochaperone activity	1	5	0.0501804	---
GO	fusion of virus membrane with host plasma membrane	1	5	0.0501804	---
GO	membrane fusion involved in viral entry into host cell	1	5	0.0501804	---
GO	multi-organism membrane fusion	1	5	0.0501804	---
GO	establishment of protein localization to postsynaptic membrane	1	5	0.0501804	---
GO	neurotransmitter receptor transport to postsynaptic membrane	1	5	0.0501804	---
GO	neurotransmitter receptor transport, endosome to plasma membrane	1	5	0.0501804	---
GO	protein localization to postsynaptic membrane	1	5	0.0501804	---
GO	DNA topoisomerase binding	1	5	0.0501804	---
GO	dense core granule	1	5	0.0501804	---
GO	negative regulation of cholesterol biosynthetic process	1	5	0.0501804	---
GO	negative regulation of cholesterol metabolic process	1	5	0.0501804	---
GO	oxidoreductase activity, acting on superoxide radicals as acceptor	1	5	0.0501804	---
GO	positive regulation of oxidative stress-induced intrinsic apoptotic signaling pathway	1	5	0.0501804	---
GO	protein phosphatase 2B binding	1	5	0.0501804	---
GO	superoxide dismutase activity	1	5	0.0501804	---
GO	post-chaperonin tubulin folding pathway	1	5	0.0501804	---
GO	Cul5-RING ubiquitin ligase complex	1	5	0.0501804	---
GO	VCB complex	1	5	0.0501804	---
GO	RNA strand annealing activity	1	5	0.0501804	---
GO	inositol trisphosphate kinase activity	1	5	0.0501804	---
GO	protein phosphatase activator activity	1	5	0.0501804	---
GO	epoxide hydrolase activity	1	5	0.0501804	---
GO	Ragulator complex	1	5	0.0501804	---
GO	protein-disulfide reductase activity	1	5	0.0501804	---
GO	supramolecular complex	8	397	0.0504553	0.517361
GO	supramolecular fiber	8	397	0.0504553	0.517361
GO	supramolecular polymer	8	397	0.0504553	0.517361
GO	regulation of DNA biosynthetic process	3	82	0.0516601	0.527904
GO	mitochondrial membrane organization	3	82	0.0516601	0.527904
GO	single-organism metabolic process	31	2296	0.0520302	0.530779
GO	vesicle-mediated transport	18	1177	0.0520322	0.529896
GO	spliceosomal snRNP assembly	2	36	0.0522265	0.530068
GO	glycogen metabolic process	2	36	0.0522265	0.530068
GO	membrane organization	11	622	0.052794	0.534919
GO	endosome	8	401	0.0529374	0.535465
GO	modification of morphology or physiology of other organism involved in symbiotic interaction	3	83	0.0532123	0.537337
GO	negative regulation of cell death	10	548	0.0534901	0.53923
GO	ribonucleoside monophosphate metabolic process	4	139	0.0541747	0.545213
GO	carbohydrate catabolic process	3	84	0.054787	0.550448
GO	axo-dendritic transport	2	37	0.0548512	0.546501
GO	positive regulation of mRNA metabolic process	2	37	0.0548512	0.546501
GO	cellular glucan metabolic process	2	37	0.0548512	0.546501
GO	glucan metabolic process	2	37	0.0548512	0.546501
GO	negative regulation of type I interferon production	2	37	0.0548512	0.546501
GO	gene silencing by RNA	3	85	0.0563839	0.559905
GO	DNA biosynthetic process	3	85	0.0563839	0.559905
GO	positive regulation of DNA metabolic process	4	141	0.0565324	0.560449
GO	regulation of protein localization	11	630	0.0568826	0.562987
GO	positive regulation of sequence-specific DNA binding transcription factor activity	4	142	0.0577318	0.570447
GO	single-organism membrane organization	8	409	0.0581362	0.573495
GO	response to temperature stimulus	3	87	0.0596439	0.587399
GO	glucuronate metabolic process	1	6	0.0599131	---
GO	uronic acid metabolic process	1	6	0.0599131	---
GO	paraspeckles	1	6	0.0599131	---
GO	eukaryotic translation initiation factor 2B complex	1	6	0.0599131	---
GO	negative regulation of translational initiation in response to stress	1	6	0.0599131	---
GO	regulation of guanyl-nucleotide exchange factor activity	1	6	0.0599131	---
GO	centrosome separation	1	6	0.0599131	---
GO	RNA polymerase III regulatory region DNA binding	1	6	0.0599131	---
GO	mitochondrial outer membrane permeabilization	1	6	0.0599131	---
GO	platelet dense granule organization	1	6	0.0599131	---
GO	skeletal muscle tissue regeneration	1	6	0.0599131	---
GO	regulation of toll-like receptor 3 signaling pathway	1	6	0.0599131	---
GO	pre-mRNA intronic binding	1	6	0.0599131	---
GO	positive regulation of receptor biosynthetic process	1	6	0.0599131	---
GO	regulation of low-density lipoprotein particle clearance	1	6	0.0599131	---
GO	regulation of protein complex stability	1	6	0.0599131	---
GO	vesicle uncoating	1	6	0.0599131	---
GO	purine nucleotide salvage	1	6	0.0599131	---
GO	de novo' IMP biosynthetic process	1	6	0.0599131	---
GO	regulation of NADP metabolic process	1	6	0.0599131	---
GO	exit from host cell	1	6	0.0599131	---
GO	exit from host	1	6	0.0599131	---
GO	movement in environment of other organism involved in symbiotic interaction	1	6	0.0599131	---
GO	movement in host environment	1	6	0.0599131	---
GO	multi-organism membrane organization	1	6	0.0599131	---
GO	viral release from host cell	1	6	0.0599131	---
GO	endosome to plasma membrane protein transport	1	6	0.0599131	---
GO	neurotransmitter receptor transport to plasma membrane	1	6	0.0599131	---
GO	peptide hormone receptor binding	1	6	0.0599131	---
GO	auditory receptor cell stereocilium organization	1	6	0.0599131	---
GO	cellular response to ATP	1	6	0.0599131	---
GO	peripheral nervous system myelin maintenance	1	6	0.0599131	---
GO	superoxide anion generation	1	6	0.0599131	---
GO	tubulin complex assembly	1	6	0.0599131	---
GO	K48-linked polyubiquitin binding	1	6	0.0599131	---
GO	negative regulation of RIG-I signaling pathway	1	6	0.0599131	---
GO	formation of translation preinitiation complex	1	6	0.0599131	---
GO	adenylate cyclase binding	1	6	0.0599131	---
GO	regulation of cell communication by electrical coupling involved in cardiac conduction	1	6	0.0599131	---
GO	regulation of cyclic-nucleotide phosphodiesterase activity	1	6	0.0599131	---
GO	core mediator complex	1	6	0.0599131	---
GO	ether hydrolase activity	1	6	0.0599131	---
GO	regulation of skeletal muscle contraction	1	6	0.0599131	---
GO	male gamete generation	4	144	0.0601715	0.590649
GO	spermatogenesis	4	144	0.0601715	0.590649
GO	regulation of telomerase activity	2	39	0.0602368	0.589354
GO	regulation of cardiac muscle contraction	2	39	0.0602368	0.589354
GO	negative regulation of apoptotic process	9	486	0.0607065	0.592979
GO	positive regulation of RNA metabolic process	13	796	0.062034	0.604958
GO	regulation of mitotic sister chromatid segregation	2	40	0.0629952	0.609361
GO	negative regulation of transforming growth factor beta receptor signaling pathway	2	40	0.0629952	0.609361
GO	positive regulation of peptide hormone secretion	2	40	0.0629952	0.609361
GO	negative regulation of ERBB signaling pathway	2	40	0.0629952	0.609361
GO	regulation of release of sequestered calcium ion into cytosol	2	40	0.0629952	0.609361
GO	nitrogen compound transport	18	1206	0.0631808	0.610169
GO	regulation of kinase activity	9	491	0.0639137	0.616252
GO	chromosome organization	6	277	0.0645929	0.621797
GO	negative regulation of cellular response to transforming growth factor beta stimulus	2	41	0.0657958	0.627316
GO	regulation of mitochondrial membrane potential	2	41	0.0657958	0.627316
GO	peptidyl-proline modification	2	41	0.0657958	0.627316
GO	regulation of cytokinesis	2	41	0.0657958	0.627316
GO	Cajal body	2	41	0.0657958	0.627316
GO	cellular transition metal ion homeostasis	2	41	0.0657958	0.627316
GO	modification of morphology or physiology of other organism	3	91	0.0664237	0.632294
GO	nucleoside monophosphate metabolic process	4	149	0.0665082	0.632092
GO	regulation of sequence-specific DNA binding transcription factor activity	5	213	0.0673736	0.639301
GO	macromolecular complex subunit organization	18	1216	0.0673872	0.638416
GO	regulation of ion transmembrane transporter activity	3	92	0.0681719	0.644828
GO	mitotic nuclear envelope disassembly	2	42	0.0686375	0.644137
GO	cytosolic small ribosomal subunit	2	42	0.0686375	0.644137
GO	cellular polysaccharide metabolic process	2	42	0.0686375	0.644137
GO	energy reserve metabolic process	2	42	0.0686375	0.644137
GO	positive regulation of ion transmembrane transporter activity	2	42	0.0686375	0.644137
GO	ATPase activity, coupled	5	215	0.0695344	0.651531
GO	positive regulation of gluconeogenesis	1	7	0.0695471	---
GO	negative regulation of protein localization to cell surface	1	7	0.0695471	---
GO	protein localization to cytoplasmic stress granule	1	7	0.0695471	---
GO	negative regulation of translation in response to stress	1	7	0.0695471	---
GO	Flemming body	1	7	0.0695471	---
GO	mitochondrial outer membrane permeabilization involved in programmed cell death	1	7	0.0695471	---
GO	positive regulation of mitochondrial membrane permeability involved in apoptotic process	1	7	0.0695471	---
GO	protein oxidation	1	7	0.0695471	---
GO	regulation of inflammatory response to antigenic stimulus	1	7	0.0695471	---
GO	temperature homeostasis	1	7	0.0695471	---
GO	N6-methyladenosine-containing RNA binding	1	7	0.0695471	---
GO	positive regulation by host of viral genome replication	1	7	0.0695471	---
GO	AMP biosynthetic process	1	7	0.0695471	---
GO	hydroxymethyl-, formyl- and related transferase activity	1	7	0.0695471	---
GO	sequence-specific mRNA binding	1	7	0.0695471	---
GO	commitment complex	1	7	0.0695471	---
GO	negative regulation of alcohol biosynthetic process	1	7	0.0695471	---
GO	negative regulation of smooth muscle contraction	1	7	0.0695471	---
GO	neurofilament cytoskeleton organization	1	7	0.0695471	---
GO	retrograde axonal transport	1	7	0.0695471	---
GO	ubiquitin conjugating enzyme complex	1	7	0.0695471	---
GO	negative regulation of peptidyl-threonine phosphorylation	1	7	0.0695471	---
GO	nitric-oxide synthase regulator activity	1	7	0.0695471	---
GO	phosphatase activator activity	1	7	0.0695471	---
GO	regulation of rhodopsin mediated signaling pathway	1	7	0.0695471	---
GO	F-actin capping protein complex	1	7	0.0695471	---
GO	dynein intermediate chain binding	1	7	0.0695471	---
GO	aminoglycoside antibiotic metabolic process	1	7	0.0695471	---
GO	daunorubicin metabolic process	1	7	0.0695471	---
GO	doxorubicin metabolic process	1	7	0.0695471	---
GO	polyketide metabolic process	1	7	0.0695471	---
GO	eukaryotic translation initiation factor 3 complex, eIF3m	1	7	0.0695471	---
GO	proton-transporting V-type ATPase, V1 domain	1	7	0.0695471	---
GO	thioredoxin-disulfide reductase activity	1	7	0.0695471	---
GO	positive regulation of striated muscle contraction	1	7	0.0695471	---
GO	macroautophagy	3	93	0.0699409	0.653292
GO	positive regulation of NF-kappaB transcription factor activity	3	93	0.0699409	0.653292
GO	regulation of protein localization to nucleus	4	152	0.0704714	0.65722
GO	ubiquitin protein ligase binding	5	216	0.0706292	0.657665
GO	monosaccharide biosynthetic process	2	43	0.0715192	0.661829
GO	ion channel regulator activity	2	43	0.0715192	0.661829
GO	cellular ketone metabolic process	2	43	0.0715192	0.661829
GO	regulation of extrinsic apoptotic signaling pathway via death domain receptors	2	43	0.0715192	0.661829
GO	regulation of transmembrane transporter activity	3	94	0.0717308	0.661738
GO	positive regulation of viral process	3	94	0.0717308	0.661738
GO	cytoskeletal part	15	977	0.0718402	0.661727
GO	cell division	6	285	0.0720004	0.662182
GO	protein localization	19	1312	0.0725018	0.665769
GO	secretion	12	738	0.073564	0.674488
GO	regulation of glucose import	2	44	0.0744398	0.678355
GO	cell projection cytoplasm	2	44	0.0744398	0.678355
GO	transcription elongation factor complex	2	44	0.0744398	0.678355
GO	regulation of striated muscle contraction	2	44	0.0744398	0.678355
GO	regulation of anatomical structure morphogenesis	10	583	0.0745778	0.678579
GO	ubiquitin-like protein ligase binding	5	220	0.0751037	0.682325
GO	single-organism transport	20	1404	0.075529	0.685148
GO	single-organism carbohydrate metabolic process	5	221	0.0762461	0.690604
GO	positive regulation of gene expression	15	986	0.0764472	0.691378
GO	regeneration	3	97	0.0772229	0.697339
GO	monosaccharide catabolic process	2	45	0.0773981	0.694723
GO	regulation of telomere maintenance via telomerase	2	45	0.0773981	0.694723
GO	regulation of protein dephosphorylation	2	45	0.0773981	0.694723
GO	DNA synthesis involved in DNA repair	2	45	0.0773981	0.694723
GO	regulation of metal ion transport	4	158	0.0787548	0.704784
GO	gamete generation	4	158	0.0787548	0.704784
GO	aldehyde catabolic process	1	8	0.0790834	---
GO	zona pellucida receptor complex	1	8	0.0790834	---
GO	plasma membrane to endosome transport	1	8	0.0790834	---
GO	positive regulation of centrosome cycle	1	8	0.0790834	---
GO	peroxiredoxin activity	1	8	0.0790834	---
GO	BORC complex	1	8	0.0790834	---
GO	regulation of low-density lipoprotein particle receptor biosynthetic process	1	8	0.0790834	---
GO	chaperone-mediated protein transport	1	8	0.0790834	---
GO	phosphatidylethanolamine binding	1	8	0.0790834	---
GO	ligase activity, forming phosphoric ester bonds	1	8	0.0790834	---
GO	regulation of secondary metabolic process	1	8	0.0790834	---
GO	protein localization to nuclear envelope	1	8	0.0790834	---
GO	RNA polymerase II activity	1	8	0.0790834	---
GO	establishment of integrated proviral latency	1	8	0.0790834	---
GO	virion binding	1	8	0.0790834	---
GO	regulation of translational termination	1	8	0.0790834	---
GO	neurotransmitter receptor transport	1	8	0.0790834	---
GO	protein transport within plasma membrane	1	8	0.0790834	---
GO	activation of adenylate cyclase activity	1	8	0.0790834	---
GO	calcium channel inhibitor activity	1	8	0.0790834	---
GO	regulation of cell communication by electrical coupling	1	8	0.0790834	---
GO	regulation of synaptic vesicle recycling	1	8	0.0790834	---
GO	response to corticosterone	1	8	0.0790834	---
GO	cytosolic ribosome	1	8	0.0790834	---
GO	G-protein coupled receptor binding	3	98	0.0790938	0.706761
GO	membrane disassembly	2	46	0.0803932	0.715164
GO	nuclear envelope disassembly	2	46	0.0803932	0.715164
GO	polysaccharide metabolic process	2	46	0.0803932	0.715164
GO	regulation of type I interferon production	3	99	0.0809846	0.718288
GO	regulation of muscle system process	3	99	0.0809846	0.718288
GO	single-organism intracellular transport	7	366	0.0811797	0.717888
GO	regulation of MAPK cascade	7	366	0.0811797	0.717888
GO	regulation of endocytosis	4	161	0.0830721	0.733537
GO	intracellular organelle	67	5837	0.0830962	---
GO	intracellular organelle lumen	14	916	0.0831295	0.730807
GO	membrane-enclosed lumen	14	916	0.0831295	0.730807
GO	organelle lumen	14	916	0.0831295	0.730807
GO	protein phosphatase regulator activity	2	47	0.0834239	0.730173
GO	regulation of calcium-mediated signaling	2	47	0.0834239	0.730173
GO	oxidoreductase activity, acting on a sulfur group of donors	2	47	0.0834239	0.730173
GO	polymeric cytoskeletal fiber	7	369	0.0839349	0.733572
GO	protein localization to organelle	8	444	0.0846329	0.738592
GO	response to inorganic substance	6	298	0.0850448	0.741104
GO	regulation of sister chromatid segregation	2	48	0.0864893	0.750411
GO	positive regulation of calcium ion transport	2	48	0.0864893	0.750411
GO	positive regulation of transporter activity	2	48	0.0864893	0.750411
GO	regulation of mitotic nuclear division	3	102	0.0867738	0.7507
GO	regulation of transporter activity	3	102	0.0867738	0.7507
GO	positive regulation of macromolecule biosynthetic process	14	925	0.0884207	0.763843
GO	water-soluble vitamin biosynthetic process	1	9	0.0885229	---
GO	negative regulation of sodium ion transmembrane transport	1	9	0.0885229	---
GO	protein palmitoylation	1	9	0.0885229	---
GO	glial cell projection	1	9	0.0885229	---
GO	3'-UTR-mediated mRNA stabilization	1	9	0.0885229	---
GO	negative regulation by host of viral transcription	1	9	0.0885229	---
GO	regulation of centriole replication	1	9	0.0885229	---
GO	carbon-sulfur lyase activity	1	9	0.0885229	---
GO	positive regulation of membrane permeability	1	9	0.0885229	---
GO	positive regulation of mitochondrial membrane permeability	1	9	0.0885229	---
GO	lipoxygenase pathway	1	9	0.0885229	---
GO	response to xenobiotic stimulus	1	9	0.0885229	---
GO	G-rich strand telomeric DNA binding	1	9	0.0885229	---
GO	miRNA binding	1	9	0.0885229	---
GO	primary miRNA processing	1	9	0.0885229	---
GO	regulation of lipoprotein particle clearance	1	9	0.0885229	---
GO	cellular copper ion homeostasis	1	9	0.0885229	---
GO	regulation of cellular carbohydrate catabolic process	1	9	0.0885229	---
GO	RNA polymerase I activity	1	9	0.0885229	---
GO	establishment of viral latency	1	9	0.0885229	---
GO	protein localization to synapse	1	9	0.0885229	---
GO	receptor localization to synapse	1	9	0.0885229	---
GO	blastocyst development	1	9	0.0885229	---
GO	proteasome regulatory particle	1	9	0.0885229	---
GO	nucleotide-excision repair complex	1	9	0.0885229	---
GO	myelin maintenance	1	9	0.0885229	---
GO	negative regulation of steroid biosynthetic process	1	9	0.0885229	---
GO	negative regulation of steroid metabolic process	1	9	0.0885229	---
GO	positive regulation of superoxide anion generation	1	9	0.0885229	---
GO	SAGA complex	1	9	0.0885229	---
GO	regulation of histone ubiquitination	1	9	0.0885229	---
GO	negative regulation of viral-induced cytoplasmic pattern recognition receptor signaling pathway	1	9	0.0885229	---
GO	VCP-NPL4-UFD1 AAA ATPase complex	1	9	0.0885229	---
GO	eukaryotic translation initiation factor 4F complex	1	9	0.0885229	---
GO	positive regulation of nitric-oxide synthase activity	1	9	0.0885229	---
GO	N-terminal protein acetyltransferase complex	1	9	0.0885229	---
GO	peptide alpha-N-acetyltransferase activity	1	9	0.0885229	---
GO	hydrolase activity, acting on ether bonds	1	9	0.0885229	---
GO	vacuolar proton-transporting V-type ATPase complex	1	9	0.0885229	---
GO	calcium-mediated signaling	2	49	0.0895883	0.770589
GO	kinase activator activity	2	49	0.0895883	0.770589
GO	regulation of calcium ion transport into cytosol	2	49	0.0895883	0.770589
GO	intracellular membrane-bounded organelle	57	4865	0.0897178	---
GO	establishment of protein localization to membrane	5	233	0.0906879	0.778926
GO	transcription initiation from RNA polymerase II promoter	3	104	0.0907288	0.778159
GO	amide biosynthetic process	5	234	0.0919517	0.787518
GO	cytoplasmic vesicle	13	849	0.0922504	0.788946
GO	microtubule-based transport	3	105	0.0927343	0.790821
GO	transport along microtubule	3	105	0.0927343	0.790821
GO	intracellular vesicle	13	850	0.0928967	0.791078
GO	positive regulation of hormone secretion	2	51	0.0958834	0.811885
GO	positive regulation of viral life cycle	2	51	0.0958834	0.811885
GO	purine nucleoside monophosphate biosynthetic process	2	51	0.0958834	0.811885
GO	purine ribonucleoside monophosphate biosynthetic process	2	51	0.0958834	0.811885
GO	leukocyte activation	10	613	0.0963553	0.814727
GO	regulation of calcium ion transport	3	107	0.0968003	0.817333
GO	establishment of protein localization to organelle	6	309	0.0970454	0.818247
GO	regulation of ion transport	5	238	0.0970985	0.817542
GO	maintenance of gastrointestinal epithelium	1	10	0.0978666	0.799244
GO	negative regulation of sodium ion transport	1	10	0.0978666	0.799244
GO	poly(A) binding	1	10	0.0978666	0.799244
GO	response to manganese ion	1	10	0.0978666	0.799244
GO	angiogenesis involved in wound healing	1	10	0.0978666	0.799244
GO	skeletal muscle fiber development	1	10	0.0978666	0.799244
GO	folic acid-containing compound biosynthetic process	1	10	0.0978666	0.799244
GO	vinculin binding	1	10	0.0978666	0.799244
GO	intramolecular transferase activity, phosphotransferases	1	10	0.0978666	0.799244
GO	respiratory burst	1	10	0.0978666	0.799244
GO	carbon-nitrogen ligase activity, with glutamine as amido-N-donor	1	10	0.0978666	0.799244
GO	cyclosporin A binding	1	10	0.0978666	0.799244
GO	entry of bacterium into host cell	1	10	0.0978666	0.799244
GO	protein kinase B binding	1	10	0.0978666	0.799244
GO	dendrite cytoplasm	1	10	0.0978666	0.799244
GO	muscle cell cellular homeostasis	1	10	0.0978666	0.799244
GO	regulation of T cell differentiation in thymus	1	10	0.0978666	0.799244
GO	WASH complex	1	10	0.0978666	0.799244
GO	negative regulation of glucose import	1	10	0.0978666	0.799244
GO	proton-transporting V-type ATPase complex	1	10	0.0978666	0.799244
GO	oxidoreductase activity, acting on a sulfur group of donors, disulfide as acceptor	1	10	0.0978666	0.799244
GO	cellular response to arsenic-containing substance	1	10	0.0978666	0.799244
GO	mRNA 3'-UTR binding	2	52	0.0990775	0.80583
GO	cell aging	2	52	0.0990775	0.80583
GO	positive regulation of proteasomal ubiquitin-dependent protein catabolic process	2	52	0.0990775	0.80583
GO	single-organism cellular localization	8	461	0.0997285	0.810023
GO	cytoplasmic vesicle part	15	1027	0.0999059	0.810363
GO	negative regulation of intracellular signal transduction	6	313	0.101625	0.823188
GO	regulation of localization	20	1458	0.101821	0.82366
GO	gated channel activity	2	53	0.102301	0.826429
GO	protein domain specific binding	8	464	0.102543	0.827261
GO	protein-DNA complex assembly	3	110	0.103034	0.830102
GO	early endosome	4	175	0.104711	0.84248
GO	regulation of nuclear division	3	111	0.105147	0.843713
GO	positive regulation of protein secretion	3	111	0.105147	0.843713
GO	organic substance transport	19	1378	0.105553	0.845836
GO	regulation of mitochondrial membrane permeability	2	54	0.105554	0.844715
GO	vitamin biosynthetic process	1	11	0.107115	0.831605
GO	regulation of translational initiation in response to stress	1	11	0.107115	0.831605
GO	regulation of mitochondrial membrane permeability involved in apoptotic process	1	11	0.107115	0.831605
GO	UV protection	1	11	0.107115	0.831605
GO	single-stranded telomeric DNA binding	1	11	0.107115	0.831605
GO	Prp19 complex	1	11	0.107115	0.831605
GO	AMP binding	1	11	0.107115	0.831605
GO	protein neddylation	1	11	0.107115	0.831605
GO	DNA-directed RNA polymerase I complex	1	11	0.107115	0.831605
GO	positive regulation of oxidative stress-induced cell death	1	11	0.107115	0.831605
GO	removal of superoxide radicals	1	11	0.107115	0.831605
GO	ER-associated misfolded protein catabolic process	1	11	0.107115	0.831605
GO	regulation of RIG-I signaling pathway	1	11	0.107115	0.831605
GO	annealing activity	1	11	0.107115	0.831605
GO	insulin-like growth factor receptor binding	1	11	0.107115	0.831605
GO	nitric-oxide synthase binding	1	11	0.107115	0.831605
GO	phospholipase binding	1	11	0.107115	0.831605
GO	positive regulation of adenylate cyclase activity	1	11	0.107115	0.831605
GO	positive regulation of phosphoprotein phosphatase activity	1	11	0.107115	0.831605
GO	regulation of voltage-gated calcium channel activity	1	11	0.107115	0.831605
GO	thioesterase binding	1	11	0.107115	0.831605
GO	positive regulation of extrinsic apoptotic signaling pathway via death domain receptors	1	11	0.107115	0.831605
GO	peptide disulfide oxidoreductase activity	1	11	0.107115	0.831605
GO	cellular response to chemical stimulus	12	789	0.107502	0.833521
GO	transcription from RNA polymerase II promoter	6	319	0.108706	0.841765
GO	ion channel complex	2	55	0.108835	0.83734
GO	sensory perception of sound	2	55	0.108835	0.83734
GO	regulation of response to endoplasmic reticulum stress	2	55	0.108835	0.83734
GO	positive regulation of cation transmembrane transport	2	55	0.108835	0.83734
GO	regulation of calcium ion import	2	55	0.108835	0.83734
GO	regulation of response to DNA damage stimulus	3	113	0.109423	0.839709
GO	glycosyl compound metabolic process	3	113	0.109423	0.839709
GO	protein targeting	5	248	0.110593	0.847597
GO	channel regulator activity	2	56	0.112142	0.852909
GO	double-stranded RNA binding	2	56	0.112142	0.852909
GO	nuclear pore	2	56	0.112142	0.852909
GO	pyruvate metabolic process	2	56	0.112142	0.852909
GO	sensory perception of mechanical stimulus	2	56	0.112142	0.852909
GO	xenobiotic metabolic process	2	56	0.112142	0.852909
GO	positive regulation of establishment of protein localization	6	323	0.113566	0.861543
GO	DNA repair	6	323	0.113566	0.861543
GO	regulation of protein import	3	115	0.113767	0.861977
GO	regulation of programmed cell death	13	881	0.114351	0.865303
GO	centrosome	6	324	0.114798	0.867588
GO	identical protein binding	14	966	0.115225	0.869717
GO	protein complex scaffold	2	57	0.115476	0.868322
GO	negative regulation of cysteine-type endopeptidase activity involved in apoptotic process	2	57	0.115476	0.868322
GO	regulation of sequestering of calcium ion	2	57	0.115476	0.868322
GO	regulation of intracellular signal transduction	15	1051	0.115547	0.867767
GO	regulation of phosphorylation	12	800	0.115885	0.869207
GO	nucleobase-containing compound biosynthetic process	21	1571	0.1159	0.86823
GO	single organism reproductive process	8	478	0.116265	0.869874
GO	chaperone-mediated protein complex assembly	1	12	0.11627	0.832412
GO	SMN complex	1	12	0.11627	0.832412
GO	chloride channel complex	1	12	0.11627	0.832412
GO	FK506 binding	1	12	0.11627	0.832412
GO	macrolide binding	1	12	0.11627	0.832412
GO	transcriptional activator activity, RNA polymerase II distal enhancer sequence-specific binding	1	12	0.11627	0.832412
GO	ribonucleoprotein complex export from nucleus	1	12	0.11627	0.832412
GO	vasodilation	1	12	0.11627	0.832412
GO	negative regulation of receptor-mediated endocytosis	1	12	0.11627	0.832412
GO	regulation of receptor biosynthetic process	1	12	0.11627	0.832412
GO	modulation by host of viral genome replication	1	12	0.11627	0.832412
GO	positive regulation by host of viral process	1	12	0.11627	0.832412
GO	AMP metabolic process	1	12	0.11627	0.832412
GO	nucleobase biosynthetic process	1	12	0.11627	0.832412
GO	nucleotide salvage	1	12	0.11627	0.832412
GO	purine nucleobase biosynthetic process	1	12	0.11627	0.832412
GO	viral RNA genome replication	1	12	0.11627	0.832412
GO	lipid particle organization	1	12	0.11627	0.832412
GO	oligodendrocyte differentiation	1	12	0.11627	0.832412
GO	regulation of mRNA polyadenylation	1	12	0.11627	0.832412
GO	negative regulation of muscle contraction	1	12	0.11627	0.832412
GO	positive regulation of cellular response to oxidative stress	1	12	0.11627	0.832412
GO	regulation of superoxide anion generation	1	12	0.11627	0.832412
GO	relaxation of muscle	1	12	0.11627	0.832412
GO	STAGA complex	1	12	0.11627	0.832412
GO	cytoplasmic ubiquitin ligase complex	1	12	0.11627	0.832412
GO	multivesicular body	1	12	0.11627	0.832412
GO	endoplasmic reticulum to cytosol transport	1	12	0.11627	0.832412
GO	retrograde protein transport, ER to cytosol	1	12	0.11627	0.832412
GO	ribosomal small subunit binding	1	12	0.11627	0.832412
GO	establishment of protein localization to mitochondrial membrane	1	12	0.11627	0.832412
GO	positive regulation of monooxygenase activity	1	12	0.11627	0.832412
GO	N-terminal protein amino acid acetylation	1	12	0.11627	0.832412
GO	negative regulation of glucose transport	1	12	0.11627	0.832412
GO	proton-transporting two-sector ATPase complex, catalytic domain	1	12	0.11627	0.832412
GO	oxidoreductase activity, acting on a sulfur group of donors, NAD(P) as acceptor	1	12	0.11627	0.832412
GO	single-organism localization	20	1484	0.116384	0.832226
GO	cellular nitrogen compound biosynthetic process	24	1839	0.116965	0.835385
GO	positive regulation of cellular component organization	12	802	0.117449	0.837841
GO	positive regulation of peptide secretion	3	117	0.118176	0.842022
GO	phosphatase regulator activity	2	58	0.118835	0.843701
GO	drug binding	2	58	0.118835	0.843701
GO	regulation of membrane permeability	2	58	0.118835	0.843701
GO	negative regulation of protein phosphorylation	5	255	0.120558	0.854916
GO	negative regulation of transmembrane receptor protein serine/threonine kinase signaling pathway	2	59	0.122219	0.8626
GO	regulation of G-protein coupled receptor protein signaling pathway	2	59	0.122219	0.8626
GO	ribonucleoside monophosphate biosynthetic process	2	59	0.122219	0.8626
GO	peptide N-acetyltransferase activity	2	59	0.122219	0.8626
GO	regulation of signal transduction by p53 class mediator	3	119	0.122648	0.864612
GO	cytoskeleton-dependent intracellular transport	3	120	0.124908	0.878468
GO	contractile fiber part	3	120	0.124908	0.878468
GO	binding of sperm to zona pellucida	1	13	0.125332	0.867173
GO	hydrogen peroxide catabolic process	1	13	0.125332	0.867173
GO	myotube cell development	1	13	0.125332	0.867173
GO	regulation of intrinsic apoptotic signaling pathway in response to DNA damage by p53 class mediator	1	13	0.125332	0.867173
GO	chaperone mediated protein folding requiring cofactor	1	13	0.125332	0.867173
GO	MHC class II protein complex binding	1	13	0.125332	0.867173
GO	MHC protein complex binding	1	13	0.125332	0.867173
GO	regulation of inclusion body assembly	1	13	0.125332	0.867173
GO	error-prone translesion synthesis	1	13	0.125332	0.867173
GO	regulation of cholesterol biosynthetic process	1	13	0.125332	0.867173
GO	RNA polymerase II transcriptional preinitiation complex assembly	1	13	0.125332	0.867173
GO	DNA double-strand break processing	1	13	0.125332	0.867173
GO	barbed-end actin filament capping	1	13	0.125332	0.867173
GO	proton-transporting ATPase activity, rotational mechanism	1	13	0.125332	0.867173
GO	regulation of epidermal growth factor receptor signaling pathway	2	60	0.125626	0.865196
GO	cellular response to insulin stimulus	2	60	0.125626	0.865196
GO	transforming growth factor beta receptor signaling pathway	2	60	0.125626	0.865196
GO	transition metal ion transport	2	60	0.125626	0.865196
GO	oxidation-reduction process	10	649	0.127039	0.873921
GO	isomerase activity	3	121	0.127182	0.873902
GO	mitotic cell cycle phase transition	4	189	0.128657	0.883023
GO	negative regulation of cysteine-type endopeptidase activity	2	61	0.129055	0.881706
GO	animal organ regeneration	2	61	0.129055	0.881706
GO	ATPase binding	2	61	0.129055	0.881706
GO	positive regulation of ion transmembrane transport	2	61	0.129055	0.881706
GO	regulation of protein phosphorylation	11	735	0.130535	0.890796
GO	regulation of homeostatic process	5	262	0.130933	0.892496
GO	regulation of phosphate metabolic process	13	903	0.131238	0.893557
GO	muscle system process	3	123	0.131776	0.896195
GO	autophagosome	2	62	0.132507	0.899123
GO	RNA polymerase II transcription cofactor activity	2	62	0.132507	0.899123
GO	protein acylation	3	124	0.134095	0.907834
GO	gene silencing	3	124	0.134095	0.907834
GO	protein localization to centrosome	1	14	0.134302	0.886159
GO	protein localization to microtubule organizing center	1	14	0.134302	0.886159
GO	sperm-egg recognition	1	14	0.134302	0.886159
GO	epithelial structure maintenance	1	14	0.134302	0.886159
GO	negative regulation of epithelial to mesenchymal transition	1	14	0.134302	0.886159
GO	fatty-acyl-CoA binding	1	14	0.134302	0.886159
GO	phosphatidylcholine acyl-chain remodeling	1	14	0.134302	0.886159
GO	osteoclast differentiation	1	14	0.134302	0.886159
GO	regulation of mammary gland epithelial cell proliferation	1	14	0.134302	0.886159
GO	purine-containing compound salvage	1	14	0.134302	0.886159
GO	nuclear pore organization	1	14	0.134302	0.886159
GO	RNA polymerase III activity	1	14	0.134302	0.886159
GO	protein transport within lipid bilayer	1	14	0.134302	0.886159
GO	endoplasmic reticulum mannose trimming	1	14	0.134302	0.886159
GO	glucan biosynthetic process	1	14	0.134302	0.886159
GO	glycogen biosynthetic process	1	14	0.134302	0.886159
GO	positive regulation of response to oxidative stress	1	14	0.134302	0.886159
GO	transcription factor TFTC complex	1	14	0.134302	0.886159
GO	positive regulation of transcription elongation from RNA polymerase II promoter	1	14	0.134302	0.886159
GO	regulation of viral-induced cytoplasmic pattern recognition receptor signaling pathway	1	14	0.134302	0.886159
GO	glycoside metabolic process	1	14	0.134302	0.886159
GO	attachment of spindle microtubules to kinetochore	1	14	0.134302	0.886159
GO	positive regulation of muscle contraction	1	14	0.134302	0.886159
GO	cellular protein localization	10	657	0.134519	0.886612
GO	reactive oxygen species metabolic process	2	63	0.13598	0.895252
GO	kinase regulator activity	3	125	0.136428	0.89721
GO	negative regulation of phosphate metabolic process	6	342	0.138126	0.907384
GO	positive regulation of I-kappaB kinase/NF-kappaB signaling	3	126	0.138775	0.909644
GO	positive regulation of multi-organism process	3	126	0.138775	0.909644
GO	negative regulation of intrinsic apoptotic signaling pathway	2	64	0.139473	0.912223
GO	regulation of neurotransmitter levels	2	64	0.139473	0.912223
GO	negative regulation of phosphorus metabolic process	6	343	0.139484	0.911298
GO	positive regulation of immune system process	9	581	0.140121	0.914456
GO	establishment of protein localization	15	1085	0.140123	0.913471
GO	regulation of phosphorus metabolic process	13	914	0.140193	0.912932
GO	transcription factor binding	6	344	0.140849	0.916207
GO	aromatic compound biosynthetic process	21	1613	0.141324	0.9183
GO	positive regulation of transmembrane transport	2	65	0.142986	0.92809
GO	phosphatidic acid binding	1	15	0.143181	0.89721
GO	centriole assembly	1	15	0.143181	0.89721
GO	pore complex	1	15	0.143181	0.89721
GO	anterograde synaptic vesicle transport	1	15	0.143181	0.89721
GO	BLOC-1 complex	1	15	0.143181	0.89721
GO	gamma-tubulin complex	1	15	0.143181	0.89721
GO	synaptic vesicle cytoskeletal transport	1	15	0.143181	0.89721
GO	synaptic vesicle transport along microtubule	1	15	0.143181	0.89721
GO	intrinsic apoptotic signaling pathway in response to oxidative stress	1	15	0.143181	0.89721
GO	negative regulation of oxidative stress-induced intrinsic apoptotic signaling pathway	1	15	0.143181	0.89721
GO	negative regulation of release of cytochrome c from mitochondria	1	15	0.143181	0.89721
GO	response to hydroperoxide	1	15	0.143181	0.89721
GO	positive regulation of G-protein coupled receptor protein signaling pathway	1	15	0.143181	0.89721
GO	protein targeting to lysosome	1	15	0.143181	0.89721
GO	pteridine-containing compound biosynthetic process	1	15	0.143181	0.89721
GO	tetrahydrofolate metabolic process	1	15	0.143181	0.89721
GO	copper ion transport	1	15	0.143181	0.89721
GO	transition metal ion transmembrane transporter activity	1	15	0.143181	0.89721
GO	DNA-directed RNA polymerase II, core complex	1	15	0.143181	0.89721
GO	U2-type prespliceosome	1	15	0.143181	0.89721
GO	myofibril	1	15	0.143181	0.89721
GO	alternative mRNA splicing, via spliceosome	1	15	0.143181	0.89721
GO	inner ear receptor stereocilium organization	1	15	0.143181	0.89721
GO	reactive oxygen species biosynthetic process	1	15	0.143181	0.89721
GO	response to ATP	1	15	0.143181	0.89721
GO	positive regulation of lyase activity	1	15	0.143181	0.89721
GO	regulation of adenylate cyclase activity	1	15	0.143181	0.89721
GO	peptidyl-glutamic acid modification	1	15	0.143181	0.89721
GO	response to isoquinoline alkaloid	1	15	0.143181	0.89721
GO	response to morphine	1	15	0.143181	0.89721
GO	ATP hydrolysis coupled proton transport	1	15	0.143181	0.89721
GO	energy coupled proton transmembrane transport, against electrochemical gradient	1	15	0.143181	0.89721
GO	hydrogen-exporting ATPase activity	1	15	0.143181	0.89721
GO	cellular macromolecule localization	10	666	0.143216	0.895547
GO	negative regulation of RNA metabolic process	10	666	0.143216	0.895547
GO	reproductive process	9	584	0.143253	0.894843
GO	cell cycle phase transition	4	197	0.143288	0.894128
GO	protein transport	14	1004	0.144016	0.897738
GO	regulation of cellular localization	9	585	0.144305	0.898597
GO	regulation of transforming growth factor beta receptor signaling pathway	2	66	0.146518	0.908593
GO	regulation of viral genome replication	2	66	0.146518	0.908593
GO	nucleoside monophosphate biosynthetic process	2	66	0.146518	0.908593
GO	regulation of protein complex disassembly	2	66	0.146518	0.908593
GO	heterocycle biosynthetic process	21	1623	0.147837	0.915822
GO	positive regulation of apoptotic signaling pathway	3	130	0.148299	0.917737
GO	regulation of cellular response to transforming growth factor beta stimulus	2	67	0.150068	0.922947
GO	nuclear envelope organization	2	67	0.150068	0.922947
GO	protein sumoylation	2	67	0.150068	0.922947
GO	regulation of ERBB signaling pathway	2	67	0.150068	0.922947
GO	negative regulation of extrinsic apoptotic signaling pathway	2	67	0.150068	0.922947
GO	small ribosomal subunit	2	67	0.150068	0.922947
GO	protein-DNA complex subunit organization	3	131	0.150714	0.925967
GO	peptide transport	14	1013	0.151382	0.929116
GO	SMN-Sm protein complex	1	16	0.15197	0.916728
GO	phosphatidylinositol-3,5-bisphosphate binding	1	16	0.15197	0.916728
GO	positive regulation of epithelial cell apoptotic process	1	16	0.15197	0.916728
GO	regulation of translation in response to stress	1	16	0.15197	0.916728
GO	poly(U) RNA binding	1	16	0.15197	0.916728
GO	nucleoside salvage	1	16	0.15197	0.916728
GO	DNA-directed RNA polymerase III complex	1	16	0.15197	0.916728
GO	translation elongation factor activity	1	16	0.15197	0.916728
GO	bHLH transcription factor binding	1	16	0.15197	0.916728
GO	interstrand cross-link repair	1	16	0.15197	0.916728
GO	regulation of necroptotic process	1	16	0.15197	0.916728
GO	DNA-templated transcriptional preinitiation complex assembly	1	16	0.15197	0.916728
GO	positive regulation of cyclase activity	1	16	0.15197	0.916728
GO	response to mineralocorticoid	1	16	0.15197	0.916728
GO	eukaryotic translation initiation factor 3 complex	1	16	0.15197	0.916728
GO	mitotic sister chromatid segregation	1	16	0.15197	0.916728
GO	spindle assembly checkpoint	1	16	0.15197	0.916728
GO	molecular_function	96	9070	0.152169	---
GO	phospholipid binding	5	276	0.152852	0.921117
GO	single-organism catabolic process	9	593	0.152864	0.920266
GO	DNA-templated transcription, initiation	3	132	0.153141	0.921
GO	water-soluble vitamin metabolic process	2	68	0.153635	0.922117
GO	regulation of receptor activity	2	68	0.153635	0.922117
GO	purine nucleotide metabolic process	4	203	0.154676	0.927437
GO	cellular response to oxygen-containing compound	7	433	0.155123	0.929183
GO	regulation of response to stimulus	27	2179	0.156192	0.934653
GO	embryonic organ development	2	69	0.157219	0.937977
GO	N-acetyltransferase activity	2	69	0.157219	0.937977
GO	positive regulation of cytosolic calcium ion concentration	2	69	0.157219	0.937977
GO	cell activation	10	680	0.15732	0.937648
GO	negative regulation of phosphorylation	5	279	0.157741	0.939218
GO	monosaccharide metabolic process	3	134	0.158032	0.940013
GO	regulation of multicellular organismal process	19	1462	0.159774	0.949434
GO	amide transport	14	1023	0.159804	0.94867
GO	response to organic substance	15	1110	0.159967	0.948695
GO	melanosome transport	1	17	0.16067	0.932508
GO	pigment granule transport	1	17	0.16067	0.932508
GO	potassium channel regulator activity	1	17	0.16067	0.932508
GO	mRNA cleavage factor complex	1	17	0.16067	0.932508
GO	negative regulation of viral transcription	1	17	0.16067	0.932508
GO	cysteine-type endopeptidase inhibitor activity involved in apoptotic process	1	17	0.16067	0.932508
GO	gamma-tubulin binding	1	17	0.16067	0.932508
GO	blood vessel endothelial cell migration	1	17	0.16067	0.932508
GO	regulation of early endosome to late endosome transport	1	17	0.16067	0.932508
GO	negative regulation of G-protein coupled receptor protein signaling pathway	1	17	0.16067	0.932508
GO	negative regulation of toll-like receptor signaling pathway	1	17	0.16067	0.932508
GO	multi-organism cellular process	1	17	0.16067	0.932508
GO	negative regulation of insulin secretion	1	17	0.16067	0.932508
GO	regulation of smooth muscle contraction	1	17	0.16067	0.932508
GO	protein exit from endoplasmic reticulum	1	17	0.16067	0.932508
GO	cytoplasmic translation	1	17	0.16067	0.932508
GO	calcium channel complex	1	17	0.16067	0.932508
GO	detection of chemical stimulus	1	17	0.16067	0.932508
GO	glycogen catabolic process	1	17	0.16067	0.932508
GO	positive regulation of cAMP biosynthetic process	1	17	0.16067	0.932508
GO	regulation of synaptic vesicle exocytosis	1	17	0.16067	0.932508
GO	secondary metabolic process	1	17	0.16067	0.932508
GO	nucleolar part	3	136	0.162971	0.944033
GO	cellular calcium ion homeostasis	3	136	0.162971	0.944033
GO	negative regulation of proteolysis	4	208	0.164422	0.951513
GO	regulation of cell division	2	71	0.164433	0.949742
GO	transcription-coupled nucleotide-excision repair	2	71	0.164433	0.949742
GO	sulfur compound biosynthetic process	3	137	0.165458	0.953819
GO	negative regulation of apoptotic signaling pathway	3	137	0.165458	0.953819
GO	regulation of cellular component organization	20	1561	0.166833	0.960816
GO	entry into cell of other organism involved in symbiotic interaction	2	72	0.168063	0.964185
GO	entry into host cell	2	72	0.168063	0.964185
GO	entry into host	2	72	0.168063	0.964185
GO	entry into other organism involved in symbiotic interaction	2	72	0.168063	0.964185
GO	establishment of melanosome localization	1	18	0.169281	0.948417
GO	establishment of pigment granule localization	1	18	0.169281	0.948417
GO	negative regulation of protein dephosphorylation	1	18	0.169281	0.948417
GO	phosphatidylinositol-3,4-bisphosphate binding	1	18	0.169281	0.948417
GO	fatty acid derivative binding	1	18	0.169281	0.948417
GO	ER-nucleus signaling pathway	1	18	0.169281	0.948417
GO	glutathione peroxidase activity	1	18	0.169281	0.948417
GO	poly-pyrimidine tract binding	1	18	0.169281	0.948417
GO	purine nucleoside biosynthetic process	1	18	0.169281	0.948417
GO	purine ribonucleoside biosynthetic process	1	18	0.169281	0.948417
GO	protein heterotetramerization	1	18	0.169281	0.948417
GO	aspartate family amino acid biosynthetic process	1	18	0.169281	0.948417
GO	positive regulation of protein complex disassembly	1	18	0.169281	0.948417
GO	negative regulation of peptide hormone secretion	1	18	0.169281	0.948417
GO	protein alpha-1,2-demannosylation	1	18	0.169281	0.948417
GO	protein demannosylation	1	18	0.169281	0.948417
GO	regulation of alcohol biosynthetic process	1	18	0.169281	0.948417
GO	RNA polymerase II activating transcription factor binding	1	18	0.169281	0.948417
GO	negative regulation of defense response to virus	1	18	0.169281	0.948417
GO	cellular polysaccharide catabolic process	1	18	0.169281	0.948417
GO	glucan catabolic process	1	18	0.169281	0.948417
GO	positive regulation of peptidyl-threonine phosphorylation	1	18	0.169281	0.948417
GO	protein serine/threonine kinase activator activity	1	18	0.169281	0.948417
GO	negative regulation of plasma membrane bounded cell projection assembly	1	18	0.169281	0.948417
GO	protein disulfide oxidoreductase activity	1	18	0.169281	0.948417
GO	cellular protein complex assembly	5	286	0.169397	0.94818
GO	microtubule organizing center	7	444	0.169586	0.948351
GO	modulation of synaptic transmission	3	139	0.170467	0.952385
GO	ATPase activity	5	287	0.17109	0.954081
GO	response to other organism	5	287	0.17109	0.954081
GO	protein heterooligomerization	2	73	0.171706	0.956627
GO	regulation of cell death	13	951	0.172734	0.961458
GO	immune effector process	10	695	0.173187	0.963081
GO	regulation of cellular carbohydrate metabolic process	2	74	0.175363	0.974276
GO	protein targeting to membrane	3	141	0.17552	0.973336
GO	calcium ion homeostasis	3	141	0.17552	0.973336
GO	regulation of apoptotic process	12	869	0.176832	0.979705
GO	melanosome localization	1	19	0.177805	0.961045
GO	pigment granule localization	1	19	0.177805	0.961045
GO	spectrin binding	1	19	0.177805	0.961045
GO	chloride channel activity	1	19	0.177805	0.961045
GO	regulation of mitotic spindle organization	1	19	0.177805	0.961045
GO	regulation of transcription from RNA polymerase III promoter	1	19	0.177805	0.961045
GO	regulation of intrinsic apoptotic signaling pathway by p53 class mediator	1	19	0.177805	0.961045
GO	cerebellum development	1	19	0.177805	0.961045
GO	cellular polysaccharide biosynthetic process	1	19	0.177805	0.961045
GO	endoplasmic reticulum quality control compartment	1	19	0.177805	0.961045
GO	MyD88-dependent toll-like receptor signaling pathway	1	19	0.177805	0.961045
GO	cardiac muscle contraction	1	19	0.177805	0.961045
GO	regulation of mRNA 3'-end processing	1	19	0.177805	0.961045
GO	multicellular organismal signaling	1	19	0.177805	0.961045
GO	myeloid cell homeostasis	1	19	0.177805	0.961045
GO	regulation of superoxide metabolic process	1	19	0.177805	0.961045
GO	response to copper ion	1	19	0.177805	0.961045
GO	calcium channel regulator activity	1	19	0.177805	0.961045
GO	ligand-gated channel activity	1	19	0.177805	0.961045
GO	ligand-gated ion channel activity	1	19	0.177805	0.961045
GO	polysaccharide catabolic process	1	19	0.177805	0.961045
GO	positive regulation of phosphatase activity	1	19	0.177805	0.961045
GO	positive regulation of protein autophosphorylation	1	19	0.177805	0.961045
GO	meiotic cell cycle	1	19	0.177805	0.961045
GO	sister chromatid segregation	1	19	0.177805	0.961045
GO	phagosome acidification	1	19	0.177805	0.961045
GO	glutathione transferase activity	1	19	0.177805	0.961045
GO	cellular divalent inorganic cation homeostasis	3	142	0.178062	0.961566
GO	intracellular protein transport	9	616	0.178848	0.964941
GO	negative regulation of cellular response to growth factor stimulus	2	75	0.179032	0.965064
GO	ion transmembrane transport	5	292	0.179653	0.967537
GO	nuclear speck	5	293	0.181385	0.975987
GO	nuclear membrane	4	217	0.182505	0.981129
GO	ciliary basal body docking	2	76	0.182714	0.980488
GO	establishment of vesicle localization	2	76	0.182714	0.980488
GO	signal transduction	27	2222	0.183575	0.984226
GO	regulation of multicellular organismal development	13	963	0.184061	0.985944
GO	regulation of protein transport	7	456	0.186025	0.995578
GO	ATPase activator activity	1	20	0.186242	0.977483
GO	RNA localization	1	20	0.186242	0.977483
GO	protein phosphatase inhibitor activity	1	20	0.186242	0.977483
GO	negative regulation of translational initiation	1	20	0.186242	0.977483
GO	positive regulation of cytokinesis	1	20	0.186242	0.977483
GO	receptor signaling complex scaffold activity	1	20	0.186242	0.977483
GO	BLOC complex	1	20	0.186242	0.977483
GO	secretory granule organization	1	20	0.186242	0.977483
GO	modulation by host of viral process	1	20	0.186242	0.977483
GO	neurotransmitter secretion	1	20	0.186242	0.977483
GO	protein depolymerization	1	20	0.186242	0.977483
GO	retromer complex	1	20	0.186242	0.977483
GO	NLS-bearing protein import into nucleus	1	20	0.186242	0.977483
GO	glutamine metabolic process	1	20	0.186242	0.977483
GO	TRIF-dependent toll-like receptor signaling pathway	1	20	0.186242	0.977483
GO	exon-exon junction complex	1	20	0.186242	0.977483
GO	regulation of cholesterol metabolic process	1	20	0.186242	0.977483
GO	exocytic vesicle membrane	1	20	0.186242	0.977483
GO	glutamate receptor binding	1	20	0.186242	0.977483
GO	regulation of cyclase activity	1	20	0.186242	0.977483
GO	synaptic vesicle membrane	1	20	0.186242	0.977483
GO	spindle checkpoint	1	20	0.186242	0.977483
GO	mitotic cell cycle	2	77	0.186406	0.974924
GO	negative regulation of protein serine/threonine kinase activity	2	77	0.186406	0.974924
GO	N-acyltransferase activity	2	77	0.186406	0.974924
GO	second-messenger-mediated signaling	2	77	0.186406	0.974924
GO	regulation of cellular amide metabolic process	5	297	0.188377	0.984368
GO	positive regulation of transport	8	541	0.189304	0.988351
GO	electron carrier activity	2	78	0.19011	0.990825
GO	transmembrane transporter complex	2	78	0.19011	0.990825
GO	extracellular region	11	796	0.190211	0.99049
GO	multicellular organismal reproductive process	4	221	0.19075	0.992429
GO	gland development	3	147	0.190923	0.992469
GO	nuclear matrix	2	79	0.193823	1.0058
GO	detection of stimulus	2	79	0.193823	1.0058
GO	protein phosphatase 2A binding	1	21	0.194593	0.993405
GO	regulation of gluconeogenesis	1	21	0.194593	0.993405
GO	regulation of spindle organization	1	21	0.194593	0.993405
GO	melanosome organization	1	21	0.194593	0.993405
GO	pigment granule organization	1	21	0.194593	0.993405
GO	tissue regeneration	1	21	0.194593	0.993405
GO	regulation of cytoplasmic transport	1	21	0.194593	0.993405
GO	purine nucleobase metabolic process	1	21	0.194593	0.993405
GO	RNA-dependent DNA biosynthetic process	1	21	0.194593	0.993405
GO	contractile fiber	1	21	0.194593	0.993405
GO	superoxide metabolic process	1	21	0.194593	0.993405
GO	stem cell division	1	21	0.194593	0.993405
GO	negative regulation of intrinsic apoptotic signaling pathway in response to DNA damage	1	21	0.194593	0.993405
GO	phosphatidylinositol 3-kinase binding	1	21	0.194593	0.993405
GO	positive regulation of cAMP metabolic process	1	21	0.194593	0.993405
GO	regulation of lyase activity	1	21	0.194593	0.993405
GO	N-terminal protein amino acid modification	1	21	0.194593	0.993405
GO	cytoplasmic dynein complex	1	21	0.194593	0.993405
GO	ATPase activity, coupled to transmembrane movement of ions, rotational mechanism	1	21	0.194593	0.993405
GO	negative regulation of endopeptidase activity	3	149	0.196134	1.00042
GO	positive regulation of transcription from RNA polymerase II promoter	8	547	0.197136	1.00467
GO	antigen processing and presentation of exogenous peptide antigen via MHC class II	2	80	0.197546	1.00249
GO	antigen processing and presentation of peptide antigen via MHC class II	2	80	0.197546	1.00249
GO	antigen processing and presentation of peptide or polysaccharide antigen via MHC class II	2	80	0.197546	1.00249
GO	ion channel activity	2	80	0.197546	1.00249
GO	regulation of insulin secretion	2	80	0.197546	1.00249
GO	macromolecule biosynthetic process	22	1785	0.198936	1.00868
GO	organic cyclic compound biosynthetic process	21	1695	0.199779	1.0121
GO	protein dimerization activity	10	720	0.201268	1.01792
GO	macromolecular complex binding	10	720	0.201268	1.01792
GO	motor activity	2	81	0.201279	1.01625
GO	recycling endosome	2	81	0.201279	1.01625
GO	vacuolar lumen	3	151	0.20138	1.01591
GO	phosphatase inhibitor activity	1	22	0.20286	1.00722
GO	positive regulation of glucose metabolic process	1	22	0.20286	1.00722
GO	mRNA stabilization	1	22	0.20286	1.00722
GO	extrinsic apoptotic signaling pathway via death domain receptors	1	22	0.20286	1.00722
GO	muscle fiber development	1	22	0.20286	1.00722
GO	positive regulation of blood vessel diameter	1	22	0.20286	1.00722
GO	folic acid-containing compound metabolic process	1	22	0.20286	1.00722
GO	hydrolase activity, acting on carbon-nitrogen (but not peptide) bonds, in cyclic amidines	1	22	0.20286	1.00722
GO	negative regulation of striated muscle tissue development	1	22	0.20286	1.00722
GO	MyD88-independent toll-like receptor signaling pathway	1	22	0.20286	1.00722
GO	nucleotide-excision repair, DNA gap filling	1	22	0.20286	1.00722
GO	polysaccharide biosynthetic process	1	22	0.20286	1.00722
GO	regulation of necrotic cell death	1	22	0.20286	1.00722
GO	positive regulation of DNA-templated transcription, elongation	1	22	0.20286	1.00722
GO	regulation of transcription elongation from RNA polymerase II promoter	1	22	0.20286	1.00722
GO	positive regulation of protein insertion into mitochondrial membrane involved in apoptotic signaling pathway	1	22	0.20286	1.00722
GO	regulation of protein insertion into mitochondrial membrane involved in apoptotic signaling pathway	1	22	0.20286	1.00722
GO	positive regulation of protein dephosphorylation	1	22	0.20286	1.00722
GO	response to arsenic-containing substance	1	22	0.20286	1.00722
GO	cellular biosynthetic process	29	2437	0.20366	1.01035
GO	divalent inorganic cation homeostasis	3	152	0.204016	1.01128
GO	protein localization to membrane	5	306	0.20446	1.01264
GO	regulation of peptide transport	7	469	0.20456	1.0123
GO	substrate-specific channel activity	2	82	0.205019	1.00956
GO	regionalization	2	82	0.205019	1.00956
GO	ribosome	2	82	0.205019	1.00956
GO	response to hydrogen peroxide	2	82	0.205019	1.00956
GO	acetyltransferase activity	2	82	0.205019	1.00956
GO	regulation of cytosolic calcium ion concentration	2	82	0.205019	1.00956
GO	negative regulation of peptidase activity	3	153	0.20666	1.0168
GO	protein import into nucleus	2	83	0.208767	1.02464
GO	negative regulation of supramolecular fiber organization	2	83	0.208767	1.02464
GO	energy derivation by oxidation of organic compounds	2	83	0.208767	1.02464
GO	purine-containing compound metabolic process	4	230	0.209721	1.02848
GO	regulation of protein localization to cell surface	1	23	0.211042	1.02072
GO	regulation of receptor internalization	1	23	0.211042	1.02072
GO	protein localization to lysosome	1	23	0.211042	1.02072
GO	viral genome replication	1	23	0.211042	1.02072
GO	regulation of glycolytic process	1	23	0.211042	1.02072
GO	negative regulation of muscle organ development	1	23	0.211042	1.02072
GO	negative regulation of muscle tissue development	1	23	0.211042	1.02072
GO	NF-kappaB binding	1	23	0.211042	1.02072
GO	negative regulation of hormone secretion	1	23	0.211042	1.02072
GO	negative regulation of lipid biosynthetic process	1	23	0.211042	1.02072
GO	misfolded or incompletely synthesized protein catabolic process	1	23	0.211042	1.02072
GO	protein serine/threonine kinase inhibitor activity	1	23	0.211042	1.02072
GO	channel inhibitor activity	1	23	0.211042	1.02072
GO	ion channel inhibitor activity	1	23	0.211042	1.02072
GO	regulation of cAMP biosynthetic process	1	23	0.211042	1.02072
GO	precatalytic spliceosome	1	23	0.211042	1.02072
GO	U12-type spliceosomal complex	1	23	0.211042	1.02072
GO	extracellular matrix	5	310	0.211755	1.02334
GO	enzyme inhibitor activity	4	231	0.211863	1.02303
GO	vitamin metabolic process	2	84	0.212523	1.02209
GO	vesicle localization	2	84	0.212523	1.02209
GO	peroxisome	2	84	0.212523	1.02209
GO	RNA polymerase II transcription factor complex	2	84	0.212523	1.02209
GO	negative regulation of homeostatic process	2	84	0.212523	1.02209
GO	enzyme binding	17	1350	0.214022	1.02847
GO	microtubule-based movement	3	156	0.214639	1.03061
GO	transporter complex	2	85	0.216285	1.03519
GO	single-organism nuclear import	2	85	0.216285	1.03519
GO	cellular response to reactive oxygen species	2	85	0.216285	1.03519
GO	regulation of purine nucleotide metabolic process	2	85	0.216285	1.03519
GO	nucleoside-triphosphatase activity	8	562	0.217297	1.0392
GO	biosynthetic process	30	2551	0.217998	1.04172
GO	peptidyl-lysine modification	4	234	0.218325	1.04245
GO	cell-cell recognition	1	24	0.219141	1.03396
GO	Hsp90 protein binding	1	24	0.219141	1.03396
GO	SH2 domain binding	1	24	0.219141	1.03396
GO	lysosome localization	1	24	0.219141	1.03396
GO	autophagosome maturation	1	24	0.219141	1.03396
GO	canonical glycolysis	1	24	0.219141	1.03396
GO	glucose catabolic process to pyruvate	1	24	0.219141	1.03396
GO	NADH regeneration	1	24	0.219141	1.03396
GO	ovarian follicle development	1	24	0.219141	1.03396
GO	positive regulation of cyclic nucleotide biosynthetic process	1	24	0.219141	1.03396
GO	regulation of peptidyl-threonine phosphorylation	1	24	0.219141	1.03396
GO	regulation of synaptic vesicle transport	1	24	0.219141	1.03396
GO	Wnt signaling pathway, calcium modulating pathway	1	24	0.219141	1.03396
GO	quinone metabolic process	1	24	0.219141	1.03396
GO	nuclear chromosome segregation	1	24	0.219141	1.03396
GO	positive regulation of protein phosphorylation	7	479	0.219292	1.03385
GO	oxidoreductase activity, acting on the CH-OH group of donors, NAD or NADP as acceptor	2	86	0.220054	1.035
GO	positive regulation of protein localization to nucleus	2	86	0.220054	1.035
GO	stem cell population maintenance	2	86	0.220054	1.035
GO	aging	3	159	0.222684	1.04654
GO	azurophil granule lumen	2	87	0.223828	1.04698
GO	tissue homeostasis	2	87	0.223828	1.04698
GO	circulatory system process	2	87	0.223828	1.04698
GO	acetyltransferase complex	2	87	0.223828	1.04698
GO	protein acetyltransferase complex	2	87	0.223828	1.04698
GO	regulation of heart contraction	2	87	0.223828	1.04698
GO	nucleoside phosphate metabolic process	5	317	0.224722	1.05034
GO	vacuole	5	318	0.226595	1.05827
GO	protein localization to microtubule cytoskeleton	1	25	0.227158	1.04378
GO	mRNA polyadenylation	1	25	0.227158	1.04378
GO	regulation of pathway-restricted SMAD protein phosphorylation	1	25	0.227158	1.04378
GO	response to exogenous dsRNA	1	25	0.227158	1.04378
GO	positive regulation of mitotic nuclear division	1	25	0.227158	1.04378
GO	aggresome	1	25	0.227158	1.04378
GO	glucose catabolic process	1	25	0.227158	1.04378
GO	glycolytic process through fructose-6-phosphate	1	25	0.227158	1.04378
GO	glycolytic process through glucose-6-phosphate	1	25	0.227158	1.04378
GO	intramolecular transferase activity	1	25	0.227158	1.04378
GO	cellular iron ion homeostasis	1	25	0.227158	1.04378
GO	cellular response to cadmium ion	1	25	0.227158	1.04378
GO	embryo implantation	1	25	0.227158	1.04378
GO	SAGA-type complex	1	25	0.227158	1.04378
GO	cellular carbohydrate catabolic process	1	25	0.227158	1.04378
GO	disordered domain specific binding	1	25	0.227158	1.04378
GO	positive regulation of oxidoreductase activity	1	25	0.227158	1.04378
GO	DNA packaging	1	25	0.227158	1.04378
GO	actin filament capping	1	25	0.227158	1.04378
GO	regulation of lamellipodium assembly	1	25	0.227158	1.04378
GO	transferrin transport	1	25	0.227158	1.04378
GO	protein tetramerization	2	88	0.227608	1.04344
GO	transmembrane receptor protein serine/threonine kinase signaling pathway	2	88	0.227608	1.04344
GO	SRP-dependent cotranslational protein targeting to membrane	2	88	0.227608	1.04344
GO	protein phosphatase binding	2	89	0.231392	1.05754
GO	maintenance of cell number	2	89	0.231392	1.05754
GO	pattern recognition receptor signaling pathway	2	89	0.231392	1.05754
GO	transcription factor activity, RNA polymerase II transcription factor binding	2	89	0.231392	1.05754
GO	monocarboxylic acid metabolic process	5	321	0.232241	1.06061
GO	protein localization to cytoskeleton	1	26	0.235094	1.05589
GO	positive regulation of glucose import	1	26	0.235094	1.05589
GO	chloride transmembrane transporter activity	1	26	0.235094	1.05589
GO	chloride transmembrane transport	1	26	0.235094	1.05589
GO	spliceosomal complex assembly	1	26	0.235094	1.05589
GO	RNA stabilization	1	26	0.235094	1.05589
GO	kinesin binding	1	26	0.235094	1.05589
GO	regulation of centrosome duplication	1	26	0.235094	1.05589
GO	thyroid hormone receptor binding	1	26	0.235094	1.05589
GO	vacuole fusion	1	26	0.235094	1.05589
GO	podosome	1	26	0.235094	1.05589
GO	regulation of transcription from RNA polymerase I promoter	1	26	0.235094	1.05589
GO	transcription elongation from RNA polymerase I promoter	1	26	0.235094	1.05589
GO	regulation of translational elongation	1	26	0.235094	1.05589
GO	regulation of steroid biosynthetic process	1	26	0.235094	1.05589
GO	retina homeostasis	1	26	0.235094	1.05589
GO	ubiquitin conjugating enzyme activity	1	26	0.235094	1.05589
GO	regulation of neurotransmitter secretion	1	26	0.235094	1.05589
GO	regulation of synaptic vesicle cycle	1	26	0.235094	1.05589
GO	positive regulation of TOR signaling	1	26	0.235094	1.05589
GO	ferric iron transport	1	26	0.235094	1.05589
GO	trivalent inorganic cation transport	1	26	0.235094	1.05589
GO	glucose metabolic process	2	90	0.235181	1.05391
GO	negative regulation of defense response	2	90	0.235181	1.05391
GO	regulation of nucleotide metabolic process	2	90	0.235181	1.05391
GO	response to light stimulus	3	164	0.236225	1.05779
GO	negative regulation of nucleobase-containing compound metabolic process	10	750	0.237412	1.06231
GO	cellular response to organonitrogen compound	4	243	0.238025	1.06426
GO	regulation of organelle organization	11	840	0.239951	1.07207
GO	response to virus	3	166	0.241683	1.07739
GO	regulation of neuron death	3	166	0.241683	1.07739
GO	regulation of I-kappaB kinase/NF-kappaB signaling	3	166	0.241683	1.07739
GO	cellular response to DNA damage stimulus	7	494	0.24209	1.0784
GO	regulation of carbohydrate metabolic process	2	92	0.242769	1.07741
GO	regulation of dephosphorylation	2	92	0.242769	1.07741
GO	cellular response to metal ion	2	92	0.242769	1.07741
GO	regulation of peptide hormone secretion	2	92	0.242769	1.07741
GO	response to insulin	2	92	0.242769	1.07741
GO	positive regulation of glucose transport	1	27	0.242949	1.06633
GO	RNA polyadenylation	1	27	0.242949	1.06633
GO	digestive system process	1	27	0.242949	1.06633
GO	negative regulation of protein maturation	1	27	0.242949	1.06633
GO	negative regulation of protein processing	1	27	0.242949	1.06633
GO	phosphatidylserine binding	1	27	0.242949	1.06633
GO	protein targeting to vacuole	1	27	0.242949	1.06633
GO	lactation	1	27	0.242949	1.06633
GO	termination of RNA polymerase I transcription	1	27	0.242949	1.06633
GO	DNA repair complex	1	27	0.242949	1.06633
GO	regulation of alternative mRNA splicing, via spliceosome	1	27	0.242949	1.06633
GO	beta-tubulin binding	1	27	0.242949	1.06633
GO	protein K63-linked ubiquitination	1	27	0.242949	1.06633
GO	ubiquitin-like protein conjugating enzyme activity	1	27	0.242949	1.06633
GO	regulation of nitric-oxide synthase activity	1	27	0.242949	1.06633
GO	regulation of developmental process	16	1291	0.243402	1.06754
GO	positive regulation of secretion by cell	3	167	0.24442	1.07122
GO	spindle pole	2	93	0.246567	1.07905
GO	cotranslational protein targeting to membrane	2	93	0.246567	1.07905
GO	positive regulation of nucleic acid-templated transcription	10	759	0.24872	1.08688
GO	positive regulation of transcription, DNA-templated	10	759	0.24872	1.08688
GO	positive regulation of RNA biosynthetic process	10	760	0.249989	1.09162
GO	growth cone	2	94	0.250368	1.09009
GO	ATP metabolic process	2	94	0.250368	1.09009
GO	protein alkylation	2	94	0.250368	1.09009
GO	protein methylation	2	94	0.250368	1.09009
GO	positive regulation of cellular carbohydrate metabolic process	1	28	0.250724	1.08063
GO	anion channel activity	1	28	0.250724	1.08063
GO	chloride transport	1	28	0.250724	1.08063
GO	response to dsRNA	1	28	0.250724	1.08063
GO	Hsp70 protein binding	1	28	0.250724	1.08063
GO	cysteine-type endopeptidase regulator activity involved in apoptotic process	1	28	0.250724	1.08063
GO	endothelial cell development	1	28	0.250724	1.08063
GO	pteridine-containing compound metabolic process	1	28	0.250724	1.08063
GO	protein deglycosylation	1	28	0.250724	1.08063
GO	liver regeneration	1	28	0.250724	1.08063
GO	negative regulation of response to biotic stimulus	1	28	0.250724	1.08063
GO	regulation of phosphoprotein phosphatase activity	1	28	0.250724	1.08063
GO	visual behavior	1	28	0.250724	1.08063
GO	intracellular pH reduction	1	28	0.250724	1.08063
GO	organic substance biosynthetic process	29	2504	0.252281	1.08655
GO	muscle contraction	2	95	0.25417	1.09312
GO	regulation of ion homeostasis	2	95	0.25417	1.09312
GO	receptor binding	10	765	0.256367	1.10177
GO	channel activity	2	96	0.257975	1.1055
GO	passive transmembrane transporter activity	2	96	0.257975	1.1055
GO	nuclear transcription factor complex	2	96	0.257975	1.1055
GO	cell cycle checkpoint	2	96	0.257975	1.1055
GO	carboxylic acid biosynthetic process	3	172	0.25818	1.10479
GO	organic acid biosynthetic process	3	172	0.25818	1.10479
GO	toxin transport	1	29	0.25842	1.09253
GO	phosphotyrosine binding	1	29	0.25842	1.09253
GO	positive regulation of nuclear division	1	29	0.25842	1.09253
GO	purine nucleotide catabolic process	1	29	0.25842	1.09253
GO	autophagosome assembly	1	29	0.25842	1.09253
GO	regulation of toll-like receptor signaling pathway	1	29	0.25842	1.09253
GO	establishment of protein localization to vacuole	1	29	0.25842	1.09253
GO	transcription initiation from RNA polymerase I promoter	1	29	0.25842	1.09253
GO	ERBB2 signaling pathway	1	29	0.25842	1.09253
GO	histone ubiquitination	1	29	0.25842	1.09253
GO	positive regulation of mitochondrial outer membrane permeabilization involved in apoptotic signaling pathway	1	29	0.25842	1.09253
GO	positive regulation of cyclic nucleotide metabolic process	1	29	0.25842	1.09253
GO	positive regulation of nucleotide biosynthetic process	1	29	0.25842	1.09253
GO	positive regulation of purine nucleotide biosynthetic process	1	29	0.25842	1.09253
GO	regulation of calcium ion-dependent exocytosis	1	29	0.25842	1.09253
GO	pH reduction	1	29	0.25842	1.09253
GO	proton-transporting two-sector ATPase complex	1	29	0.25842	1.09253
GO	regulation of cellular protein localization	6	420	0.260331	1.09983
GO	regulation of DNA metabolic process	4	253	0.260392	1.09931
GO	protein homodimerization activity	7	506	0.260869	1.09977
GO	positive regulation of phosphorylation	7	506	0.260869	1.09977
GO	site of polarized growth	2	97	0.26178	1.10128
GO	protein targeting to ER	2	97	0.26178	1.10128
GO	internal protein amino acid acetylation	2	97	0.26178	1.10128
GO	hematopoietic or lymphoid organ development	2	98	0.265586	1.11494
GO	nucleoside metabolic process	2	98	0.265586	1.11494
GO	fibrillar center	2	98	0.265586	1.11494
GO	voltage-gated channel activity	1	30	0.266037	1.10596
GO	voltage-gated ion channel activity	1	30	0.266037	1.10596
GO	positive regulation of substrate adhesion-dependent cell spreading	1	30	0.266037	1.10596
GO	centrosome cycle	1	30	0.266037	1.10596
GO	protein export from nucleus	1	30	0.266037	1.10596
GO	neurotransmitter transport	1	30	0.266037	1.10596
GO	pigment biosynthetic process	1	30	0.266037	1.10596
GO	regulation of carbohydrate catabolic process	1	30	0.266037	1.10596
GO	nuclear inner membrane	1	30	0.266037	1.10596
GO	response to axon injury	1	30	0.266037	1.10596
GO	positive regulation of DNA repair	1	30	0.266037	1.10596
GO	positive regulation of dephosphorylation	1	30	0.266037	1.10596
GO	regulation of heart rate	1	30	0.266037	1.10596
GO	regulation of protein autophosphorylation	1	30	0.266037	1.10596
GO	pyrophosphatase activity	8	598	0.268648	1.11604
GO	oxidoreductase activity, acting on CH-OH group of donors	2	99	0.269392	1.11525
GO	fatty acid derivative metabolic process	2	99	0.269392	1.11525
GO	double-strand break repair	2	99	0.269392	1.11525
GO	microbody	2	99	0.269392	1.11525
GO	cellular carbohydrate metabolic process	2	99	0.269392	1.11525
GO	DNA metabolic process	7	512	0.270419	1.11873
GO	positive regulation of organelle organization	6	426	0.270812	1.11958
GO	hydrolase activity, acting on acid anhydrides, in phosphorus-containing anhydrides	8	600	0.271607	1.12209
GO	tRNA processing	2	100	0.273198	1.12711
GO	establishment of protein localization to endoplasmic reticulum	2	100	0.273198	1.12711
GO	cellular response to heat	1	31	0.273578	1.11482
GO	vesicle transport along microtubule	1	31	0.273578	1.11482
GO	negative regulation of cellular response to oxidative stress	1	31	0.273578	1.11482
GO	negative regulation of oxidative stress-induced cell death	1	31	0.273578	1.11482
GO	negative regulation of response to oxidative stress	1	31	0.273578	1.11482
GO	autophagosome organization	1	31	0.273578	1.11482
GO	telomeric DNA binding	1	31	0.273578	1.11482
GO	cellular metabolic compound salvage	1	31	0.273578	1.11482
GO	nucleobase metabolic process	1	31	0.273578	1.11482
GO	NADH metabolic process	1	31	0.273578	1.11482
GO	cellular carbohydrate biosynthetic process	1	31	0.273578	1.11482
GO	DNA damage response, detection of DNA damage	1	31	0.273578	1.11482
GO	transcription factor TFIID complex	1	31	0.273578	1.11482
GO	regulation of cyclic nucleotide biosynthetic process	1	31	0.273578	1.11482
GO	regulation of neurotransmitter transport	1	31	0.273578	1.11482
GO	substantia nigra development	1	31	0.273578	1.11482
GO	negative regulation of actin filament depolymerization	1	31	0.273578	1.11482
GO	regulation of filopodium assembly	1	31	0.273578	1.11482
GO	cellular component assembly	18	1505	0.273782	1.1149
GO	hydrolase activity, acting on acid anhydrides	8	602	0.274576	1.11737
GO	cellular response to starvation	2	101	0.277004	1.12648
GO	vacuolar part	6	431	0.279629	1.13638
GO	RNA biosynthetic process	16	1327	0.279688	1.13585
GO	positive regulation of secretion	3	180	0.280406	1.138
GO	response to UV	2	102	0.280808	1.13577
GO	nuclear import	2	102	0.280808	1.13577
GO	cellular response to peptide hormone stimulus	2	102	0.280808	1.13577
GO	positive regulation of ion transport	2	102	0.280808	1.13577
GO	regulation of blood circulation	2	102	0.280808	1.13577
GO	ATPase regulator activity	1	32	0.281041	1.12983
GO	phosphatidylinositol-3,4,5-trisphosphate binding	1	32	0.281041	1.12983
GO	long-chain fatty-acyl-CoA biosynthetic process	1	32	0.281041	1.12983
GO	regulation of release of cytochrome c from mitochondria	1	32	0.281041	1.12983
GO	regulation of autophagosome assembly	1	32	0.281041	1.12983
GO	signal release from synapse	1	32	0.281041	1.12983
GO	ribonucleoside biosynthetic process	1	32	0.281041	1.12983
GO	intermediate filament cytoskeleton organization	1	32	0.281041	1.12983
GO	regulation of cAMP metabolic process	1	32	0.281041	1.12983
GO	lipid binding	6	432	0.281401	1.13052
GO	RNA polymerase II transcription factor activity, sequence-specific DNA binding	4	264	0.285457	1.14604
GO	translation	3	182	0.285994	1.14743
GO	organophosphate metabolic process	8	611	0.288049	1.1549
GO	oxidoreductase activity	7	523	0.288173	1.15462
GO	endopeptidase inhibitor activity	2	104	0.288413	1.15404
GO	regulation of viral life cycle	2	104	0.288413	1.15404
GO	fatty-acyl-CoA biosynthetic process	1	33	0.288429	1.15025
GO	7-methylguanosine mRNA capping	1	33	0.288429	1.15025
GO	transcription from RNA polymerase III promoter	1	33	0.288429	1.15025
GO	intermediate filament-based process	1	33	0.288429	1.15025
GO	regulation of monooxygenase activity	1	33	0.288429	1.15025
GO	transmembrane receptor protein tyrosine kinase signaling pathway	5	350	0.288681	1.15049
GO	enzyme linked receptor protein signaling pathway	6	437	0.290299	1.15617
GO	cytoskeletal protein binding	8	613	0.291067	1.15846
GO	axon part	2	105	0.292213	1.16224
GO	peptidyl-amino acid modification	8	614	0.29258	1.16293
GO	nucleobase-containing small molecule metabolic process	5	353	0.294677	1.17048
GO	organonitrogen compound biosynthetic process	8	616	0.29561	1.17341
GO	regulation of sodium ion transmembrane transport	1	34	0.295741	1.16083
GO	long-chain fatty-acyl-CoA metabolic process	1	34	0.295741	1.16083
GO	mitotic metaphase plate congression	1	34	0.295741	1.16083
GO	purine-containing compound catabolic process	1	34	0.295741	1.16083
GO	negative regulation of endocytosis	1	34	0.295741	1.16083
GO	cellular modified amino acid biosynthetic process	1	34	0.295741	1.16083
GO	ATP generation from ADP	1	34	0.295741	1.16083
GO	glycolytic process	1	34	0.295741	1.16083
GO	7-methylguanosine RNA capping	1	34	0.295741	1.16083
GO	RNA capping	1	34	0.295741	1.16083
GO	glial cell differentiation	1	34	0.295741	1.16083
GO	cellular response to glucose stimulus	1	34	0.295741	1.16083
GO	regulation of multicellular organism growth	1	34	0.295741	1.16083
GO	protein kinase C binding	1	34	0.295741	1.16083
GO	cation channel complex	1	34	0.295741	1.16083
GO	carbohydrate transport	1	34	0.295741	1.16083
GO	ATP hydrolysis coupled cation transmembrane transport	1	34	0.295741	1.16083
GO	peptidase inhibitor activity	2	106	0.29601	1.16112
GO	transcription cofactor activity	5	354	0.29668	1.16299
GO	positive regulation of cellular protein localization	4	269	0.296975	1.16262
GO	cellular response to nitrogen compound	4	269	0.296975	1.16262
GO	kinase binding	6	441	0.297462	1.16376
GO	carbohydrate derivative metabolic process	7	529	0.297979	1.16502
GO	protein localization to endoplasmic reticulum	2	107	0.299805	1.17139
GO	ncRNA processing	5	356	0.300694	1.1741
GO	regulation of protein stability	3	188	0.302812	1.18083
GO	purine ribonucleotide metabolic process	3	188	0.302812	1.18083
GO	platelet aggregation	1	35	0.302979	1.1723
GO	positive regulation of osteoblast differentiation	1	35	0.302979	1.1723
GO	regulation of centrosome cycle	1	35	0.302979	1.1723
GO	cysteine-type endopeptidase inhibitor activity	1	35	0.302979	1.1723
GO	vesicle cytoskeletal trafficking	1	35	0.302979	1.1723
GO	gluconeogenesis	1	35	0.302979	1.1723
GO	nucleotide-excision repair, DNA incision, 5'-to lesion	1	35	0.302979	1.1723
GO	nucleotide-excision repair, DNA incision	1	35	0.302979	1.1723
GO	response to antibiotic	1	35	0.302979	1.1723
GO	regulation of mitochondrial outer membrane permeabilization involved in apoptotic signaling pathway	1	35	0.302979	1.1723
GO	neural nucleus development	1	35	0.302979	1.1723
GO	regulation of lamellipodium organization	1	35	0.302979	1.1723
GO	negative regulation of multi-organism process	2	108	0.303596	1.17241
GO	regulation of extrinsic apoptotic signaling pathway	2	108	0.303596	1.17241
GO	regulation of neuron apoptotic process	2	108	0.303596	1.17241
GO	ion transmembrane transporter activity	4	273	0.306234	1.18107
GO	regulation of translation	4	273	0.306234	1.18107
GO	protein localization to nucleus	2	109	0.307384	1.18398
GO	protein acetylation	2	109	0.307384	1.18398
GO	brush border	1	36	0.310144	1.18242
GO	inorganic anion transmembrane transport	1	36	0.310144	1.18242
GO	protein phosphorylated amino acid binding	1	36	0.310144	1.18242
GO	fatty-acyl-CoA metabolic process	1	36	0.310144	1.18242
GO	cellular response to amino acid starvation	1	36	0.310144	1.18242
GO	positive regulation of receptor-mediated endocytosis	1	36	0.310144	1.18242
GO	somatic stem cell population maintenance	1	36	0.310144	1.18242
GO	regulation of tumor necrosis factor-mediated signaling pathway	1	36	0.310144	1.18242
GO	striated muscle contraction	1	36	0.310144	1.18242
GO	cellular response to hexose stimulus	1	36	0.310144	1.18242
GO	cellular response to monosaccharide stimulus	1	36	0.310144	1.18242
GO	negative regulation of lipid metabolic process	1	36	0.310144	1.18242
GO	activating transcription factor binding	1	36	0.310144	1.18242
GO	regulation of DNA-templated transcription, elongation	1	36	0.310144	1.18242
GO	ciliary tip	1	36	0.310144	1.18242
GO	intraciliary transport involved in cilium assembly	1	36	0.310144	1.18242
GO	regulation of hormone secretion	2	110	0.311168	1.18406
GO	hormone receptor binding	2	110	0.311168	1.18406
GO	endopeptidase regulator activity	2	110	0.311168	1.18406
GO	establishment of organelle localization	3	192	0.314055	1.19429
GO	ammonium ion metabolic process	2	111	0.314948	1.19616
GO	nuclear-transcribed mRNA catabolic process, nonsense-mediated decay	2	111	0.314948	1.19616
GO	positive regulation of ATPase activity	1	37	0.317235	1.19048
GO	positive regulation of carbohydrate metabolic process	1	37	0.317235	1.19048
GO	inorganic anion transmembrane transporter activity	1	37	0.317235	1.19048
GO	Golgi to plasma membrane transport	1	37	0.317235	1.19048
GO	RNA secondary structure unwinding	1	37	0.317235	1.19048
GO	negative regulation of Ras protein signal transduction	1	37	0.317235	1.19048
GO	negative regulation of mitochondrion organization	1	37	0.317235	1.19048
GO	striated muscle cell development	1	37	0.317235	1.19048
GO	protein localization to vacuole	1	37	0.317235	1.19048
GO	body fluid secretion	1	37	0.317235	1.19048
GO	pigment metabolic process	1	37	0.317235	1.19048
GO	transferase activity, transferring pentosyl groups	1	37	0.317235	1.19048
GO	hexose biosynthetic process	1	37	0.317235	1.19048
GO	hexose catabolic process	1	37	0.317235	1.19048
GO	DNA-directed 5'-3' RNA polymerase activity	1	37	0.317235	1.19048
GO	inositol phosphate metabolic process	1	37	0.317235	1.19048
[truncated: 914 more rows]

## Sheet: Terms with Genes_k1_up
Category	Term	Count in Selected Genes	Count in Total Population	P-value	Gene	Title	Symbol
GO	regulation of proteolysis involved in cellular protein catabolic process	17	186	4.60611e-12	10393	anaphase promoting complex subunit 10	ANAPC10
GO	regulation of proteolysis involved in cellular protein catabolic process	17	186	4.60611e-12	150684	copper metabolism domain containing 1	COMMD1
GO	regulation of proteolysis involved in cellular protein catabolic process	17	186	4.60611e-12	246184	cell division cycle 26	CDC26
GO	regulation of proteolysis involved in cellular protein catabolic process	17	186	4.60611e-12	2876	glutathione peroxidase 1	GPX1
GO	regulation of proteolysis involved in cellular protein catabolic process	17	186	4.60611e-12	29978	ubiquilin 2	UBQLN2
GO	regulation of proteolysis involved in cellular protein catabolic process	17	186	4.60611e-12	29979	ubiquilin 1	UBQLN1
GO	regulation of proteolysis involved in cellular protein catabolic process	17	186	4.60611e-12	5683	proteasome subunit alpha 2	PSMA2
GO	regulation of proteolysis involved in cellular protein catabolic process	17	186	4.60611e-12	5686	proteasome subunit alpha 5	PSMA5
GO	regulation of proteolysis involved in cellular protein catabolic process	17	186	4.60611e-12	5687	proteasome subunit alpha 6	PSMA6
GO	regulation of proteolysis involved in cellular protein catabolic process	17	186	4.60611e-12	5702	proteasome 26S subunit, ATPase 3	PSMC3
GO	regulation of proteolysis involved in cellular protein catabolic process	17	186	4.60611e-12	5705	proteasome 26S subunit, ATPase 5	PSMC5
GO	regulation of proteolysis involved in cellular protein catabolic process	17	186	4.60611e-12	5710	proteasome 26S subunit, non-ATPase 4	PSMD4
GO	regulation of proteolysis involved in cellular protein catabolic process	17	186	4.60611e-12	5715	proteasome 26S subunit, non-ATPase 9	PSMD9
GO	regulation of proteolysis involved in cellular protein catabolic process	17	186	4.60611e-12	5887	RAD23 homolog B, nucleotide excision repair protein	RAD23B
GO	regulation of proteolysis involved in cellular protein catabolic process	17	186	4.60611e-12	6233	ribosomal protein S27a	RPS27A
GO	regulation of proteolysis involved in cellular protein catabolic process	17	186	4.60611e-12	79016	DET1 and DDB1 associated 1	DDA1
GO	regulation of proteolysis involved in cellular protein catabolic process	17	186	4.60611e-12	9184	BUB3, mitotic checkpoint protein	BUB3
GO	regulation of cellular protein catabolic process	17	202	1.74765e-11	10393	anaphase promoting complex subunit 10	ANAPC10
GO	regulation of cellular protein catabolic process	17	202	1.74765e-11	150684	copper metabolism domain containing 1	COMMD1
GO	regulation of cellular protein catabolic process	17	202	1.74765e-11	246184	cell division cycle 26	CDC26
GO	regulation of cellular protein catabolic process	17	202	1.74765e-11	2876	glutathione peroxidase 1	GPX1
GO	regulation of cellular protein catabolic process	17	202	1.74765e-11	29978	ubiquilin 2	UBQLN2
GO	regulation of cellular protein catabolic process	17	202	1.74765e-11	29979	ubiquilin 1	UBQLN1
GO	regulation of cellular protein catabolic process	17	202	1.74765e-11	5683	proteasome subunit alpha 2	PSMA2
GO	regulation of cellular protein catabolic process	17	202	1.74765e-11	5686	proteasome subunit alpha 5	PSMA5
GO	regulation of cellular protein catabolic process	17	202	1.74765e-11	5687	proteasome subunit alpha 6	PSMA6
GO	regulation of cellular protein catabolic process	17	202	1.74765e-11	5702	proteasome 26S subunit, ATPase 3	PSMC3
GO	regulation of cellular protein catabolic process	17	202	1.74765e-11	5705	proteasome 26S subunit, ATPase 5	PSMC5
GO	regulation of cellular protein catabolic process	17	202	1.74765e-11	5710	proteasome 26S subunit, non-ATPase 4	PSMD4
GO	regulation of cellular protein catabolic process	17	202	1.74765e-11	5715	proteasome 26S subunit, non-ATPase 9	PSMD9
GO	regulation of cellular protein catabolic process	17	202	1.74765e-11	5887	RAD23 homolog B, nucleotide excision repair protein	RAD23B
GO	regulation of cellular protein catabolic process	17	202	1.74765e-11	6233	ribosomal protein S27a	RPS27A
GO	regulation of cellular protein catabolic process	17	202	1.74765e-11	79016	DET1 and DDB1 associated 1	DDA1
GO	regulation of cellular protein catabolic process	17	202	1.74765e-11	9184	BUB3, mitotic checkpoint protein	BUB3
GO	positive regulation of ubiquitin-protein transferase activity	12	85	4.81556e-11	10393	anaphase promoting complex subunit 10	ANAPC10
GO	positive regulation of ubiquitin-protein transferase activity	12	85	4.81556e-11	246184	cell division cycle 26	CDC26
GO	positive regulation of ubiquitin-protein transferase activity	12	85	4.81556e-11	5683	proteasome subunit alpha 2	PSMA2
GO	positive regulation of ubiquitin-protein transferase activity	12	85	4.81556e-11	5686	proteasome subunit alpha 5	PSMA5
GO	positive regulation of ubiquitin-protein transferase activity	12	85	4.81556e-11	5687	proteasome subunit alpha 6	PSMA6
GO	positive regulation of ubiquitin-protein transferase activity	12	85	4.81556e-11	5702	proteasome 26S subunit, ATPase 3	PSMC3
GO	positive regulation of ubiquitin-protein transferase activity	12	85	4.81556e-11	5705	proteasome 26S subunit, ATPase 5	PSMC5
GO	positive regulation of ubiquitin-protein transferase activity	12	85	4.81556e-11	5710	proteasome 26S subunit, non-ATPase 4	PSMD4
GO	positive regulation of ubiquitin-protein transferase activity	12	85	4.81556e-11	5715	proteasome 26S subunit, non-ATPase 9	PSMD9
GO	positive regulation of ubiquitin-protein transferase activity	12	85	4.81556e-11	6233	ribosomal protein S27a	RPS27A
GO	positive regulation of ubiquitin-protein transferase activity	12	85	4.81556e-11	7334	ubiquitin conjugating enzyme E2 N	UBE2N
GO	positive regulation of ubiquitin-protein transferase activity	12	85	4.81556e-11	9184	BUB3, mitotic checkpoint protein	BUB3
GO	negative regulation of ubiquitin-protein ligase activity involved in mitotic cell cycle	11	66	5.001e-11	10393	anaphase promoting complex subunit 10	ANAPC10
GO	negative regulation of ubiquitin-protein ligase activity involved in mitotic cell cycle	11	66	5.001e-11	246184	cell division cycle 26	CDC26
GO	negative regulation of ubiquitin-protein ligase activity involved in mitotic cell cycle	11	66	5.001e-11	5683	proteasome subunit alpha 2	PSMA2
GO	negative regulation of ubiquitin-protein ligase activity involved in mitotic cell cycle	11	66	5.001e-11	5686	proteasome subunit alpha 5	PSMA5
GO	negative regulation of ubiquitin-protein ligase activity involved in mitotic cell cycle	11	66	5.001e-11	5687	proteasome subunit alpha 6	PSMA6
GO	negative regulation of ubiquitin-protein ligase activity involved in mitotic cell cycle	11	66	5.001e-11	5702	proteasome 26S subunit, ATPase 3	PSMC3
GO	negative regulation of ubiquitin-protein ligase activity involved in mitotic cell cycle	11	66	5.001e-11	5705	proteasome 26S subunit, ATPase 5	PSMC5
GO	negative regulation of ubiquitin-protein ligase activity involved in mitotic cell cycle	11	66	5.001e-11	5710	proteasome 26S subunit, non-ATPase 4	PSMD4
GO	negative regulation of ubiquitin-protein ligase activity involved in mitotic cell cycle	11	66	5.001e-11	5715	proteasome 26S subunit, non-ATPase 9	PSMD9
GO	negative regulation of ubiquitin-protein ligase activity involved in mitotic cell cycle	11	66	5.001e-11	6233	ribosomal protein S27a	RPS27A
GO	negative regulation of ubiquitin-protein ligase activity involved in mitotic cell cycle	11	66	5.001e-11	9184	BUB3, mitotic checkpoint protein	BUB3
GO	regulation of ubiquitin-protein ligase activity involved in mitotic cell cycle	11	67	5.9332e-11	10393	anaphase promoting complex subunit 10	ANAPC10
GO	regulation of ubiquitin-protein ligase activity involved in mitotic cell cycle	11	67	5.9332e-11	246184	cell division cycle 26	CDC26
GO	regulation of ubiquitin-protein ligase activity involved in mitotic cell cycle	11	67	5.9332e-11	5683	proteasome subunit alpha 2	PSMA2
GO	regulation of ubiquitin-protein ligase activity involved in mitotic cell cycle	11	67	5.9332e-11	5686	proteasome subunit alpha 5	PSMA5
GO	regulation of ubiquitin-protein ligase activity involved in mitotic cell cycle	11	67	5.9332e-11	5687	proteasome subunit alpha 6	PSMA6
GO	regulation of ubiquitin-protein ligase activity involved in mitotic cell cycle	11	67	5.9332e-11	5702	proteasome 26S subunit, ATPase 3	PSMC3
GO	regulation of ubiquitin-protein ligase activity involved in mitotic cell cycle	11	67	5.9332e-11	5705	proteasome 26S subunit, ATPase 5	PSMC5
GO	regulation of ubiquitin-protein ligase activity involved in mitotic cell cycle	11	67	5.9332e-11	5710	proteasome 26S subunit, non-ATPase 4	PSMD4
GO	regulation of ubiquitin-protein ligase activity involved in mitotic cell cycle	11	67	5.9332e-11	5715	proteasome 26S subunit, non-ATPase 9	PSMD9
GO	regulation of ubiquitin-protein ligase activity involved in mitotic cell cycle	11	67	5.9332e-11	6233	ribosomal protein S27a	RPS27A
GO	regulation of ubiquitin-protein ligase activity involved in mitotic cell cycle	11	67	5.9332e-11	9184	BUB3, mitotic checkpoint protein	BUB3
GO	positive regulation of ubiquitin-protein ligase activity involved in regulation of mitotic cell cycle transition	11	69	8.28007e-11	10393	anaphase promoting complex subunit 10	ANAPC10
GO	positive regulation of ubiquitin-protein ligase activity involved in regulation of mitotic cell cycle transition	11	69	8.28007e-11	246184	cell division cycle 26	CDC26
GO	positive regulation of ubiquitin-protein ligase activity involved in regulation of mitotic cell cycle transition	11	69	8.28007e-11	5683	proteasome subunit alpha 2	PSMA2
GO	positive regulation of ubiquitin-protein ligase activity involved in regulation of mitotic cell cycle transition	11	69	8.28007e-11	5686	proteasome subunit alpha 5	PSMA5
GO	positive regulation of ubiquitin-protein ligase activity involved in regulation of mitotic cell cycle transition	11	69	8.28007e-11	5687	proteasome subunit alpha 6	PSMA6
GO	positive regulation of ubiquitin-protein ligase activity involved in regulation of mitotic cell cycle transition	11	69	8.28007e-11	5702	proteasome 26S subunit, ATPase 3	PSMC3
GO	positive regulation of ubiquitin-protein ligase activity involved in regulation of mitotic cell cycle transition	11	69	8.28007e-11	5705	proteasome 26S subunit, ATPase 5	PSMC5
GO	positive regulation of ubiquitin-protein ligase activity involved in regulation of mitotic cell cycle transition	11	69	8.28007e-11	5710	proteasome 26S subunit, non-ATPase 4	PSMD4
GO	positive regulation of ubiquitin-protein ligase activity involved in regulation of mitotic cell cycle transition	11	69	8.28007e-11	5715	proteasome 26S subunit, non-ATPase 9	PSMD9
GO	positive regulation of ubiquitin-protein ligase activity involved in regulation of mitotic cell cycle transition	11	69	8.28007e-11	6233	ribosomal protein S27a	RPS27A
GO	positive regulation of ubiquitin-protein ligase activity involved in regulation of mitotic cell cycle transition	11	69	8.28007e-11	9184	BUB3, mitotic checkpoint protein	BUB3
GO	positive regulation of protein ubiquitination	14	137	9.26954e-11	10393	anaphase promoting complex subunit 10	ANAPC10
GO	positive regulation of protein ubiquitination	14	137	9.26954e-11	150684	copper metabolism domain containing 1	COMMD1
GO	positive regulation of protein ubiquitination	14	137	9.26954e-11	246184	cell division cycle 26	CDC26
GO	positive regulation of protein ubiquitination	14	137	9.26954e-11	29979	ubiquilin 1	UBQLN1
GO	positive regulation of protein ubiquitination	14	137	9.26954e-11	5683	proteasome subunit alpha 2	PSMA2
GO	positive regulation of protein ubiquitination	14	137	9.26954e-11	5686	proteasome subunit alpha 5	PSMA5
GO	positive regulation of protein ubiquitination	14	137	9.26954e-11	5687	proteasome subunit alpha 6	PSMA6
GO	positive regulation of protein ubiquitination	14	137	9.26954e-11	5702	proteasome 26S subunit, ATPase 3	PSMC3
GO	positive regulation of protein ubiquitination	14	137	9.26954e-11	5705	proteasome 26S subunit, ATPase 5	PSMC5
GO	positive regulation of protein ubiquitination	14	137	9.26954e-11	5710	proteasome 26S subunit, non-ATPase 4	PSMD4
GO	positive regulation of protein ubiquitination	14	137	9.26954e-11	5715	proteasome 26S subunit, non-ATPase 9	PSMD9
GO	positive regulation of protein ubiquitination	14	137	9.26954e-11	6233	ribosomal protein S27a	RPS27A
GO	positive regulation of protein ubiquitination	14	137	9.26954e-11	7334	ubiquitin conjugating enzyme E2 N	UBE2N
GO	positive regulation of protein ubiquitination	14	137	9.26954e-11	9184	BUB3, mitotic checkpoint protein	BUB3
GO	negative regulation of ubiquitin protein ligase activity	11	70	9.74147e-11	10393	anaphase promoting complex subunit 10	ANAPC10
GO	negative regulation of ubiquitin protein ligase activity	11	70	9.74147e-11	246184	cell division cycle 26	CDC26
GO	negative regulation of ubiquitin protein ligase activity	11	70	9.74147e-11	5683	proteasome subunit alpha 2	PSMA2
GO	negative regulation of ubiquitin protein ligase activity	11	70	9.74147e-11	5686	proteasome subunit alpha 5	PSMA5
GO	negative regulation of ubiquitin protein ligase activity	11	70	9.74147e-11	5687	proteasome subunit alpha 6	PSMA6
GO	negative regulation of ubiquitin protein ligase activity	11	70	9.74147e-11	5702	proteasome 26S subunit, ATPase 3	PSMC3
GO	negative regulation of ubiquitin protein ligase activity	11	70	9.74147e-11	5705	proteasome 26S subunit, ATPase 5	PSMC5
GO	negative regulation of ubiquitin protein ligase activity	11	70	9.74147e-11	5710	proteasome 26S subunit, non-ATPase 4	PSMD4
GO	negative regulation of ubiquitin protein ligase activity	11	70	9.74147e-11	5715	proteasome 26S subunit, non-ATPase 9	PSMD9
GO	negative regulation of ubiquitin protein ligase activity	11	70	9.74147e-11	6233	ribosomal protein S27a	RPS27A
GO	negative regulation of ubiquitin protein ligase activity	11	70	9.74147e-11	9184	BUB3, mitotic checkpoint protein	BUB3
GO	anaphase-promoting complex-dependent catabolic process	11	71	1.14308e-10	10393	anaphase promoting complex subunit 10	ANAPC10
GO	anaphase-promoting complex-dependent catabolic process	11	71	1.14308e-10	246184	cell division cycle 26	CDC26
GO	anaphase-promoting complex-dependent catabolic process	11	71	1.14308e-10	5683	proteasome subunit alpha 2	PSMA2
GO	anaphase-promoting complex-dependent catabolic process	11	71	1.14308e-10	5686	proteasome subunit alpha 5	PSMA5
GO	anaphase-promoting complex-dependent catabolic process	11	71	1.14308e-10	5687	proteasome subunit alpha 6	PSMA6
GO	anaphase-promoting complex-dependent catabolic process	11	71	1.14308e-10	5702	proteasome 26S subunit, ATPase 3	PSMC3
GO	anaphase-promoting complex-dependent catabolic process	11	71	1.14308e-10	5705	proteasome 26S subunit, ATPase 5	PSMC5
GO	anaphase-promoting complex-dependent catabolic process	11	71	1.14308e-10	5710	proteasome 26S subunit, non-ATPase 4	PSMD4
GO	anaphase-promoting complex-dependent catabolic process	11	71	1.14308e-10	5715	proteasome 26S subunit, non-ATPase 9	PSMD9
GO	anaphase-promoting complex-dependent catabolic process	11	71	1.14308e-10	6233	ribosomal protein S27a	RPS27A
GO	anaphase-promoting complex-dependent catabolic process	11	71	1.14308e-10	9184	BUB3, mitotic checkpoint protein	BUB3
GO	macromolecular complex	66	3389	1.49992e-10	10393	anaphase promoting complex subunit 10	ANAPC10
GO	macromolecular complex	66	3389	1.49992e-10	10540	dynactin subunit 2	DCTN2
GO	macromolecular complex	66	3389	1.49992e-10	10576	chaperonin containing TCP1 subunit 2	CCT2
GO	macromolecular complex	66	3389	1.49992e-10	10671	dynactin subunit 6	DCTN6
GO	macromolecular complex	66	3389	1.49992e-10	11051	nudix hydrolase 21	NUDT21
GO	macromolecular complex	66	3389	1.49992e-10	11171	serine/threonine kinase receptor associated protein	STRAP
GO	macromolecular complex	66	3389	1.49992e-10	1192	chloride intracellular channel 1	CLIC1
GO	macromolecular complex	66	3389	1.49992e-10	150684	copper metabolism domain containing 1	COMMD1
GO	macromolecular complex	66	3389	1.49992e-10	1653	DEAD-box helicase 1	DDX1
GO	macromolecular complex	66	3389	1.49992e-10	1965	eukaryotic translation initiation factor 2 subunit alpha	EIF2S1
GO	macromolecular complex	66	3389	1.49992e-10	23636	nucleoporin 62	NUP62
GO	macromolecular complex	66	3389	1.49992e-10	246184	cell division cycle 26	CDC26
GO	macromolecular complex	66	3389	1.49992e-10	282991	biogenesis of lysosomal organelles complex 1 subunit 2	BLOC1S2
GO	macromolecular complex	66	3389	1.49992e-10	29979	ubiquilin 1	UBQLN1
GO	macromolecular complex	66	3389	1.49992e-10	3181	heterogeneous nuclear ribonucleoprotein A2/B1	HNRNPA2B1
GO	macromolecular complex	66	3389	1.49992e-10	3187	heterogeneous nuclear ribonucleoprotein H1	HNRNPH1
GO	macromolecular complex	66	3389	1.49992e-10	3188	heterogeneous nuclear ribonucleoprotein H2	HNRNPH2
GO	macromolecular complex	66	3389	1.49992e-10	3190	heterogeneous nuclear ribonucleoprotein K	HNRNPK
GO	macromolecular complex	66	3389	1.49992e-10	3312	heat shock protein family A (Hsp70) member 8	HSPA8
GO	macromolecular complex	66	3389	1.49992e-10	5093	poly(rC) binding protein 1	PCBP1
GO	macromolecular complex	66	3389	1.49992e-10	51493	RNA 2',3'-cyclic phosphate and 5'-OH ligase	RTCB
GO	macromolecular complex	66	3389	1.49992e-10	51699	VPS29, retromer complex component	VPS29
GO	macromolecular complex	66	3389	1.49992e-10	53371	nucleoporin 54	NUP54
GO	macromolecular complex	66	3389	1.49992e-10	54039	poly(rC) binding protein 3	PCBP3
GO	macromolecular complex	66	3389	1.49992e-10	5440	RNA polymerase II subunit K	POLR2K
GO	macromolecular complex	66	3389	1.49992e-10	55692	LUC7 like	LUC7L
GO	macromolecular complex	66	3389	1.49992e-10	56648	eukaryotic translation initiation factor 5A2	EIF5A2
GO	macromolecular complex	66	3389	1.49992e-10	5683	proteasome subunit alpha 2	PSMA2
GO	macromolecular complex	66	3389	1.49992e-10	5686	proteasome subunit alpha 5	PSMA5
GO	macromolecular complex	66	3389	1.49992e-10	5687	proteasome subunit alpha 6	PSMA6
GO	macromolecular complex	66	3389	1.49992e-10	5702	proteasome 26S subunit, ATPase 3	PSMC3
GO	macromolecular complex	66	3389	1.49992e-10	5705	proteasome 26S subunit, ATPase 5	PSMC5
GO	macromolecular complex	66	3389	1.49992e-10	5710	proteasome 26S subunit, non-ATPase 4	PSMD4
GO	macromolecular complex	66	3389	1.49992e-10	5715	proteasome 26S subunit, non-ATPase 9	PSMD9
GO	macromolecular complex	66	3389	1.49992e-10	5887	RAD23 homolog B, nucleotide excision repair protein	RAD23B
GO	macromolecular complex	66	3389	1.49992e-10	6206	ribosomal protein S12	RPS12
GO	macromolecular complex	66	3389	1.49992e-10	6233	ribosomal protein S27a	RPS27A
GO	macromolecular complex	66	3389	1.49992e-10	6426	serine and arginine rich splicing factor 1	SRSF1
GO	macromolecular complex	66	3389	1.49992e-10	6434	transformer 2 beta homolog	TRA2B
GO	macromolecular complex	66	3389	1.49992e-10	6626	small nuclear ribonucleoprotein polypeptide A	SNRPA
GO	macromolecular complex	66	3389	1.49992e-10	6629	small nuclear ribonucleoprotein polypeptide B2	SNRPB2
GO	macromolecular complex	66	3389	1.49992e-10	6631	small nuclear ribonucleoprotein polypeptide C	SNRPC
GO	macromolecular complex	66	3389	1.49992e-10	6647	superoxide dismutase 1	SOD1
GO	macromolecular complex	66	3389	1.49992e-10	6837	mediator complex subunit 22	MED22
GO	macromolecular complex	66	3389	1.49992e-10	6883	TATA-box binding protein associated factor 12	TAF12
GO	macromolecular complex	66	3389	1.49992e-10	6921	elongin C	ELOC
GO	macromolecular complex	66	3389	1.49992e-10	6923	elongin B	ELOB
GO	macromolecular complex	66	3389	1.49992e-10	7073	TIA1 cytotoxic granule associated RNA binding protein like 1	TIAL1
GO	macromolecular complex	66	3389	1.49992e-10	7178	tumor protein, translationally-controlled 1	TPT1
GO	macromolecular complex	66	3389	1.49992e-10	7334	ubiquitin conjugating enzyme E2 N	UBE2N
GO	macromolecular complex	66	3389	1.49992e-10	7353	ubiquitin recognition factor in ER associated degradation 1	UFD1
GO	macromolecular complex	66	3389	1.49992e-10	7458	eukaryotic translation initiation factor 4H	EIF4H
GO	macromolecular complex	66	3389	1.49992e-10	801	calmodulin 1	CALM1
GO	macromolecular complex	66	3389	1.49992e-10	8260	N(alpha)-acetyltransferase 10, NatA catalytic subunit	NAA10
GO	macromolecular complex	66	3389	1.49992e-10	832	capping actin protein of muscle Z-line beta subunit	CAPZB
GO	macromolecular complex	66	3389	1.49992e-10	83443	splicing factor 3b subunit 5	SF3B5
GO	macromolecular complex	66	3389	1.49992e-10	83658	dynein light chain roadblock-type 1	DYNLRB1
GO	macromolecular complex	66	3389	1.49992e-10	84246	mediator complex subunit 10	MED10
GO	macromolecular complex	66	3389	1.49992e-10	8649	late endosomal/lysosomal adaptor, MAPK and MTOR activator 3	LAMTOR3
GO	macromolecular complex	66	3389	1.49992e-10	8668	eukaryotic translation initiation factor 3 subunit I	EIF3I
GO	macromolecular complex	66	3389	1.49992e-10	8682	phosphoprotein enriched in astrocytes 15	PEA15
GO	macromolecular complex	66	3389	1.49992e-10	908	chaperonin containing TCP1 subunit 6A	CCT6A
GO	macromolecular complex	66	3389	1.49992e-10	91272	biorientation of chromosomes in cell division 1	BOD1
GO	macromolecular complex	66	3389	1.49992e-10	9184	BUB3, mitotic checkpoint protein	BUB3
GO	macromolecular complex	66	3389	1.49992e-10	9296	ATPase H+ transporting V1 subunit F	ATP6V1F
GO	macromolecular complex	66	3389	1.49992e-10	9352	thioredoxin like 1	TXNL1
GO	negative regulation of ubiquitin-protein transferase activity	11	75	2.11427e-10	10393	anaphase promoting complex subunit 10	ANAPC10
GO	negative regulation of ubiquitin-protein transferase activity	11	75	2.11427e-10	246184	cell division cycle 26	CDC26
GO	negative regulation of ubiquitin-protein transferase activity	11	75	2.11427e-10	5683	proteasome subunit alpha 2	PSMA2
GO	negative regulation of ubiquitin-protein transferase activity	11	75	2.11427e-10	5686	proteasome subunit alpha 5	PSMA5
GO	negative regulation of ubiquitin-protein transferase activity	11	75	2.11427e-10	5687	proteasome subunit alpha 6	PSMA6
GO	negative regulation of ubiquitin-protein transferase activity	11	75	2.11427e-10	5702	proteasome 26S subunit, ATPase 3	PSMC3
GO	negative regulation of ubiquitin-protein transferase activity	11	75	2.11427e-10	5705	proteasome 26S subunit, ATPase 5	PSMC5
GO	negative regulation of ubiquitin-protein transferase activity	11	75	2.11427e-10	5710	proteasome 26S subunit, non-ATPase 4	PSMD4
GO	negative regulation of ubiquitin-protein transferase activity	11	75	2.11427e-10	5715	proteasome 26S subunit, non-ATPase 9	PSMD9
GO	negative regulation of ubiquitin-protein transferase activity	11	75	2.11427e-10	6233	ribosomal protein S27a	RPS27A
GO	negative regulation of ubiquitin-protein transferase activity	11	75	2.11427e-10	9184	BUB3, mitotic checkpoint protein	BUB3
GO	positive regulation of ubiquitin protein ligase activity	11	75	2.11427e-10	10393	anaphase promoting complex subunit 10	ANAPC10
GO	positive regulation of ubiquitin protein ligase activity	11	75	2.11427e-10	246184	cell division cycle 26	CDC26
GO	positive regulation of ubiquitin protein ligase activity	11	75	2.11427e-10	5683	proteasome subunit alpha 2	PSMA2
GO	positive regulation of ubiquitin protein ligase activity	11	75	2.11427e-10	5686	proteasome subunit alpha 5	PSMA5
GO	positive regulation of ubiquitin protein ligase activity	11	75	2.11427e-10	5687	proteasome subunit alpha 6	PSMA6
GO	positive regulation of ubiquitin protein ligase activity	11	75	2.11427e-10	5702	proteasome 26S subunit, ATPase 3	PSMC3
GO	positive regulation of ubiquitin protein ligase activity	11	75	2.11427e-10	5705	proteasome 26S subunit, ATPase 5	PSMC5
GO	positive regulation of ubiquitin protein ligase activity	11	75	2.11427e-10	5710	proteasome 26S subunit, non-ATPase 4	PSMD4
GO	positive regulation of ubiquitin protein ligase activity	11	75	2.11427e-10	5715	proteasome 26S subunit, non-ATPase 9	PSMD9
GO	positive regulation of ubiquitin protein ligase activity	11	75	2.11427e-10	6233	ribosomal protein S27a	RPS27A
GO	positive regulation of ubiquitin protein ligase activity	11	75	2.11427e-10	9184	BUB3, mitotic checkpoint protein	BUB3
GO	positive regulation of protein modification by small protein conjugation or removal	14	149	2.87734e-10	10393	anaphase promoting complex subunit 10	ANAPC10
GO	positive regulation of protein modification by small protein conjugation or removal	14	149	2.87734e-10	150684	copper metabolism domain containing 1	COMMD1
GO	positive regulation of protein modification by small protein conjugation or removal	14	149	2.87734e-10	246184	cell division cycle 26	CDC26
GO	positive regulation of protein modification by small protein conjugation or removal	14	149	2.87734e-10	29979	ubiquilin 1	UBQLN1
GO	positive regulation of protein modification by small protein conjugation or removal	14	149	2.87734e-10	5683	proteasome subunit alpha 2	PSMA2
GO	positive regulation of protein modification by small protein conjugation or removal	14	149	2.87734e-10	5686	proteasome subunit alpha 5	PSMA5
GO	positive regulation of protein modification by small protein conjugation or removal	14	149	2.87734e-10	5687	proteasome subunit alpha 6	PSMA6
GO	positive regulation of protein modification by small protein conjugation or removal	14	149	2.87734e-10	5702	proteasome 26S subunit, ATPase 3	PSMC3
GO	positive regulation of protein modification by small protein conjugation or removal	14	149	2.87734e-10	5705	proteasome 26S subunit, ATPase 5	PSMC5
GO	positive regulation of protein modification by small protein conjugation or removal	14	149	2.87734e-10	5710	proteasome 26S subunit, non-ATPase 4	PSMD4
GO	positive regulation of protein modification by small protein conjugation or removal	14	149	2.87734e-10	5715	proteasome 26S subunit, non-ATPase 9	PSMD9
GO	positive regulation of protein modification by small protein conjugation or removal	14	149	2.87734e-10	6233	ribosomal protein S27a	RPS27A
GO	positive regulation of protein modification by small protein conjugation or removal	14	149	2.87734e-10	7334	ubiquitin conjugating enzyme E2 N	UBE2N
GO	positive regulation of protein modification by small protein conjugation or removal	14	149	2.87734e-10	9184	BUB3, mitotic checkpoint protein	BUB3
GO	regulation of ubiquitin-protein transferase activity	12	99	3.00826e-10	10393	anaphase promoting complex subunit 10	ANAPC10
GO	regulation of ubiquitin-protein transferase activity	12	99	3.00826e-10	246184	cell division cycle 26	CDC26
GO	regulation of ubiquitin-protein transferase activity	12	99	3.00826e-10	5683	proteasome subunit alpha 2	PSMA2
GO	regulation of ubiquitin-protein transferase activity	12	99	3.00826e-10	5686	proteasome subunit alpha 5	PSMA5
GO	regulation of ubiquitin-protein transferase activity	12	99	3.00826e-10	5687	proteasome subunit alpha 6	PSMA6
GO	regulation of ubiquitin-protein transferase activity	12	99	3.00826e-10	5702	proteasome 26S subunit, ATPase 3	PSMC3
GO	regulation of ubiquitin-protein transferase activity	12	99	3.00826e-10	5705	proteasome 26S subunit, ATPase 5	PSMC5
GO	regulation of ubiquitin-protein transferase activity	12	99	3.00826e-10	5710	proteasome 26S subunit, non-ATPase 4	PSMD4
GO	regulation of ubiquitin-protein transferase activity	12	99	3.00826e-10	5715	proteasome 26S subunit, non-ATPase 9	PSMD9
GO	regulation of ubiquitin-protein transferase activity	12	99	3.00826e-10	6233	ribosomal protein S27a	RPS27A
GO	regulation of ubiquitin-protein transferase activity	12	99	3.00826e-10	7334	ubiquitin conjugating enzyme E2 N	UBE2N
GO	regulation of ubiquitin-protein transferase activity	12	99	3.00826e-10	9184	BUB3, mitotic checkpoint protein	BUB3
GO	extracellular exosome	51	2192	3.37914e-10	10294	DnaJ heat shock protein family (Hsp40) member A2	DNAJA2
GO	extracellular exosome	51	2192	3.37914e-10	10327	aldo-keto reductase family 1 member A1	AKR1A1
GO	extracellular exosome	51	2192	3.37914e-10	10540	dynactin subunit 2	DCTN2
GO	extracellular exosome	51	2192	3.37914e-10	10576	chaperonin containing TCP1 subunit 2	CCT2
GO	extracellular exosome	51	2192	3.37914e-10	1192	chloride intracellular channel 1	CLIC1
GO	extracellular exosome	51	2192	3.37914e-10	1399	CRK like proto-oncogene, adaptor protein	CRKL
GO	extracellular exosome	51	2192	3.37914e-10	150684	copper metabolism domain containing 1	COMMD1
GO	extracellular exosome	51	2192	3.37914e-10	1622	diazepam binding inhibitor, acyl-CoA binding protein	DBI
GO	extracellular exosome	51	2192	3.37914e-10	1965	eukaryotic translation initiation factor 2 subunit alpha	EIF2S1
GO	extracellular exosome	51	2192	3.37914e-10	2286	FK506 binding protein 2	FKBP2
GO	extracellular exosome	51	2192	3.37914e-10	25824	peroxiredoxin 5	PRDX5
GO	extracellular exosome	51	2192	3.37914e-10	2739	glyoxalase I	GLO1
GO	extracellular exosome	51	2192	3.37914e-10	2876	glutathione peroxidase 1	GPX1
GO	extracellular exosome	51	2192	3.37914e-10	29934	sorting nexin 12	SNX12
GO	extracellular exosome	51	2192	3.37914e-10	3181	heterogeneous nuclear ribonucleoprotein A2/B1	HNRNPA2B1
GO	extracellular exosome	51	2192	3.37914e-10	3190	heterogeneous nuclear ribonucleoprotein K	HNRNPK
GO	extracellular exosome	51	2192	3.37914e-10	3312	heat shock protein family A (Hsp70) member 8	HSPA8
GO	extracellular exosome	51	2192	3.37914e-10	353	adenine phosphoribosyltransferase	APRT
GO	extracellular exosome	51	2192	3.37914e-10	471	5-aminoimidazole-4-carboxamide ribonucleotide formyltransferase/IMP cyclohydrolase	ATIC
GO	extracellular exosome	51	2192	3.37914e-10	4738	neural precursor cell expressed, developmentally down-regulated 8	NEDD8
GO	extracellular exosome	51	2192	3.37914e-10	5037	phosphatidylethanolamine binding protein 1	PEBP1
GO	extracellular exosome	51	2192	3.37914e-10	5093	poly(rC) binding protein 1	PCBP1
GO	extracellular exosome	51	2192	3.37914e-10	51031	glyoxalase domain containing 4	GLOD4
GO	extracellular exosome	51	2192	3.37914e-10	51699	VPS29, retromer complex component	VPS29
GO	extracellular exosome	51	2192	3.37914e-10	5223	phosphoglycerate mutase 1	PGAM1
GO	extracellular exosome	51	2192	3.37914e-10	54039	poly(rC) binding protein 3	PCBP3
GO	extracellular exosome	51	2192	3.37914e-10	5478	peptidylprolyl isomerase A	PPIA
GO	extracellular exosome	51	2192	3.37914e-10	55313	calcineurin like phosphoesterase domain containing 1	CPPED1
GO	extracellular exosome	51	2192	3.37914e-10	5683	proteasome subunit alpha 2	PSMA2
GO	extracellular exosome	51	2192	3.37914e-10	5686	proteasome subunit alpha 5	PSMA5
GO	extracellular exosome	51	2192	3.37914e-10	5687	proteasome subunit alpha 6	PSMA6
GO	extracellular exosome	51	2192	3.37914e-10	5705	proteasome 26S subunit, ATPase 5	PSMC5
GO	extracellular exosome	51	2192	3.37914e-10	6233	ribosomal protein S27a	RPS27A
GO	extracellular exosome	51	2192	3.37914e-10	6426	serine and arginine rich splicing factor 1	SRSF1
GO	extracellular exosome	51	2192	3.37914e-10	6432	serine and arginine rich splicing factor 7	SRSF7
GO	extracellular exosome	51	2192	3.37914e-10	6647	superoxide dismutase 1	SOD1
GO	extracellular exosome	51	2192	3.37914e-10	6902	tubulin folding cofactor A	TBCA
GO	extracellular exosome	51	2192	3.37914e-10	6923	elongin B	ELOB
GO	extracellular exosome	51	2192	3.37914e-10	7073	TIA1 cytotoxic granule associated RNA binding protein like 1	TIAL1
GO	extracellular exosome	51	2192	3.37914e-10	7178	tumor protein, translationally-controlled 1	TPT1
GO	extracellular exosome	51	2192	3.37914e-10	7334	ubiquitin conjugating enzyme E2 N	UBE2N
GO	extracellular exosome	51	2192	3.37914e-10	7532	tyrosine 3-monooxygenase/tryptophan 5-monooxygenase activation protein gamma	YWHAG
GO	extracellular exosome	51	2192	3.37914e-10	801	calmodulin 1	CALM1
GO	extracellular exosome	51	2192	3.37914e-10	832	capping actin protein of muscle Z-line beta subunit	CAPZB
GO	extracellular exosome	51	2192	3.37914e-10	8574	aldo-keto reductase family 7 member A2	AKR7A2
GO	extracellular exosome	51	2192	3.37914e-10	8649	late endosomal/lysosomal adaptor, MAPK and MTOR activator 3	LAMTOR3
GO	extracellular exosome	51	2192	3.37914e-10	8668	eukaryotic translation initiation factor 3 subunit I	EIF3I
GO	extracellular exosome	51	2192	3.37914e-10	908	chaperonin containing TCP1 subunit 6A	CCT6A
GO	extracellular exosome	51	2192	3.37914e-10	9296	ATPase H+ transporting V1 subunit F	ATP6V1F
GO	extracellular exosome	51	2192	3.37914e-10	9352	thioredoxin like 1	TXNL1
GO	extracellular exosome	51	2192	3.37914e-10	9446	glutathione S-transferase omega 1	GSTO1
GO	extracellular organelle	51	2201	3.94502e-10	10294	DnaJ heat shock protein family (Hsp40) member A2	DNAJA2
GO	extracellular organelle	51	2201	3.94502e-10	10327	aldo-keto reductase family 1 member A1	AKR1A1
GO	extracellular organelle	51	2201	3.94502e-10	10540	dynactin subunit 2	DCTN2
GO	extracellular organelle	51	2201	3.94502e-10	10576	chaperonin containing TCP1 subunit 2	CCT2
GO	extracellular organelle	51	2201	3.94502e-10	1192	chloride intracellular channel 1	CLIC1
GO	extracellular organelle	51	2201	3.94502e-10	1399	CRK like proto-oncogene, adaptor protein	CRKL
GO	extracellular organelle	51	2201	3.94502e-10	150684	copper metabolism domain containing 1	COMMD1
GO	extracellular organelle	51	2201	3.94502e-10	1622	diazepam binding inhibitor, acyl-CoA binding protein	DBI
GO	extracellular organelle	51	2201	3.94502e-10	1965	eukaryotic translation initiation factor 2 subunit alpha	EIF2S1
GO	extracellular organelle	51	2201	3.94502e-10	2286	FK506 binding protein 2	FKBP2
GO	extracellular organelle	51	2201	3.94502e-10	25824	peroxiredoxin 5	PRDX5
GO	extracellular organelle	51	2201	3.94502e-10	2739	glyoxalase I	GLO1
GO	extracellular organelle	51	2201	3.94502e-10	2876	glutathione peroxidase 1	GPX1
GO	extracellular organelle	51	2201	3.94502e-10	29934	sorting nexin 12	SNX12
GO	extracellular organelle	51	2201	3.94502e-10	3181	heterogeneous nuclear ribonucleoprotein A2/B1	HNRNPA2B1
GO	extracellular organelle	51	2201	3.94502e-10	3190	heterogeneous nuclear ribonucleoprotein K	HNRNPK
GO	extracellular organelle	51	2201	3.94502e-10	3312	heat shock protein family A (Hsp70) member 8	HSPA8
GO	extracellular organelle	51	2201	3.94502e-10	353	adenine phosphoribosyltransferase	APRT
GO	extracellular organelle	51	2201	3.94502e-10	471	5-aminoimidazole-4-carboxamide ribonucleotide formyltransferase/IMP cyclohydrolase	ATIC
GO	extracellular organelle	51	2201	3.94502e-10	4738	neural precursor cell expressed, developmentally down-regulated 8	NEDD8
GO	extracellular organelle	51	2201	3.94502e-10	5037	phosphatidylethanolamine binding protein 1	PEBP1
GO	extracellular organelle	51	2201	3.94502e-10	5093	poly(rC) binding protein 1	PCBP1
GO	extracellular organelle	51	2201	3.94502e-10	51031	glyoxalase domain containing 4	GLOD4
GO	extracellular organelle	51	2201	3.94502e-10	51699	VPS29, retromer complex component	VPS29
GO	extracellular organelle	51	2201	3.94502e-10	5223	phosphoglycerate mutase 1	PGAM1
GO	extracellular organelle	51	2201	3.94502e-10	54039	poly(rC) binding protein 3	PCBP3
GO	extracellular organelle	51	2201	3.94502e-10	5478	peptidylprolyl isomerase A	PPIA
GO	extracellular organelle	51	2201	3.94502e-10	55313	calcineurin like phosphoesterase domain containing 1	CPPED1
GO	extracellular organelle	51	2201	3.94502e-10	5683	proteasome subunit alpha 2	PSMA2
GO	extracellular organelle	51	2201	3.94502e-10	5686	proteasome subunit alpha 5	PSMA5
GO	extracellular organelle	51	2201	3.94502e-10	5687	proteasome subunit alpha 6	PSMA6
GO	extracellular organelle	51	2201	3.94502e-10	5705	proteasome 26S subunit, ATPase 5	PSMC5
GO	extracellular organelle	51	2201	3.94502e-10	6233	ribosomal protein S27a	RPS27A
GO	extracellular organelle	51	2201	3.94502e-10	6426	serine and arginine rich splicing factor 1	SRSF1
GO	extracellular organelle	51	2201	3.94502e-10	6432	serine and arginine rich splicing factor 7	SRSF7
GO	extracellular organelle	51	2201	3.94502e-10	6647	superoxide dismutase 1	SOD1
GO	extracellular organelle	51	2201	3.94502e-10	6902	tubulin folding cofactor A	TBCA
GO	extracellular organelle	51	2201	3.94502e-10	6923	elongin B	ELOB
GO	extracellular organelle	51	2201	3.94502e-10	7073	TIA1 cytotoxic granule associated RNA binding protein like 1	TIAL1
GO	extracellular organelle	51	2201	3.94502e-10	7178	tumor protein, translationally-controlled 1	TPT1
GO	extracellular organelle	51	2201	3.94502e-10	7334	ubiquitin conjugating enzyme E2 N	UBE2N
GO	extracellular organelle	51	2201	3.94502e-10	7532	tyrosine 3-monooxygenase/tryptophan 5-monooxygenase activation protein gamma	YWHAG
GO	extracellular organelle	51	2201	3.94502e-10	801	calmodulin 1	CALM1
GO	extracellular organelle	51	2201	3.94502e-10	832	capping actin protein of muscle Z-line beta subunit	CAPZB
GO	extracellular organelle	51	2201	3.94502e-10	8574	aldo-keto reductase family 7 member A2	AKR7A2
GO	extracellular organelle	51	2201	3.94502e-10	8649	late endosomal/lysosomal adaptor, MAPK and MTOR activator 3	LAMTOR3
GO	extracellular organelle	51	2201	3.94502e-10	8668	eukaryotic translation initiation factor 3 subunit I	EIF3I
GO	extracellular organelle	51	2201	3.94502e-10	908	chaperonin containing TCP1 subunit 6A	CCT6A
GO	extracellular organelle	51	2201	3.94502e-10	9296	ATPase H+ transporting V1 subunit F	ATP6V1F
GO	extracellular organelle	51	2201	3.94502e-10	9352	thioredoxin like 1	TXNL1
GO	extracellular organelle	51	2201	3.94502e-10	9446	glutathione S-transferase omega 1	GSTO1
GO	extracellular vesicle	51	2201	3.94502e-10	10294	DnaJ heat shock protein family (Hsp40) member A2	DNAJA2
GO	extracellular vesicle	51	2201	3.94502e-10	10327	aldo-keto reductase family 1 member A1	AKR1A1
GO	extracellular vesicle	51	2201	3.94502e-10	10540	dynactin subunit 2	DCTN2
GO	extracellular vesicle	51	2201	3.94502e-10	10576	chaperonin containing TCP1 subunit 2	CCT2
GO	extracellular vesicle	51	2201	3.94502e-10	1192	chloride intracellular channel 1	CLIC1
GO	extracellular vesicle	51	2201	3.94502e-10	1399	CRK like proto-oncogene, adaptor protein	CRKL
GO	extracellular vesicle	51	2201	3.94502e-10	150684	copper metabolism domain containing 1	COMMD1
GO	extracellular vesicle	51	2201	3.94502e-10	1622	diazepam binding inhibitor, acyl-CoA binding protein	DBI
GO	extracellular vesicle	51	2201	3.94502e-10	1965	eukaryotic translation initiation factor 2 subunit alpha	EIF2S1
GO	extracellular vesicle	51	2201	3.94502e-10	2286	FK506 binding protein 2	FKBP2
GO	extracellular vesicle	51	2201	3.94502e-10	25824	peroxiredoxin 5	PRDX5
GO	extracellular vesicle	51	2201	3.94502e-10	2739	glyoxalase I	GLO1
GO	extracellular vesicle	51	2201	3.94502e-10	2876	glutathione peroxidase 1	GPX1
GO	extracellular vesicle	51	2201	3.94502e-10	29934	sorting nexin 12	SNX12
GO	extracellular vesicle	51	2201	3.94502e-10	3181	heterogeneous nuclear ribonucleoprotein A2/B1	HNRNPA2B1
GO	extracellular vesicle	51	2201	3.94502e-10	3190	heterogeneous nuclear ribonucleoprotein K	HNRNPK
GO	extracellular vesicle	51	2201	3.94502e-10	3312	heat shock protein family A (Hsp70) member 8	HSPA8
GO	extracellular vesicle	51	2201	3.94502e-10	353	adenine phosphoribosyltransferase	APRT
GO	extracellular vesicle	51	2201	3.94502e-10	471	5-aminoimidazole-4-carboxamide ribonucleotide formyltransferase/IMP cyclohydrolase	ATIC
GO	extracellular vesicle	51	2201	3.94502e-10	4738	neural precursor cell expressed, developmentally down-regulated 8	NEDD8
GO	extracellular vesicle	51	2201	3.94502e-10	5037	phosphatidylethanolamine binding protein 1	PEBP1
GO	extracellular vesicle	51	2201	3.94502e-10	5093	poly(rC) binding protein 1	PCBP1
GO	extracellular vesicle	51	2201	3.94502e-10	51031	glyoxalase domain containing 4	GLOD4
GO	extracellular vesicle	51	2201	3.94502e-10	51699	VPS29, retromer complex component	VPS29
GO	extracellular vesicle	51	2201	3.94502e-10	5223	phosphoglycerate mutase 1	PGAM1
GO	extracellular vesicle	51	2201	3.94502e-10	54039	poly(rC) binding protein 3	PCBP3
GO	extracellular vesicle	51	2201	3.94502e-10	5478	peptidylprolyl isomerase A	PPIA
GO	extracellular vesicle	51	2201	3.94502e-10	55313	calcineurin like phosphoesterase domain containing 1	CPPED1
GO	extracellular vesicle	51	2201	3.94502e-10	5683	proteasome subunit alpha 2	PSMA2
GO	extracellular vesicle	51	2201	3.94502e-10	5686	proteasome subunit alpha 5	PSMA5
GO	extracellular vesicle	51	2201	3.94502e-10	5687	proteasome subunit alpha 6	PSMA6
GO	extracellular vesicle	51	2201	3.94502e-10	5705	proteasome 26S subunit, ATPase 5	PSMC5
GO	extracellular vesicle	51	2201	3.94502e-10	6233	ribosomal protein S27a	RPS27A
GO	extracellular vesicle	51	2201	3.94502e-10	6426	serine and arginine rich splicing factor 1	SRSF1
GO	extracellular vesicle	51	2201	3.94502e-10	6432	serine and arginine rich splicing factor 7	SRSF7
GO	extracellular vesicle	51	2201	3.94502e-10	6647	superoxide dismutase 1	SOD1
GO	extracellular vesicle	51	2201	3.94502e-10	6902	tubulin folding cofactor A	TBCA
GO	extracellular vesicle	51	2201	3.94502e-10	6923	elongin B	ELOB
GO	extracellular vesicle	51	2201	3.94502e-10	7073	TIA1 cytotoxic granule associated RNA binding protein like 1	TIAL1
GO	extracellular vesicle	51	2201	3.94502e-10	7178	tumor protein, translationally-controlled 1	TPT1
GO	extracellular vesicle	51	2201	3.94502e-10	7334	ubiquitin conjugating enzyme E2 N	UBE2N
GO	extracellular vesicle	51	2201	3.94502e-10	7532	tyrosine 3-monooxygenase/tryptophan 5-monooxygenase activation protein gamma	YWHAG
GO	extracellular vesicle	51	2201	3.94502e-10	801	calmodulin 1	CALM1
GO	extracellular vesicle	51	2201	3.94502e-10	832	capping actin protein of muscle Z-line beta subunit	CAPZB
GO	extracellular vesicle	51	2201	3.94502e-10	8574	aldo-keto reductase family 7 member A2	AKR7A2
GO	extracellular vesicle	51	2201	3.94502e-10	8649	late endosomal/lysosomal adaptor, MAPK and MTOR activator 3	LAMTOR3
GO	extracellular vesicle	51	2201	3.94502e-10	8668	eukaryotic translation initiation factor 3 subunit I	EIF3I
GO	extracellular vesicle	51	2201	3.94502e-10	908	chaperonin containing TCP1 subunit 6A	CCT6A
GO	extracellular vesicle	51	2201	3.94502e-10	9296	ATPase H+ transporting V1 subunit F	ATP6V1F
GO	extracellular vesicle	51	2201	3.94502e-10	9352	thioredoxin like 1	TXNL1
GO	extracellular vesicle	51	2201	3.94502e-10	9446	glutathione S-transferase omega 1	GSTO1
GO	positive regulation of protein ubiquitination involved in ubiquitin-dependent protein catabolic process	11	80	4.33616e-10	10393	anaphase promoting complex subunit 10	ANAPC10
GO	positive regulation of protein ubiquitination involved in ubiquitin-dependent protein catabolic process	11	80	4.33616e-10	246184	cell division cycle 26	CDC26
GO	positive regulation of protein ubiquitination involved in ubiquitin-dependent protein catabolic process	11	80	4.33616e-10	5683	proteasome subunit alpha 2	PSMA2
GO	positive regulation of protein ubiquitination involved in ubiquitin-dependent protein catabolic process	11	80	4.33616e-10	5686	proteasome subunit alpha 5	PSMA5
GO	positive regulation of protein ubiquitination involved in ubiquitin-dependent protein catabolic process	11	80	4.33616e-10	5687	proteasome subunit alpha 6	PSMA6
GO	positive regulation of protein ubiquitination involved in ubiquitin-dependent protein catabolic process	11	80	4.33616e-10	5702	proteasome 26S subunit, ATPase 3	PSMC3
GO	positive regulation of protein ubiquitination involved in ubiquitin-dependent protein catabolic process	11	80	4.33616e-10	5705	proteasome 26S subunit, ATPase 5	PSMC5
GO	positive regulation of protein ubiquitination involved in ubiquitin-dependent protein catabolic process	11	80	4.33616e-10	5710	proteasome 26S subunit, non-ATPase 4	PSMD4
GO	positive regulation of protein ubiquitination involved in ubiquitin-dependent protein catabolic process	11	80	4.33616e-10	5715	proteasome 26S subunit, non-ATPase 9	PSMD9
GO	positive regulation of protein ubiquitination involved in ubiquitin-dependent protein catabolic process	11	80	4.33616e-10	6233	ribosomal protein S27a	RPS27A
GO	positive regulation of protein ubiquitination involved in ubiquitin-dependent protein catabolic process	11	80	4.33616e-10	9184	BUB3, mitotic checkpoint protein	BUB3
GO	regulation of ubiquitin protein ligase activity	11	80	4.33616e-10	10393	anaphase promoting complex subunit 10	ANAPC10
GO	regulation of ubiquitin protein ligase activity	11	80	4.33616e-10	246184	cell division cycle 26	CDC26
GO	regulation of ubiquitin protein ligase activity	11	80	4.33616e-10	5683	proteasome subunit alpha 2	PSMA2
GO	regulation of ubiquitin protein ligase activity	11	80	4.33616e-10	5686	proteasome subunit alpha 5	PSMA5
GO	regulation of ubiquitin protein ligase activity	11	80	4.33616e-10	5687	proteasome subunit alpha 6	PSMA6
GO	regulation of ubiquitin protein ligase activity	11	80	4.33616e-10	5702	proteasome 26S subunit, ATPase 3	PSMC3
GO	regulation of ubiquitin protein ligase activity	11	80	4.33616e-10	5705	proteasome 26S subunit, ATPase 5	PSMC5
GO	regulation of ubiquitin protein ligase activity	11	80	4.33616e-10	5710	proteasome 26S subunit, non-ATPase 4	PSMD4
GO	regulation of ubiquitin protein ligase activity	11	80	4.33616e-10	5715	proteasome 26S subunit, non-ATPase 9	PSMD9
GO	regulation of ubiquitin protein ligase activity	11	80	4.33616e-10	6233	ribosomal protein S27a	RPS27A
GO	regulation of ubiquitin protein ligase activity	11	80	4.33616e-10	9184	BUB3, mitotic checkpoint protein	BUB3
GO	regulation of protein catabolic process	18	288	5.83286e-10	10393	anaphase promoting complex subunit 10	ANAPC10
GO	regulation of protein catabolic process	18	288	5.83286e-10	150684	copper metabolism domain containing 1	COMMD1
GO	regulation of protein catabolic process	18	288	5.83286e-10	246184	cell division cycle 26	CDC26
GO	regulation of protein catabolic process	18	288	5.83286e-10	2876	glutathione peroxidase 1	GPX1
GO	regulation of protein catabolic process	18	288	5.83286e-10	29934	sorting nexin 12	SNX12
GO	regulation of protein catabolic process	18	288	5.83286e-10	29978	ubiquilin 2	UBQLN2
GO	regulation of protein catabolic process	18	288	5.83286e-10	29979	ubiquilin 1	UBQLN1
GO	regulation of protein catabolic process	18	288	5.83286e-10	5683	proteasome subunit alpha 2	PSMA2
GO	regulation of protein catabolic process	18	288	5.83286e-10	5686	proteasome subunit alpha 5	PSMA5
GO	regulation of protein catabolic process	18	288	5.83286e-10	5687	proteasome subunit alpha 6	PSMA6
GO	regulation of protein catabolic process	18	288	5.83286e-10	5702	proteasome 26S subunit, ATPase 3	PSMC3
GO	regulation of protein catabolic process	18	288	5.83286e-10	5705	proteasome 26S subunit, ATPase 5	PSMC5
GO	regulation of protein catabolic process	18	288	5.83286e-10	5710	proteasome 26S subunit, non-ATPase 4	PSMD4
GO	regulation of protein catabolic process	18	288	5.83286e-10	5715	proteasome 26S subunit, non-ATPase 9	PSMD9
GO	regulation of protein catabolic process	18	288	5.83286e-10	5887	RAD23 homolog B, nucleotide excision repair protein	RAD23B
GO	regulation of protein catabolic process	18	288	5.83286e-10	6233	ribosomal protein S27a	RPS27A
GO	regulation of protein catabolic process	18	288	5.83286e-10	79016	DET1 and DDB1 associated 1	DDA1
GO	regulation of protein catabolic process	18	288	5.83286e-10	9184	BUB3, mitotic checkpoint protein	BUB3
GO	RNA splicing	19	326	5.96755e-10	11051	nudix hydrolase 21	NUDT21
GO	RNA splicing	19	326	5.96755e-10	1653	DEAD-box helicase 1	DDX1
GO	RNA splicing	19	326	5.96755e-10	23435	TAR DNA binding protein	TARDBP
GO	RNA splicing	19	326	5.96755e-10	3181	heterogeneous nuclear ribonucleoprotein A2/B1	HNRNPA2B1
GO	RNA splicing	19	326	5.96755e-10	3187	heterogeneous nuclear ribonucleoprotein H1	HNRNPH1
GO	RNA splicing	19	326	5.96755e-10	3188	heterogeneous nuclear ribonucleoprotein H2	HNRNPH2
GO	RNA splicing	19	326	5.96755e-10	3190	heterogeneous nuclear ribonucleoprotein K	HNRNPK
GO	RNA splicing	19	326	5.96755e-10	3312	heat shock protein family A (Hsp70) member 8	HSPA8
GO	RNA splicing	19	326	5.96755e-10	5093	poly(rC) binding protein 1	PCBP1
GO	RNA splicing	19	326	5.96755e-10	51493	RNA 2',3'-cyclic phosphate and 5'-OH ligase	RTCB
GO	RNA splicing	19	326	5.96755e-10	5440	RNA polymerase II subunit K	POLR2K
GO	RNA splicing	19	326	5.96755e-10	6426	serine and arginine rich splicing factor 1	SRSF1
GO	RNA splicing	19	326	5.96755e-10	6428	serine and arginine rich splicing factor 3	SRSF3
GO	RNA splicing	19	326	5.96755e-10	6432	serine and arginine rich splicing factor 7	SRSF7
GO	RNA splicing	19	326	5.96755e-10	6434	transformer 2 beta homolog	TRA2B
GO	RNA splicing	19	326	5.96755e-10	6626	small nuclear ribonucleoprotein polypeptide A	SNRPA
GO	RNA splicing	19	326	5.96755e-10	6629	small nuclear ribonucleoprotein polypeptide B2	SNRPB2
GO	RNA splicing	19	326	5.96755e-10	6631	small nuclear ribonucleoprotein polypeptide C	SNRPC
GO	RNA splicing	19	326	5.96755e-10	83443	splicing factor 3b subunit 5	SF3B5
GO	regulation of transcription from RNA polymerase II promoter in response to hypoxia	10	66	1.0545e-09	5683	proteasome subunit alpha 2	PSMA2
GO	regulation of transcription from RNA polymerase II promoter in response to hypoxia	10	66	1.0545e-09	5686	proteasome subunit alpha 5	PSMA5
GO	regulation of transcription from RNA polymerase II promoter in response to hypoxia	10	66	1.0545e-09	5687	proteasome subunit alpha 6	PSMA6
GO	regulation of transcription from RNA polymerase II promoter in response to hypoxia	10	66	1.0545e-09	5702	proteasome 26S subunit, ATPase 3	PSMC3
GO	regulation of transcription from RNA polymerase II promoter in response to hypoxia	10	66	1.0545e-09	5705	proteasome 26S subunit, ATPase 5	PSMC5
GO	regulation of transcription from RNA polymerase II promoter in response to hypoxia	10	66	1.0545e-09	5710	proteasome 26S subunit, non-ATPase 4	PSMD4
GO	regulation of transcription from RNA polymerase II promoter in response to hypoxia	10	66	1.0545e-09	5715	proteasome 26S subunit, non-ATPase 9	PSMD9
GO	regulation of transcription from RNA polymerase II promoter in response to hypoxia	10	66	1.0545e-09	6233	ribosomal protein S27a	RPS27A
GO	regulation of transcription from RNA polymerase II promoter in response to hypoxia	10	66	1.0545e-09	6921	elongin C	ELOC
GO	regulation of transcription from RNA polymerase II promoter in response to hypoxia	10	66	1.0545e-09	6923	elongin B	ELOB
GO	positive regulation of proteolysis involved in cellular protein catabolic process	13	136	1.05523e-09	10393	anaphase promoting complex subunit 10	ANAPC10
GO	positive regulation of proteolysis involved in cellular protein catabolic process	13	136	1.05523e-09	246184	cell division cycle 26	CDC26
GO	positive regulation of proteolysis involved in cellular protein catabolic process	13	136	1.05523e-09	29978	ubiquilin 2	UBQLN2
GO	positive regulation of proteolysis involved in cellular protein catabolic process	13	136	1.05523e-09	29979	ubiquilin 1	UBQLN1
GO	positive regulation of proteolysis involved in cellular protein catabolic process	13	136	1.05523e-09	5683	proteasome subunit alpha 2	PSMA2
GO	positive regulation of proteolysis involved in cellular protein catabolic process	13	136	1.05523e-09	5686	proteasome subunit alpha 5	PSMA5
GO	positive regulation of proteolysis involved in cellular protein catabolic process	13	136	1.05523e-09	5687	proteasome subunit alpha 6	PSMA6
GO	positive regulation of proteolysis involved in cellular protein catabolic process	13	136	1.05523e-09	5702	proteasome 26S subunit, ATPase 3	PSMC3
GO	positive regulation of proteolysis involved in cellular protein catabolic process	13	136	1.05523e-09	5705	proteasome 26S subunit, ATPase 5	PSMC5
GO	positive regulation of proteolysis involved in cellular protein catabolic process	13	136	1.05523e-09	5710	proteasome 26S subunit, non-ATPase 4	PSMD4
GO	positive regulation of proteolysis involved in cellular protein catabolic process	13	136	1.05523e-09	5715	proteasome 26S subunit, non-ATPase 9	PSMD9
GO	positive regulation of proteolysis involved in cellular protein catabolic process	13	136	1.05523e-09	6233	ribosomal protein S27a	RPS27A
GO	positive regulation of proteolysis involved in cellular protein catabolic process	13	136	1.05523e-09	9184	BUB3, mitotic checkpoint protein	BUB3
GO	mRNA splicing, via spliceosome	16	232	1.40888e-09	11051	nudix hydrolase 21	NUDT21
GO	mRNA splicing, via spliceosome	16	232	1.40888e-09	3181	heterogeneous nuclear ribonucleoprotein A2/B1	HNRNPA2B1
GO	mRNA splicing, via spliceosome	16	232	1.40888e-09	3187	heterogeneous nuclear ribonucleoprotein H1	HNRNPH1
GO	mRNA splicing, via spliceosome	16	232	1.40888e-09	3188	heterogeneous nuclear ribonucleoprotein H2	HNRNPH2
GO	mRNA splicing, via spliceosome	16	232	1.40888e-09	3190	heterogeneous nuclear ribonucleoprotein K	HNRNPK
GO	mRNA splicing, via spliceosome	16	232	1.40888e-09	3312	heat shock protein family A (Hsp70) member 8	HSPA8
GO	mRNA splicing, via spliceosome	16	232	1.40888e-09	5093	poly(rC) binding protein 1	PCBP1
GO	mRNA splicing, via spliceosome	16	232	1.40888e-09	5440	RNA polymerase II subunit K	POLR2K
GO	mRNA splicing, via spliceosome	16	232	1.40888e-09	6426	serine and arginine rich splicing factor 1	SRSF1
GO	mRNA splicing, via spliceosome	16	232	1.40888e-09	6428	serine and arginine rich splicing factor 3	SRSF3
GO	mRNA splicing, via spliceosome	16	232	1.40888e-09	6432	serine and arginine rich splicing factor 7	SRSF7
GO	mRNA splicing, via spliceosome	16	232	1.40888e-09	6434	transformer 2 beta homolog	TRA2B
GO	mRNA splicing, via spliceosome	16	232	1.40888e-09	6626	small nuclear ribonucleoprotein polypeptide A	SNRPA
GO	mRNA splicing, via spliceosome	16	232	1.40888e-09	6629	small nuclear ribonucleoprotein polypeptide B2	SNRPB2
GO	mRNA splicing, via spliceosome	16	232	1.40888e-09	6631	small nuclear ribonucleoprotein polypeptide C	SNRPC
GO	mRNA splicing, via spliceosome	16	232	1.40888e-09	83443	splicing factor 3b subunit 5	SF3B5
GO	RNA splicing, via transesterification reactions with bulged adenosine as nucleophile	16	232	1.40888e-09	11051	nudix hydrolase 21	NUDT21
GO	RNA splicing, via transesterification reactions with bulged adenosine as nucleophile	16	232	1.40888e-09	3181	heterogeneous nuclear ribonucleoprotein A2/B1	HNRNPA2B1
GO	RNA splicing, via transesterification reactions with bulged adenosine as nucleophile	16	232	1.40888e-09	3187	heterogeneous nuclear ribonucleoprotein H1	HNRNPH1
GO	RNA splicing, via transesterification reactions with bulged adenosine as nucleophile	16	232	1.40888e-09	3188	heterogeneous nuclear ribonucleoprotein H2	HNRNPH2
GO	RNA splicing, via transesterification reactions with bulged adenosine as nucleophile	16	232	1.40888e-09	3190	heterogeneous nuclear ribonucleoprotein K	HNRNPK
GO	RNA splicing, via transesterification reactions with bulged adenosine as nucleophile	16	232	1.40888e-09	3312	heat shock protein family A (Hsp70) member 8	HSPA8
GO	RNA splicing, via transesterification reactions with bulged adenosine as nucleophile	16	232	1.40888e-09	5093	poly(rC) binding protein 1	PCBP1
GO	RNA splicing, via transesterification reactions with bulged adenosine as nucleophile	16	232	1.40888e-09	5440	RNA polymerase II subunit K	POLR2K
GO	RNA splicing, via transesterification reactions with bulged adenosine as nucleophile	16	232	1.40888e-09	6426	serine and arginine rich splicing factor 1	SRSF1
GO	RNA splicing, via transesterification reactions with bulged adenosine as nucleophile	16	232	1.40888e-09	6428	serine and arginine rich splicing factor 3	SRSF3
GO	RNA splicing, via transesterification reactions with bulged adenosine as nucleophile	16	232	1.40888e-09	6432	serine and arginine rich splicing factor 7	SRSF7
GO	RNA splicing, via transesterification reactions with bulged adenosine as nucleophile	16	232	1.40888e-09	6434	transformer 2 beta homolog	TRA2B
GO	RNA splicing, via transesterification reactions with bulged adenosine as nucleophile	16	232	1.40888e-09	6626	small nuclear ribonucleoprotein polypeptide A	SNRPA
GO	RNA splicing, via transesterification reactions with bulged adenosine as nucleophile	16	232	1.40888e-09	6629	small nuclear ribonucleoprotein polypeptide B2	SNRPB2
GO	RNA splicing, via transesterification reactions with bulged adenosine as nucleophile	16	232	1.40888e-09	6631	small nuclear ribonucleoprotein polypeptide C	SNRPC
GO	RNA splicing, via transesterification reactions with bulged adenosine as nucleophile	16	232	1.40888e-09	83443	splicing factor 3b subunit 5	SF3B5
GO	RNA splicing, via transesterification reactions	16	237	1.92337e-09	11051	nudix hydrolase 21	NUDT21
GO	RNA splicing, via transesterification reactions	16	237	1.92337e-09	3181	heterogeneous nuclear ribonucleoprotein A2/B1	HNRNPA2B1
GO	RNA splicing, via transesterification reactions	16	237	1.92337e-09	3187	heterogeneous nuclear ribonucleoprotein H1	HNRNPH1
GO	RNA splicing, via transesterification reactions	16	237	1.92337e-09	3188	heterogeneous nuclear ribonucleoprotein H2	HNRNPH2
GO	RNA splicing, via transesterification reactions	16	237	1.92337e-09	3190	heterogeneous nuclear ribonucleoprotein K	HNRNPK
GO	RNA splicing, via transesterification reactions	16	237	1.92337e-09	3312	heat shock protein family A (Hsp70) member 8	HSPA8
GO	RNA splicing, via transesterification reactions	16	237	1.92337e-09	5093	poly(rC) binding protein 1	PCBP1
GO	RNA splicing, via transesterification reactions	16	237	1.92337e-09	5440	RNA polymerase II subunit K	POLR2K
GO	RNA splicing, via transesterification reactions	16	237	1.92337e-09	6426	serine and arginine rich splicing factor 1	SRSF1
GO	RNA splicing, via transesterification reactions	16	237	1.92337e-09	6428	serine and arginine rich splicing factor 3	SRSF3
GO	RNA splicing, via transesterification reactions	16	237	1.92337e-09	6432	serine and arginine rich splicing factor 7	SRSF7
GO	RNA splicing, via transesterification reactions	16	237	1.92337e-09	6434	transformer 2 beta homolog	TRA2B
GO	RNA splicing, via transesterification reactions	16	237	1.92337e-09	6626	small nuclear ribonucleoprotein polypeptide A	SNRPA
GO	RNA splicing, via transesterification reactions	16	237	1.92337e-09	6629	small nuclear ribonucleoprotein polypeptide B2	SNRPB2
GO	RNA splicing, via transesterification reactions	16	237	1.92337e-09	6631	small nuclear ribonucleoprotein polypeptide C	SNRPC
GO	RNA splicing, via transesterification reactions	16	237	1.92337e-09	83443	splicing factor 3b subunit 5	SF3B5
GO	regulation of protein ubiquitination involved in ubiquitin-dependent protein catabolic process	11	93	2.26133e-09	10393	anaphase promoting complex subunit 10	ANAPC10
GO	regulation of protein ubiquitination involved in ubiquitin-dependent protein catabolic process	11	93	2.26133e-09	246184	cell division cycle 26	CDC26
GO	regulation of protein ubiquitination involved in ubiquitin-dependent protein catabolic process	11	93	2.26133e-09	5683	proteasome subunit alpha 2	PSMA2
GO	regulation of protein ubiquitination involved in ubiquitin-dependent protein catabolic process	11	93	2.26133e-09	5686	proteasome subunit alpha 5	PSMA5
GO	regulation of protein ubiquitination involved in ubiquitin-dependent protein catabolic process	11	93	2.26133e-09	5687	proteasome subunit alpha 6	PSMA6
GO	regulation of protein ubiquitination involved in ubiquitin-dependent protein catabolic process	11	93	2.26133e-09	5702	proteasome 26S subunit, ATPase 3	PSMC3
GO	regulation of protein ubiquitination involved in ubiquitin-dependent protein catabolic process	11	93	2.26133e-09	5705	proteasome 26S subunit, ATPase 5	PSMC5
GO	regulation of protein ubiquitination involved in ubiquitin-dependent protein catabolic process	11	93	2.26133e-09	5710	proteasome 26S subunit, non-ATPase 4	PSMD4
GO	regulation of protein ubiquitination involved in ubiquitin-dependent protein catabolic process	11	93	2.26133e-09	5715	proteasome 26S subunit, non-ATPase 9	PSMD9
GO	regulation of protein ubiquitination involved in ubiquitin-dependent protein catabolic process	11	93	2.26133e-09	6233	ribosomal protein S27a	RPS27A
GO	regulation of protein ubiquitination involved in ubiquitin-dependent protein catabolic process	11	93	2.26133e-09	9184	BUB3, mitotic checkpoint protein	BUB3
GO	positive regulation of cellular protein catabolic process	13	147	2.76876e-09	10393	anaphase promoting complex subunit 10	ANAPC10
GO	positive regulation of cellular protein catabolic process	13	147	2.76876e-09	246184	cell division cycle 26	CDC26
GO	positive regulation of cellular protein catabolic process	13	147	2.76876e-09	29978	ubiquilin 2	UBQLN2
GO	positive regulation of cellular protein catabolic process	13	147	2.76876e-09	29979	ubiquilin 1	UBQLN1
GO	positive regulation of cellular protein catabolic process	13	147	2.76876e-09	5683	proteasome subunit alpha 2	PSMA2
GO	positive regulation of cellular protein catabolic process	13	147	2.76876e-09	5686	proteasome subunit alpha 5	PSMA5
GO	positive regulation of cellular protein catabolic process	13	147	2.76876e-09	5687	proteasome subunit alpha 6	PSMA6
GO	positive regulation of cellular protein catabolic process	13	147	2.76876e-09	5702	proteasome 26S subunit, ATPase 3	PSMC3
GO	positive regulation of cellular protein catabolic process	13	147	2.76876e-09	5705	proteasome 26S subunit, ATPase 5	PSMC5
GO	positive regulation of cellular protein catabolic process	13	147	2.76876e-09	5710	proteasome 26S subunit, non-ATPase 4	PSMD4
GO	positive regulation of cellular protein catabolic process	13	147	2.76876e-09	5715	proteasome 26S subunit, non-ATPase 9	PSMD9
GO	positive regulation of cellular protein catabolic process	13	147	2.76876e-09	6233	ribosomal protein S27a	RPS27A
GO	positive regulation of cellular protein catabolic process	13	147	2.76876e-09	9184	BUB3, mitotic checkpoint protein	BUB3
GO	RNA binding	38	1404	3.98273e-09	11051	nudix hydrolase 21	NUDT21
GO	RNA binding	38	1404	3.98273e-09	11171	serine/threonine kinase receptor associated protein	STRAP
GO	RNA binding	38	1404	3.98273e-09	1399	CRK like proto-oncogene, adaptor protein	CRKL
GO	RNA binding	38	1404	3.98273e-09	1653	DEAD-box helicase 1	DDX1
GO	RNA binding	38	1404	3.98273e-09	1965	eukaryotic translation initiation factor 2 subunit alpha	EIF2S1
GO	RNA binding	38	1404	3.98273e-09	23435	TAR DNA binding protein	TARDBP
GO	RNA binding	38	1404	3.98273e-09	3181	heterogeneous nuclear ribonucleoprotein A2/B1	HNRNPA2B1
GO	RNA binding	38	1404	3.98273e-09	3187	heterogeneous nuclear ribonucleoprotein H1	HNRNPH1
GO	RNA binding	38	1404	3.98273e-09	3188	heterogeneous nuclear ribonucleoprotein H2	HNRNPH2
GO	RNA binding	38	1404	3.98273e-09	3190	heterogeneous nuclear ribonucleoprotein K	HNRNPK
GO	RNA binding	38	1404	3.98273e-09	3312	heat shock protein family A (Hsp70) member 8	HSPA8
GO	RNA binding	38	1404	3.98273e-09	5037	phosphatidylethanolamine binding protein 1	PEBP1
GO	RNA binding	38	1404	3.98273e-09	5093	poly(rC) binding protein 1	PCBP1
GO	RNA binding	38	1404	3.98273e-09	51493	RNA 2',3'-cyclic phosphate and 5'-OH ligase	RTCB
GO	RNA binding	38	1404	3.98273e-09	54039	poly(rC) binding protein 3	PCBP3
GO	RNA binding	38	1404	3.98273e-09	5478	peptidylprolyl isomerase A	PPIA
GO	RNA binding	38	1404	3.98273e-09	55692	LUC7 like	LUC7L
GO	RNA binding	38	1404	3.98273e-09	56648	eukaryotic translation initiation factor 5A2	EIF5A2
GO	RNA binding	38	1404	3.98273e-09	5687	proteasome subunit alpha 6	PSMA6
GO	RNA binding	38	1404	3.98273e-09	5710	proteasome 26S subunit, non-ATPase 4	PSMD4
GO	RNA binding	38	1404	3.98273e-09	6206	ribosomal protein S12	RPS12
GO	RNA binding	38	1404	3.98273e-09	6233	ribosomal protein S27a	RPS27A
GO	RNA binding	38	1404	3.98273e-09	6426	serine and arginine rich splicing factor 1	SRSF1
GO	RNA binding	38	1404	3.98273e-09	6428	serine and arginine rich splicing factor 3	SRSF3
GO	RNA binding	38	1404	3.98273e-09	6432	serine and arginine rich splicing factor 7	SRSF7
GO	RNA binding	38	1404	3.98273e-09	6434	transformer 2 beta homolog	TRA2B
GO	RNA binding	38	1404	3.98273e-09	6626	small nuclear ribonucleoprotein polypeptide A	SNRPA
GO	RNA binding	38	1404	3.98273e-09	6629	small nuclear ribonucleoprotein polypeptide B2	SNRPB2
GO	RNA binding	38	1404	3.98273e-09	6631	small nuclear ribonucleoprotein polypeptide C	SNRPC
GO	RNA binding	38	1404	3.98273e-09	6902	tubulin folding cofactor A	TBCA
GO	RNA binding	38	1404	3.98273e-09	7073	TIA1 cytotoxic granule associated RNA binding protein like 1	TIAL1
GO	RNA binding	38	1404	3.98273e-09	7165	tumor protein D52 like 2	TPD52L2
GO	RNA binding	38	1404	3.98273e-09	7178	tumor protein, translationally-controlled 1	TPT1
GO	RNA binding	38	1404	3.98273e-09	7334	ubiquitin conjugating enzyme E2 N	UBE2N
GO	RNA binding	38	1404	3.98273e-09	7458	eukaryotic translation initiation factor 4H	EIF4H
GO	RNA binding	38	1404	3.98273e-09	7532	tyrosine 3-monooxygenase/tryptophan 5-monooxygenase activation protein gamma	YWHAG
GO	RNA binding	38	1404	3.98273e-09	8668	eukaryotic translation initiation factor 3 subunit I	EIF3I
GO	RNA binding	38	1404	3.98273e-09	908	chaperonin containing TCP1 subunit 6A	CCT6A
GO	peptidase complex	10	79	6.45291e-09	29979	ubiquilin 1	UBQLN1
GO	peptidase complex	10	79	6.45291e-09	5683	proteasome subunit alpha 2	PSMA2
GO	peptidase complex	10	79	6.45291e-09	5686	proteasome subunit alpha 5	PSMA5
GO	peptidase complex	10	79	6.45291e-09	5687	proteasome subunit alpha 6	PSMA6
GO	peptidase complex	10	79	6.45291e-09	5702	proteasome 26S subunit, ATPase 3	PSMC3
GO	peptidase complex	10	79	6.45291e-09	5705	proteasome 26S subunit, ATPase 5	PSMC5
GO	peptidase complex	10	79	6.45291e-09	5710	proteasome 26S subunit, non-ATPase 4	PSMD4
GO	peptidase complex	10	79	6.45291e-09	5887	RAD23 homolog B, nucleotide excision repair protein	RAD23B
GO	peptidase complex	10	79	6.45291e-09	6883	TATA-box binding protein associated factor 12	TAF12
GO	peptidase complex	10	79	6.45291e-09	9352	thioredoxin like 1	TXNL1
GO	cytosol	65	3587	7.7824e-09	10294	DnaJ heat shock protein family (Hsp40) member A2	DNAJA2
GO	cytosol	65	3587	7.7824e-09	10327	aldo-keto reductase family 1 member A1	AKR1A1
GO	cytosol	65	3587	7.7824e-09	10393	anaphase promoting complex subunit 10	ANAPC10
GO	cytosol	65	3587	7.7824e-09	10540	dynactin subunit 2	DCTN2
GO	cytosol	65	3587	7.7824e-09	10576	chaperonin containing TCP1 subunit 2	CCT2
GO	cytosol	65	3587	7.7824e-09	10671	dynactin subunit 6	DCTN6
GO	cytosol	65	3587	7.7824e-09	11171	serine/threonine kinase receptor associated protein	STRAP
GO	cytosol	65	3587	7.7824e-09	1399	CRK like proto-oncogene, adaptor protein	CRKL
GO	cytosol	65	3587	7.7824e-09	150684	copper metabolism domain containing 1	COMMD1
GO	cytosol	65	3587	7.7824e-09	1653	DEAD-box helicase 1	DDX1
GO	cytosol	65	3587	7.7824e-09	1965	eukaryotic translation initiation factor 2 subunit alpha	EIF2S1
GO	cytosol	65	3587	7.7824e-09	246184	cell division cycle 26	CDC26
GO	cytosol	65	3587	7.7824e-09	25824	peroxiredoxin 5	PRDX5
GO	cytosol	65	3587	7.7824e-09	26127	FGFR1 oncogene partner 2	FGFR1OP2
GO	cytosol	65	3587	7.7824e-09	2739	glyoxalase I	GLO1
GO	cytosol	65	3587	7.7824e-09	2876	glutathione peroxidase 1	GPX1
GO	cytosol	65	3587	7.7824e-09	29978	ubiquilin 2	UBQLN2
GO	cytosol	65	3587	7.7824e-09	29979	ubiquilin 1	UBQLN1
GO	cytosol	65	3587	7.7824e-09	3187	heterogeneous nuclear ribonucleoprotein H1	HNRNPH1
GO	cytosol	65	3587	7.7824e-09	3188	heterogeneous nuclear ribonucleoprotein H2	HNRNPH2
GO	cytosol	65	3587	7.7824e-09	3312	heat shock protein family A (Hsp70) member 8	HSPA8
GO	cytosol	65	3587	7.7824e-09	353	adenine phosphoribosyltransferase	APRT
GO	cytosol	65	3587	7.7824e-09	471	5-aminoimidazole-4-carboxamide ribonucleotide formyltransferase/IMP cyclohydrolase	ATIC
GO	cytosol	65	3587	7.7824e-09	4738	neural precursor cell expressed, developmentally down-regulated 8	NEDD8
GO	cytosol	65	3587	7.7824e-09	475	antioxidant 1 copper chaperone	ATOX1
GO	cytosol	65	3587	7.7824e-09	5037	phosphatidylethanolamine binding protein 1	PEBP1
GO	cytosol	65	3587	7.7824e-09	5093	poly(rC) binding protein 1	PCBP1
GO	cytosol	65	3587	7.7824e-09	51493	RNA 2',3'-cyclic phosphate and 5'-OH ligase	RTCB
GO	cytosol	65	3587	7.7824e-09	51699	VPS29, retromer complex component	VPS29
GO	cytosol	65	3587	7.7824e-09	5223	phosphoglycerate mutase 1	PGAM1
GO	cytosol	65	3587	7.7824e-09	54039	poly(rC) binding protein 3	PCBP3
GO	cytosol	65	3587	7.7824e-09	5440	RNA polymerase II subunit K	POLR2K
GO	cytosol	65	3587	7.7824e-09	5478	peptidylprolyl isomerase A	PPIA
GO	cytosol	65	3587	7.7824e-09	55313	calcineurin like phosphoesterase domain containing 1	CPPED1
GO	cytosol	65	3587	7.7824e-09	56648	eukaryotic translation initiation factor 5A2	EIF5A2
GO	cytosol	65	3587	7.7824e-09	5683	proteasome subunit alpha 2	PSMA2
GO	cytosol	65	3587	7.7824e-09	56850	GRIP1 associated protein 1	GRIPAP1
GO	cytosol	65	3587	7.7824e-09	5686	proteasome subunit alpha 5	PSMA5
GO	cytosol	65	3587	7.7824e-09	5687	proteasome subunit alpha 6	PSMA6
GO	cytosol	65	3587	7.7824e-09	5702	proteasome 26S subunit, ATPase 3	PSMC3
GO	cytosol	65	3587	7.7824e-09	5705	proteasome 26S subunit, ATPase 5	PSMC5
GO	cytosol	65	3587	7.7824e-09	5710	proteasome 26S subunit, non-ATPase 4	PSMD4
GO	cytosol	65	3587	7.7824e-09	5715	proteasome 26S subunit, non-ATPase 9	PSMD9
GO	cytosol	65	3587	7.7824e-09	5887	RAD23 homolog B, nucleotide excision repair protein	RAD23B
GO	cytosol	65	3587	7.7824e-09	6206	ribosomal protein S12	RPS12
GO	cytosol	65	3587	7.7824e-09	6233	ribosomal protein S27a	RPS27A
GO	cytosol	65	3587	7.7824e-09	6647	superoxide dismutase 1	SOD1
GO	cytosol	65	3587	7.7824e-09	6921	elongin C	ELOC
GO	cytosol	65	3587	7.7824e-09	6923	elongin B	ELOB
GO	cytosol	65	3587	7.7824e-09	7178	tumor protein, translationally-controlled 1	TPT1
GO	cytosol	65	3587	7.7824e-09	7334	ubiquitin conjugating enzyme E2 N	UBE2N
GO	cytosol	65	3587	7.7824e-09	7353	ubiquitin recognition factor in ER associated degradation 1	UFD1
GO	cytosol	65	3587	7.7824e-09	7458	eukaryotic translation initiation factor 4H	EIF4H
GO	cytosol	65	3587	7.7824e-09	7532	tyrosine 3-monooxygenase/tryptophan 5-monooxygenase activation protein gamma	YWHAG
GO	cytosol	65	3587	7.7824e-09	801	calmodulin 1	CALM1
GO	cytosol	65	3587	7.7824e-09	8260	N(alpha)-acetyltransferase 10, NatA catalytic subunit	NAA10
GO	cytosol	65	3587	7.7824e-09	832	capping actin protein of muscle Z-line beta subunit	CAPZB
GO	cytosol	65	3587	7.7824e-09	8574	aldo-keto reductase family 7 member A2	AKR7A2
GO	cytosol	65	3587	7.7824e-09	8668	eukaryotic translation initiation factor 3 subunit I	EIF3I
GO	cytosol	65	3587	7.7824e-09	8682	phosphoprotein enriched in astrocytes 15	PEA15
GO	cytosol	65	3587	7.7824e-09	908	chaperonin containing TCP1 subunit 6A	CCT6A
GO	cytosol	65	3587	7.7824e-09	9184	BUB3, mitotic checkpoint protein	BUB3
GO	cytosol	65	3587	7.7824e-09	9296	ATPase H+ transporting V1 subunit F	ATP6V1F
GO	cytosol	65	3587	7.7824e-09	9352	thioredoxin like 1	TXNL1
GO	cytosol	65	3587	7.7824e-09	9446	glutathione S-transferase omega 1	GSTO1
GO	proteasome complex	9	60	8.25997e-09	29979	ubiquilin 1	UBQLN1
GO	proteasome complex	9	60	8.25997e-09	5683	proteasome subunit alpha 2	PSMA2
GO	proteasome complex	9	60	8.25997e-09	5686	proteasome subunit alpha 5	PSMA5
GO	proteasome complex	9	60	8.25997e-09	5687	proteasome subunit alpha 6	PSMA6
GO	proteasome complex	9	60	8.25997e-09	5702	proteasome 26S subunit, ATPase 3	PSMC3
GO	proteasome complex	9	60	8.25997e-09	5705	proteasome 26S subunit, ATPase 5	PSMC5
GO	proteasome complex	9	60	8.25997e-09	5710	proteasome 26S subunit, non-ATPase 4	PSMD4
GO	proteasome complex	9	60	8.25997e-09	5887	RAD23 homolog B, nucleotide excision repair protein	RAD23B
GO	proteasome complex	9	60	8.25997e-09	9352	thioredoxin like 1	TXNL1
GO	proteasome-mediated ubiquitin-dependent protein catabolic process	15	228	9.21189e-09	10393	anaphase promoting complex subunit 10	ANAPC10
GO	proteasome-mediated ubiquitin-dependent protein catabolic process	15	228	9.21189e-09	246184	cell division cycle 26	CDC26
GO	proteasome-mediated ubiquitin-dependent protein catabolic process	15	228	9.21189e-09	29978	ubiquilin 2	UBQLN2
GO	proteasome-mediated ubiquitin-dependent protein catabolic process	15	228	9.21189e-09	29979	ubiquilin 1	UBQLN1
GO	proteasome-mediated ubiquitin-dependent protein catabolic process	15	228	9.21189e-09	5683	proteasome subunit alpha 2	PSMA2
GO	proteasome-mediated ubiquitin-dependent protein catabolic process	15	228	9.21189e-09	5686	proteasome subunit alpha 5	PSMA5
GO	proteasome-mediated ubiquitin-dependent protein catabolic process	15	228	9.21189e-09	5687	proteasome subunit alpha 6	PSMA6
GO	proteasome-mediated ubiquitin-dependent protein catabolic process	15	228	9.21189e-09	5702	proteasome 26S subunit, ATPase 3	PSMC3
GO	proteasome-mediated ubiquitin-dependent protein catabolic process	15	228	9.21189e-09	5705	proteasome 26S subunit, ATPase 5	PSMC5
GO	proteasome-mediated ubiquitin-dependent protein catabolic process	15	228	9.21189e-09	5710	proteasome 26S subunit, non-ATPase 4	PSMD4
GO	proteasome-mediated ubiquitin-dependent protein catabolic process	15	228	9.21189e-09	5715	proteasome 26S subunit, non-ATPase 9	PSMD9
GO	proteasome-mediated ubiquitin-dependent protein catabolic process	15	228	9.21189e-09	5887	RAD23 homolog B, nucleotide excision repair protein	RAD23B
GO	proteasome-mediated ubiquitin-dependent protein catabolic process	15	228	9.21189e-09	6233	ribosomal protein S27a	RPS27A
GO	proteasome-mediated ubiquitin-dependent protein catabolic process	15	228	9.21189e-09	7353	ubiquitin recognition factor in ER associated degradation 1	UFD1
GO	proteasome-mediated ubiquitin-dependent protein catabolic process	15	228	9.21189e-09	9184	BUB3, mitotic checkpoint protein	BUB3
GO	endopeptidase complex	9	61	9.60821e-09	29979	ubiquilin 1	UBQLN1
GO	endopeptidase complex	9	61	9.60821e-09	5683	proteasome subunit alpha 2	PSMA2
GO	endopeptidase complex	9	61	9.60821e-09	5686	proteasome subunit alpha 5	PSMA5
GO	endopeptidase complex	9	61	9.60821e-09	5687	proteasome subunit alpha 6	PSMA6
GO	endopeptidase complex	9	61	9.60821e-09	5702	proteasome 26S subunit, ATPase 3	PSMC3
GO	endopeptidase complex	9	61	9.60821e-09	5705	proteasome 26S subunit, ATPase 5	PSMC5
GO	endopeptidase complex	9	61	9.60821e-09	5710	proteasome 26S subunit, non-ATPase 4	PSMD4
GO	endopeptidase complex	9	61	9.60821e-09	5887	RAD23 homolog B, nucleotide excision repair protein	RAD23B
GO	endopeptidase complex	9	61	9.60821e-09	9352	thioredoxin like 1	TXNL1
GO	proteasomal protein catabolic process	15	231	1.09998e-08	10393	anaphase promoting complex subunit 10	ANAPC10
GO	proteasomal protein catabolic process	15	231	1.09998e-08	246184	cell division cycle 26	CDC26
GO	proteasomal protein catabolic process	15	231	1.09998e-08	29978	ubiquilin 2	UBQLN2
GO	proteasomal protein catabolic process	15	231	1.09998e-08	29979	ubiquilin 1	UBQLN1
GO	proteasomal protein catabolic process	15	231	1.09998e-08	5683	proteasome subunit alpha 2	PSMA2
GO	proteasomal protein catabolic process	15	231	1.09998e-08	5686	proteasome subunit alpha 5	PSMA5
GO	proteasomal protein catabolic process	15	231	1.09998e-08	5687	proteasome subunit alpha 6	PSMA6
GO	proteasomal protein catabolic process	15	231	1.09998e-08	5702	proteasome 26S subunit, ATPase 3	PSMC3
GO	proteasomal protein catabolic process	15	231	1.09998e-08	5705	proteasome 26S subunit, ATPase 5	PSMC5
GO	proteasomal protein catabolic process	15	231	1.09998e-08	5710	proteasome 26S subunit, non-ATPase 4	PSMD4
GO	proteasomal protein catabolic process	15	231	1.09998e-08	5715	proteasome 26S subunit, non-ATPase 9	PSMD9
GO	proteasomal protein catabolic process	15	231	1.09998e-08	5887	RAD23 homolog B, nucleotide excision repair protein	RAD23B
GO	proteasomal protein catabolic process	15	231	1.09998e-08	6233	ribosomal protein S27a	RPS27A
GO	proteasomal protein catabolic process	15	231	1.09998e-08	7353	ubiquitin recognition factor in ER associated degradation 1	UFD1
GO	proteasomal protein catabolic process	15	231	1.09998e-08	9184	BUB3, mitotic checkpoint protein	BUB3
GO	regulation of protein ubiquitination	14	201	1.4562e-08	10393	anaphase promoting complex subunit 10	ANAPC10
GO	regulation of protein ubiquitination	14	201	1.4562e-08	150684	copper metabolism domain containing 1	COMMD1
GO	regulation of protein ubiquitination	14	201	1.4562e-08	246184	cell division cycle 26	CDC26
GO	regulation of protein ubiquitination	14	201	1.4562e-08	29979	ubiquilin 1	UBQLN1
GO	regulation of protein ubiquitination	14	201	1.4562e-08	5683	proteasome subunit alpha 2	PSMA2
GO	regulation of protein ubiquitination	14	201	1.4562e-08	5686	proteasome subunit alpha 5	PSMA5
GO	regulation of protein ubiquitination	14	201	1.4562e-08	5687	proteasome subunit alpha 6	PSMA6
GO	regulation of protein ubiquitination	14	201	1.4562e-08	5702	proteasome 26S subunit, ATPase 3	PSMC3
GO	regulation of protein ubiquitination	14	201	1.4562e-08	5705	proteasome 26S subunit, ATPase 5	PSMC5
GO	regulation of protein ubiquitination	14	201	1.4562e-08	5710	proteasome 26S subunit, non-ATPase 4	PSMD4
GO	regulation of protein ubiquitination	14	201	1.4562e-08	5715	proteasome 26S subunit, non-ATPase 9	PSMD9
GO	regulation of protein ubiquitination	14	201	1.4562e-08	6233	ribosomal protein S27a	RPS27A
GO	regulation of protein ubiquitination	14	201	1.4562e-08	7334	ubiquitin conjugating enzyme E2 N	UBE2N
GO	regulation of protein ubiquitination	14	201	1.4562e-08	9184	BUB3, mitotic checkpoint protein	BUB3
GO	intracellular ribonucleoprotein complex	25	689	1.63942e-08	1653	DEAD-box helicase 1	DDX1
GO	intracellular ribonucleoprotein complex	25	689	1.63942e-08	1965	eukaryotic translation initiation factor 2 subunit alpha	EIF2S1
GO	intracellular ribonucleoprotein complex	25	689	1.63942e-08	23636	nucleoporin 62	NUP62
GO	intracellular ribonucleoprotein complex	25	689	1.63942e-08	3181	heterogeneous nuclear ribonucleoprotein A2/B1	HNRNPA2B1
GO	intracellular ribonucleoprotein complex	25	689	1.63942e-08	3187	heterogeneous nuclear ribonucleoprotein H1	HNRNPH1
GO	intracellular ribonucleoprotein complex	25	689	1.63942e-08	3188	heterogeneous nuclear ribonucleoprotein H2	HNRNPH2
GO	intracellular ribonucleoprotein complex	25	689	1.63942e-08	3190	heterogeneous nuclear ribonucleoprotein K	HNRNPK
GO	intracellular ribonucleoprotein complex	25	689	1.63942e-08	3312	heat shock protein family A (Hsp70) member 8	HSPA8
GO	intracellular ribonucleoprotein complex	25	689	1.63942e-08	5093	poly(rC) binding protein 1	PCBP1
GO	intracellular ribonucleoprotein complex	25	689	1.63942e-08	54039	poly(rC) binding protein 3	PCBP3
GO	intracellular ribonucleoprotein complex	25	689	1.63942e-08	55692	LUC7 like	LUC7L
GO	intracellular ribonucleoprotein complex	25	689	1.63942e-08	5683	proteasome subunit alpha 2	PSMA2
GO	intracellular ribonucleoprotein complex	25	689	1.63942e-08	5687	proteasome subunit alpha 6	PSMA6
GO	intracellular ribonucleoprotein complex	25	689	1.63942e-08	5702	proteasome 26S subunit, ATPase 3	PSMC3
GO	intracellular ribonucleoprotein complex	25	689	1.63942e-08	6206	ribosomal protein S12	RPS12
GO	intracellular ribonucleoprotein complex	25	689	1.63942e-08	6233	ribosomal protein S27a	RPS27A
GO	intracellular ribonucleoprotein complex	25	689	1.63942e-08	6426	serine and arginine rich splicing factor 1	SRSF1
GO	intracellular ribonucleoprotein complex	25	689	1.63942e-08	6434	transformer 2 beta homolog	TRA2B
GO	intracellular ribonucleoprotein complex	25	689	1.63942e-08	6626	small nuclear ribonucleoprotein polypeptide A	SNRPA
GO	intracellular ribonucleoprotein complex	25	689	1.63942e-08	6629	small nuclear ribonucleoprotein polypeptide B2	SNRPB2
GO	intracellular ribonucleoprotein complex	25	689	1.63942e-08	6631	small nuclear ribonucleoprotein polypeptide C	SNRPC
GO	intracellular ribonucleoprotein complex	25	689	1.63942e-08	7073	TIA1 cytotoxic granule associated RNA binding protein like 1	TIAL1
GO	intracellular ribonucleoprotein complex	25	689	1.63942e-08	7458	eukaryotic translation initiation factor 4H	EIF4H
GO	intracellular ribonucleoprotein complex	25	689	1.63942e-08	8260	N(alpha)-acetyltransferase 10, NatA catalytic subunit	NAA10
GO	intracellular ribonucleoprotein complex	25	689	1.63942e-08	83443	splicing factor 3b subunit 5	SF3B5
GO	ribonucleoprotein complex	25	690	1.68771e-08	1653	DEAD-box helicase 1	DDX1
GO	ribonucleoprotein complex	25	690	1.68771e-08	1965	eukaryotic translation initiation factor 2 subunit alpha	EIF2S1
GO	ribonucleoprotein complex	25	690	1.68771e-08	23636	nucleoporin 62	NUP62
GO	ribonucleoprotein complex	25	690	1.68771e-08	3181	heterogeneous nuclear ribonucleoprotein A2/B1	HNRNPA2B1
GO	ribonucleoprotein complex	25	690	1.68771e-08	3187	heterogeneous nuclear ribonucleoprotein H1	HNRNPH1
GO	ribonucleoprotein complex	25	690	1.68771e-08	3188	heterogeneous nuclear ribonucleoprotein H2	HNRNPH2
GO	ribonucleoprotein complex	25	690	1.68771e-08	3190	heterogeneous nuclear ribonucleoprotein K	HNRNPK
GO	ribonucleoprotein complex	25	690	1.68771e-08	3312	heat shock protein family A (Hsp70) member 8	HSPA8
GO	ribonucleoprotein complex	25	690	1.68771e-08	5093	poly(rC) binding protein 1	PCBP1
GO	ribonucleoprotein complex	25	690	1.68771e-08	54039	poly(rC) binding protein 3	PCBP3
GO	ribonucleoprotein complex	25	690	1.68771e-08	55692	LUC7 like	LUC7L
GO	ribonucleoprotein complex	25	690	1.68771e-08	5683	proteasome subunit alpha 2	PSMA2
GO	ribonucleoprotein complex	25	690	1.68771e-08	5687	proteasome subunit alpha 6	PSMA6
GO	ribonucleoprotein complex	25	690	1.68771e-08	5702	proteasome 26S subunit, ATPase 3	PSMC3
GO	ribonucleoprotein complex	25	690	1.68771e-08	6206	ribosomal protein S12	RPS12
GO	ribonucleoprotein complex	25	690	1.68771e-08	6233	ribosomal protein S27a	RPS27A
GO	ribonucleoprotein complex	25	690	1.68771e-08	6426	serine and arginine rich splicing factor 1	SRSF1
GO	ribonucleoprotein complex	25	690	1.68771e-08	6434	transformer 2 beta homolog	TRA2B
GO	ribonucleoprotein complex	25	690	1.68771e-08	6626	small nuclear ribonucleoprotein polypeptide A	SNRPA
GO	ribonucleoprotein complex	25	690	1.68771e-08	6629	small nuclear ribonucleoprotein polypeptide B2	SNRPB2
GO	ribonucleoprotein complex	25	690	1.68771e-08	6631	small nuclear ribonucleoprotein polypeptide C	SNRPC
GO	ribonucleoprotein complex	25	690	1.68771e-08	7073	TIA1 cytotoxic granule associated RNA binding protein like 1	TIAL1
GO	ribonucleoprotein complex	25	690	1.68771e-08	7458	eukaryotic translation initiation factor 4H	EIF4H
GO	ribonucleoprotein complex	25	690	1.68771e-08	8260	N(alpha)-acetyltransferase 10, NatA catalytic subunit	NAA10
GO	ribonucleoprotein complex	25	690	1.68771e-08	83443	splicing factor 3b subunit 5	SF3B5
GO	ubiquitin-dependent protein catabolic process	17	316	1.7785e-08	10393	anaphase promoting complex subunit 10	ANAPC10
GO	ubiquitin-dependent protein catabolic process	17	316	1.7785e-08	246184	cell division cycle 26	CDC26
GO	ubiquitin-dependent protein catabolic process	17	316	1.7785e-08	29978	ubiquilin 2	UBQLN2
GO	ubiquitin-dependent protein catabolic process	17	316	1.7785e-08	29979	ubiquilin 1	UBQLN1
GO	ubiquitin-dependent protein catabolic process	17	316	1.7785e-08	4738	neural precursor cell expressed, developmentally down-regulated 8	NEDD8
GO	ubiquitin-dependent protein catabolic process	17	316	1.7785e-08	5683	proteasome subunit alpha 2	PSMA2
GO	ubiquitin-dependent protein catabolic process	17	316	1.7785e-08	5686	proteasome subunit alpha 5	PSMA5
GO	ubiquitin-dependent protein catabolic process	17	316	1.7785e-08	5687	proteasome subunit alpha 6	PSMA6
GO	ubiquitin-dependent protein catabolic process	17	316	1.7785e-08	5702	proteasome 26S subunit, ATPase 3	PSMC3
GO	ubiquitin-dependent protein catabolic process	17	316	1.7785e-08	5705	proteasome 26S subunit, ATPase 5	PSMC5
GO	ubiquitin-dependent protein catabolic process	17	316	1.7785e-08	5710	proteasome 26S subunit, non-ATPase 4	PSMD4
GO	ubiquitin-dependent protein catabolic process	17	316	1.7785e-08	5715	proteasome 26S subunit, non-ATPase 9	PSMD9
GO	ubiquitin-dependent protein catabolic process	17	316	1.7785e-08	5887	RAD23 homolog B, nucleotide excision repair protein	RAD23B
GO	ubiquitin-dependent protein catabolic process	17	316	1.7785e-08	6233	ribosomal protein S27a	RPS27A
GO	ubiquitin-dependent protein catabolic process	17	316	1.7785e-08	7334	ubiquitin conjugating enzyme E2 N	UBE2N
GO	ubiquitin-dependent protein catabolic process	17	316	1.7785e-08	7353	ubiquitin recognition factor in ER associated degradation 1	UFD1
GO	ubiquitin-dependent protein catabolic process	17	316	1.7785e-08	9184	BUB3, mitotic checkpoint protein	BUB3
GO	regulation of transcription from RNA polymerase II promoter in response to stress	10	88	1.8739e-08	5683	proteasome subunit alpha 2	PSMA2
GO	regulation of transcription from RNA polymerase II promoter in response to stress	10	88	1.8739e-08	5686	proteasome subunit alpha 5	PSMA5
GO	regulation of transcription from RNA polymerase II promoter in response to stress	10	88	1.8739e-08	5687	proteasome subunit alpha 6	PSMA6
GO	regulation of transcription from RNA polymerase II promoter in response to stress	10	88	1.8739e-08	5702	proteasome 26S subunit, ATPase 3	PSMC3
GO	regulation of transcription from RNA polymerase II promoter in response to stress	10	88	1.8739e-08	5705	proteasome 26S subunit, ATPase 5	PSMC5
GO	regulation of transcription from RNA polymerase II promoter in response to stress	10	88	1.8739e-08	5710	proteasome 26S subunit, non-ATPase 4	PSMD4
GO	regulation of transcription from RNA polymerase II promoter in response to stress	10	88	1.8739e-08	5715	proteasome 26S subunit, non-ATPase 9	PSMD9
GO	regulation of transcription from RNA polymerase II promoter in response to stress	10	88	1.8739e-08	6233	ribosomal protein S27a	RPS27A
GO	regulation of transcription from RNA polymerase II promoter in response to stress	10	88	1.8739e-08	6921	elongin C	ELOC
GO	regulation of transcription from RNA polymerase II promoter in response to stress	10	88	1.8739e-08	6923	elongin B	ELOB
GO	nucleoplasm	48	2215	2.05353e-08	10393	anaphase promoting complex subunit 10	ANAPC10
GO	nucleoplasm	48	2215	2.05353e-08	10776	cAMP regulated phosphoprotein 19	ARPP19
GO	nucleoplasm	48	2215	2.05353e-08	11051	nudix hydrolase 21	NUDT21
GO	nucleoplasm	48	2215	2.05353e-08	11171	serine/threonine kinase receptor associated protein	STRAP
GO	nucleoplasm	48	2215	2.05353e-08	150684	copper metabolism domain containing 1	COMMD1
GO	nucleoplasm	48	2215	2.05353e-08	1653	DEAD-box helicase 1	DDX1
GO	nucleoplasm	48	2215	2.05353e-08	23435	TAR DNA binding protein	TARDBP
GO	nucleoplasm	48	2215	2.05353e-08	246184	cell division cycle 26	CDC26
GO	nucleoplasm	48	2215	2.05353e-08	29979	ubiquilin 1	UBQLN1
GO	nucleoplasm	48	2215	2.05353e-08	3181	heterogeneous nuclear ribonucleoprotein A2/B1	HNRNPA2B1
GO	nucleoplasm	48	2215	2.05353e-08	3187	heterogeneous nuclear ribonucleoprotein H1	HNRNPH1
GO	nucleoplasm	48	2215	2.05353e-08	3188	heterogeneous nuclear ribonucleoprotein H2	HNRNPH2
GO	nucleoplasm	48	2215	2.05353e-08	3190	heterogeneous nuclear ribonucleoprotein K	HNRNPK
GO	nucleoplasm	48	2215	2.05353e-08	3312	heat shock protein family A (Hsp70) member 8	HSPA8
GO	nucleoplasm	48	2215	2.05353e-08	353	adenine phosphoribosyltransferase	APRT
GO	nucleoplasm	48	2215	2.05353e-08	5093	poly(rC) binding protein 1	PCBP1
GO	nucleoplasm	48	2215	2.05353e-08	51493	RNA 2',3'-cyclic phosphate and 5'-OH ligase	RTCB
GO	nucleoplasm	48	2215	2.05353e-08	5440	RNA polymerase II subunit K	POLR2K
GO	nucleoplasm	48	2215	2.05353e-08	54936	ADP-ribosylhydrolase like 2	ADPRHL2
GO	nucleoplasm	48	2215	2.05353e-08	5683	proteasome subunit alpha 2	PSMA2
GO	nucleoplasm	48	2215	2.05353e-08	56850	GRIP1 associated protein 1	GRIPAP1
GO	nucleoplasm	48	2215	2.05353e-08	5686	proteasome subunit alpha 5	PSMA5
GO	nucleoplasm	48	2215	2.05353e-08	5687	proteasome subunit alpha 6	PSMA6
GO	nucleoplasm	48	2215	2.05353e-08	5702	proteasome 26S subunit, ATPase 3	PSMC3
GO	nucleoplasm	48	2215	2.05353e-08	5705	proteasome 26S subunit, ATPase 5	PSMC5
GO	nucleoplasm	48	2215	2.05353e-08	5710	proteasome 26S subunit, non-ATPase 4	PSMD4
GO	nucleoplasm	48	2215	2.05353e-08	5715	proteasome 26S subunit, non-ATPase 9	PSMD9
GO	nucleoplasm	48	2215	2.05353e-08	5887	RAD23 homolog B, nucleotide excision repair protein	RAD23B
GO	nucleoplasm	48	2215	2.05353e-08	6206	ribosomal protein S12	RPS12
GO	nucleoplasm	48	2215	2.05353e-08	6233	ribosomal protein S27a	RPS27A
GO	nucleoplasm	48	2215	2.05353e-08	6426	serine and arginine rich splicing factor 1	SRSF1
GO	nucleoplasm	48	2215	2.05353e-08	6428	serine and arginine rich splicing factor 3	SRSF3
GO	nucleoplasm	48	2215	2.05353e-08	6432	serine and arginine rich splicing factor 7	SRSF7
GO	nucleoplasm	48	2215	2.05353e-08	6434	transformer 2 beta homolog	TRA2B
GO	nucleoplasm	48	2215	2.05353e-08	6626	small nuclear ribonucleoprotein polypeptide A	SNRPA
GO	nucleoplasm	48	2215	2.05353e-08	6629	small nuclear ribonucleoprotein polypeptide B2	SNRPB2
GO	nucleoplasm	48	2215	2.05353e-08	6631	small nuclear ribonucleoprotein polypeptide C	SNRPC
GO	nucleoplasm	48	2215	2.05353e-08	6647	superoxide dismutase 1	SOD1
GO	nucleoplasm	48	2215	2.05353e-08	6883	TATA-box binding protein associated factor 12	TAF12
GO	nucleoplasm	48	2215	2.05353e-08	6921	elongin C	ELOC
GO	nucleoplasm	48	2215	2.05353e-08	6923	elongin B	ELOB
GO	nucleoplasm	48	2215	2.05353e-08	7073	TIA1 cytotoxic granule associated RNA binding protein like 1	TIAL1
GO	nucleoplasm	48	2215	2.05353e-08	7334	ubiquitin conjugating enzyme E2 N	UBE2N
GO	nucleoplasm	48	2215	2.05353e-08	7353	ubiquitin recognition factor in ER associated degradation 1	UFD1
GO	nucleoplasm	48	2215	2.05353e-08	801	calmodulin 1	CALM1
GO	nucleoplasm	48	2215	2.05353e-08	83443	splicing factor 3b subunit 5	SF3B5
GO	nucleoplasm	48	2215	2.05353e-08	84246	mediator complex subunit 10	MED10
GO	nucleoplasm	48	2215	2.05353e-08	9184	BUB3, mitotic checkpoint protein	BUB3
GO	modification-dependent protein catabolic process	17	323	2.46008e-08	10393	anaphase promoting complex subunit 10	ANAPC10
GO	modification-dependent protein catabolic process	17	323	2.46008e-08	246184	cell division cycle 26	CDC26
GO	modification-dependent protein catabolic process	17	323	2.46008e-08	29978	ubiquilin 2	UBQLN2
GO	modification-dependent protein catabolic process	17	323	2.46008e-08	29979	ubiquilin 1	UBQLN1
GO	modification-dependent protein catabolic process	17	323	2.46008e-08	4738	neural precursor cell expressed, developmentally down-regulated 8	NEDD8
GO	modification-dependent protein catabolic process	17	323	2.46008e-08	5683	proteasome subunit alpha 2	PSMA2
GO	modification-dependent protein catabolic process	17	323	2.46008e-08	5686	proteasome subunit alpha 5	PSMA5
GO	modification-dependent protein catabolic process	17	323	2.46008e-08	5687	proteasome subunit alpha 6	PSMA6
GO	modification-dependent protein catabolic process	17	323	2.46008e-08	5702	proteasome 26S subunit, ATPase 3	PSMC3
GO	modification-dependent protein catabolic process	17	323	2.46008e-08	5705	proteasome 26S subunit, ATPase 5	PSMC5
GO	modification-dependent protein catabolic process	17	323	2.46008e-08	5710	proteasome 26S subunit, non-ATPase 4	PSMD4
GO	modification-dependent protein catabolic process	17	323	2.46008e-08	5715	proteasome 26S subunit, non-ATPase 9	PSMD9
GO	modification-dependent protein catabolic process	17	323	2.46008e-08	5887	RAD23 homolog B, nucleotide excision repair protein	RAD23B
GO	modification-dependent protein catabolic process	17	323	2.46008e-08	6233	ribosomal protein S27a	RPS27A
GO	modification-dependent protein catabolic process	17	323	2.46008e-08	7334	ubiquitin conjugating enzyme E2 N	UBE2N
GO	modification-dependent protein catabolic process	17	323	2.46008e-08	7353	ubiquitin recognition factor in ER associated degradation 1	UFD1
GO	modification-dependent protein catabolic process	17	323	2.46008e-08	9184	BUB3, mitotic checkpoint protein	BUB3
GO	vesicle	54	2709	2.47738e-08	10294	DnaJ heat shock protein family (Hsp40) member A2	DNAJA2
GO	vesicle	54	2709	2.47738e-08	10327	aldo-keto reductase family 1 member A1	AKR1A1
GO	vesicle	54	2709	2.47738e-08	10540	dynactin subunit 2	DCTN2
GO	vesicle	54	2709	2.47738e-08	10576	chaperonin containing TCP1 subunit 2	CCT2
GO	vesicle	54	2709	2.47738e-08	1192	chloride intracellular channel 1	CLIC1
GO	vesicle	54	2709	2.47738e-08	1399	CRK like proto-oncogene, adaptor protein	CRKL
GO	vesicle	54	2709	2.47738e-08	150684	copper metabolism domain containing 1	COMMD1
GO	vesicle	54	2709	2.47738e-08	1622	diazepam binding inhibitor, acyl-CoA binding protein	DBI
GO	vesicle	54	2709	2.47738e-08	1965	eukaryotic translation initiation factor 2 subunit alpha	EIF2S1
GO	vesicle	54	2709	2.47738e-08	2286	FK506 binding protein 2	FKBP2
GO	vesicle	54	2709	2.47738e-08	25824	peroxiredoxin 5	PRDX5
GO	vesicle	54	2709	2.47738e-08	2739	glyoxalase I	GLO1
GO	vesicle	54	2709	2.47738e-08	2876	glutathione peroxidase 1	GPX1
GO	vesicle	54	2709	2.47738e-08	29934	sorting nexin 12	SNX12
GO	vesicle	54	2709	2.47738e-08	29978	ubiquilin 2	UBQLN2
GO	vesicle	54	2709	2.47738e-08	29979	ubiquilin 1	UBQLN1
GO	vesicle	54	2709	2.47738e-08	3181	heterogeneous nuclear ribonucleoprotein A2/B1	HNRNPA2B1
GO	vesicle	54	2709	2.47738e-08	3190	heterogeneous nuclear ribonucleoprotein K	HNRNPK
GO	vesicle	54	2709	2.47738e-08	3312	heat shock protein family A (Hsp70) member 8	HSPA8
GO	vesicle	54	2709	2.47738e-08	353	adenine phosphoribosyltransferase	APRT
GO	vesicle	54	2709	2.47738e-08	471	5-aminoimidazole-4-carboxamide ribonucleotide formyltransferase/IMP cyclohydrolase	ATIC
GO	vesicle	54	2709	2.47738e-08	4738	neural precursor cell expressed, developmentally down-regulated 8	NEDD8
GO	vesicle	54	2709	2.47738e-08	5037	phosphatidylethanolamine binding protein 1	PEBP1
GO	vesicle	54	2709	2.47738e-08	5093	poly(rC) binding protein 1	PCBP1
GO	vesicle	54	2709	2.47738e-08	51031	glyoxalase domain containing 4	GLOD4
GO	vesicle	54	2709	2.47738e-08	51699	VPS29, retromer complex component	VPS29
GO	vesicle	54	2709	2.47738e-08	5223	phosphoglycerate mutase 1	PGAM1
GO	vesicle	54	2709	2.47738e-08	54039	poly(rC) binding protein 3	PCBP3
GO	vesicle	54	2709	2.47738e-08	5478	peptidylprolyl isomerase A	PPIA
GO	vesicle	54	2709	2.47738e-08	55313	calcineurin like phosphoesterase domain containing 1	CPPED1
GO	vesicle	54	2709	2.47738e-08	5683	proteasome subunit alpha 2	PSMA2
GO	vesicle	54	2709	2.47738e-08	56850	GRIP1 associated protein 1	GRIPAP1
GO	vesicle	54	2709	2.47738e-08	5686	proteasome subunit alpha 5	PSMA5
GO	vesicle	54	2709	2.47738e-08	5687	proteasome subunit alpha 6	PSMA6
GO	vesicle	54	2709	2.47738e-08	5705	proteasome 26S subunit, ATPase 5	PSMC5
GO	vesicle	54	2709	2.47738e-08	6233	ribosomal protein S27a	RPS27A
GO	vesicle	54	2709	2.47738e-08	6426	serine and arginine rich splicing factor 1	SRSF1
GO	vesicle	54	2709	2.47738e-08	6432	serine and arginine rich splicing factor 7	SRSF7
GO	vesicle	54	2709	2.47738e-08	6647	superoxide dismutase 1	SOD1
GO	vesicle	54	2709	2.47738e-08	6902	tubulin folding cofactor A	TBCA
GO	vesicle	54	2709	2.47738e-08	6923	elongin B	ELOB
GO	vesicle	54	2709	2.47738e-08	7073	TIA1 cytotoxic granule associated RNA binding protein like 1	TIAL1
GO	vesicle	54	2709	2.47738e-08	7178	tumor protein, translationally-controlled 1	TPT1
GO	vesicle	54	2709	2.47738e-08	7334	ubiquitin conjugating enzyme E2 N	UBE2N
GO	vesicle	54	2709	2.47738e-08	7532	tyrosine 3-monooxygenase/tryptophan 5-monooxygenase activation protein gamma	YWHAG
GO	vesicle	54	2709	2.47738e-08	801	calmodulin 1	CALM1
GO	vesicle	54	2709	2.47738e-08	832	capping actin protein of muscle Z-line beta subunit	CAPZB
GO	vesicle	54	2709	2.47738e-08	8574	aldo-keto reductase family 7 member A2	AKR7A2
GO	vesicle	54	2709	2.47738e-08	8649	late endosomal/lysosomal adaptor, MAPK and MTOR activator 3	LAMTOR3
GO	vesicle	54	2709	2.47738e-08	8668	eukaryotic translation initiation factor 3 subunit I	EIF3I
GO	vesicle	54	2709	2.47738e-08	908	chaperonin containing TCP1 subunit 6A	CCT6A
GO	vesicle	54	2709	2.47738e-08	9296	ATPase H+ transporting V1 subunit F	ATP6V1F
GO	vesicle	54	2709	2.47738e-08	9352	thioredoxin like 1	TXNL1
GO	vesicle	54	2709	2.47738e-08	9446	glutathione S-transferase omega 1	GSTO1
GO	negative regulation of protein ubiquitination	11	117	2.62918e-08	10393	anaphase promoting complex subunit 10	ANAPC10
GO	negative regulation of protein ubiquitination	11	117	2.62918e-08	246184	cell division cycle 26	CDC26
GO	negative regulation of protein ubiquitination	11	117	2.62918e-08	5683	proteasome subunit alpha 2	PSMA2
GO	negative regulation of protein ubiquitination	11	117	2.62918e-08	5686	proteasome subunit alpha 5	PSMA5
GO	negative regulation of protein ubiquitination	11	117	2.62918e-08	5687	proteasome subunit alpha 6	PSMA6
GO	negative regulation of protein ubiquitination	11	117	2.62918e-08	5702	proteasome 26S subunit, ATPase 3	PSMC3
GO	negative regulation of protein ubiquitination	11	117	2.62918e-08	5705	proteasome 26S subunit, ATPase 5	PSMC5
GO	negative regulation of protein ubiquitination	11	117	2.62918e-08	5710	proteasome 26S subunit, non-ATPase 4	PSMD4
GO	negative regulation of protein ubiquitination	11	117	2.62918e-08	5715	proteasome 26S subunit, non-ATPase 9	PSMD9
GO	negative regulation of protein ubiquitination	11	117	2.62918e-08	6233	ribosomal protein S27a	RPS27A
GO	negative regulation of protein ubiquitination	11	117	2.62918e-08	9184	BUB3, mitotic checkpoint protein	BUB3
GO	MAPK cascade	14	211	2.7033e-08	1399	CRK like proto-oncogene, adaptor protein	CRKL
GO	MAPK cascade	14	211	2.7033e-08	5037	phosphatidylethanolamine binding protein 1	PEBP1
GO	MAPK cascade	14	211	2.7033e-08	5683	proteasome subunit alpha 2	PSMA2
GO	MAPK cascade	14	211	2.7033e-08	5686	proteasome subunit alpha 5	PSMA5
GO	MAPK cascade	14	211	2.7033e-08	5687	proteasome subunit alpha 6	PSMA6
GO	MAPK cascade	14	211	2.7033e-08	5702	proteasome 26S subunit, ATPase 3	PSMC3
GO	MAPK cascade	14	211	2.7033e-08	5705	proteasome 26S subunit, ATPase 5	PSMC5
GO	MAPK cascade	14	211	2.7033e-08	5710	proteasome 26S subunit, non-ATPase 4	PSMD4
GO	MAPK cascade	14	211	2.7033e-08	5715	proteasome 26S subunit, non-ATPase 9	PSMD9
GO	MAPK cascade	14	211	2.7033e-08	6233	ribosomal protein S27a	RPS27A
GO	MAPK cascade	14	211	2.7033e-08	7334	ubiquitin conjugating enzyme E2 N	UBE2N
GO	MAPK cascade	14	211	2.7033e-08	801	calmodulin 1	CALM1
GO	MAPK cascade	14	211	2.7033e-08	8649	late endosomal/lysosomal adaptor, MAPK and MTOR activator 3	LAMTOR3
GO	MAPK cascade	14	211	2.7033e-08	8682	phosphoprotein enriched in astrocytes 15	PEA15
GO	regulation of DNA-templated transcription in response to stress	10	92	2.89425e-08	5683	proteasome subunit alpha 2	PSMA2
GO	regulation of DNA-templated transcription in response to stress	10	92	2.89425e-08	5686	proteasome subunit alpha 5	PSMA5
GO	regulation of DNA-templated transcription in response to stress	10	92	2.89425e-08	5687	proteasome subunit alpha 6	PSMA6
GO	regulation of DNA-templated transcription in response to stress	10	92	2.89425e-08	5702	proteasome 26S subunit, ATPase 3	PSMC3
GO	regulation of DNA-templated transcription in response to stress	10	92	2.89425e-08	5705	proteasome 26S subunit, ATPase 5	PSMC5
GO	regulation of DNA-templated transcription in response to stress	10	92	2.89425e-08	5710	proteasome 26S subunit, non-ATPase 4	PSMD4
GO	regulation of DNA-templated transcription in response to stress	10	92	2.89425e-08	5715	proteasome 26S subunit, non-ATPase 9	PSMD9
GO	regulation of DNA-templated transcription in response to stress	10	92	2.89425e-08	6233	ribosomal protein S27a	RPS27A
GO	regulation of DNA-templated transcription in response to stress	10	92	2.89425e-08	6921	elongin C	ELOC
GO	regulation of DNA-templated transcription in response to stress	10	92	2.89425e-08	6923	elongin B	ELOB
GO	modification-dependent macromolecule catabolic process	17	329	3.22698e-08	10393	anaphase promoting complex subunit 10	ANAPC10
GO	modification-dependent macromolecule catabolic process	17	329	3.22698e-08	246184	cell division cycle 26	CDC26
GO	modification-dependent macromolecule catabolic process	17	329	3.22698e-08	29978	ubiquilin 2	UBQLN2
GO	modification-dependent macromolecule catabolic process	17	329	3.22698e-08	29979	ubiquilin 1	UBQLN1
GO	modification-dependent macromolecule catabolic process	17	329	3.22698e-08	4738	neural precursor cell expressed, developmentally down-regulated 8	NEDD8
GO	modification-dependent macromolecule catabolic process	17	329	3.22698e-08	5683	proteasome subunit alpha 2	PSMA2
GO	modification-dependent macromolecule catabolic process	17	329	3.22698e-08	5686	proteasome subunit alpha 5	PSMA5
GO	modification-dependent macromolecule catabolic process	17	329	3.22698e-08	5687	proteasome subunit alpha 6	PSMA6
GO	modification-dependent macromolecule catabolic process	17	329	3.22698e-08	5702	proteasome 26S subunit, ATPase 3	PSMC3
GO	modification-dependent macromolecule catabolic process	17	329	3.22698e-08	5705	proteasome 26S subunit, ATPase 5	PSMC5
GO	modification-dependent macromolecule catabolic process	17	329	3.22698e-08	5710	proteasome 26S subunit, non-ATPase 4	PSMD4
GO	modification-dependent macromolecule catabolic process	17	329	3.22698e-08	5715	proteasome 26S subunit, non-ATPase 9	PSMD9
GO	modification-dependent macromolecule catabolic process	17	329	3.22698e-08	5887	RAD23 homolog B, nucleotide excision repair protein	RAD23B
GO	modification-dependent macromolecule catabolic process	17	329	3.22698e-08	6233	ribosomal protein S27a	RPS27A
GO	modification-dependent macromolecule catabolic process	17	329	3.22698e-08	7334	ubiquitin conjugating enzyme E2 N	UBE2N
GO	modification-dependent macromolecule catabolic process	17	329	3.22698e-08	7353	ubiquitin recognition factor in ER associated degradation 1	UFD1
GO	modification-dependent macromolecule catabolic process	17	329	3.22698e-08	9184	BUB3, mitotic checkpoint protein	BUB3
GO	protein catabolic process	16	290	3.45009e-08	10393	anaphase promoting complex subunit 10	ANAPC10
GO	protein catabolic process	16	290	3.45009e-08	246184	cell division cycle 26	CDC26
GO	protein catabolic process	16	290	3.45009e-08	29978	ubiquilin 2	UBQLN2
GO	protein catabolic process	16	290	3.45009e-08	29979	ubiquilin 1	UBQLN1
GO	protein catabolic process	16	290	3.45009e-08	3312	heat shock protein family A (Hsp70) member 8	HSPA8
GO	protein catabolic process	16	290	3.45009e-08	5683	proteasome subunit alpha 2	PSMA2
GO	protein catabolic process	16	290	3.45009e-08	5686	proteasome subunit alpha 5	PSMA5
GO	protein catabolic process	16	290	3.45009e-08	5687	proteasome subunit alpha 6	PSMA6
GO	protein catabolic process	16	290	3.45009e-08	5702	proteasome 26S subunit, ATPase 3	PSMC3
GO	protein catabolic process	16	290	3.45009e-08	5705	proteasome 26S subunit, ATPase 5	PSMC5
GO	protein catabolic process	16	290	3.45009e-08	5710	proteasome 26S subunit, non-ATPase 4	PSMD4
GO	protein catabolic process	16	290	3.45009e-08	5715	proteasome 26S subunit, non-ATPase 9	PSMD9
GO	protein catabolic process	16	290	3.45009e-08	5887	RAD23 homolog B, nucleotide excision repair protein	RAD23B
GO	protein catabolic process	16	290	3.45009e-08	6233	ribosomal protein S27a	RPS27A
GO	protein catabolic process	16	290	3.45009e-08	7353	ubiquitin recognition factor in ER associated degradation 1	UFD1
GO	protein catabolic process	16	290	3.45009e-08	9184	BUB3, mitotic checkpoint protein	BUB3
GO	negative regulation of protein modification by small protein conjugation or removal	11	122	4.07684e-08	10393	anaphase promoting complex subunit 10	ANAPC10
GO	negative regulation of protein modification by small protein conjugation or removal	11	122	4.07684e-08	246184	cell division cycle 26	CDC26
GO	negative regulation of protein modification by small protein conjugation or removal	11	122	4.07684e-08	5683	proteasome subunit alpha 2	PSMA2
GO	negative regulation of protein modification by small protein conjugation or removal	11	122	4.07684e-08	5686	proteasome subunit alpha 5	PSMA5
GO	negative regulation of protein modification by small protein conjugation or removal	11	122	4.07684e-08	5687	proteasome subunit alpha 6	PSMA6
GO	negative regulation of protein modification by small protein conjugation or removal	11	122	4.07684e-08	5702	proteasome 26S subunit, ATPase 3	PSMC3
GO	negative regulation of protein modification by small protein conjugation or removal	11	122	4.07684e-08	5705	proteasome 26S subunit, ATPase 5	PSMC5
GO	negative regulation of protein modification by small protein conjugation or removal	11	122	4.07684e-08	5710	proteasome 26S subunit, non-ATPase 4	PSMD4
GO	negative regulation of protein modification by small protein conjugation or removal	11	122	4.07684e-08	5715	proteasome 26S subunit, non-ATPase 9	PSMD9
GO	negative regulation of protein modification by small protein conjugation or removal	11	122	4.07684e-08	6233	ribosomal protein S27a	RPS27A
GO	negative regulation of protein modification by small protein conjugation or removal	11	122	4.07684e-08	9184	BUB3, mitotic checkpoint protein	BUB3
GO	regulation of protein modification by small protein conjugation or removal	14	219	4.32775e-08	10393	anaphase promoting complex subunit 10	ANAPC10
GO	regulation of protein modification by small protein conjugation or removal	14	219	4.32775e-08	150684	copper metabolism domain containing 1	COMMD1
GO	regulation of protein modification by small protein conjugation or removal	14	219	4.32775e-08	246184	cell division cycle 26	CDC26
GO	regulation of protein modification by small protein conjugation or removal	14	219	4.32775e-08	29979	ubiquilin 1	UBQLN1
GO	regulation of protein modification by small protein conjugation or removal	14	219	4.32775e-08	5683	proteasome subunit alpha 2	PSMA2
GO	regulation of protein modification by small protein conjugation or removal	14	219	4.32775e-08	5686	proteasome subunit alpha 5	PSMA5
GO	regulation of protein modification by small protein conjugation or removal	14	219	4.32775e-08	5687	proteasome subunit alpha 6	PSMA6
GO	regulation of protein modification by small protein conjugation or removal	14	219	4.32775e-08	5702	proteasome 26S subunit, ATPase 3	PSMC3
GO	regulation of protein modification by small protein conjugation or removal	14	219	4.32775e-08	5705	proteasome 26S subunit, ATPase 5	PSMC5
GO	regulation of protein modification by small protein conjugation or removal	14	219	4.32775e-08	5710	proteasome 26S subunit, non-ATPase 4	PSMD4
GO	regulation of protein modification by small protein conjugation or removal	14	219	4.32775e-08	5715	proteasome 26S subunit, non-ATPase 9	PSMD9
GO	regulation of protein modification by small protein conjugation or removal	14	219	4.32775e-08	6233	ribosomal protein S27a	RPS27A
GO	regulation of protein modification by small protein conjugation or removal	14	219	4.32775e-08	7334	ubiquitin conjugating enzyme E2 N	UBE2N
GO	regulation of protein modification by small protein conjugation or removal	14	219	4.32775e-08	9184	BUB3, mitotic checkpoint protein	BUB3
GO	extracellular region part	52	2602	5.50319e-08	10294	DnaJ heat shock protein family (Hsp40) member A2	DNAJA2
GO	extracellular region part	52	2602	5.50319e-08	10327	aldo-keto reductase family 1 member A1	AKR1A1
GO	extracellular region part	52	2602	5.50319e-08	10540	dynactin subunit 2	DCTN2
GO	extracellular region part	52	2602	5.50319e-08	10576	chaperonin containing TCP1 subunit 2	CCT2
GO	extracellular region part	52	2602	5.50319e-08	1192	chloride intracellular channel 1	CLIC1
GO	extracellular region part	52	2602	5.50319e-08	1399	CRK like proto-oncogene, adaptor protein	CRKL
GO	extracellular region part	52	2602	5.50319e-08	150684	copper metabolism domain containing 1	COMMD1
GO	extracellular region part	52	2602	5.50319e-08	1622	diazepam binding inhibitor, acyl-CoA binding protein	DBI
GO	extracellular region part	52	2602	5.50319e-08	1965	eukaryotic translation initiation factor 2 subunit alpha	EIF2S1
GO	extracellular region part	52	2602	5.50319e-08	2286	FK506 binding protein 2	FKBP2
GO	extracellular region part	52	2602	5.50319e-08	25824	peroxiredoxin 5	PRDX5
GO	extracellular region part	52	2602	5.50319e-08	2739	glyoxalase I	GLO1
GO	extracellular region part	52	2602	5.50319e-08	2876	glutathione peroxidase 1	GPX1
GO	extracellular region part	52	2602	5.50319e-08	29934	sorting nexin 12	SNX12
GO	extracellular region part	52	2602	5.50319e-08	3181	heterogeneous nuclear ribonucleoprotein A2/B1	HNRNPA2B1
GO	extracellular region part	52	2602	5.50319e-08	3190	heterogeneous nuclear ribonucleoprotein K	HNRNPK
GO	extracellular region part	52	2602	5.50319e-08	3312	heat shock protein family A (Hsp70) member 8	HSPA8
GO	extracellular region part	52	2602	5.50319e-08	353	adenine phosphoribosyltransferase	APRT
GO	extracellular region part	52	2602	5.50319e-08	471	5-aminoimidazole-4-carboxamide ribonucleotide formyltransferase/IMP cyclohydrolase	ATIC
GO	extracellular region part	52	2602	5.50319e-08	4738	neural precursor cell expressed, developmentally down-regulated 8	NEDD8
GO	extracellular region part	52	2602	5.50319e-08	5037	phosphatidylethanolamine binding protein 1	PEBP1
GO	extracellular region part	52	2602	5.50319e-08	5093	poly(rC) binding protein 1	PCBP1
GO	extracellular region part	52	2602	5.50319e-08	51031	glyoxalase domain containing 4	GLOD4
GO	extracellular region part	52	2602	5.50319e-08	51699	VPS29, retromer complex component	VPS29
GO	extracellular region part	52	2602	5.50319e-08	5223	phosphoglycerate mutase 1	PGAM1
GO	extracellular region part	52	2602	5.50319e-08	54039	poly(rC) binding protein 3	PCBP3
GO	extracellular region part	52	2602	5.50319e-08	5478	peptidylprolyl isomerase A	PPIA
GO	extracellular region part	52	2602	5.50319e-08	55313	calcineurin like phosphoesterase domain containing 1	CPPED1
GO	extracellular region part	52	2602	5.50319e-08	5683	proteasome subunit alpha 2	PSMA2
GO	extracellular region part	52	2602	5.50319e-08	56850	GRIP1 associated protein 1	GRIPAP1
GO	extracellular region part	52	2602	5.50319e-08	5686	proteasome subunit alpha 5	PSMA5
GO	extracellular region part	52	2602	5.50319e-08	5687	proteasome subunit alpha 6	PSMA6
GO	extracellular region part	52	2602	5.50319e-08	5705	proteasome 26S subunit, ATPase 5	PSMC5
GO	extracellular region part	52	2602	5.50319e-08	6233	ribosomal protein S27a	RPS27A
GO	extracellular region part	52	2602	5.50319e-08	6426	serine and arginine rich splicing factor 1	SRSF1
GO	extracellular region part	52	2602	5.50319e-08	6432	serine and arginine rich splicing factor 7	SRSF7
GO	extracellular region part	52	2602	5.50319e-08	6647	superoxide dismutase 1	SOD1
GO	extracellular region part	52	2602	5.50319e-08	6902	tubulin folding cofactor A	TBCA
GO	extracellular region part	52	2602	5.50319e-08	6923	elongin B	ELOB
GO	extracellular region part	52	2602	5.50319e-08	7073	TIA1 cytotoxic granule associated RNA binding protein like 1	TIAL1
GO	extracellular region part	52	2602	5.50319e-08	7178	tumor protein, translationally-controlled 1	TPT1
GO	extracellular region part	52	2602	5.50319e-08	7334	ubiquitin conjugating enzyme E2 N	UBE2N
GO	extracellular region part	52	2602	5.50319e-08	7532	tyrosine 3-monooxygenase/tryptophan 5-monooxygenase activation protein gamma	YWHAG
GO	extracellular region part	52	2602	5.50319e-08	801	calmodulin 1	CALM1
GO	extracellular region part	52	2602	5.50319e-08	832	capping actin protein of muscle Z-line beta subunit	CAPZB
GO	extracellular region part	52	2602	5.50319e-08	8574	aldo-keto reductase family 7 member A2	AKR7A2
GO	extracellular region part	52	2602	5.50319e-08	8649	late endosomal/lysosomal adaptor, MAPK and MTOR activator 3	LAMTOR3
GO	extracellular region part	52	2602	5.50319e-08	8668	eukaryotic translation initiation factor 3 subunit I	EIF3I
GO	extracellular region part	52	2602	5.50319e-08	908	chaperonin containing TCP1 subunit 6A	CCT6A
GO	extracellular region part	52	2602	5.50319e-08	9296	ATPase H+ transporting V1 subunit F	ATP6V1F
GO	extracellular region part	52	2602	5.50319e-08	9352	thioredoxin like 1	TXNL1
GO	extracellular region part	52	2602	5.50319e-08	9446	glutathione S-transferase omega 1	GSTO1
GO	positive regulation of transferase activity	19	433	6.27553e-08	10393	anaphase promoting complex subunit 10	ANAPC10
GO	positive regulation of transferase activity	19	433	6.27553e-08	10576	chaperonin containing TCP1 subunit 2	CCT2
GO	positive regulation of transferase activity	19	433	6.27553e-08	1399	CRK like proto-oncogene, adaptor protein	CRKL
GO	positive regulation of transferase activity	19	433	6.27553e-08	246184	cell division cycle 26	CDC26
GO	positive regulation of transferase activity	19	433	6.27553e-08	3181	heterogeneous nuclear ribonucleoprotein A2/B1	HNRNPA2B1
GO	positive regulation of transferase activity	19	433	6.27553e-08	5683	proteasome subunit alpha 2	PSMA2
GO	positive regulation of transferase activity	19	433	6.27553e-08	5686	proteasome subunit alpha 5	PSMA5
GO	positive regulation of transferase activity	19	433	6.27553e-08	5687	proteasome subunit alpha 6	PSMA6
GO	positive regulation of transferase activity	19	433	6.27553e-08	5702	proteasome 26S subunit, ATPase 3	PSMC3
GO	positive regulation of transferase activity	19	433	6.27553e-08	5705	proteasome 26S subunit, ATPase 5	PSMC5
GO	positive regulation of transferase activity	19	433	6.27553e-08	5710	proteasome 26S subunit, non-ATPase 4	PSMD4
GO	positive regulation of transferase activity	19	433	6.27553e-08	5715	proteasome 26S subunit, non-ATPase 9	PSMD9
GO	positive regulation of transferase activity	19	433	6.27553e-08	6233	ribosomal protein S27a	RPS27A
GO	positive regulation of transferase activity	19	433	6.27553e-08	6647	superoxide dismutase 1	SOD1
GO	positive regulation of transferase activity	19	433	6.27553e-08	7334	ubiquitin conjugating enzyme E2 N	UBE2N
GO	positive regulation of transferase activity	19	433	6.27553e-08	801	calmodulin 1	CALM1
GO	positive regulation of transferase activity	19	433	6.27553e-08	8649	late endosomal/lysosomal adaptor, MAPK and MTOR activator 3	LAMTOR3
GO	positive regulation of transferase activity	19	433	6.27553e-08	8682	phosphoprotein enriched in astrocytes 15	PEA15
GO	positive regulation of transferase activity	19	433	6.27553e-08	9184	BUB3, mitotic checkpoint protein	BUB3
GO	regulation of nitrogen compound metabolic process	58	3141	8.11093e-08	10393	anaphase promoting complex subunit 10	ANAPC10
GO	regulation of nitrogen compound metabolic process	58	3141	8.11093e-08	10576	chaperonin containing TCP1 subunit 2	CCT2
GO	regulation of nitrogen compound metabolic process	58	3141	8.11093e-08	10776	cAMP regulated phosphoprotein 19	ARPP19
GO	regulation of nitrogen compound metabolic process	58	3141	8.11093e-08	11171	serine/threonine kinase receptor associated protein	STRAP
GO	regulation of nitrogen compound metabolic process	58	3141	8.11093e-08	1399	CRK like proto-oncogene, adaptor protein	CRKL
GO	regulation of nitrogen compound metabolic process	58	3141	8.11093e-08	150684	copper metabolism domain containing 1	COMMD1
GO	regulation of nitrogen compound metabolic process	58	3141	8.11093e-08	1653	DEAD-box helicase 1	DDX1
GO	regulation of nitrogen compound metabolic process	58	3141	8.11093e-08	1965	eukaryotic translation initiation factor 2 subunit alpha	EIF2S1
GO	regulation of nitrogen compound metabolic process	58	3141	8.11093e-08	23435	TAR DNA binding protein	TARDBP
GO	regulation of nitrogen compound metabolic process	58	3141	8.11093e-08	23636	nucleoporin 62	NUP62
GO	regulation of nitrogen compound metabolic process	58	3141	8.11093e-08	246184	cell division cycle 26	CDC26
GO	regulation of nitrogen compound metabolic process	58	3141	8.11093e-08	25824	peroxiredoxin 5	PRDX5
GO	regulation of nitrogen compound metabolic process	58	3141	8.11093e-08	2739	glyoxalase I	GLO1
GO	regulation of nitrogen compound metabolic process	58	3141	8.11093e-08	2876	glutathione peroxidase 1	GPX1
GO	regulation of nitrogen compound metabolic process	58	3141	8.11093e-08	29934	sorting nexin 12	SNX12
GO	regulation of nitrogen compound metabolic process	58	3141	8.11093e-08	29978	ubiquilin 2	UBQLN2
GO	regulation of nitrogen compound metabolic process	58	3141	8.11093e-08	29979	ubiquilin 1	UBQLN1
GO	regulation of nitrogen compound metabolic process	58	3141	8.11093e-08	3181	heterogeneous nuclear ribonucleoprotein A2/B1	HNRNPA2B1
GO	regulation of nitrogen compound metabolic process	58	3141	8.11093e-08	3187	heterogeneous nuclear ribonucleoprotein H1	HNRNPH1
GO	regulation of nitrogen compound metabolic process	58	3141	8.11093e-08	3190	heterogeneous nuclear ribonucleoprotein K	HNRNPK
GO	regulation of nitrogen compound metabolic process	58	3141	8.11093e-08	3312	heat shock protein family A (Hsp70) member 8	HSPA8
GO	regulation of nitrogen compound metabolic process	58	3141	8.11093e-08	4738	neural precursor cell expressed, developmentally down-regulated 8	NEDD8
GO	regulation of nitrogen compound metabolic process	58	3141	8.11093e-08	5037	phosphatidylethanolamine binding protein 1	PEBP1
GO	regulation of nitrogen compound metabolic process	58	3141	8.11093e-08	5093	poly(rC) binding protein 1	PCBP1
GO	regulation of nitrogen compound metabolic process	58	3141	8.11093e-08	5223	phosphoglycerate mutase 1	PGAM1
GO	regulation of nitrogen compound metabolic process	58	3141	8.11093e-08	54039	poly(rC) binding protein 3	PCBP3
GO	regulation of nitrogen compound metabolic process	58	3141	8.11093e-08	5440	RNA polymerase II subunit K	POLR2K
GO	regulation of nitrogen compound metabolic process	58	3141	8.11093e-08	56648	eukaryotic translation initiation factor 5A2	EIF5A2
GO	regulation of nitrogen compound metabolic process	58	3141	8.11093e-08	5683	proteasome subunit alpha 2	PSMA2
GO	regulation of nitrogen compound metabolic process	58	3141	8.11093e-08	5686	proteasome subunit alpha 5	PSMA5
GO	regulation of nitrogen compound metabolic process	58	3141	8.11093e-08	5687	proteasome subunit alpha 6	PSMA6
GO	regulation of nitrogen compound metabolic process	58	3141	8.11093e-08	5702	proteasome 26S subunit, ATPase 3	PSMC3
GO	regulation of nitrogen compound metabolic process	58	3141	8.11093e-08	5705	proteasome 26S subunit, ATPase 5	PSMC5
GO	regulation of nitrogen compound metabolic process	58	3141	8.11093e-08	5710	proteasome 26S subunit, non-ATPase 4	PSMD4
GO	regulation of nitrogen compound metabolic process	58	3141	8.11093e-08	5715	proteasome 26S subunit, non-ATPase 9	PSMD9
GO	regulation of nitrogen compound metabolic process	58	3141	8.11093e-08	5887	RAD23 homolog B, nucleotide excision repair protein	RAD23B
GO	regulation of nitrogen compound metabolic process	58	3141	8.11093e-08	6233	ribosomal protein S27a	RPS27A
GO	regulation of nitrogen compound metabolic process	58	3141	8.11093e-08	6426	serine and arginine rich splicing factor 1	SRSF1
GO	regulation of nitrogen compound metabolic process	58	3141	8.11093e-08	6428	serine and arginine rich splicing factor 3	SRSF3
GO	regulation of nitrogen compound metabolic process	58	3141	8.11093e-08	6432	serine and arginine rich splicing factor 7	SRSF7
GO	regulation of nitrogen compound metabolic process	58	3141	8.11093e-08	6434	transformer 2 beta homolog	TRA2B
GO	regulation of nitrogen compound metabolic process	58	3141	8.11093e-08	6626	small nuclear ribonucleoprotein polypeptide A	SNRPA
GO	regulation of nitrogen compound metabolic process	58	3141	8.11093e-08	6647	superoxide dismutase 1	SOD1
GO	regulation of nitrogen compound metabolic process	58	3141	8.11093e-08	6837	mediator complex subunit 22	MED22
GO	regulation of nitrogen compound metabolic process	58	3141	8.11093e-08	6883	TATA-box binding protein associated factor 12	TAF12
GO	regulation of nitrogen compound metabolic process	58	3141	8.11093e-08	6921	elongin C	ELOC
GO	regulation of nitrogen compound metabolic process	58	3141	8.11093e-08	6923	elongin B	ELOB
GO	regulation of nitrogen compound metabolic process	58	3141	8.11093e-08	7073	TIA1 cytotoxic granule associated RNA binding protein like 1	TIAL1
GO	regulation of nitrogen compound metabolic process	58	3141	8.11093e-08	7334	ubiquitin conjugating enzyme E2 N	UBE2N
GO	regulation of nitrogen compound metabolic process	58	3141	8.11093e-08	7458	eukaryotic translation initiation factor 4H	EIF4H
GO	regulation of nitrogen compound metabolic process	58	3141	8.11093e-08	7532	tyrosine 3-monooxygenase/tryptophan 5-monooxygenase activation protein gamma	YWHAG
GO	regulation of nitrogen compound metabolic process	58	3141	8.11093e-08	79016	DET1 and DDB1 associated 1	DDA1
GO	regulation of nitrogen compound metabolic process	58	3141	8.11093e-08	801	calmodulin 1	CALM1
GO	regulation of nitrogen compound metabolic process	58	3141	8.11093e-08	84246	mediator complex subunit 10	MED10
GO	regulation of nitrogen compound metabolic process	58	3141	8.11093e-08	8649	late endosomal/lysosomal adaptor, MAPK and MTOR activator 3	LAMTOR3
GO	regulation of nitrogen compound metabolic process	58	3141	8.11093e-08	8682	phosphoprotein enriched in astrocytes 15	PEA15
GO	regulation of nitrogen compound metabolic process	58	3141	8.11093e-08	908	chaperonin containing TCP1 subunit 6A	CCT6A
GO	regulation of nitrogen compound metabolic process	58	3141	8.11093e-08	9184	BUB3, mitotic checkpoint protein	BUB3
GO	positive regulation of protein catabolic process	13	195	8.36678e-08	10393	anaphase promoting complex subunit 10	ANAPC10
GO	positive regulation of protein catabolic process	13	195	8.36678e-08	246184	cell division cycle 26	CDC26
GO	positive regulation of protein catabolic process	13	195	8.36678e-08	29978	ubiquilin 2	UBQLN2
GO	positive regulation of protein catabolic process	13	195	8.36678e-08	29979	ubiquilin 1	UBQLN1
GO	positive regulation of protein catabolic process	13	195	8.36678e-08	5683	proteasome subunit alpha 2	PSMA2
GO	positive regulation of protein catabolic process	13	195	8.36678e-08	5686	proteasome subunit alpha 5	PSMA5
GO	positive regulation of protein catabolic process	13	195	8.36678e-08	5687	proteasome subunit alpha 6	PSMA6
GO	positive regulation of protein catabolic process	13	195	8.36678e-08	5702	proteasome 26S subunit, ATPase 3	PSMC3
GO	positive regulation of protein catabolic process	13	195	8.36678e-08	5705	proteasome 26S subunit, ATPase 5	PSMC5
GO	positive regulation of protein catabolic process	13	195	8.36678e-08	5710	proteasome 26S subunit, non-ATPase 4	PSMD4
GO	positive regulation of protein catabolic process	13	195	8.36678e-08	5715	proteasome 26S subunit, non-ATPase 9	PSMD9
GO	positive regulation of protein catabolic process	13	195	8.36678e-08	6233	ribosomal protein S27a	RPS27A
GO	positive regulation of protein catabolic process	13	195	8.36678e-08	9184	BUB3, mitotic checkpoint protein	BUB3
GO	signal transduction by protein phosphorylation	14	235	1.04636e-07	1399	CRK like proto-oncogene, adaptor protein	CRKL
GO	signal transduction by protein phosphorylation	14	235	1.04636e-07	5037	phosphatidylethanolamine binding protein 1	PEBP1
GO	signal transduction by protein phosphorylation	14	235	1.04636e-07	5683	proteasome subunit alpha 2	PSMA2
GO	signal transduction by protein phosphorylation	14	235	1.04636e-07	5686	proteasome subunit alpha 5	PSMA5
GO	signal transduction by protein phosphorylation	14	235	1.04636e-07	5687	proteasome subunit alpha 6	PSMA6
GO	signal transduction by protein phosphorylation	14	235	1.04636e-07	5702	proteasome 26S subunit, ATPase 3	PSMC3
GO	signal transduction by protein phosphorylation	14	235	1.04636e-07	5705	proteasome 26S subunit, ATPase 5	PSMC5
GO	signal transduction by protein phosphorylation	14	235	1.04636e-07	5710	proteasome 26S subunit, non-ATPase 4	PSMD4
GO	signal transduction by protein phosphorylation	14	235	1.04636e-07	5715	proteasome 26S subunit, non-ATPase 9	PSMD9
GO	signal transduction by protein phosphorylation	14	235	1.04636e-07	6233	ribosomal protein S27a	RPS27A
GO	signal transduction by protein phosphorylation	14	235	1.04636e-07	7334	ubiquitin conjugating enzyme E2 N	UBE2N
GO	signal transduction by protein phosphorylation	14	235	1.04636e-07	801	calmodulin 1	CALM1
GO	signal transduction by protein phosphorylation	14	235	1.04636e-07	8649	late endosomal/lysosomal adaptor, MAPK and MTOR activator 3	LAMTOR3
GO	signal transduction by protein phosphorylation	14	235	1.04636e-07	8682	phosphoprotein enriched in astrocytes 15	PEA15
GO	SCF-dependent proteasomal ubiquitin-dependent protein catabolic process	8	58	1.14637e-07	5683	proteasome subunit alpha 2	PSMA2
GO	SCF-dependent proteasomal ubiquitin-dependent protein catabolic process	8	58	1.14637e-07	5686	proteasome subunit alpha 5	PSMA5
GO	SCF-dependent proteasomal ubiquitin-dependent protein catabolic process	8	58	1.14637e-07	5687	proteasome subunit alpha 6	PSMA6
GO	SCF-dependent proteasomal ubiquitin-dependent protein catabolic process	8	58	1.14637e-07	5702	proteasome 26S subunit, ATPase 3	PSMC3
GO	SCF-dependent proteasomal ubiquitin-dependent protein catabolic process	8	58	1.14637e-07	5705	proteasome 26S subunit, ATPase 5	PSMC5
GO	SCF-dependent proteasomal ubiquitin-dependent protein catabolic process	8	58	1.14637e-07	5710	proteasome 26S subunit, non-ATPase 4	PSMD4
GO	SCF-dependent proteasomal ubiquitin-dependent protein catabolic process	8	58	1.14637e-07	5715	proteasome 26S subunit, non-ATPase 9	PSMD9
GO	SCF-dependent proteasomal ubiquitin-dependent protein catabolic process	8	58	1.14637e-07	6233	ribosomal protein S27a	RPS27A
GO	regulation of proteolysis	20	501	1.27014e-07	10393	anaphase promoting complex subunit 10	ANAPC10
GO	regulation of proteolysis	20	501	1.27014e-07	150684	copper metabolism domain containing 1	COMMD1
GO	regulation of proteolysis	20	501	1.27014e-07	246184	cell division cycle 26	CDC26
GO	regulation of proteolysis	20	501	1.27014e-07	25824	peroxiredoxin 5	PRDX5
GO	regulation of proteolysis	20	501	1.27014e-07	2876	glutathione peroxidase 1	GPX1
GO	regulation of proteolysis	20	501	1.27014e-07	29934	sorting nexin 12	SNX12
GO	regulation of proteolysis	20	501	1.27014e-07	29978	ubiquilin 2	UBQLN2
GO	regulation of proteolysis	20	501	1.27014e-07	29979	ubiquilin 1	UBQLN1
GO	regulation of proteolysis	20	501	1.27014e-07	5037	phosphatidylethanolamine binding protein 1	PEBP1
GO	regulation of proteolysis	20	501	1.27014e-07	5683	proteasome subunit alpha 2	PSMA2
GO	regulation of proteolysis	20	501	1.27014e-07	5686	proteasome subunit alpha 5	PSMA5
GO	regulation of proteolysis	20	501	1.27014e-07	5687	proteasome subunit alpha 6	PSMA6
GO	regulation of proteolysis	20	501	1.27014e-07	5702	proteasome 26S subunit, ATPase 3	PSMC3
GO	regulation of proteolysis	20	501	1.27014e-07	5705	proteasome 26S subunit, ATPase 5	PSMC5
GO	regulation of proteolysis	20	501	1.27014e-07	5710	proteasome 26S subunit, non-ATPase 4	PSMD4
GO	regulation of proteolysis	20	501	1.27014e-07	5715	proteasome 26S subunit, non-ATPase 9	PSMD9
GO	regulation of proteolysis	20	501	1.27014e-07	5887	RAD23 homolog B, nucleotide excision repair protein	RAD23B
GO	regulation of proteolysis	20	501	1.27014e-07	6233	ribosomal protein S27a	RPS27A
GO	regulation of proteolysis	20	501	1.27014e-07	79016	DET1 and DDB1 associated 1	DDA1
GO	regulation of proteolysis	20	501	1.27014e-07	9184	BUB3, mitotic checkpoint protein	BUB3
GO	NIK/NF-kappaB signaling	8	59	1.31509e-07	5683	proteasome subunit alpha 2	PSMA2
GO	NIK/NF-kappaB signaling	8	59	1.31509e-07	5686	proteasome subunit alpha 5	PSMA5
GO	NIK/NF-kappaB signaling	8	59	1.31509e-07	5687	proteasome subunit alpha 6	PSMA6
GO	NIK/NF-kappaB signaling	8	59	1.31509e-07	5702	proteasome 26S subunit, ATPase 3	PSMC3
GO	NIK/NF-kappaB signaling	8	59	1.31509e-07	5705	proteasome 26S subunit, ATPase 5	PSMC5
GO	NIK/NF-kappaB signaling	8	59	1.31509e-07	5710	proteasome 26S subunit, non-ATPase 4	PSMD4
GO	NIK/NF-kappaB signaling	8	59	1.31509e-07	5715	proteasome 26S subunit, non-ATPase 9	PSMD9
GO	NIK/NF-kappaB signaling	8	59	1.31509e-07	6233	ribosomal protein S27a	RPS27A
GO	mRNA processing	17	363	1.34992e-07	11051	nudix hydrolase 21	NUDT21
GO	mRNA processing	17	363	1.34992e-07	23435	TAR DNA binding protein	TARDBP
GO	mRNA processing	17	363	1.34992e-07	3181	heterogeneous nuclear ribonucleoprotein A2/B1	HNRNPA2B1
GO	mRNA processing	17	363	1.34992e-07	3187	heterogeneous nuclear ribonucleoprotein H1	HNRNPH1
GO	mRNA processing	17	363	1.34992e-07	3188	heterogeneous nuclear ribonucleoprotein H2	HNRNPH2
GO	mRNA processing	17	363	1.34992e-07	3190	heterogeneous nuclear ribonucleoprotein K	HNRNPK
GO	mRNA processing	17	363	1.34992e-07	3312	heat shock protein family A (Hsp70) member 8	HSPA8
GO	mRNA processing	17	363	1.34992e-07	5093	poly(rC) binding protein 1	PCBP1
GO	mRNA processing	17	363	1.34992e-07	5440	RNA polymerase II subunit K	POLR2K
GO	mRNA processing	17	363	1.34992e-07	6426	serine and arginine rich splicing factor 1	SRSF1
GO	mRNA processing	17	363	1.34992e-07	6428	serine and arginine rich splicing factor 3	SRSF3
GO	mRNA processing	17	363	1.34992e-07	6432	serine and arginine rich splicing factor 7	SRSF7
GO	mRNA processing	17	363	1.34992e-07	6434	transformer 2 beta homolog	TRA2B
GO	mRNA processing	17	363	1.34992e-07	6626	small nuclear ribonucleoprotein polypeptide A	SNRPA
GO	mRNA processing	17	363	1.34992e-07	6629	small nuclear ribonucleoprotein polypeptide B2	SNRPB2
GO	mRNA processing	17	363	1.34992e-07	6631	small nuclear ribonucleoprotein polypeptide C	SNRPC
GO	mRNA processing	17	363	1.34992e-07	83443	splicing factor 3b subunit 5	SF3B5
GO	regulation of macromolecule metabolic process	60	3363	1.39069e-07	10393	anaphase promoting complex subunit 10	ANAPC10
GO	regulation of macromolecule metabolic process	60	3363	1.39069e-07	10576	chaperonin containing TCP1 subunit 2	CCT2
GO	regulation of macromolecule metabolic process	60	3363	1.39069e-07	10776	cAMP regulated phosphoprotein 19	ARPP19
GO	regulation of macromolecule metabolic process	60	3363	1.39069e-07	11171	serine/threonine kinase receptor associated protein	STRAP
GO	regulation of macromolecule metabolic process	60	3363	1.39069e-07	1399	CRK like proto-oncogene, adaptor protein	CRKL
GO	regulation of macromolecule metabolic process	60	3363	1.39069e-07	150684	copper metabolism domain containing 1	COMMD1
GO	regulation of macromolecule metabolic process	60	3363	1.39069e-07	1653	DEAD-box helicase 1	DDX1
GO	regulation of macromolecule metabolic process	60	3363	1.39069e-07	1965	eukaryotic translation initiation factor 2 subunit alpha	EIF2S1
GO	regulation of macromolecule metabolic process	60	3363	1.39069e-07	23435	TAR DNA binding protein	TARDBP
GO	regulation of macromolecule metabolic process	60	3363	1.39069e-07	23636	nucleoporin 62	NUP62
GO	regulation of macromolecule metabolic process	60	3363	1.39069e-07	246184	cell division cycle 26	CDC26
GO	regulation of macromolecule metabolic process	60	3363	1.39069e-07	25824	peroxiredoxin 5	PRDX5
GO	regulation of macromolecule metabolic process	60	3363	1.39069e-07	2739	glyoxalase I	GLO1
GO	regulation of macromolecule metabolic process	60	3363	1.39069e-07	2876	glutathione peroxidase 1	GPX1
GO	regulation of macromolecule metabolic process	60	3363	1.39069e-07	29934	sorting nexin 12	SNX12
GO	regulation of macromolecule metabolic process	60	3363	1.39069e-07	29978	ubiquilin 2	UBQLN2
GO	regulation of macromolecule metabolic process	60	3363	1.39069e-07	29979	ubiquilin 1	UBQLN1
GO	regulation of macromolecule metabolic process	60	3363	1.39069e-07	3181	heterogeneous nuclear ribonucleoprotein A2/B1	HNRNPA2B1
GO	regulation of macromolecule metabolic process	60	3363	1.39069e-07	3187	heterogeneous nuclear ribonucleoprotein H1	HNRNPH1
GO	regulation of macromolecule metabolic process	60	3363	1.39069e-07	3190	heterogeneous nuclear ribonucleoprotein K	HNRNPK
GO	regulation of macromolecule metabolic process	60	3363	1.39069e-07	3312	heat shock protein family A (Hsp70) member 8	HSPA8
GO	regulation of macromolecule metabolic process	60	3363	1.39069e-07	4738	neural precursor cell expressed, developmentally down-regulated 8	NEDD8
GO	regulation of macromolecule metabolic process	60	3363	1.39069e-07	5037	phosphatidylethanolamine binding protein 1	PEBP1
GO	regulation of macromolecule metabolic process	60	3363	1.39069e-07	5093	poly(rC) binding protein 1	PCBP1
GO	regulation of macromolecule metabolic process	60	3363	1.39069e-07	5223	phosphoglycerate mutase 1	PGAM1
GO	regulation of macromolecule metabolic process	60	3363	1.39069e-07	53371	nucleoporin 54	NUP54
GO	regulation of macromolecule metabolic process	60	3363	1.39069e-07	54039	poly(rC) binding protein 3	PCBP3
GO	regulation of macromolecule metabolic process	60	3363	1.39069e-07	5440	RNA polymerase II subunit K	POLR2K
GO	regulation of macromolecule metabolic process	60	3363	1.39069e-07	56648	eukaryotic translation initiation factor 5A2	EIF5A2
GO	regulation of macromolecule metabolic process	60	3363	1.39069e-07	5683	proteasome subunit alpha 2	PSMA2
GO	regulation of macromolecule metabolic process	60	3363	1.39069e-07	5686	proteasome subunit alpha 5	PSMA5
GO	regulation of macromolecule metabolic process	60	3363	1.39069e-07	5687	proteasome subunit alpha 6	PSMA6
GO	regulation of macromolecule metabolic process	60	3363	1.39069e-07	5702	proteasome 26S subunit, ATPase 3	PSMC3
GO	regulation of macromolecule metabolic process	60	3363	1.39069e-07	5705	proteasome 26S subunit, ATPase 5	PSMC5
GO	regulation of macromolecule metabolic process	60	3363	1.39069e-07	5710	proteasome 26S subunit, non-ATPase 4	PSMD4
GO	regulation of macromolecule metabolic process	60	3363	1.39069e-07	5715	proteasome 26S subunit, non-ATPase 9	PSMD9
GO	regulation of macromolecule metabolic process	60	3363	1.39069e-07	5887	RAD23 homolog B, nucleotide excision repair protein	RAD23B
GO	regulation of macromolecule metabolic process	60	3363	1.39069e-07	6206	ribosomal protein S12	RPS12
GO	regulation of macromolecule metabolic process	60	3363	1.39069e-07	6233	ribosomal protein S27a	RPS27A
GO	regulation of macromolecule metabolic process	60	3363	1.39069e-07	6426	serine and arginine rich splicing factor 1	SRSF1
GO	regulation of macromolecule metabolic process	60	3363	1.39069e-07	6428	serine and arginine rich splicing factor 3	SRSF3
GO	regulation of macromolecule metabolic process	60	3363	1.39069e-07	6432	serine and arginine rich splicing factor 7	SRSF7
GO	regulation of macromolecule metabolic process	60	3363	1.39069e-07	6434	transformer 2 beta homolog	TRA2B
GO	regulation of macromolecule metabolic process	60	3363	1.39069e-07	6626	small nuclear ribonucleoprotein polypeptide A	SNRPA
GO	regulation of macromolecule metabolic process	60	3363	1.39069e-07	6647	superoxide dismutase 1	SOD1
GO	regulation of macromolecule metabolic process	60	3363	1.39069e-07	6837	mediator complex subunit 22	MED22
GO	regulation of macromolecule metabolic process	60	3363	1.39069e-07	6883	TATA-box binding protein associated factor 12	TAF12
GO	regulation of macromolecule metabolic process	60	3363	1.39069e-07	6921	elongin C	ELOC
GO	regulation of macromolecule metabolic process	60	3363	1.39069e-07	6923	elongin B	ELOB
GO	regulation of macromolecule metabolic process	60	3363	1.39069e-07	7073	TIA1 cytotoxic granule associated RNA binding protein like 1	TIAL1
GO	regulation of macromolecule metabolic process	60	3363	1.39069e-07	7334	ubiquitin conjugating enzyme E2 N	UBE2N
GO	regulation of macromolecule metabolic process	60	3363	1.39069e-07	7458	eukaryotic translation initiation factor 4H	EIF4H
GO	regulation of macromolecule metabolic process	60	3363	1.39069e-07	7532	tyrosine 3-monooxygenase/tryptophan 5-monooxygenase activation protein gamma	YWHAG
GO	regulation of macromolecule metabolic process	60	3363	1.39069e-07	79016	DET1 and DDB1 associated 1	DDA1
GO	regulation of macromolecule metabolic process	60	3363	1.39069e-07	801	calmodulin 1	CALM1
GO	regulation of macromolecule metabolic process	60	3363	1.39069e-07	84246	mediator complex subunit 10	MED10
GO	regulation of macromolecule metabolic process	60	3363	1.39069e-07	8649	late endosomal/lysosomal adaptor, MAPK and MTOR activator 3	LAMTOR3
GO	regulation of macromolecule metabolic process	60	3363	1.39069e-07	8682	phosphoprotein enriched in astrocytes 15	PEA15
GO	regulation of macromolecule metabolic process	60	3363	1.39069e-07	908	chaperonin containing TCP1 subunit 6A	CCT6A
GO	regulation of macromolecule metabolic process	60	3363	1.39069e-07	9184	BUB3, mitotic checkpoint protein	BUB3
GO	proteolysis involved in cellular protein catabolic process	17	365	1.46087e-07	10393	anaphase promoting complex subunit 10	ANAPC10
GO	proteolysis involved in cellular protein catabolic process	17	365	1.46087e-07	246184	cell division cycle 26	CDC26
GO	proteolysis involved in cellular protein catabolic process	17	365	1.46087e-07	29978	ubiquilin 2	UBQLN2
GO	proteolysis involved in cellular protein catabolic process	17	365	1.46087e-07	29979	ubiquilin 1	UBQLN1
GO	proteolysis involved in cellular protein catabolic process	17	365	1.46087e-07	4738	neural precursor cell expressed, developmentally down-regulated 8	NEDD8
GO	proteolysis involved in cellular protein catabolic process	17	365	1.46087e-07	5683	proteasome subunit alpha 2	PSMA2
GO	proteolysis involved in cellular protein catabolic process	17	365	1.46087e-07	5686	proteasome subunit alpha 5	PSMA5
GO	proteolysis involved in cellular protein catabolic process	17	365	1.46087e-07	5687	proteasome subunit alpha 6	PSMA6
GO	proteolysis involved in cellular protein catabolic process	17	365	1.46087e-07	5702	proteasome 26S subunit, ATPase 3	PSMC3
GO	proteolysis involved in cellular protein catabolic process	17	365	1.46087e-07	5705	proteasome 26S subunit, ATPase 5	PSMC5
GO	proteolysis involved in cellular protein catabolic process	17	365	1.46087e-07	5710	proteasome 26S subunit, non-ATPase 4	PSMD4
GO	proteolysis involved in cellular protein catabolic process	17	365	1.46087e-07	5715	proteasome 26S subunit, non-ATPase 9	PSMD9
GO	proteolysis involved in cellular protein catabolic process	17	365	1.46087e-07	5887	RAD23 homolog B, nucleotide excision repair protein	RAD23B
GO	proteolysis involved in cellular protein catabolic process	17	365	1.46087e-07	6233	ribosomal protein S27a	RPS27A
GO	proteolysis involved in cellular protein catabolic process	17	365	1.46087e-07	7334	ubiquitin conjugating enzyme E2 N	UBE2N
GO	proteolysis involved in cellular protein catabolic process	17	365	1.46087e-07	7353	ubiquitin recognition factor in ER associated degradation 1	UFD1
GO	proteolysis involved in cellular protein catabolic process	17	365	1.46087e-07	9184	BUB3, mitotic checkpoint protein	BUB3
GO	regulation of primary metabolic process	58	3208	1.84579e-07	10393	anaphase promoting complex subunit 10	ANAPC10
GO	regulation of primary metabolic process	58	3208	1.84579e-07	10576	chaperonin containing TCP1 subunit 2	CCT2
GO	regulation of primary metabolic process	58	3208	1.84579e-07	10776	cAMP regulated phosphoprotein 19	ARPP19
GO	regulation of primary metabolic process	58	3208	1.84579e-07	11171	serine/threonine kinase receptor associated protein	STRAP
GO	regulation of primary metabolic process	58	3208	1.84579e-07	1399	CRK like proto-oncogene, adaptor protein	CRKL
GO	regulation of primary metabolic process	58	3208	1.84579e-07	150684	copper metabolism domain containing 1	COMMD1
GO	regulation of primary metabolic process	58	3208	1.84579e-07	1653	DEAD-box helicase 1	DDX1
GO	regulation of primary metabolic process	58	3208	1.84579e-07	1965	eukaryotic translation initiation factor 2 subunit alpha	EIF2S1
GO	regulation of primary metabolic process	58	3208	1.84579e-07	23435	TAR DNA binding protein	TARDBP
GO	regulation of primary metabolic process	58	3208	1.84579e-07	23636	nucleoporin 62	NUP62
GO	regulation of primary metabolic process	58	3208	1.84579e-07	246184	cell division cycle 26	CDC26
GO	regulation of primary metabolic process	58	3208	1.84579e-07	25824	peroxiredoxin 5	PRDX5
GO	regulation of primary metabolic process	58	3208	1.84579e-07	2739	glyoxalase I	GLO1
GO	regulation of primary metabolic process	58	3208	1.84579e-07	2876	glutathione peroxidase 1	GPX1
GO	regulation of primary metabolic process	58	3208	1.84579e-07	29934	sorting nexin 12	SNX12
GO	regulation of primary metabolic process	58	3208	1.84579e-07	29978	ubiquilin 2	UBQLN2
GO	regulation of primary metabolic process	58	3208	1.84579e-07	29979	ubiquilin 1	UBQLN1
GO	regulation of primary metabolic process	58	3208	1.84579e-07	3181	heterogeneous nuclear ribonucleoprotein A2/B1	HNRNPA2B1
GO	regulation of primary metabolic process	58	3208	1.84579e-07	3187	heterogeneous nuclear ribonucleoprotein H1	HNRNPH1
GO	regulation of primary metabolic process	58	3208	1.84579e-07	3190	heterogeneous nuclear ribonucleoprotein K	HNRNPK
GO	regulation of primary metabolic process	58	3208	1.84579e-07	3312	heat shock protein family A (Hsp70) member 8	HSPA8
GO	regulation of primary metabolic process	58	3208	1.84579e-07	4738	neural precursor cell expressed, developmentally down-regulated 8	NEDD8
GO	regulation of primary metabolic process	58	3208	1.84579e-07	5037	phosphatidylethanolamine binding protein 1	PEBP1
GO	regulation of primary metabolic process	58	3208	1.84579e-07	5093	poly(rC) binding protein 1	PCBP1
GO	regulation of primary metabolic process	58	3208	1.84579e-07	5223	phosphoglycerate mutase 1	PGAM1
GO	regulation of primary metabolic process	58	3208	1.84579e-07	54039	poly(rC) binding protein 3	PCBP3
GO	regulation of primary metabolic process	58	3208	1.84579e-07	5440	RNA polymerase II subunit K	POLR2K
GO	regulation of primary metabolic process	58	3208	1.84579e-07	56648	eukaryotic translation initiation factor 5A2	EIF5A2
GO	regulation of primary metabolic process	58	3208	1.84579e-07	5683	proteasome subunit alpha 2	PSMA2
GO	regulation of primary metabolic process	58	3208	1.84579e-07	5686	proteasome subunit alpha 5	PSMA5
GO	regulation of primary metabolic process	58	3208	1.84579e-07	5687	proteasome subunit alpha 6	PSMA6
GO	regulation of primary metabolic process	58	3208	1.84579e-07	5702	proteasome 26S subunit, ATPase 3	PSMC3
GO	regulation of primary metabolic process	58	3208	1.84579e-07	5705	proteasome 26S subunit, ATPase 5	PSMC5
GO	regulation of primary metabolic process	58	3208	1.84579e-07	5710	proteasome 26S subunit, non-ATPase 4	PSMD4
GO	regulation of primary metabolic process	58	3208	1.84579e-07	5715	proteasome 26S subunit, non-ATPase 9	PSMD9
GO	regulation of primary metabolic process	58	3208	1.84579e-07	5887	RAD23 homolog B, nucleotide excision repair protein	RAD23B
GO	regulation of primary metabolic process	58	3208	1.84579e-07	6233	ribosomal protein S27a	RPS27A
GO	regulation of primary metabolic process	58	3208	1.84579e-07	6426	serine and arginine rich splicing factor 1	SRSF1
GO	regulation of primary metabolic process	58	3208	1.84579e-07	6428	serine and arginine rich splicing factor 3	SRSF3
GO	regulation of primary metabolic process	58	3208	1.84579e-07	6432	serine and arginine rich splicing factor 7	SRSF7
GO	regulation of primary metabolic process	58	3208	1.84579e-07	6434	transformer 2 beta homolog	TRA2B
GO	regulation of primary metabolic process	58	3208	1.84579e-07	6626	small nuclear ribonucleoprotein polypeptide A	SNRPA
GO	regulation of primary metabolic process	58	3208	1.84579e-07	6647	superoxide dismutase 1	SOD1
GO	regulation of primary metabolic process	58	3208	1.84579e-07	6837	mediator complex subunit 22	MED22
GO	regulation of primary metabolic process	58	3208	1.84579e-07	6883	TATA-box binding protein associated factor 12	TAF12
GO	regulation of primary metabolic process	58	3208	1.84579e-07	6921	elongin C	ELOC
GO	regulation of primary metabolic process	58	3208	1.84579e-07	6923	elongin B	ELOB
GO	regulation of primary metabolic process	58	3208	1.84579e-07	7073	TIA1 cytotoxic granule associated RNA binding protein like 1	TIAL1
GO	regulation of primary metabolic process	58	3208	1.84579e-07	7334	ubiquitin conjugating enzyme E2 N	UBE2N
GO	regulation of primary metabolic process	58	3208	1.84579e-07	7458	eukaryotic translation initiation factor 4H	EIF4H
GO	regulation of primary metabolic process	58	3208	1.84579e-07	7532	tyrosine 3-monooxygenase/tryptophan 5-monooxygenase activation protein gamma	YWHAG
GO	regulation of primary metabolic process	58	3208	1.84579e-07	79016	DET1 and DDB1 associated 1	DDA1
GO	regulation of primary metabolic process	58	3208	1.84579e-07	801	calmodulin 1	CALM1
GO	regulation of primary metabolic process	58	3208	1.84579e-07	84246	mediator complex subunit 10	MED10
GO	regulation of primary metabolic process	58	3208	1.84579e-07	8649	late endosomal/lysosomal adaptor, MAPK and MTOR activator 3	LAMTOR3
GO	regulation of primary metabolic process	58	3208	1.84579e-07	8682	phosphoprotein enriched in astrocytes 15	PEA15
GO	regulation of primary metabolic process	58	3208	1.84579e-07	908	chaperonin containing TCP1 subunit 6A	CCT6A
GO	regulation of primary metabolic process	58	3208	1.84579e-07	9184	BUB3, mitotic checkpoint protein	BUB3
GO	Fc-epsilon receptor signaling pathway	10	112	1.91885e-07	5683	proteasome subunit alpha 2	PSMA2
GO	Fc-epsilon receptor signaling pathway	10	112	1.91885e-07	5686	proteasome subunit alpha 5	PSMA5
GO	Fc-epsilon receptor signaling pathway	10	112	1.91885e-07	5687	proteasome subunit alpha 6	PSMA6
GO	Fc-epsilon receptor signaling pathway	10	112	1.91885e-07	5702	proteasome 26S subunit, ATPase 3	PSMC3
GO	Fc-epsilon receptor signaling pathway	10	112	1.91885e-07	5705	proteasome 26S subunit, ATPase 5	PSMC5
GO	Fc-epsilon receptor signaling pathway	10	112	1.91885e-07	5710	proteasome 26S subunit, non-ATPase 4	PSMD4
GO	Fc-epsilon receptor signaling pathway	10	112	1.91885e-07	5715	proteasome 26S subunit, non-ATPase 9	PSMD9
GO	Fc-epsilon receptor signaling pathway	10	112	1.91885e-07	6233	ribosomal protein S27a	RPS27A
GO	Fc-epsilon receptor signaling pathway	10	112	1.91885e-07	7334	ubiquitin conjugating enzyme E2 N	UBE2N
GO	Fc-epsilon receptor signaling pathway	10	112	1.91885e-07	801	calmodulin 1	CALM1
GO	regulation of cellular metabolic process	59	3330	2.7276e-07	10393	anaphase promoting complex subunit 10	ANAPC10
GO	regulation of cellular metabolic process	59	3330	2.7276e-07	10576	chaperonin containing TCP1 subunit 2	CCT2
GO	regulation of cellular metabolic process	59	3330	2.7276e-07	10776	cAMP regulated phosphoprotein 19	ARPP19
GO	regulation of cellular metabolic process	59	3330	2.7276e-07	11171	serine/threonine kinase receptor associated protein	STRAP
GO	regulation of cellular metabolic process	59	3330	2.7276e-07	1399	CRK like proto-oncogene, adaptor protein	CRKL
GO	regulation of cellular metabolic process	59	3330	2.7276e-07	150684	copper metabolism domain containing 1	COMMD1
GO	regulation of cellular metabolic process	59	3330	2.7276e-07	1653	DEAD-box helicase 1	DDX1
GO	regulation of cellular metabolic process	59	3330	2.7276e-07	1965	eukaryotic translation initiation factor 2 subunit alpha	EIF2S1
GO	regulation of cellular metabolic process	59	3330	2.7276e-07	23435	TAR DNA binding protein	TARDBP
GO	regulation of cellular metabolic process	59	3330	2.7276e-07	23636	nucleoporin 62	NUP62
GO	regulation of cellular metabolic process	59	3330	2.7276e-07	246184	cell division cycle 26	CDC26
GO	regulation of cellular metabolic process	59	3330	2.7276e-07	25824	peroxiredoxin 5	PRDX5
GO	regulation of cellular metabolic process	59	3330	2.7276e-07	2739	glyoxalase I	GLO1
GO	regulation of cellular metabolic process	59	3330	2.7276e-07	2876	glutathione peroxidase 1	GPX1
GO	regulation of cellular metabolic process	59	3330	2.7276e-07	29934	sorting nexin 12	SNX12
GO	regulation of cellular metabolic process	59	3330	2.7276e-07	29978	ubiquilin 2	UBQLN2
GO	regulation of cellular metabolic process	59	3330	2.7276e-07	29979	ubiquilin 1	UBQLN1
GO	regulation of cellular metabolic process	59	3330	2.7276e-07	3181	heterogeneous nuclear ribonucleoprotein A2/B1	HNRNPA2B1
GO	regulation of cellular metabolic process	59	3330	2.7276e-07	3187	heterogeneous nuclear ribonucleoprotein H1	HNRNPH1
GO	regulation of cellular metabolic process	59	3330	2.7276e-07	3190	heterogeneous nuclear ribonucleoprotein K	HNRNPK
GO	regulation of cellular metabolic process	59	3330	2.7276e-07	3312	heat shock protein family A (Hsp70) member 8	HSPA8
GO	regulation of cellular metabolic process	59	3330	2.7276e-07	4738	neural precursor cell expressed, developmentally down-regulated 8	NEDD8
GO	regulation of cellular metabolic process	59	3330	2.7276e-07	5037	phosphatidylethanolamine binding protein 1	PEBP1
GO	regulation of cellular metabolic process	59	3330	2.7276e-07	5093	poly(rC) binding protein 1	PCBP1
GO	regulation of cellular metabolic process	59	3330	2.7276e-07	51699	VPS29, retromer complex component	VPS29
GO	regulation of cellular metabolic process	59	3330	2.7276e-07	5223	phosphoglycerate mutase 1	PGAM1
GO	regulation of cellular metabolic process	59	3330	2.7276e-07	54039	poly(rC) binding protein 3	PCBP3
GO	regulation of cellular metabolic process	59	3330	2.7276e-07	5440	RNA polymerase II subunit K	POLR2K
GO	regulation of cellular metabolic process	59	3330	2.7276e-07	56648	eukaryotic translation initiation factor 5A2	EIF5A2
GO	regulation of cellular metabolic process	59	3330	2.7276e-07	5683	proteasome subunit alpha 2	PSMA2
GO	regulation of cellular metabolic process	59	3330	2.7276e-07	5686	proteasome subunit alpha 5	PSMA5
GO	regulation of cellular metabolic process	59	3330	2.7276e-07	5687	proteasome subunit alpha 6	PSMA6
GO	regulation of cellular metabolic process	59	3330	2.7276e-07	5702	proteasome 26S subunit, ATPase 3	PSMC3
GO	regulation of cellular metabolic process	59	3330	2.7276e-07	5705	proteasome 26S subunit, ATPase 5	PSMC5
GO	regulation of cellular metabolic process	59	3330	2.7276e-07	5710	proteasome 26S subunit, non-ATPase 4	PSMD4
GO	regulation of cellular metabolic process	59	3330	2.7276e-07	5715	proteasome 26S subunit, non-ATPase 9	PSMD9
GO	regulation of cellular metabolic process	59	3330	2.7276e-07	5887	RAD23 homolog B, nucleotide excision repair protein	RAD23B
GO	regulation of cellular metabolic process	59	3330	2.7276e-07	6233	ribosomal protein S27a	RPS27A
GO	regulation of cellular metabolic process	59	3330	2.7276e-07	6426	serine and arginine rich splicing factor 1	SRSF1
GO	regulation of cellular metabolic process	59	3330	2.7276e-07	6428	serine and arginine rich splicing factor 3	SRSF3
GO	regulation of cellular metabolic process	59	3330	2.7276e-07	6432	serine and arginine rich splicing factor 7	SRSF7
GO	regulation of cellular metabolic process	59	3330	2.7276e-07	6434	transformer 2 beta homolog	TRA2B
GO	regulation of cellular metabolic process	59	3330	2.7276e-07	6626	small nuclear ribonucleoprotein polypeptide A	SNRPA
GO	regulation of cellular metabolic process	59	3330	2.7276e-07	6647	superoxide dismutase 1	SOD1
GO	regulation of cellular metabolic process	59	3330	2.7276e-07	6837	mediator complex subunit 22	MED22
GO	regulation of cellular metabolic process	59	3330	2.7276e-07	6883	TATA-box binding protein associated factor 12	TAF12
GO	regulation of cellular metabolic process	59	3330	2.7276e-07	6921	elongin C	ELOC
GO	regulation of cellular metabolic process	59	3330	2.7276e-07	6923	elongin B	ELOB
GO	regulation of cellular metabolic process	59	3330	2.7276e-07	7073	TIA1 cytotoxic granule associated RNA binding protein like 1	TIAL1
GO	regulation of cellular metabolic process	59	3330	2.7276e-07	7334	ubiquitin conjugating enzyme E2 N	UBE2N
GO	regulation of cellular metabolic process	59	3330	2.7276e-07	7458	eukaryotic translation initiation factor 4H	EIF4H
GO	regulation of cellular metabolic process	59	3330	2.7276e-07	7532	tyrosine 3-monooxygenase/tryptophan 5-monooxygenase activation protein gamma	YWHAG
GO	regulation of cellular metabolic process	59	3330	2.7276e-07	79016	DET1 and DDB1 associated 1	DDA1
GO	regulation of cellular metabolic process	59	3330	2.7276e-07	801	calmodulin 1	CALM1
GO	regulation of cellular metabolic process	59	3330	2.7276e-07	84246	mediator complex subunit 10	MED10
GO	regulation of cellular metabolic process	59	3330	2.7276e-07	8649	late endosomal/lysosomal adaptor, MAPK and MTOR activator 3	LAMTOR3
GO	regulation of cellular metabolic process	59	3330	2.7276e-07	8682	phosphoprotein enriched in astrocytes 15	PEA15
GO	regulation of cellular metabolic process	59	3330	2.7276e-07	908	chaperonin containing TCP1 subunit 6A	CCT6A
GO	regulation of cellular metabolic process	59	3330	2.7276e-07	9184	BUB3, mitotic checkpoint protein	BUB3
GO	nuclear part	56	3066	2.76863e-07	10393	anaphase promoting complex subunit 10	ANAPC10
GO	nuclear part	56	3066	2.76863e-07	10776	cAMP regulated phosphoprotein 19	ARPP19
GO	nuclear part	56	3066	2.76863e-07	11051	nudix hydrolase 21	NUDT21
GO	nuclear part	56	3066	2.76863e-07	11171	serine/threonine kinase receptor associated protein	STRAP
GO	nuclear part	56	3066	2.76863e-07	1192	chloride intracellular channel 1	CLIC1
GO	nuclear part	56	3066	2.76863e-07	150684	copper metabolism domain containing 1	COMMD1
GO	nuclear part	56	3066	2.76863e-07	1653	DEAD-box helicase 1	DDX1
GO	nuclear part	56	3066	2.76863e-07	23435	TAR DNA binding protein	TARDBP
GO	nuclear part	56	3066	2.76863e-07	23636	nucleoporin 62	NUP62
GO	nuclear part	56	3066	2.76863e-07	246184	cell division cycle 26	CDC26
GO	nuclear part	56	3066	2.76863e-07	29979	ubiquilin 1	UBQLN1
GO	nuclear part	56	3066	2.76863e-07	3181	heterogeneous nuclear ribonucleoprotein A2/B1	HNRNPA2B1
GO	nuclear part	56	3066	2.76863e-07	3187	heterogeneous nuclear ribonucleoprotein H1	HNRNPH1
GO	nuclear part	56	3066	2.76863e-07	3188	heterogeneous nuclear ribonucleoprotein H2	HNRNPH2
GO	nuclear part	56	3066	2.76863e-07	3190	heterogeneous nuclear ribonucleoprotein K	HNRNPK
GO	nuclear part	56	3066	2.76863e-07	3312	heat shock protein family A (Hsp70) member 8	HSPA8
GO	nuclear part	56	3066	2.76863e-07	353	adenine phosphoribosyltransferase	APRT
GO	nuclear part	56	3066	2.76863e-07	5093	poly(rC) binding protein 1	PCBP1
GO	nuclear part	56	3066	2.76863e-07	51493	RNA 2',3'-cyclic phosphate and 5'-OH ligase	RTCB
GO	nuclear part	56	3066	2.76863e-07	53371	nucleoporin 54	NUP54
GO	nuclear part	56	3066	2.76863e-07	5440	RNA polymerase II subunit K	POLR2K
GO	nuclear part	56	3066	2.76863e-07	54936	ADP-ribosylhydrolase like 2	ADPRHL2
GO	nuclear part	56	3066	2.76863e-07	55692	LUC7 like	LUC7L
GO	nuclear part	56	3066	2.76863e-07	56648	eukaryotic translation initiation factor 5A2	EIF5A2
GO	nuclear part	56	3066	2.76863e-07	5683	proteasome subunit alpha 2	PSMA2
GO	nuclear part	56	3066	2.76863e-07	56850	GRIP1 associated protein 1	GRIPAP1
GO	nuclear part	56	3066	2.76863e-07	5686	proteasome subunit alpha 5	PSMA5
GO	nuclear part	56	3066	2.76863e-07	5687	proteasome subunit alpha 6	PSMA6
GO	nuclear part	56	3066	2.76863e-07	5702	proteasome 26S subunit, ATPase 3	PSMC3
GO	nuclear part	56	3066	2.76863e-07	5705	proteasome 26S subunit, ATPase 5	PSMC5
GO	nuclear part	56	3066	2.76863e-07	5710	proteasome 26S subunit, non-ATPase 4	PSMD4
GO	nuclear part	56	3066	2.76863e-07	5715	proteasome 26S subunit, non-ATPase 9	PSMD9
GO	nuclear part	56	3066	2.76863e-07	5887	RAD23 homolog B, nucleotide excision repair protein	RAD23B
GO	nuclear part	56	3066	2.76863e-07	6206	ribosomal protein S12	RPS12
GO	nuclear part	56	3066	2.76863e-07	6233	ribosomal protein S27a	RPS27A
GO	nuclear part	56	3066	2.76863e-07	6426	serine and arginine rich splicing factor 1	SRSF1
GO	nuclear part	56	3066	2.76863e-07	6428	serine and arginine rich splicing factor 3	SRSF3
GO	nuclear part	56	3066	2.76863e-07	6432	serine and arginine rich splicing factor 7	SRSF7
GO	nuclear part	56	3066	2.76863e-07	6434	transformer 2 beta homolog	TRA2B
GO	nuclear part	56	3066	2.76863e-07	6626	small nuclear ribonucleoprotein polypeptide A	SNRPA
GO	nuclear part	56	3066	2.76863e-07	6629	small nuclear ribonucleoprotein polypeptide B2	SNRPB2
GO	nuclear part	56	3066	2.76863e-07	6631	small nuclear ribonucleoprotein polypeptide C	SNRPC
GO	nuclear part	56	3066	2.76863e-07	6647	superoxide dismutase 1	SOD1
GO	nuclear part	56	3066	2.76863e-07	6837	mediator complex subunit 22	MED22
GO	nuclear part	56	3066	2.76863e-07	6883	TATA-box binding protein associated factor 12	TAF12
GO	nuclear part	56	3066	2.76863e-07	6902	tubulin folding cofactor A	TBCA
GO	nuclear part	56	3066	2.76863e-07	6921	elongin C	ELOC
GO	nuclear part	56	3066	2.76863e-07	6923	elongin B	ELOB
GO	nuclear part	56	3066	2.76863e-07	7073	TIA1 cytotoxic granule associated RNA binding protein like 1	TIAL1
GO	nuclear part	56	3066	2.76863e-07	7334	ubiquitin conjugating enzyme E2 N	UBE2N
GO	nuclear part	56	3066	2.76863e-07	7353	ubiquitin recognition factor in ER associated degradation 1	UFD1
GO	nuclear part	56	3066	2.76863e-07	801	calmodulin 1	CALM1
GO	nuclear part	56	3066	2.76863e-07	8260	N(alpha)-acetyltransferase 10, NatA catalytic subunit	NAA10
GO	nuclear part	56	3066	2.76863e-07	83443	splicing factor 3b subunit 5	SF3B5
GO	nuclear part	56	3066	2.76863e-07	84246	mediator complex subunit 10	MED10
GO	nuclear part	56	3066	2.76863e-07	9184	BUB3, mitotic checkpoint protein	BUB3
GO	regulation of cellular amino acid metabolic process	7	46	3.69079e-07	5683	proteasome subunit alpha 2	PSMA2
GO	regulation of cellular amino acid metabolic process	7	46	3.69079e-07	5686	proteasome subunit alpha 5	PSMA5
GO	regulation of cellular amino acid metabolic process	7	46	3.69079e-07	5687	proteasome subunit alpha 6	PSMA6
GO	regulation of cellular amino acid metabolic process	7	46	3.69079e-07	5702	proteasome 26S subunit, ATPase 3	PSMC3
GO	regulation of cellular amino acid metabolic process	7	46	3.69079e-07	5705	proteasome 26S subunit, ATPase 5	PSMC5
GO	regulation of cellular amino acid metabolic process	7	46	3.69079e-07	5710	proteasome 26S subunit, non-ATPase 4	PSMD4
GO	regulation of cellular amino acid metabolic process	7	46	3.69079e-07	5715	proteasome 26S subunit, non-ATPase 9	PSMD9
GO	protein complex	46	2263	3.89632e-07	10540	dynactin subunit 2	DCTN2
GO	protein complex	46	2263	3.89632e-07	10576	chaperonin containing TCP1 subunit 2	CCT2
GO	protein complex	46	2263	3.89632e-07	10671	dynactin subunit 6	DCTN6
GO	protein complex	46	2263	3.89632e-07	11051	nudix hydrolase 21	NUDT21
GO	protein complex	46	2263	3.89632e-07	11171	serine/threonine kinase receptor associated protein	STRAP
GO	protein complex	46	2263	3.89632e-07	1653	DEAD-box helicase 1	DDX1
GO	protein complex	46	2263	3.89632e-07	1965	eukaryotic translation initiation factor 2 subunit alpha	EIF2S1
GO	protein complex	46	2263	3.89632e-07	23636	nucleoporin 62	NUP62
GO	protein complex	46	2263	3.89632e-07	282991	biogenesis of lysosomal organelles complex 1 subunit 2	BLOC1S2
GO	protein complex	46	2263	3.89632e-07	29979	ubiquilin 1	UBQLN1
GO	protein complex	46	2263	3.89632e-07	3190	heterogeneous nuclear ribonucleoprotein K	HNRNPK
GO	protein complex	46	2263	3.89632e-07	3312	heat shock protein family A (Hsp70) member 8	HSPA8
GO	protein complex	46	2263	3.89632e-07	51493	RNA 2',3'-cyclic phosphate and 5'-OH ligase	RTCB
GO	protein complex	46	2263	3.89632e-07	51699	VPS29, retromer complex component	VPS29
GO	protein complex	46	2263	3.89632e-07	53371	nucleoporin 54	NUP54
GO	protein complex	46	2263	3.89632e-07	56648	eukaryotic translation initiation factor 5A2	EIF5A2
GO	protein complex	46	2263	3.89632e-07	5683	proteasome subunit alpha 2	PSMA2
GO	protein complex	46	2263	3.89632e-07	5686	proteasome subunit alpha 5	PSMA5
GO	protein complex	46	2263	3.89632e-07	5687	proteasome subunit alpha 6	PSMA6
GO	protein complex	46	2263	3.89632e-07	5702	proteasome 26S subunit, ATPase 3	PSMC3
GO	protein complex	46	2263	3.89632e-07	5705	proteasome 26S subunit, ATPase 5	PSMC5
GO	protein complex	46	2263	3.89632e-07	5710	proteasome 26S subunit, non-ATPase 4	PSMD4
GO	protein complex	46	2263	3.89632e-07	5715	proteasome 26S subunit, non-ATPase 9	PSMD9
GO	protein complex	46	2263	3.89632e-07	5887	RAD23 homolog B, nucleotide excision repair protein	RAD23B
GO	protein complex	46	2263	3.89632e-07	6426	serine and arginine rich splicing factor 1	SRSF1
GO	protein complex	46	2263	3.89632e-07	6647	superoxide dismutase 1	SOD1
GO	protein complex	46	2263	3.89632e-07	6837	mediator complex subunit 22	MED22
GO	protein complex	46	2263	3.89632e-07	6883	TATA-box binding protein associated factor 12	TAF12
GO	protein complex	46	2263	3.89632e-07	6921	elongin C	ELOC
GO	protein complex	46	2263	3.89632e-07	6923	elongin B	ELOB
GO	protein complex	46	2263	3.89632e-07	7178	tumor protein, translationally-controlled 1	TPT1
GO	protein complex	46	2263	3.89632e-07	7334	ubiquitin conjugating enzyme E2 N	UBE2N
GO	protein complex	46	2263	3.89632e-07	7353	ubiquitin recognition factor in ER associated degradation 1	UFD1
GO	protein complex	46	2263	3.89632e-07	7458	eukaryotic translation initiation factor 4H	EIF4H
GO	protein complex	46	2263	3.89632e-07	801	calmodulin 1	CALM1
GO	protein complex	46	2263	3.89632e-07	832	capping actin protein of muscle Z-line beta subunit	CAPZB
GO	protein complex	46	2263	3.89632e-07	83658	dynein light chain roadblock-type 1	DYNLRB1
GO	protein complex	46	2263	3.89632e-07	84246	mediator complex subunit 10	MED10
GO	protein complex	46	2263	3.89632e-07	8649	late endosomal/lysosomal adaptor, MAPK and MTOR activator 3	LAMTOR3
GO	protein complex	46	2263	3.89632e-07	8668	eukaryotic translation initiation factor 3 subunit I	EIF3I
GO	protein complex	46	2263	3.89632e-07	8682	phosphoprotein enriched in astrocytes 15	PEA15
GO	protein complex	46	2263	3.89632e-07	908	chaperonin containing TCP1 subunit 6A	CCT6A
GO	protein complex	46	2263	3.89632e-07	91272	biorientation of chromosomes in cell division 1	BOD1
GO	protein complex	46	2263	3.89632e-07	9184	BUB3, mitotic checkpoint protein	BUB3
GO	protein complex	46	2263	3.89632e-07	9296	ATPase H+ transporting V1 subunit F	ATP6V1F
GO	protein complex	46	2263	3.89632e-07	9352	thioredoxin like 1	TXNL1
GO	negative regulation of G2/M transition of mitotic cell cycle	8	68	4.06435e-07	5683	proteasome subunit alpha 2	PSMA2
GO	negative regulation of G2/M transition of mitotic cell cycle	8	68	4.06435e-07	5686	proteasome subunit alpha 5	PSMA5
GO	negative regulation of G2/M transition of mitotic cell cycle	8	68	4.06435e-07	5687	proteasome subunit alpha 6	PSMA6
GO	negative regulation of G2/M transition of mitotic cell cycle	8	68	4.06435e-07	5702	proteasome 26S subunit, ATPase 3	PSMC3
GO	negative regulation of G2/M transition of mitotic cell cycle	8	68	4.06435e-07	5705	proteasome 26S subunit, ATPase 5	PSMC5
GO	negative regulation of G2/M transition of mitotic cell cycle	8	68	4.06435e-07	5710	proteasome 26S subunit, non-ATPase 4	PSMD4
GO	negative regulation of G2/M transition of mitotic cell cycle	8	68	4.06435e-07	5715	proteasome 26S subunit, non-ATPase 9	PSMD9
GO	negative regulation of G2/M transition of mitotic cell cycle	8	68	4.06435e-07	6233	ribosomal protein S27a	RPS27A
GO	negative regulation of cell cycle G2/M phase transition	8	69	4.55889e-07	5683	proteasome subunit alpha 2	PSMA2
GO	negative regulation of cell cycle G2/M phase transition	8	69	4.55889e-07	5686	proteasome subunit alpha 5	PSMA5
GO	negative regulation of cell cycle G2/M phase transition	8	69	4.55889e-07	5687	proteasome subunit alpha 6	PSMA6
GO	negative regulation of cell cycle G2/M phase transition	8	69	4.55889e-07	5702	proteasome 26S subunit, ATPase 3	PSMC3
GO	negative regulation of cell cycle G2/M phase transition	8	69	4.55889e-07	5705	proteasome 26S subunit, ATPase 5	PSMC5
GO	negative regulation of cell cycle G2/M phase transition	8	69	4.55889e-07	5710	proteasome 26S subunit, non-ATPase 4	PSMD4
GO	negative regulation of cell cycle G2/M phase transition	8	69	4.55889e-07	5715	proteasome 26S subunit, non-ATPase 9	PSMD9
GO	negative regulation of cell cycle G2/M phase transition	8	69	4.55889e-07	6233	ribosomal protein S27a	RPS27A
GO	stimulatory C-type lectin receptor signaling pathway	9	95	4.88727e-07	5683	proteasome subunit alpha 2	PSMA2
GO	stimulatory C-type lectin receptor signaling pathway	9	95	4.88727e-07	5686	proteasome subunit alpha 5	PSMA5
GO	stimulatory C-type lectin receptor signaling pathway	9	95	4.88727e-07	5687	proteasome subunit alpha 6	PSMA6
GO	stimulatory C-type lectin receptor signaling pathway	9	95	4.88727e-07	5702	proteasome 26S subunit, ATPase 3	PSMC3
GO	stimulatory C-type lectin receptor signaling pathway	9	95	4.88727e-07	5705	proteasome 26S subunit, ATPase 5	PSMC5
GO	stimulatory C-type lectin receptor signaling pathway	9	95	4.88727e-07	5710	proteasome 26S subunit, non-ATPase 4	PSMD4
GO	stimulatory C-type lectin receptor signaling pathway	9	95	4.88727e-07	5715	proteasome 26S subunit, non-ATPase 9	PSMD9
GO	stimulatory C-type lectin receptor signaling pathway	9	95	4.88727e-07	6233	ribosomal protein S27a	RPS27A
GO	stimulatory C-type lectin receptor signaling pathway	9	95	4.88727e-07	7334	ubiquitin conjugating enzyme E2 N	UBE2N
GO	regulation of cellular catabolic process	19	494	4.89643e-07	10393	anaphase promoting complex subunit 10	ANAPC10
GO	regulation of cellular catabolic process	19	494	4.89643e-07	150684	copper metabolism domain containing 1	COMMD1
GO	regulation of cellular catabolic process	19	494	4.89643e-07	246184	cell division cycle 26	CDC26
GO	regulation of cellular catabolic process	19	494	4.89643e-07	2876	glutathione peroxidase 1	GPX1
GO	regulation of cellular catabolic process	19	494	4.89643e-07	29978	ubiquilin 2	UBQLN2
GO	regulation of cellular catabolic process	19	494	4.89643e-07	29979	ubiquilin 1	UBQLN1
GO	regulation of cellular catabolic process	19	494	4.89643e-07	51699	VPS29, retromer complex component	VPS29
GO	regulation of cellular catabolic process	19	494	4.89643e-07	5223	phosphoglycerate mutase 1	PGAM1
GO	regulation of cellular catabolic process	19	494	4.89643e-07	5683	proteasome subunit alpha 2	PSMA2
GO	regulation of cellular catabolic process	19	494	4.89643e-07	5686	proteasome subunit alpha 5	PSMA5
GO	regulation of cellular catabolic process	19	494	4.89643e-07	5687	proteasome subunit alpha 6	PSMA6
GO	regulation of cellular catabolic process	19	494	4.89643e-07	5702	proteasome 26S subunit, ATPase 3	PSMC3
GO	regulation of cellular catabolic process	19	494	4.89643e-07	5705	proteasome 26S subunit, ATPase 5	PSMC5
GO	regulation of cellular catabolic process	19	494	4.89643e-07	5710	proteasome 26S subunit, non-ATPase 4	PSMD4
GO	regulation of cellular catabolic process	19	494	4.89643e-07	5715	proteasome 26S subunit, non-ATPase 9	PSMD9
GO	regulation of cellular catabolic process	19	494	4.89643e-07	5887	RAD23 homolog B, nucleotide excision repair protein	RAD23B
GO	regulation of cellular catabolic process	19	494	4.89643e-07	6233	ribosomal protein S27a	RPS27A
GO	regulation of cellular catabolic process	19	494	4.89643e-07	79016	DET1 and DDB1 associated 1	DDA1
GO	regulation of cellular catabolic process	19	494	4.89643e-07	9184	BUB3, mitotic checkpoint protein	BUB3
GO	mRNA metabolic process	20	545	4.92886e-07	11051	nudix hydrolase 21	NUDT21
GO	mRNA metabolic process	20	545	4.92886e-07	23435	TAR DNA binding protein	TARDBP
GO	mRNA metabolic process	20	545	4.92886e-07	3181	heterogeneous nuclear ribonucleoprotein A2/B1	HNRNPA2B1
GO	mRNA metabolic process	20	545	4.92886e-07	3187	heterogeneous nuclear ribonucleoprotein H1	HNRNPH1
GO	mRNA metabolic process	20	545	4.92886e-07	3188	heterogeneous nuclear ribonucleoprotein H2	HNRNPH2
GO	mRNA metabolic process	20	545	4.92886e-07	3190	heterogeneous nuclear ribonucleoprotein K	HNRNPK
GO	mRNA metabolic process	20	545	4.92886e-07	3312	heat shock protein family A (Hsp70) member 8	HSPA8
GO	mRNA metabolic process	20	545	4.92886e-07	5093	poly(rC) binding protein 1	PCBP1
GO	mRNA metabolic process	20	545	4.92886e-07	54039	poly(rC) binding protein 3	PCBP3
GO	mRNA metabolic process	20	545	4.92886e-07	5440	RNA polymerase II subunit K	POLR2K
GO	mRNA metabolic process	20	545	4.92886e-07	6206	ribosomal protein S12	RPS12
GO	mRNA metabolic process	20	545	4.92886e-07	6233	ribosomal protein S27a	RPS27A
GO	mRNA metabolic process	20	545	4.92886e-07	6426	serine and arginine rich splicing factor 1	SRSF1
GO	mRNA metabolic process	20	545	4.92886e-07	6428	serine and arginine rich splicing factor 3	SRSF3
GO	mRNA metabolic process	20	545	4.92886e-07	6432	serine and arginine rich splicing factor 7	SRSF7
GO	mRNA metabolic process	20	545	4.92886e-07	6434	transformer 2 beta homolog	TRA2B
GO	mRNA metabolic process	20	545	4.92886e-07	6626	small nuclear ribonucleoprotein polypeptide A	SNRPA
GO	mRNA metabolic process	20	545	4.92886e-07	6629	small nuclear ribonucleoprotein polypeptide B2	SNRPB2
GO	mRNA metabolic process	20	545	4.92886e-07	6631	small nuclear ribonucleoprotein polypeptide C	SNRPC
GO	mRNA metabolic process	20	545	4.92886e-07	83443	splicing factor 3b subunit 5	SF3B5
GO	regulation of mRNA stability	10	124	4.99975e-07	23435	TAR DNA binding protein	TARDBP
GO	regulation of mRNA stability	10	124	4.99975e-07	3312	heat shock protein family A (Hsp70) member 8	HSPA8
GO	regulation of mRNA stability	10	124	4.99975e-07	5683	proteasome subunit alpha 2	PSMA2
GO	regulation of mRNA stability	10	124	4.99975e-07	5686	proteasome subunit alpha 5	PSMA5
GO	regulation of mRNA stability	10	124	4.99975e-07	5687	proteasome subunit alpha 6	PSMA6
GO	regulation of mRNA stability	10	124	4.99975e-07	5702	proteasome 26S subunit, ATPase 3	PSMC3
GO	regulation of mRNA stability	10	124	4.99975e-07	5705	proteasome 26S subunit, ATPase 5	PSMC5
GO	regulation of mRNA stability	10	124	4.99975e-07	5710	proteasome 26S subunit, non-ATPase 4	PSMD4
GO	regulation of mRNA stability	10	124	4.99975e-07	5715	proteasome 26S subunit, non-ATPase 9	PSMD9
GO	regulation of mRNA stability	10	124	4.99975e-07	6233	ribosomal protein S27a	RPS27A
GO	innate immune response activating cell surface receptor signaling pathway	9	96	5.34757e-07	5683	proteasome subunit alpha 2	PSMA2
GO	innate immune response activating cell surface receptor signaling pathway	9	96	5.34757e-07	5686	proteasome subunit alpha 5	PSMA5
GO	innate immune response activating cell surface receptor signaling pathway	9	96	5.34757e-07	5687	proteasome subunit alpha 6	PSMA6
GO	innate immune response activating cell surface receptor signaling pathway	9	96	5.34757e-07	5702	proteasome 26S subunit, ATPase 3	PSMC3
GO	innate immune response activating cell surface receptor signaling pathway	9	96	5.34757e-07	5705	proteasome 26S subunit, ATPase 5	PSMC5
GO	innate immune response activating cell surface receptor signaling pathway	9	96	5.34757e-07	5710	proteasome 26S subunit, non-ATPase 4	PSMD4
GO	innate immune response activating cell surface receptor signaling pathway	9	96	5.34757e-07	5715	proteasome 26S subunit, non-ATPase 9	PSMD9
GO	innate immune response activating cell surface receptor signaling pathway	9	96	5.34757e-07	6233	ribosomal protein S27a	RPS27A
GO	innate immune response activating cell surface receptor signaling pathway	9	96	5.34757e-07	7334	ubiquitin conjugating enzyme E2 N	UBE2N
GO	negative regulation of protein modification process	17	412	8.10722e-07	10393	anaphase promoting complex subunit 10	ANAPC10
GO	negative regulation of protein modification process	17	412	8.10722e-07	10776	cAMP regulated phosphoprotein 19	ARPP19
GO	negative regulation of protein modification process	17	412	8.10722e-07	11171	serine/threonine kinase receptor associated protein	STRAP
GO	negative regulation of protein modification process	17	412	8.10722e-07	23435	TAR DNA binding protein	TARDBP
GO	negative regulation of protein modification process	17	412	8.10722e-07	23636	nucleoporin 62	NUP62
GO	negative regulation of protein modification process	17	412	8.10722e-07	246184	cell division cycle 26	CDC26
GO	negative regulation of protein modification process	17	412	8.10722e-07	5683	proteasome subunit alpha 2	PSMA2
GO	negative regulation of protein modification process	17	412	8.10722e-07	5686	proteasome subunit alpha 5	PSMA5
GO	negative regulation of protein modification process	17	412	8.10722e-07	5687	proteasome subunit alpha 6	PSMA6
GO	negative regulation of protein modification process	17	412	8.10722e-07	5702	proteasome 26S subunit, ATPase 3	PSMC3
GO	negative regulation of protein modification process	17	412	8.10722e-07	5705	proteasome 26S subunit, ATPase 5	PSMC5
GO	negative regulation of protein modification process	17	412	8.10722e-07	5710	proteasome 26S subunit, non-ATPase 4	PSMD4
GO	negative regulation of protein modification process	17	412	8.10722e-07	5715	proteasome 26S subunit, non-ATPase 9	PSMD9
GO	negative regulation of protein modification process	17	412	8.10722e-07	6233	ribosomal protein S27a	RPS27A
GO	negative regulation of protein modification process	17	412	8.10722e-07	7532	tyrosine 3-monooxygenase/tryptophan 5-monooxygenase activation protein gamma	YWHAG
GO	negative regulation of protein modification process	17	412	8.10722e-07	801	calmodulin 1	CALM1
GO	negative regulation of protein modification process	17	412	8.10722e-07	9184	BUB3, mitotic checkpoint protein	BUB3
GO	regulation of RNA stability	10	131	8.3301e-07	23435	TAR DNA binding protein	TARDBP
GO	regulation of RNA stability	10	131	8.3301e-07	3312	heat shock protein family A (Hsp70) member 8	HSPA8
GO	regulation of RNA stability	10	131	8.3301e-07	5683	proteasome subunit alpha 2	PSMA2
GO	regulation of RNA stability	10	131	8.3301e-07	5686	proteasome subunit alpha 5	PSMA5
GO	regulation of RNA stability	10	131	8.3301e-07	5687	proteasome subunit alpha 6	PSMA6
GO	regulation of RNA stability	10	131	8.3301e-07	5702	proteasome 26S subunit, ATPase 3	PSMC3
GO	regulation of RNA stability	10	131	8.3301e-07	5705	proteasome 26S subunit, ATPase 5	PSMC5
GO	regulation of RNA stability	10	131	8.3301e-07	5710	proteasome 26S subunit, non-ATPase 4	PSMD4
GO	regulation of RNA stability	10	131	8.3301e-07	5715	proteasome 26S subunit, non-ATPase 9	PSMD9
GO	regulation of RNA stability	10	131	8.3301e-07	6233	ribosomal protein S27a	RPS27A
GO	non-canonical Wnt signaling pathway	9	102	8.98073e-07	5683	proteasome subunit alpha 2	PSMA2
GO	non-canonical Wnt signaling pathway	9	102	8.98073e-07	5686	proteasome subunit alpha 5	PSMA5
GO	non-canonical Wnt signaling pathway	9	102	8.98073e-07	5687	proteasome subunit alpha 6	PSMA6
GO	non-canonical Wnt signaling pathway	9	102	8.98073e-07	5702	proteasome 26S subunit, ATPase 3	PSMC3
GO	non-canonical Wnt signaling pathway	9	102	8.98073e-07	5705	proteasome 26S subunit, ATPase 5	PSMC5
GO	non-canonical Wnt signaling pathway	9	102	8.98073e-07	5710	proteasome 26S subunit, non-ATPase 4	PSMD4
GO	non-canonical Wnt signaling pathway	9	102	8.98073e-07	5715	proteasome 26S subunit, non-ATPase 9	PSMD9
GO	non-canonical Wnt signaling pathway	9	102	8.98073e-07	6233	ribosomal protein S27a	RPS27A
GO	non-canonical Wnt signaling pathway	9	102	8.98073e-07	801	calmodulin 1	CALM1
GO	spliceosomal complex	11	166	9.44128e-07	3181	heterogeneous nuclear ribonucleoprotein A2/B1	HNRNPA2B1
GO	spliceosomal complex	11	166	9.44128e-07	3187	heterogeneous nuclear ribonucleoprotein H1	HNRNPH1
GO	spliceosomal complex	11	166	9.44128e-07	3190	heterogeneous nuclear ribonucleoprotein K	HNRNPK
GO	spliceosomal complex	11	166	9.44128e-07	3312	heat shock protein family A (Hsp70) member 8	HSPA8
GO	spliceosomal complex	11	166	9.44128e-07	55692	LUC7 like	LUC7L
GO	spliceosomal complex	11	166	9.44128e-07	6426	serine and arginine rich splicing factor 1	SRSF1
GO	spliceosomal complex	11	166	9.44128e-07	6434	transformer 2 beta homolog	TRA2B
GO	spliceosomal complex	11	166	9.44128e-07	6626	small nuclear ribonucleoprotein polypeptide A	SNRPA
GO	spliceosomal complex	11	166	9.44128e-07	6629	small nuclear ribonucleoprotein polypeptide B2	SNRPB2
GO	spliceosomal complex	11	166	9.44128e-07	6631	small nuclear ribonucleoprotein polypeptide C	SNRPC
GO	spliceosomal complex	11	166	9.44128e-07	83443	splicing factor 3b subunit 5	SF3B5
GO	regulation of cellular protein metabolic process	35	1506	1.00449e-06	10393	anaphase promoting complex subunit 10	ANAPC10
GO	regulation of cellular protein metabolic process	35	1506	1.00449e-06	10776	cAMP regulated phosphoprotein 19	ARPP19
GO	regulation of cellular protein metabolic process	35	1506	1.00449e-06	11171	serine/threonine kinase receptor associated protein	STRAP
GO	regulation of cellular protein metabolic process	35	1506	1.00449e-06	1399	CRK like proto-oncogene, adaptor protein	CRKL
GO	regulation of cellular protein metabolic process	35	1506	1.00449e-06	150684	copper metabolism domain containing 1	COMMD1
GO	regulation of cellular protein metabolic process	35	1506	1.00449e-06	1653	DEAD-box helicase 1	DDX1
GO	regulation of cellular protein metabolic process	35	1506	1.00449e-06	1965	eukaryotic translation initiation factor 2 subunit alpha	EIF2S1
GO	regulation of cellular protein metabolic process	35	1506	1.00449e-06	23435	TAR DNA binding protein	TARDBP
GO	regulation of cellular protein metabolic process	35	1506	1.00449e-06	23636	nucleoporin 62	NUP62
GO	regulation of cellular protein metabolic process	35	1506	1.00449e-06	246184	cell division cycle 26	CDC26
GO	regulation of cellular protein metabolic process	35	1506	1.00449e-06	25824	peroxiredoxin 5	PRDX5
GO	regulation of cellular protein metabolic process	35	1506	1.00449e-06	2876	glutathione peroxidase 1	GPX1
GO	regulation of cellular protein metabolic process	35	1506	1.00449e-06	29934	sorting nexin 12	SNX12
GO	regulation of cellular protein metabolic process	35	1506	1.00449e-06	29978	ubiquilin 2	UBQLN2
GO	regulation of cellular protein metabolic process	35	1506	1.00449e-06	29979	ubiquilin 1	UBQLN1
GO	regulation of cellular protein metabolic process	35	1506	1.00449e-06	5037	phosphatidylethanolamine binding protein 1	PEBP1
GO	regulation of cellular protein metabolic process	35	1506	1.00449e-06	56648	eukaryotic translation initiation factor 5A2	EIF5A2
GO	regulation of cellular protein metabolic process	35	1506	1.00449e-06	5683	proteasome subunit alpha 2	PSMA2
GO	regulation of cellular protein metabolic process	35	1506	1.00449e-06	5686	proteasome subunit alpha 5	PSMA5
GO	regulation of cellular protein metabolic process	35	1506	1.00449e-06	5687	proteasome subunit alpha 6	PSMA6
GO	regulation of cellular protein metabolic process	35	1506	1.00449e-06	5702	proteasome 26S subunit, ATPase 3	PSMC3
GO	regulation of cellular protein metabolic process	35	1506	1.00449e-06	5705	proteasome 26S subunit, ATPase 5	PSMC5
GO	regulation of cellular protein metabolic process	35	1506	1.00449e-06	5710	proteasome 26S subunit, non-ATPase 4	PSMD4
GO	regulation of cellular protein metabolic process	35	1506	1.00449e-06	5715	proteasome 26S subunit, non-ATPase 9	PSMD9
GO	regulation of cellular protein metabolic process	35	1506	1.00449e-06	5887	RAD23 homolog B, nucleotide excision repair protein	RAD23B
GO	regulation of cellular protein metabolic process	35	1506	1.00449e-06	6233	ribosomal protein S27a	RPS27A
GO	regulation of cellular protein metabolic process	35	1506	1.00449e-06	6647	superoxide dismutase 1	SOD1
GO	regulation of cellular protein metabolic process	35	1506	1.00449e-06	7334	ubiquitin conjugating enzyme E2 N	UBE2N
GO	regulation of cellular protein metabolic process	35	1506	1.00449e-06	7458	eukaryotic translation initiation factor 4H	EIF4H
GO	regulation of cellular protein metabolic process	35	1506	1.00449e-06	7532	tyrosine 3-monooxygenase/tryptophan 5-monooxygenase activation protein gamma	YWHAG
GO	regulation of cellular protein metabolic process	35	1506	1.00449e-06	79016	DET1 and DDB1 associated 1	DDA1
GO	regulation of cellular protein metabolic process	35	1506	1.00449e-06	801	calmodulin 1	CALM1
GO	regulation of cellular protein metabolic process	35	1506	1.00449e-06	8649	late endosomal/lysosomal adaptor, MAPK and MTOR activator 3	LAMTOR3
GO	regulation of cellular protein metabolic process	35	1506	1.00449e-06	8682	phosphoprotein enriched in astrocytes 15	PEA15
GO	regulation of cellular protein metabolic process	35	1506	1.00449e-06	9184	BUB3, mitotic checkpoint protein	BUB3
GO	regulation of metabolic process	61	3632	1.04686e-06	10393	anaphase promoting complex subunit 10	ANAPC10
GO	regulation of metabolic process	61	3632	1.04686e-06	10576	chaperonin containing TCP1 subunit 2	CCT2
GO	regulation of metabolic process	61	3632	1.04686e-06	10776	cAMP regulated phosphoprotein 19	ARPP19
GO	regulation of metabolic process	61	3632	1.04686e-06	11171	serine/threonine kinase receptor associated protein	STRAP
GO	regulation of metabolic process	61	3632	1.04686e-06	1399	CRK like proto-oncogene, adaptor protein	CRKL
GO	regulation of metabolic process	61	3632	1.04686e-06	150684	copper metabolism domain containing 1	COMMD1
GO	regulation of metabolic process	61	3632	1.04686e-06	1653	DEAD-box helicase 1	DDX1
GO	regulation of metabolic process	61	3632	1.04686e-06	1965	eukaryotic translation initiation factor 2 subunit alpha	EIF2S1
GO	regulation of metabolic process	61	3632	1.04686e-06	23435	TAR DNA binding protein	TARDBP
GO	regulation of metabolic process	61	3632	1.04686e-06	23636	nucleoporin 62	NUP62
GO	regulation of metabolic process	61	3632	1.04686e-06	246184	cell division cycle 26	CDC26
GO	regulation of metabolic process	61	3632	1.04686e-06	25824	peroxiredoxin 5	PRDX5
GO	regulation of metabolic process	61	3632	1.04686e-06	2739	glyoxalase I	GLO1
GO	regulation of metabolic process	61	3632	1.04686e-06	2876	glutathione peroxidase 1	GPX1
GO	regulation of metabolic process	61	3632	1.04686e-06	29934	sorting nexin 12	SNX12
GO	regulation of metabolic process	61	3632	1.04686e-06	29978	ubiquilin 2	UBQLN2
GO	regulation of metabolic process	61	3632	1.04686e-06	29979	ubiquilin 1	UBQLN1
GO	regulation of metabolic process	61	3632	1.04686e-06	3181	heterogeneous nuclear ribonucleoprotein A2/B1	HNRNPA2B1
GO	regulation of metabolic process	61	3632	1.04686e-06	3187	heterogeneous nuclear ribonucleoprotein H1	HNRNPH1
GO	regulation of metabolic process	61	3632	1.04686e-06	3190	heterogeneous nuclear ribonucleoprotein K	HNRNPK
GO	regulation of metabolic process	61	3632	1.04686e-06	3312	heat shock protein family A (Hsp70) member 8	HSPA8
GO	regulation of metabolic process	61	3632	1.04686e-06	4738	neural precursor cell expressed, developmentally down-regulated 8	NEDD8
GO	regulation of metabolic process	61	3632	1.04686e-06	5037	phosphatidylethanolamine binding protein 1	PEBP1
GO	regulation of metabolic process	61	3632	1.04686e-06	5093	poly(rC) binding protein 1	PCBP1
GO	regulation of metabolic process	61	3632	1.04686e-06	51699	VPS29, retromer complex component	VPS29
GO	regulation of metabolic process	61	3632	1.04686e-06	5223	phosphoglycerate mutase 1	PGAM1
GO	regulation of metabolic process	61	3632	1.04686e-06	53371	nucleoporin 54	NUP54
GO	regulation of metabolic process	61	3632	1.04686e-06	54039	poly(rC) binding protein 3	PCBP3
GO	regulation of metabolic process	61	3632	1.04686e-06	5440	RNA polymerase II subunit K	POLR2K
GO	regulation of metabolic process	61	3632	1.04686e-06	56648	eukaryotic translation initiation factor 5A2	EIF5A2
GO	regulation of metabolic process	61	3632	1.04686e-06	5683	proteasome subunit alpha 2	PSMA2
GO	regulation of metabolic process	61	3632	1.04686e-06	5686	proteasome subunit alpha 5	PSMA5
GO	regulation of metabolic process	61	3632	1.04686e-06	5687	proteasome subunit alpha 6	PSMA6
GO	regulation of metabolic process	61	3632	1.04686e-06	5702	proteasome 26S subunit, ATPase 3	PSMC3
GO	regulation of metabolic process	61	3632	1.04686e-06	5705	proteasome 26S subunit, ATPase 5	PSMC5
GO	regulation of metabolic process	61	3632	1.04686e-06	5710	proteasome 26S subunit, non-ATPase 4	PSMD4
GO	regulation of metabolic process	61	3632	1.04686e-06	5715	proteasome 26S subunit, non-ATPase 9	PSMD9
GO	regulation of metabolic process	61	3632	1.04686e-06	5887	RAD23 homolog B, nucleotide excision repair protein	RAD23B
GO	regulation of metabolic process	61	3632	1.04686e-06	6206	ribosomal protein S12	RPS12
GO	regulation of metabolic process	61	3632	1.04686e-06	6233	ribosomal protein S27a	RPS27A
GO	regulation of metabolic process	61	3632	1.04686e-06	6426	serine and arginine rich splicing factor 1	SRSF1
GO	regulation of metabolic process	61	3632	1.04686e-06	6428	serine and arginine rich splicing factor 3	SRSF3
GO	regulation of metabolic process	61	3632	1.04686e-06	6432	serine and arginine rich splicing factor 7	SRSF7
GO	regulation of metabolic process	61	3632	1.04686e-06	6434	transformer 2 beta homolog	TRA2B
GO	regulation of metabolic process	61	3632	1.04686e-06	6626	small nuclear ribonucleoprotein polypeptide A	SNRPA
GO	regulation of metabolic process	61	3632	1.04686e-06	6647	superoxide dismutase 1	SOD1
GO	regulation of metabolic process	61	3632	1.04686e-06	6837	mediator complex subunit 22	MED22
GO	regulation of metabolic process	61	3632	1.04686e-06	6883	TATA-box binding protein associated factor 12	TAF12
GO	regulation of metabolic process	61	3632	1.04686e-06	6921	elongin C	ELOC
GO	regulation of metabolic process	61	3632	1.04686e-06	6923	elongin B	ELOB
GO	regulation of metabolic process	61	3632	1.04686e-06	7073	TIA1 cytotoxic granule associated RNA binding protein like 1	TIAL1
GO	regulation of metabolic process	61	3632	1.04686e-06	7334	ubiquitin conjugating enzyme E2 N	UBE2N
GO	regulation of metabolic process	61	3632	1.04686e-06	7458	eukaryotic translation initiation factor 4H	EIF4H
GO	regulation of metabolic process	61	3632	1.04686e-06	7532	tyrosine 3-monooxygenase/tryptophan 5-monooxygenase activation protein gamma	YWHAG
GO	regulation of metabolic process	61	3632	1.04686e-06	79016	DET1 and DDB1 associated 1	DDA1
GO	regulation of metabolic process	61	3632	1.04686e-06	801	calmodulin 1	CALM1
GO	regulation of metabolic process	61	3632	1.04686e-06	84246	mediator complex subunit 10	MED10
GO	regulation of metabolic process	61	3632	1.04686e-06	8649	late endosomal/lysosomal adaptor, MAPK and MTOR activator 3	LAMTOR3
GO	regulation of metabolic process	61	3632	1.04686e-06	8682	phosphoprotein enriched in astrocytes 15	PEA15
GO	regulation of metabolic process	61	3632	1.04686e-06	908	chaperonin containing TCP1 subunit 6A	CCT6A
GO	regulation of metabolic process	61	3632	1.04686e-06	9184	BUB3, mitotic checkpoint protein	BUB3
GO	regulation of transferase activity	21	628	1.1183e-06	10393	anaphase promoting complex subunit 10	ANAPC10
GO	regulation of transferase activity	21	628	1.1183e-06	10576	chaperonin containing TCP1 subunit 2	CCT2
GO	regulation of transferase activity	21	628	1.1183e-06	1399	CRK like proto-oncogene, adaptor protein	CRKL
GO	regulation of transferase activity	21	628	1.1183e-06	23636	nucleoporin 62	NUP62
GO	regulation of transferase activity	21	628	1.1183e-06	246184	cell division cycle 26	CDC26
GO	regulation of transferase activity	21	628	1.1183e-06	3181	heterogeneous nuclear ribonucleoprotein A2/B1	HNRNPA2B1
GO	regulation of transferase activity	21	628	1.1183e-06	5683	proteasome subunit alpha 2	PSMA2
GO	regulation of transferase activity	21	628	1.1183e-06	5686	proteasome subunit alpha 5	PSMA5
GO	regulation of transferase activity	21	628	1.1183e-06	5687	proteasome subunit alpha 6	PSMA6
GO	regulation of transferase activity	21	628	1.1183e-06	5702	proteasome 26S subunit, ATPase 3	PSMC3
GO	regulation of transferase activity	21	628	1.1183e-06	5705	proteasome 26S subunit, ATPase 5	PSMC5
GO	regulation of transferase activity	21	628	1.1183e-06	5710	proteasome 26S subunit, non-ATPase 4	PSMD4
GO	regulation of transferase activity	21	628	1.1183e-06	5715	proteasome 26S subunit, non-ATPase 9	PSMD9
GO	regulation of transferase activity	21	628	1.1183e-06	6233	ribosomal protein S27a	RPS27A
GO	regulation of transferase activity	21	628	1.1183e-06	6647	superoxide dismutase 1	SOD1
GO	regulation of transferase activity	21	628	1.1183e-06	7334	ubiquitin conjugating enzyme E2 N	UBE2N
GO	regulation of transferase activity	21	628	1.1183e-06	7532	tyrosine 3-monooxygenase/tryptophan 5-monooxygenase activation protein gamma	YWHAG
GO	regulation of transferase activity	21	628	1.1183e-06	801	calmodulin 1	CALM1
GO	regulation of transferase activity	21	628	1.1183e-06	8649	late endosomal/lysosomal adaptor, MAPK and MTOR activator 3	LAMTOR3
GO	regulation of transferase activity	21	628	1.1183e-06	8682	phosphoprotein enriched in astrocytes 15	PEA15
GO	regulation of transferase activity	21	628	1.1183e-06	9184	BUB3, mitotic checkpoint protein	BUB3
GO	catalytic complex	27	981	1.14184e-06	10393	anaphase promoting complex subunit 10	ANAPC10
GO	catalytic complex	27	981	1.14184e-06	10540	dynactin subunit 2	DCTN2
GO	catalytic complex	27	981	1.14184e-06	150684	copper metabolism domain containing 1	COMMD1
GO	catalytic complex	27	981	1.14184e-06	246184	cell division cycle 26	CDC26
GO	catalytic complex	27	981	1.14184e-06	29979	ubiquilin 1	UBQLN1
GO	catalytic complex	27	981	1.14184e-06	3181	heterogeneous nuclear ribonucleoprotein A2/B1	HNRNPA2B1
GO	catalytic complex	27	981	1.14184e-06	3187	heterogeneous nuclear ribonucleoprotein H1	HNRNPH1
GO	catalytic complex	27	981	1.14184e-06	3190	heterogeneous nuclear ribonucleoprotein K	HNRNPK
GO	catalytic complex	27	981	1.14184e-06	3312	heat shock protein family A (Hsp70) member 8	HSPA8
GO	catalytic complex	27	981	1.14184e-06	5440	RNA polymerase II subunit K	POLR2K
GO	catalytic complex	27	981	1.14184e-06	5683	proteasome subunit alpha 2	PSMA2
GO	catalytic complex	27	981	1.14184e-06	5686	proteasome subunit alpha 5	PSMA5
GO	catalytic complex	27	981	1.14184e-06	5687	proteasome subunit alpha 6	PSMA6
GO	catalytic complex	27	981	1.14184e-06	5702	proteasome 26S subunit, ATPase 3	PSMC3
GO	catalytic complex	27	981	1.14184e-06	5705	proteasome 26S subunit, ATPase 5	PSMC5
GO	catalytic complex	27	981	1.14184e-06	5710	proteasome 26S subunit, non-ATPase 4	PSMD4
GO	catalytic complex	27	981	1.14184e-06	5887	RAD23 homolog B, nucleotide excision repair protein	RAD23B
GO	catalytic complex	27	981	1.14184e-06	6426	serine and arginine rich splicing factor 1	SRSF1
GO	catalytic complex	27	981	1.14184e-06	6629	small nuclear ribonucleoprotein polypeptide B2	SNRPB2
GO	catalytic complex	27	981	1.14184e-06	6883	TATA-box binding protein associated factor 12	TAF12
GO	catalytic complex	27	981	1.14184e-06	6923	elongin B	ELOB
GO	catalytic complex	27	981	1.14184e-06	7334	ubiquitin conjugating enzyme E2 N	UBE2N
GO	catalytic complex	27	981	1.14184e-06	801	calmodulin 1	CALM1
GO	catalytic complex	27	981	1.14184e-06	8260	N(alpha)-acetyltransferase 10, NatA catalytic subunit	NAA10
GO	catalytic complex	27	981	1.14184e-06	83658	dynein light chain roadblock-type 1	DYNLRB1
GO	catalytic complex	27	981	1.14184e-06	84246	mediator complex subunit 10	MED10
GO	catalytic complex	27	981	1.14184e-06	9352	thioredoxin like 1	TXNL1
GO	regulation of catabolic process	20	576	1.17885e-06	10393	anaphase promoting complex subunit 10	ANAPC10
GO	regulation of catabolic process	20	576	1.17885e-06	150684	copper metabolism domain containing 1	COMMD1
GO	regulation of catabolic process	20	576	1.17885e-06	246184	cell division cycle 26	CDC26
GO	regulation of catabolic process	20	576	1.17885e-06	2876	glutathione peroxidase 1	GPX1
GO	regulation of catabolic process	20	576	1.17885e-06	29934	sorting nexin 12	SNX12
GO	regulation of catabolic process	20	576	1.17885e-06	29978	ubiquilin 2	UBQLN2
GO	regulation of catabolic process	20	576	1.17885e-06	29979	ubiquilin 1	UBQLN1
GO	regulation of catabolic process	20	576	1.17885e-06	51699	VPS29, retromer complex component	VPS29
GO	regulation of catabolic process	20	576	1.17885e-06	5223	phosphoglycerate mutase 1	PGAM1
GO	regulation of catabolic process	20	576	1.17885e-06	5683	proteasome subunit alpha 2	PSMA2
GO	regulation of catabolic process	20	576	1.17885e-06	5686	proteasome subunit alpha 5	PSMA5
GO	regulation of catabolic process	20	576	1.17885e-06	5687	proteasome subunit alpha 6	PSMA6
GO	regulation of catabolic process	20	576	1.17885e-06	5702	proteasome 26S subunit, ATPase 3	PSMC3
GO	regulation of catabolic process	20	576	1.17885e-06	5705	proteasome 26S subunit, ATPase 5	PSMC5
GO	regulation of catabolic process	20	576	1.17885e-06	5710	proteasome 26S subunit, non-ATPase 4	PSMD4
GO	regulation of catabolic process	20	576	1.17885e-06	5715	proteasome 26S subunit, non-ATPase 9	PSMD9
GO	regulation of catabolic process	20	576	1.17885e-06	5887	RAD23 homolog B, nucleotide excision repair protein	RAD23B
GO	regulation of catabolic process	20	576	1.17885e-06	6233	ribosomal protein S27a	RPS27A
GO	regulation of catabolic process	20	576	1.17885e-06	79016	DET1 and DDB1 associated 1	DDA1
GO	regulation of catabolic process	20	576	1.17885e-06	9184	BUB3, mitotic checkpoint protein	BUB3
GO	negative regulation of molecular function	22	686	1.19237e-06	10393	anaphase promoting complex subunit 10	ANAPC10
GO	negative regulation of molecular function	22	686	1.19237e-06	10776	cAMP regulated phosphoprotein 19	ARPP19
GO	negative regulation of molecular function	22	686	1.19237e-06	150684	copper metabolism domain containing 1	COMMD1
GO	negative regulation of molecular function	22	686	1.19237e-06	1965	eukaryotic translation initiation factor 2 subunit alpha	EIF2S1
GO	negative regulation of molecular function	22	686	1.19237e-06	23636	nucleoporin 62	NUP62
GO	negative regulation of molecular function	22	686	1.19237e-06	246184	cell division cycle 26	CDC26
GO	negative regulation of molecular function	22	686	1.19237e-06	25824	peroxiredoxin 5	PRDX5
GO	negative regulation of molecular function	22	686	1.19237e-06	2876	glutathione peroxidase 1	GPX1
GO	negative regulation of molecular function	22	686	1.19237e-06	29979	ubiquilin 1	UBQLN1
GO	negative regulation of molecular function	22	686	1.19237e-06	5037	phosphatidylethanolamine binding protein 1	PEBP1
GO	negative regulation of molecular function	22	686	1.19237e-06	5683	proteasome subunit alpha 2	PSMA2
GO	negative regulation of molecular function	22	686	1.19237e-06	5686	proteasome subunit alpha 5	PSMA5
GO	negative regulation of molecular function	22	686	1.19237e-06	5687	proteasome subunit alpha 6	PSMA6
GO	negative regulation of molecular function	22	686	1.19237e-06	5702	proteasome 26S subunit, ATPase 3	PSMC3
GO	negative regulation of molecular function	22	686	1.19237e-06	5705	proteasome 26S subunit, ATPase 5	PSMC5
GO	negative regulation of molecular function	22	686	1.19237e-06	5710	proteasome 26S subunit, non-ATPase 4	PSMD4
GO	negative regulation of molecular function	22	686	1.19237e-06	5715	proteasome 26S subunit, non-ATPase 9	PSMD9
GO	negative regulation of molecular function	22	686	1.19237e-06	6233	ribosomal protein S27a	RPS27A
GO	negative regulation of molecular function	22	686	1.19237e-06	7532	tyrosine 3-monooxygenase/tryptophan 5-monooxygenase activation protein gamma	YWHAG
GO	negative regulation of molecular function	22	686	1.19237e-06	801	calmodulin 1	CALM1
GO	negative regulation of molecular function	22	686	1.19237e-06	9184	BUB3, mitotic checkpoint protein	BUB3
GO	negative regulation of molecular function	22	686	1.19237e-06	9446	glutathione S-transferase omega 1	GSTO1
GO	regulation of cellular amine metabolic process	7	55	1.29789e-06	5683	proteasome subunit alpha 2	PSMA2
GO	regulation of cellular amine metabolic process	7	55	1.29789e-06	5686	proteasome subunit alpha 5	PSMA5
GO	regulation of cellular amine metabolic process	7	55	1.29789e-06	5687	proteasome subunit alpha 6	PSMA6
GO	regulation of cellular amine metabolic process	7	55	1.29789e-06	5702	proteasome 26S subunit, ATPase 3	PSMC3
GO	regulation of cellular amine metabolic process	7	55	1.29789e-06	5705	proteasome 26S subunit, ATPase 5	PSMC5
GO	regulation of cellular amine metabolic process	7	55	1.29789e-06	5710	proteasome 26S subunit, non-ATPase 4	PSMD4
GO	regulation of cellular amine metabolic process	7	55	1.29789e-06	5715	proteasome 26S subunit, non-ATPase 9	PSMD9
GO	tumor necrosis factor-mediated signaling pathway	8	79	1.30774e-06	5683	proteasome subunit alpha 2	PSMA2
GO	tumor necrosis factor-mediated signaling pathway	8	79	1.30774e-06	5686	proteasome subunit alpha 5	PSMA5
GO	tumor necrosis factor-mediated signaling pathway	8	79	1.30774e-06	5687	proteasome subunit alpha 6	PSMA6
GO	tumor necrosis factor-mediated signaling pathway	8	79	1.30774e-06	5702	proteasome 26S subunit, ATPase 3	PSMC3
GO	tumor necrosis factor-mediated signaling pathway	8	79	1.30774e-06	5705	proteasome 26S subunit, ATPase 5	PSMC5
GO	tumor necrosis factor-mediated signaling pathway	8	79	1.30774e-06	5710	proteasome 26S subunit, non-ATPase 4	PSMD4
GO	tumor necrosis factor-mediated signaling pathway	8	79	1.30774e-06	5715	proteasome 26S subunit, non-ATPase 9	PSMD9
GO	tumor necrosis factor-mediated signaling pathway	8	79	1.30774e-06	6233	ribosomal protein S27a	RPS27A
GO	negative regulation of cellular protein metabolic process	22	690	1.31441e-06	10393	anaphase promoting complex subunit 10	ANAPC10
GO	negative regulation of cellular protein metabolic process	22	690	1.31441e-06	10776	cAMP regulated phosphoprotein 19	ARPP19
GO	negative regulation of cellular protein metabolic process	22	690	1.31441e-06	11171	serine/threonine kinase receptor associated protein	STRAP
GO	negative regulation of cellular protein metabolic process	22	690	1.31441e-06	1965	eukaryotic translation initiation factor 2 subunit alpha	EIF2S1
GO	negative regulation of cellular protein metabolic process	22	690	1.31441e-06	23435	TAR DNA binding protein	TARDBP
GO	negative regulation of cellular protein metabolic process	22	690	1.31441e-06	23636	nucleoporin 62	NUP62
GO	negative regulation of cellular protein metabolic process	22	690	1.31441e-06	246184	cell division cycle 26	CDC26
GO	negative regulation of cellular protein metabolic process	22	690	1.31441e-06	25824	peroxiredoxin 5	PRDX5
GO	negative regulation of cellular protein metabolic process	22	690	1.31441e-06	2876	glutathione peroxidase 1	GPX1
GO	negative regulation of cellular protein metabolic process	22	690	1.31441e-06	29934	sorting nexin 12	SNX12
GO	negative regulation of cellular protein metabolic process	22	690	1.31441e-06	5037	phosphatidylethanolamine binding protein 1	PEBP1
GO	negative regulation of cellular protein metabolic process	22	690	1.31441e-06	5683	proteasome subunit alpha 2	PSMA2
GO	negative regulation of cellular protein metabolic process	22	690	1.31441e-06	5686	proteasome subunit alpha 5	PSMA5
GO	negative regulation of cellular protein metabolic process	22	690	1.31441e-06	5687	proteasome subunit alpha 6	PSMA6
GO	negative regulation of cellular protein metabolic process	22	690	1.31441e-06	5702	proteasome 26S subunit, ATPase 3	PSMC3
GO	negative regulation of cellular protein metabolic process	22	690	1.31441e-06	5705	proteasome 26S subunit, ATPase 5	PSMC5
GO	negative regulation of cellular protein metabolic process	22	690	1.31441e-06	5710	proteasome 26S subunit, non-ATPase 4	PSMD4
GO	negative regulation of cellular protein metabolic process	22	690	1.31441e-06	5715	proteasome 26S subunit, non-ATPase 9	PSMD9
GO	negative regulation of cellular protein metabolic process	22	690	1.31441e-06	6233	ribosomal protein S27a	RPS27A
GO	negative regulation of cellular protein metabolic process	22	690	1.31441e-06	7532	tyrosine 3-monooxygenase/tryptophan 5-monooxygenase activation protein gamma	YWHAG
GO	negative regulation of cellular protein metabolic process	22	690	1.31441e-06	801	calmodulin 1	CALM1
GO	negative regulation of cellular protein metabolic process	22	690	1.31441e-06	9184	BUB3, mitotic checkpoint protein	BUB3
GO	negative regulation of transferase activity	13	248	1.33415e-06	10393	anaphase promoting complex subunit 10	ANAPC10
GO	negative regulation of transferase activity	13	248	1.33415e-06	23636	nucleoporin 62	NUP62
GO	negative regulation of transferase activity	13	248	1.33415e-06	246184	cell division cycle 26	CDC26
GO	negative regulation of transferase activity	13	248	1.33415e-06	5683	proteasome subunit alpha 2	PSMA2
GO	negative regulation of transferase activity	13	248	1.33415e-06	5686	proteasome subunit alpha 5	PSMA5
GO	negative regulation of transferase activity	13	248	1.33415e-06	5687	proteasome subunit alpha 6	PSMA6
GO	negative regulation of transferase activity	13	248	1.33415e-06	5702	proteasome 26S subunit, ATPase 3	PSMC3
GO	negative regulation of transferase activity	13	248	1.33415e-06	5705	proteasome 26S subunit, ATPase 5	PSMC5
GO	negative regulation of transferase activity	13	248	1.33415e-06	5710	proteasome 26S subunit, non-ATPase 4	PSMD4
GO	negative regulation of transferase activity	13	248	1.33415e-06	5715	proteasome 26S subunit, non-ATPase 9	PSMD9
GO	negative regulation of transferase activity	13	248	1.33415e-06	6233	ribosomal protein S27a	RPS27A
GO	negative regulation of transferase activity	13	248	1.33415e-06	7532	tyrosine 3-monooxygenase/tryptophan 5-monooxygenase activation protein gamma	YWHAG
GO	negative regulation of transferase activity	13	248	1.33415e-06	9184	BUB3, mitotic checkpoint protein	BUB3
GO	Wnt signaling pathway, planar cell polarity pathway	8	80	1.44088e-06	5683	proteasome subunit alpha 2	PSMA2
GO	Wnt signaling pathway, planar cell polarity pathway	8	80	1.44088e-06	5686	proteasome subunit alpha 5	PSMA5
GO	Wnt signaling pathway, planar cell polarity pathway	8	80	1.44088e-06	5687	proteasome subunit alpha 6	PSMA6
GO	Wnt signaling pathway, planar cell polarity pathway	8	80	1.44088e-06	5702	proteasome 26S subunit, ATPase 3	PSMC3
GO	Wnt signaling pathway, planar cell polarity pathway	8	80	1.44088e-06	5705	proteasome 26S subunit, ATPase 5	PSMC5
GO	Wnt signaling pathway, planar cell polarity pathway	8	80	1.44088e-06	5710	proteasome 26S subunit, non-ATPase 4	PSMD4
GO	Wnt signaling pathway, planar cell polarity pathway	8	80	1.44088e-06	5715	proteasome 26S subunit, non-ATPase 9	PSMD9
GO	Wnt signaling pathway, planar cell polarity pathway	8	80	1.44088e-06	6233	ribosomal protein S27a	RPS27A
GO	regulation of protein metabolic process	36	1613	1.74683e-06	10393	anaphase promoting complex subunit 10	ANAPC10
GO	regulation of protein metabolic process	36	1613	1.74683e-06	10776	cAMP regulated phosphoprotein 19	ARPP19
GO	regulation of protein metabolic process	36	1613	1.74683e-06	11171	serine/threonine kinase receptor associated protein	STRAP
GO	regulation of protein metabolic process	36	1613	1.74683e-06	1399	CRK like proto-oncogene, adaptor protein	CRKL
GO	regulation of protein metabolic process	36	1613	1.74683e-06	150684	copper metabolism domain containing 1	COMMD1
GO	regulation of protein metabolic process	36	1613	1.74683e-06	1653	DEAD-box helicase 1	DDX1
GO	regulation of protein metabolic process	36	1613	1.74683e-06	1965	eukaryotic translation initiation factor 2 subunit alpha	EIF2S1
GO	regulation of protein metabolic process	36	1613	1.74683e-06	23435	TAR DNA binding protein	TARDBP
GO	regulation of protein metabolic process	36	1613	1.74683e-06	23636	nucleoporin 62	NUP62
GO	regulation of protein metabolic process	36	1613	1.74683e-06	246184	cell division cycle 26	CDC26
GO	regulation of protein metabolic process	36	1613	1.74683e-06	25824	peroxiredoxin 5	PRDX5
GO	regulation of protein metabolic process	36	1613	1.74683e-06	2876	glutathione peroxidase 1	GPX1
GO	regulation of protein metabolic process	36	1613	1.74683e-06	29934	sorting nexin 12	SNX12
GO	regulation of protein metabolic process	36	1613	1.74683e-06	29978	ubiquilin 2	UBQLN2
GO	regulation of protein metabolic process	36	1613	1.74683e-06	29979	ubiquilin 1	UBQLN1
GO	regulation of protein metabolic process	36	1613	1.74683e-06	3190	heterogeneous nuclear ribonucleoprotein K	HNRNPK
GO	regulation of protein metabolic process	36	1613	1.74683e-06	5037	phosphatidylethanolamine binding protein 1	PEBP1
GO	regulation of protein metabolic process	36	1613	1.74683e-06	56648	eukaryotic translation initiation factor 5A2	EIF5A2
GO	regulation of protein metabolic process	36	1613	1.74683e-06	5683	proteasome subunit alpha 2	PSMA2
GO	regulation of protein metabolic process	36	1613	1.74683e-06	5686	proteasome subunit alpha 5	PSMA5
GO	regulation of protein metabolic process	36	1613	1.74683e-06	5687	proteasome subunit alpha 6	PSMA6
GO	regulation of protein metabolic process	36	1613	1.74683e-06	5702	proteasome 26S subunit, ATPase 3	PSMC3
GO	regulation of protein metabolic process	36	1613	1.74683e-06	5705	proteasome 26S subunit, ATPase 5	PSMC5
GO	regulation of protein metabolic process	36	1613	1.74683e-06	5710	proteasome 26S subunit, non-ATPase 4	PSMD4
GO	regulation of protein metabolic process	36	1613	1.74683e-06	5715	proteasome 26S subunit, non-ATPase 9	PSMD9
GO	regulation of protein metabolic process	36	1613	1.74683e-06	5887	RAD23 homolog B, nucleotide excision repair protein	RAD23B
GO	regulation of protein metabolic process	36	1613	1.74683e-06	6233	ribosomal protein S27a	RPS27A
GO	regulation of protein metabolic process	36	1613	1.74683e-06	6647	superoxide dismutase 1	SOD1
GO	regulation of protein metabolic process	36	1613	1.74683e-06	7334	ubiquitin conjugating enzyme E2 N	UBE2N
GO	regulation of protein metabolic process	36	1613	1.74683e-06	7458	eukaryotic translation initiation factor 4H	EIF4H
GO	regulation of protein metabolic process	36	1613	1.74683e-06	7532	tyrosine 3-monooxygenase/tryptophan 5-monooxygenase activation protein gamma	YWHAG
GO	regulation of protein metabolic process	36	1613	1.74683e-06	79016	DET1 and DDB1 associated 1	DDA1
GO	regulation of protein metabolic process	36	1613	1.74683e-06	801	calmodulin 1	CALM1
GO	regulation of protein metabolic process	36	1613	1.74683e-06	8649	late endosomal/lysosomal adaptor, MAPK and MTOR activator 3	LAMTOR3
GO	regulation of protein metabolic process	36	1613	1.74683e-06	8682	phosphoprotein enriched in astrocytes 15	PEA15
GO	regulation of protein metabolic process	36	1613	1.74683e-06	9184	BUB3, mitotic checkpoint protein	BUB3
GO	proteasome regulatory particle, base subcomplex	4	10	2.07508e-06	5702	proteasome 26S subunit, ATPase 3	PSMC3
GO	proteasome regulatory particle, base subcomplex	4	10	2.07508e-06	5705	proteasome 26S subunit, ATPase 5	PSMC5
GO	proteasome regulatory particle, base subcomplex	4	10	2.07508e-06	5710	proteasome 26S subunit, non-ATPase 4	PSMD4
GO	proteasome regulatory particle, base subcomplex	4	10	2.07508e-06	5715	proteasome 26S subunit, non-ATPase 9	PSMD9
GO	regulation of RNA splicing	8	85	2.29368e-06	3181	heterogeneous nuclear ribonucleoprotein A2/B1	HNRNPA2B1
GO	regulation of RNA splicing	8	85	2.29368e-06	3187	heterogeneous nuclear ribonucleoprotein H1	HNRNPH1
GO	regulation of RNA splicing	8	85	2.29368e-06	3190	heterogeneous nuclear ribonucleoprotein K	HNRNPK
GO	regulation of RNA splicing	8	85	2.29368e-06	3312	heat shock protein family A (Hsp70) member 8	HSPA8
GO	regulation of RNA splicing	8	85	2.29368e-06	6426	serine and arginine rich splicing factor 1	SRSF1
GO	regulation of RNA splicing	8	85	2.29368e-06	6428	serine and arginine rich splicing factor 3	SRSF3
GO	regulation of RNA splicing	8	85	2.29368e-06	6432	serine and arginine rich splicing factor 7	SRSF7
GO	regulation of RNA splicing	8	85	2.29368e-06	6434	transformer 2 beta homolog	TRA2B
GO	positive regulation of canonical Wnt signaling pathway	8	86	2.50776e-06	5683	proteasome subunit alpha 2	PSMA2
GO	positive regulation of canonical Wnt signaling pathway	8	86	2.50776e-06	5686	proteasome subunit alpha 5	PSMA5
GO	positive regulation of canonical Wnt signaling pathway	8	86	2.50776e-06	5687	proteasome subunit alpha 6	PSMA6
GO	positive regulation of canonical Wnt signaling pathway	8	86	2.50776e-06	5702	proteasome 26S subunit, ATPase 3	PSMC3
GO	positive regulation of canonical Wnt signaling pathway	8	86	2.50776e-06	5705	proteasome 26S subunit, ATPase 5	PSMC5
GO	positive regulation of canonical Wnt signaling pathway	8	86	2.50776e-06	5710	proteasome 26S subunit, non-ATPase 4	PSMD4
GO	positive regulation of canonical Wnt signaling pathway	8	86	2.50776e-06	5715	proteasome 26S subunit, non-ATPase 9	PSMD9
GO	positive regulation of canonical Wnt signaling pathway	8	86	2.50776e-06	6233	ribosomal protein S27a	RPS27A
GO	regulation of establishment of planar polarity	8	86	2.50776e-06	5683	proteasome subunit alpha 2	PSMA2
GO	regulation of establishment of planar polarity	8	86	2.50776e-06	5686	proteasome subunit alpha 5	PSMA5
GO	regulation of establishment of planar polarity	8	86	2.50776e-06	5687	proteasome subunit alpha 6	PSMA6
GO	regulation of establishment of planar polarity	8	86	2.50776e-06	5702	proteasome 26S subunit, ATPase 3	PSMC3
GO	regulation of establishment of planar polarity	8	86	2.50776e-06	5705	proteasome 26S subunit, ATPase 5	PSMC5
GO	regulation of establishment of planar polarity	8	86	2.50776e-06	5710	proteasome 26S subunit, non-ATPase 4	PSMD4
GO	regulation of establishment of planar polarity	8	86	2.50776e-06	5715	proteasome 26S subunit, non-ATPase 9	PSMD9
GO	regulation of establishment of planar polarity	8	86	2.50776e-06	6233	ribosomal protein S27a	RPS27A
GO	regulation of G2/M transition of mitotic cell cycle	8	88	2.98725e-06	5683	proteasome subunit alpha 2	PSMA2
GO	regulation of G2/M transition of mitotic cell cycle	8	88	2.98725e-06	5686	proteasome subunit alpha 5	PSMA5
GO	regulation of G2/M transition of mitotic cell cycle	8	88	2.98725e-06	5687	proteasome subunit alpha 6	PSMA6
GO	regulation of G2/M transition of mitotic cell cycle	8	88	2.98725e-06	5702	proteasome 26S subunit, ATPase 3	PSMC3
GO	regulation of G2/M transition of mitotic cell cycle	8	88	2.98725e-06	5705	proteasome 26S subunit, ATPase 5	PSMC5
GO	regulation of G2/M transition of mitotic cell cycle	8	88	2.98725e-06	5710	proteasome 26S subunit, non-ATPase 4	PSMD4
GO	regulation of G2/M transition of mitotic cell cycle	8	88	2.98725e-06	5715	proteasome 26S subunit, non-ATPase 9	PSMD9
GO	regulation of G2/M transition of mitotic cell cycle	8	88	2.98725e-06	6233	ribosomal protein S27a	RPS27A
GO	protein modification by small protein conjugation	18	508	3.31064e-06	10393	anaphase promoting complex subunit 10	ANAPC10
GO	protein modification by small protein conjugation	18	508	3.31064e-06	23636	nucleoporin 62	NUP62
GO	protein modification by small protein conjugation	18	508	3.31064e-06	246184	cell division cycle 26	CDC26
GO	protein modification by small protein conjugation	18	508	3.31064e-06	4738	neural precursor cell expressed, developmentally down-regulated 8	NEDD8
GO	protein modification by small protein conjugation	18	508	3.31064e-06	53371	nucleoporin 54	NUP54
GO	protein modification by small protein conjugation	18	508	3.31064e-06	5683	proteasome subunit alpha 2	PSMA2
GO	protein modification by small protein conjugation	18	508	3.31064e-06	5686	proteasome subunit alpha 5	PSMA5
GO	protein modification by small protein conjugation	18	508	3.31064e-06	5687	proteasome subunit alpha 6	PSMA6
GO	protein modification by small protein conjugation	18	508	3.31064e-06	5702	proteasome 26S subunit, ATPase 3	PSMC3
GO	protein modification by small protein conjugation	18	508	3.31064e-06	5705	proteasome 26S subunit, ATPase 5	PSMC5
GO	protein modification by small protein conjugation	18	508	3.31064e-06	5710	proteasome 26S subunit, non-ATPase 4	PSMD4
GO	protein modification by small protein conjugation	18	508	3.31064e-06	5715	proteasome 26S subunit, non-ATPase 9	PSMD9
GO	protein modification by small protein conjugation	18	508	3.31064e-06	6233	ribosomal protein S27a	RPS27A
GO	protein modification by small protein conjugation	18	508	3.31064e-06	6921	elongin C	ELOC
GO	protein modification by small protein conjugation	18	508	3.31064e-06	6923	elongin B	ELOB
GO	protein modification by small protein conjugation	18	508	3.31064e-06	7334	ubiquitin conjugating enzyme E2 N	UBE2N
GO	protein modification by small protein conjugation	18	508	3.31064e-06	84246	mediator complex subunit 10	MED10
GO	protein modification by small protein conjugation	18	508	3.31064e-06	9184	BUB3, mitotic checkpoint protein	BUB3
GO	negative regulation of protein metabolic process	22	732	3.49578e-06	10393	anaphase promoting complex subunit 10	ANAPC10
GO	negative regulation of protein metabolic process	22	732	3.49578e-06	10776	cAMP regulated phosphoprotein 19	ARPP19
GO	negative regulation of protein metabolic process	22	732	3.49578e-06	11171	serine/threonine kinase receptor associated protein	STRAP
GO	negative regulation of protein metabolic process	22	732	3.49578e-06	1965	eukaryotic translation initiation factor 2 subunit alpha	EIF2S1
GO	negative regulation of protein metabolic process	22	732	3.49578e-06	23435	TAR DNA binding protein	TARDBP
GO	negative regulation of protein metabolic process	22	732	3.49578e-06	23636	nucleoporin 62	NUP62
GO	negative regulation of protein metabolic process	22	732	3.49578e-06	246184	cell division cycle 26	CDC26
GO	negative regulation of protein metabolic process	22	732	3.49578e-06	25824	peroxiredoxin 5	PRDX5
GO	negative regulation of protein metabolic process	22	732	3.49578e-06	2876	glutathione peroxidase 1	GPX1
GO	negative regulation of protein metabolic process	22	732	3.49578e-06	29934	sorting nexin 12	SNX12
GO	negative regulation of protein metabolic process	22	732	3.49578e-06	5037	phosphatidylethanolamine binding protein 1	PEBP1
GO	negative regulation of protein metabolic process	22	732	3.49578e-06	5683	proteasome subunit alpha 2	PSMA2
GO	negative regulation of protein metabolic process	22	732	3.49578e-06	5686	proteasome subunit alpha 5	PSMA5
[truncated: 12,476 more rows]

## Sheet: Enriched Terms_k2_up
Category	Term	Count in Selected Genes	Count in Total Population	P-value	FDR
GO	regulation of immune response	39	587	2.03629e-22	1.21729e-18
GO	regulation of immune system process	43	833	1.33179e-20	3.98071e-17
GO	immune system process	50	1310	1.18258e-18	2.35649e-15
GO	positive regulation of cell activation	22	181	4.57729e-18	6.84076e-15
GO	positive regulation of leukocyte activation	21	174	3.33553e-17	3.98796e-14
GO	positive regulation of lymphocyte activation	20	160	1.022e-16	1.01826e-13
GO	regulation of lymphocyte activation	22	236	1.40677e-15	1.20138e-12
GO	regulation of cell activation	24	297	1.55779e-15	1.16406e-12
GO	regulation of leukocyte activation	23	272	2.47656e-15	1.64499e-12
GO	positive regulation of T cell activation	17	122	3.9461e-15	2.35898e-12
GO	positive regulation of immune system process	31	581	6.46034e-15	3.5109e-12
GO	positive regulation of leukocyte cell-cell adhesion	17	127	7.87006e-15	3.9206e-12
GO	positive regulation of immune response	27	434	1.33562e-14	6.14179e-12
GO	positive regulation of cell-cell adhesion	17	144	6.65567e-14	2.84197e-11
GO	regulation of T cell activation	18	173	1.06028e-13	4.22556e-11
GO	lymphocyte activation	18	175	1.29703e-13	4.84604e-11
GO	regulation of leukocyte cell-cell adhesion	18	180	2.12268e-13	7.46433e-11
GO	signal transduction	56	2222	5.35576e-13	1.77871e-10
GO	antigen receptor-mediated signaling pathway	16	143	9.04131e-13	2.84468e-10
GO	immune response-activating cell surface receptor signaling pathway	19	225	9.19303e-13	2.7478e-10
GO	T cell activation	14	103	1.78766e-12	5.08887e-10
GO	immune response	25	449	1.87751e-12	5.10172e-10
GO	defense response	27	536	2.16442e-12	5.62561e-10
GO	regulation of lymphocyte proliferation	14	107	3.05638e-12	7.61293e-10
GO	regulation of mononuclear cell proliferation	14	108	3.48252e-12	8.3274e-10
GO	regulation of response to stimulus	54	2179	4.32836e-12	9.95189e-10
GO	immune response-regulating cell surface receptor signaling pathway	19	247	4.86695e-12	1.07758e-09
GO	regulation of leukocyte proliferation	14	111	5.11023e-12	1.09103e-09
GO	adaptive immune response	13	94	9.33495e-12	1.92429e-09
GO	regulation of cell-cell adhesion	18	232	1.64191e-11	3.27178e-09
GO	cell surface receptor signaling pathway	36	1093	5.35865e-11	1.03336e-08
GO	positive regulation of lymphocyte proliferation	11	67	5.9332e-11	1.1084e-08
GO	positive regulation of cell adhesion	18	251	6.11444e-11	1.10764e-08
GO	positive regulation of mononuclear cell proliferation	11	68	7.01888e-11	1.23408e-08
GO	positive regulation of leukocyte proliferation	11	69	8.28007e-11	1.41424e-08
GO	immune response-activating signal transduction	19	294	1.02344e-10	1.69948e-08
GO	activation of immune response	20	339	1.58304e-10	2.55767e-08
GO	regulation of adaptive immune response	11	75	2.11427e-10	3.32608e-08
GO	leukocyte activation	26	613	2.80105e-10	4.2935e-08
GO	immune response-regulating signaling pathway	19	316	3.51919e-10	5.25944e-08
GO	positive regulation of T cell proliferation	9	52	2.19912e-09	3.20643e-07
GO	cell activation	26	680	2.60654e-09	3.70997e-07
GO	immune effector process	26	695	4.13325e-09	5.74618e-07
GO	regulation of cell adhesion	20	426	8.51272e-09	1.15657e-06
GO	regulation of T cell proliferation	10	82	9.34256e-09	1.24111e-06
GO	B cell receptor signaling pathway	7	28	9.49102e-09	1.23342e-06
GO	regulation of immune effector process	14	197	1.12545e-08	1.43148e-06
GO	regulation of lymphocyte mediated immunity	9	65	1.71237e-08	2.13262e-06
GO	T cell costimulation	8	47	2.06297e-08	2.51683e-06
GO	lymphocyte costimulation	8	48	2.45483e-08	2.93499e-06
GO	regulation of B cell proliferation	7	33	3.28409e-08	3.84947e-06
GO	regulation of B cell activation	9	71	3.79254e-08	4.35996e-06
GO	T cell receptor signaling pathway	11	122	4.07684e-08	4.59836e-06
GO	positive regulation of response to stimulus	33	1197	4.29109e-08	4.7504e-06
GO	intracellular signal transduction	28	927	9.76592e-08	1.06147e-05
GO	type I interferon signaling pathway	7	42	1.92355e-07	2.05339e-05
GO	positive regulation of hemopoiesis	9	86	2.06354e-07	2.16419e-05
GO	positive regulation of leukocyte differentiation	8	65	2.8461e-07	2.93345e-05
GO	regulation of adaptive immune response based on somatic recombination of immune receptors built from immunoglobulin superfamily domains	8	66	3.21155e-07	3.25401e-05
GO	positive regulation of B cell activation	7	46	3.69079e-07	3.67725e-05
GO	regulation of leukocyte mediated immunity	9	92	3.70608e-07	3.63196e-05
GO	T cell receptor complex	5	16	4.07014e-07	3.92441e-05
GO	regulation of lymphocyte differentiation	8	70	5.10404e-07	4.84317e-05
GO	positive regulation of immune effector process	9	97	5.84499e-07	5.45958e-05
GO	regulation of leukocyte differentiation	10	127	6.24733e-07	5.74562e-05
GO	MHC protein binding	5	18	7.85496e-07	7.11469e-05
GO	MHC class Ib protein binding	3	3	1.04258e-06	---
GO	leukocyte migration	11	172	1.34247e-06	0.00011978
GO	positive regulation of B cell proliferation	5	20	1.39845e-06	0.00012294
GO	regulation of leukocyte apoptotic process	7	57	1.66294e-06	0.000144074
GO	regulation of hemopoiesis	11	177	1.78057e-06	0.000152061
GO	regulation of alpha-beta T cell activation	6	37	1.78415e-06	0.000150221
GO	positive regulation of lymphocyte differentiation	6	38	2.10123e-06	0.000174461
GO	cytokine-mediated signaling pathway	12	220	2.32508e-06	0.000190402
GO	positive regulation of lymphocyte mediated immunity	6	40	2.87359e-06	0.00023214
GO	positive regulation of interferon-gamma production	5	24	3.71124e-06	0.000295811
GO	positive regulation of adaptive immune response	6	43	4.45232e-06	0.00035021
GO	positive regulation of alpha-beta T cell activation	5	25	4.60152e-06	0.000357246
GO	SH3 domain binding	8	94	4.91897e-06	0.000376995
GO	lymphocyte differentiation	8	96	5.76195e-06	0.000436012
GO	positive regulation of myeloid cell differentiation	6	45	5.85095e-06	0.000437212
GO	positive regulation of leukocyte mediated immunity	6	47	7.58686e-06	0.000559929
GO	alpha-beta T cell receptor complex	3	5	1.0271e-05	---
GO	plasma membrane	37	1827	1.22391e-05	0.000892263
GO	regulation of cytokine production	14	351	1.2412e-05	0.000893962
GO	leukocyte differentiation	9	140	1.24637e-05	0.000876564
GO	side of membrane	9	140	1.24637e-05	0.000876564
GO	T cell selection	4	15	1.29667e-05	0.000880849
GO	positive regulation of interleukin-10 production	4	15	1.29667e-05	0.000880849
GO	regulation of CD4-positive, alpha-beta T cell differentiation	4	15	1.29667e-05	0.000880849
GO	membrane	64	4171	1.33473e-05	---
GO	GTPase regulator activity	11	222	1.5707e-05	0.00105502
GO	regulation of innate immune response	12	266	1.62437e-05	0.00107894
GO	T cell differentiation	6	55	1.91739e-05	0.00125958
GO	transmembrane signaling receptor activity	10	186	1.93835e-05	0.0012595
GO	antigen processing and presentation of exogenous peptide antigen	9	150	2.17e-05	0.00139487
GO	regulation of B cell differentiation	4	17	2.22551e-05	0.00141533
GO	integral component of endoplasmic reticulum membrane	7	84	2.27397e-05	0.00143092
GO	antigen processing and presentation of exogenous antigen	9	152	2.41177e-05	0.00150183
GO	receptor binding	21	765	2.44036e-05	0.00150397
GO	intrinsic component of endoplasmic reticulum membrane	7	85	2.45745e-05	0.00149905
GO	transmembrane receptor activity	10	194	2.78912e-05	0.00168418
GO	defense response to other organism	10	195	2.91516e-05	0.00174268
GO	antigen processing and presentation of peptide antigen	9	156	2.96459e-05	0.00175468
GO	negative regulation of bone resorption	3	7	3.54154e-05	---
GO	negative thymic T cell selection	3	7	3.54154e-05	---
GO	T cell receptor binding	3	7	3.54154e-05	---
GO	regulation of antigen processing and presentation	3	7	3.54154e-05	---
GO	positive regulation of interleukin-2 biosynthetic process	3	7	3.54154e-05	---
GO	regulation of CD4-positive, alpha-beta T cell activation	4	19	3.56778e-05	0.002091
GO	GTPase activator activity	10	201	3.77891e-05	0.00219323
GO	regulation of interleukin-10 production	4	20	4.42477e-05	0.0024954
GO	T cell activation involved in immune response	4	20	4.42477e-05	0.0024954
GO	MHC protein complex	4	20	4.42477e-05	0.0024954
GO	positive regulation of adaptive immune response based on somatic recombination of immune receptors built from immunoglobulin superfamily domains	5	39	4.45121e-05	0.00246382
GO	regulation of interferon-gamma production	5	39	4.45121e-05	0.00246382
GO	Fc receptor signaling pathway	9	168	5.31046e-05	0.00291247
GO	positive regulation of interleukin-2 production	4	21	5.42305e-05	0.00294718
GO	nucleoside-triphosphatase regulator activity	11	254	5.44428e-05	0.00293206
GO	negative T cell selection	3	8	5.6243e-05	---
GO	immunoglobulin mediated immune response	3	8	5.6243e-05	---
GO	positive regulation of CD4-positive, alpha-beta T cell differentiation	3	8	5.6243e-05	---
GO	regulation of interleukin-2 biosynthetic process	3	8	5.6243e-05	---
GO	regulation of B cell receptor signaling pathway	3	8	5.6243e-05	---
GO	vesicle membrane	15	460	6.28174e-05	0.00335288
GO	positive regulation of cytokine production	10	215	6.68319e-05	0.00353558
GO	positive regulation of molecular function	27	1225	7.03598e-05	0.00368957
GO	regulation of homeostatic process	11	262	7.20569e-05	0.0037457
GO	integral component of lumenal side of endoplasmic reticulum membrane	4	23	7.89836e-05	0.00407038
GO	negative regulation of immune system process	10	220	8.10251e-05	0.0041399
GO	antigen processing and presentation	9	178	8.3166e-05	0.00421328
GO	negative regulation of bone remodeling	3	9	8.3737e-05	---
GO	positive regulation of B cell differentiation	3	9	8.3737e-05	---
GO	antigen processing and presentation of endogenous antigen	3	9	8.3737e-05	---
GO	regulation of defense response	14	418	8.50073e-05	0.00427037
GO	positive regulation of catalytic activity	24	1034	8.92844e-05	0.00444785
GO	antigen processing and presentation of exogenous peptide antigen via MHC class I	6	72	8.98194e-05	0.00443752
GO	signal transducer activity	15	476	9.24167e-05	0.00452842
GO	response to stimulus	45	2656	9.41008e-05	0.00457345
GO	leukocyte activation involved in immune response	15	478	9.6864e-05	0.00466978
GO	Fc receptor mediated stimulatory signaling pathway	6	73	9.70599e-05	0.00464179
GO	cell activation involved in immune response	15	479	9.91571e-05	0.00470445
GO	locomotion	16	536	9.98218e-05	0.0046987
GO	myeloid dendritic cell activation involved in immune response	2	2	0.000103854	---
GO	positive regulation of type I hypersensitivity	2	2	0.000103854	---
GO	positive regulation of type III hypersensitivity	2	2	0.000103854	---
GO	regulation of type I hypersensitivity	2	2	0.000103854	---
GO	regulation of type III hypersensitivity	2	2	0.000103854	---
GO	positive regulation of NK T cell proliferation	2	2	0.000103854	---
GO	regulation of NK T cell proliferation	2	2	0.000103854	---
GO	cytosol to ER transport	2	2	0.000103854	---
GO	positive regulation of GTPase activity	14	426	0.000104049	0.00485941
GO	Fc-gamma receptor signaling pathway	6	74	0.000104757	0.00485458
GO	defense response to virus	7	108	0.000114607	0.00527017
GO	positive regulation of alpha-beta T cell proliferation	3	10	0.000118735	0.0054183
GO	lymphocyte activation involved in immune response	5	48	0.000123075	0.00557382
GO	regulation of alpha-beta T cell differentiation	4	26	0.000130241	0.00581032
GO	regulation of leukocyte mediated cytotoxicity	4	26	0.000130241	0.00581032
GO	positive regulation of cell proliferation	14	436	0.000133	0.00588943
GO	signaling receptor activity	10	234	0.000135109	0.00593883
GO	regulation of phagocytosis	5	50	0.000149846	0.00653853
GO	plasma membrane part	24	1069	0.000150348	0.0065129
GO	neutrophil chemotaxis	4	27	0.000151696	0.0064774
GO	regulation of T cell mediated immunity	4	27	0.000151696	0.0064774
GO	cytoplasmic vesicle membrane	14	443	0.000157218	0.0066656
GO	B cell mediated immunity	3	11	0.000162047	0.00672722
GO	mast cell activation	3	11	0.000162047	0.00672722
GO	positive regulation of CD4-positive, alpha-beta T cell activation	3	11	0.000162047	0.00672722
GO	regulation of interleukin-6 production	5	51	0.000164795	0.00679411
GO	regulation of T cell differentiation	5	52	0.000180858	0.00740528
GO	regulation of peptidyl-tyrosine phosphorylation	7	117	0.000189131	0.00769132
GO	leukocyte chemotaxis	5	53	0.00019809	0.00800122
GO	positive regulation of hydrolase activity	17	631	0.000205741	0.00825451
GO	negative regulation of homeostatic process	6	84	0.000211695	0.00843674
GO	thymic T cell selection	3	12	0.000214458	0.00837929
GO	regulation of alpha-beta T cell proliferation	3	12	0.000214458	0.00837929
GO	regulation of monocyte differentiation	3	12	0.000214458	0.00837929
GO	enzyme activator activity	12	348	0.000216881	0.00841893
GO	small GTPase mediated signal transduction	9	203	0.000225602	0.00870096
GO	granulocyte chemotaxis	4	30	0.000231364	0.00880951
GO	regulation of cell killing	4	30	0.000231364	0.00880951
GO	cell migration	14	460	0.000232541	0.0087983
GO	regulation of small GTPase mediated signal transduction	9	206	0.000251691	0.00946296
GO	antigen processing and presentation of peptide antigen via MHC class I	6	87	0.000256582	0.00958654
GO	positive regulation of phagocytosis	4	31	0.000263564	0.00960721
GO	lymphocyte mediated immunity	4	31	0.000263564	0.00960721
GO	neutrophil migration	4	31	0.000263564	0.00960721
GO	positive regulation of T cell differentiation	4	31	0.000263564	0.00960721
GO	myeloid leukocyte activation	14	466	0.000265715	0.00962693
GO	regulation of GTPase activity	14	467	0.000271623	0.00978171
GO	regulation of cytokine-mediated signaling pathway	6	88	0.000273101	0.00977602
GO	regulation of signal transduction	31	1628	0.000276283	0.00983107
GO	response to stress	33	1783	0.000276692	0.00978735
GO	negative regulation of tissue remodeling	3	13	0.000276726	0.00961783
GO	positive regulation of interleukin-4 production	3	13	0.000276726	0.00961783
GO	mast cell granule	3	13	0.000276726	0.00961783
GO	interferon-gamma-mediated signaling pathway	5	57	0.000279836	0.00961412
GO	phagocytic vesicle membrane	5	57	0.000279836	0.00961412
GO	plasma membrane receptor complex	6	89	0.000290444	0.00992157
GO	negative regulation of leukocyte apoptotic process	4	32	0.000298862	0.0100938
GO	regulation of interleukin-2 production	4	32	0.000298862	0.0100938
GO	positive regulation of hypersensitivity	2	3	0.000309477	---
GO	regulation of hypersensitivity	2	3	0.000309477	---
GO	positive regulation of antigen processing and presentation	2	3	0.000309477	---
GO	positive regulation of NK T cell activation	2	3	0.000309477	---
GO	T cell activation via T cell receptor contact with antigen bound to MHC molecule on antigen presenting cell	2	3	0.000309477	---
GO	peptide-transporting ATPase activity	2	3	0.000309477	---
GO	TAP complex	2	3	0.000309477	---
GO	histamine secretion by mast cell	2	3	0.000309477	---
GO	histamine secretion involved in inflammatory response	2	3	0.000309477	---
GO	external side of plasma membrane	6	91	0.000327722	0.0110063
GO	myeloid dendritic cell activation	3	14	0.000349583	0.01161
GO	positive regulation of leukocyte mediated cytotoxicity	3	14	0.000349583	0.01161
GO	regulation of response to cytokine stimulus	6	93	0.000368654	0.0121758
GO	adaptive immune response based on somatic recombination of immune receptors built from immunoglobulin superfamily domains	4	34	0.00037943	0.0123947
GO	regulation of antigen receptor-mediated signaling pathway	4	34	0.00037943	0.0123947
GO	granulocyte migration	4	35	0.000425044	0.0138093
GO	regulation of interleukin-4 production	3	15	0.000433737	0.0140156
GO	cell motility	14	491	0.000451672	0.0145166
GO	regulation of catalytic activity	29	1520	0.000455584	0.0145641
GO	regulation of tissue remodeling	4	36	0.000474441	0.0150862
GO	membrane part	43	2662	0.000476987	0.0150869
GO	protein homooligomerization	8	179	0.0004831	0.0151999
GO	regulation of biological process	75	5741	0.000495709	---
GO	chemotaxis	7	137	0.000496652	0.0154635
GO	taxis	7	137	0.000496652	0.0154635
GO	regulation of cytokine production involved in immune response	4	37	0.000527798	0.0161804
GO	actin polymerization or depolymerization	4	37	0.000527798	0.0161804
GO	regulation of lymphocyte apoptotic process	4	37	0.000527798	0.0161804
GO	positive regulation of cell killing	3	16	0.000529871	0.0161611
GO	regulation of cell communication	32	1768	0.00053839	0.0163376
GO	negative regulation of lymphocyte activation	5	66	0.000555425	0.0167694
GO	secretion by cell	17	691	0.000593149	0.0178183
GO	positive regulation of acute inflammatory response to antigenic stimulus	2	4	0.000614816	---
GO	positive regulation of inflammatory response to antigenic stimulus	2	4	0.000614816	---
GO	regulation of NK T cell activation	2	4	0.000614816	---
GO	negative regulation of B cell receptor signaling pathway	2	4	0.000614816	---
GO	TAP binding	2	4	0.000614816	---
GO	TAP1 binding	2	4	0.000614816	---
GO	histamine secretion	2	4	0.000614816	---
GO	histamine transport	2	4	0.000614816	---
GO	MHC class II protein binding	2	4	0.000614816	---
GO	regulation of hydrolase activity	20	895	0.000637561	0.0190567
GO	regulation of bone resorption	3	17	0.000638646	0.0187148
GO	positive regulation of erythrocyte differentiation	3	17	0.000638646	0.0187148
GO	JAK-STAT cascade	3	17	0.000638646	0.0187148
GO	STAT cascade	3	17	0.000638646	0.0187148
GO	regulation of signaling	32	1790	0.000672594	0.0196135
GO	antigen processing and presentation of exogenous peptide antigen via MHC class I, TAP-dependent	5	69	0.000681774	0.0197847
GO	response to other organism	10	287	0.000690027	0.0199274
GO	receptor complex	7	145	0.000697445	0.0200448
GO	positive regulation of response to external stimulus	7	148	0.000787518	0.0225253
GO	regulation of intracellular signal transduction	22	1051	0.000795964	0.0226584
GO	regulation of myeloid cell differentiation	6	108	0.000818209	0.0230719
GO	endocytic vesicle membrane	6	108	0.000818209	0.0230719
GO	negative regulation of immune response	5	72	0.000828508	0.0230364
GO	Fc-gamma receptor signaling pathway involved in phagocytosis	5	72	0.000828508	0.0230364
GO	immune response-regulating cell surface receptor signaling pathway involved in phagocytosis	5	72	0.000828508	0.0230364
GO	positive regulation of multicellular organismal process	18	780	0.00085567	0.0236815
GO	positive regulation of peptidyl-tyrosine phosphorylation	5	73	0.000882291	0.0243057
GO	movement of cell or subcellular component	18	783	0.000894721	0.024535
GO	negative regulation of interleukin-6 production	3	19	0.000896638	0.0241446
GO	positive regulation of cytokine production involved in immune response	3	19	0.000896638	0.0241446
GO	positive regulation of alpha-beta T cell differentiation	3	19	0.000896638	0.0241446
GO	negative regulation of B cell activation	3	19	0.000896638	0.0241446
GO	negative regulation of cell communication	17	717	0.000899287	0.0241073
GO	B cell activation	5	74	0.000938634	0.0250498
GO	negative regulation of signaling	17	720	0.000942089	0.0250303
GO	regulation of molecular function	32	1827	0.000966437	0.0255636
GO	protein oligomerization	10	300	0.000969701	0.0255369
GO	platelet activation	5	75	0.000997613	0.0261567
GO	regulation of acute inflammatory response to antigenic stimulus	2	5	0.00101785	---
GO	signal peptidase complex	2	5	0.00101785	---
GO	host cell	2	5	0.00101785	---
GO	intracellular protein transport in other organism involved in symbiotic interaction	2	5	0.00101785	---
GO	intracellular transport of viral protein in host cell	2	5	0.00101785	---
GO	symbiont intracellular protein transport in host	2	5	0.00101785	---
GO	azole transport	2	5	0.00101785	---
GO	regulation of bone remodeling	3	20	0.00104706	0.0272145
GO	negative regulation of adaptive immune response	3	20	0.00104706	0.0272145
GO	negative regulation of leukocyte activation	5	76	0.0010593	0.0274135
GO	regulation of cell proliferation	19	863	0.00106476	0.027436
GO	regulation of apoptotic process	19	869	0.00115647	0.0296712
GO	molecular transducer activity	11	363	0.00117628	0.0299225
GO	receptor activity	11	363	0.00117628	0.0299225
GO	peptide antigen binding	3	21	0.00121253	0.0307141
GO	leukocyte mediated immunity	4	46	0.00121542	0.0306573
GO	secretion	17	738	0.0012374	0.0310805
GO	molecular function regulator	19	878	0.00130675	0.0326853
GO	regulation of programmed cell death	19	881	0.00136044	0.0338863
GO	regulation of type I interferon-mediated signaling pathway	3	22	0.0013936	0.0345682
GO	regulation of phosphatidylinositol 3-kinase signaling	5	81	0.00141114	0.0348587
GO	regulated exocytosis	14	552	0.00141835	0.0348925
GO	innate immune response	9	262	0.00142174	0.0348326
GO	negative regulation of signal transduction	16	681	0.00142354	0.0347344
GO	myeloid leukocyte migration	4	48	0.00142678	0.034672
GO	cytoplasmic vesicle part	21	1027	0.00144412	0.0349513
GO	leukocyte degranulation	12	432	0.00148176	0.0357176
GO	cell chemotaxis	5	82	0.00149074	0.0357897
GO	positive regulation of type 2 immune response	2	6	0.00151657	---
GO	antigen processing and presentation of endogenous peptide antigen via MHC class I	2	6	0.00151657	---
GO	vesicle fusion with endoplasmic reticulum-Golgi intermediate compartment (ERGIC) membrane	2	6	0.00151657	---
GO	response to virus	7	166	0.00153886	0.0367973
GO	protein complex assembly	17	755	0.00158552	0.037762
GO	ammonium transport	3	23	0.00159079	0.0377372
GO	multi-organism process	19	896	0.00165817	0.03918
GO	regulation of cytokine biosynthetic process	4	50	0.00166254	0.0389751
GO	peptidyl-tyrosine dephosphorylation	4	50	0.00166254	0.0389751
GO	myeloid cell activation involved in immune response	12	438	0.00166546	0.038891
GO	cell-cell recognition	3	24	0.00180462	0.0419766
GO	regulation of cellular process	70	5409	0.00188834	---
GO	protein tyrosine phosphatase activity	4	52	0.0019241	0.0445825
GO	membrane raft	7	173	0.00194918	0.0449892
GO	membrane region	8	223	0.00200254	0.0460429
GO	positive regulation of myeloid leukocyte differentiation	3	25	0.00203555	0.0466227
GO	protein tetramerization	5	88	0.0020396	0.0465371
GO	regulation of ERK1 and ERK2 cascade	6	129	0.00204768	0.0465439
GO	positive regulation of inflammatory response	4	53	0.002065	0.0465833
GO	protein homotetramerization	4	53	0.002065	0.0465833
GO	membrane microdomain	7	175	0.00208074	0.046762
GO	negative regulation of response to stimulus	18	844	0.00209501	0.0469062
GO	positive thymic T cell selection	2	7	0.00210904	---
GO	regulation of inflammatory response to antigenic stimulus	2	7	0.00210904	---
GO	regulation of interleukin-17 production	2	7	0.00210904	---
GO	antigen processing and presentation of exogenous peptide antigen via MHC class I, TAP-independent	2	7	0.00210904	---
GO	CD4 receptor binding	2	7	0.00210904	---
GO	antigen processing and presentation of endogenous peptide antigen	2	7	0.00210904	---
GO	positive regulation of monocyte differentiation	2	7	0.00210904	---
GO	regulation of actin polymerization or depolymerization	6	130	0.00212927	0.0474954
GO	negative regulation of cell activation	5	89	0.00214372	0.0476399
GO	protein kinase binding	11	393	0.00221229	0.0489817
GO	regulation of actin filament length	6	131	0.00221329	0.0488231
GO	biological regulation	76	6070	0.00225661	---
GO	regulation of defense response to virus by virus	3	26	0.00228407	0.0501992
GO	cytosol	51	3587	0.00237627	0.0520343
GO	positive regulation of cytoskeleton organization	6	133	0.00238883	0.0521183
GO	response to external biotic stimulus	11	399	0.00248962	0.0541198
GO	regulation of B cell mediated immunity	3	27	0.00255062	0.0550455
GO	regulation of immunoglobulin mediated immune response	3	27	0.00255062	0.0550455
GO	immunological synapse formation	2	8	0.0027933	---
GO	macropinocytosis	2	8	0.0027933	---
GO	positive T cell selection	2	8	0.0027933	---
GO	MHC class I protein complex	2	8	0.0027933	---
GO	positive regulation of natural killer cell mediated cytotoxicity	2	8	0.0027933	---
GO	other organism cell	2	8	0.0027933	---
GO	positive regulation of protein kinase activity	9	290	0.00284072	0.0610857
GO	regulation of anatomical structure size	8	237	0.00292183	0.0626047
GO	regulation of cellular component size	7	186	0.00293189	0.062596
GO	coated vesicle membrane	5	96	0.00298436	0.0634894
GO	exocytosis	14	599	0.00302991	0.0642299
GO	transmembrane receptor protein tyrosine kinase signaling pathway	10	350	0.00303728	0.0641585
GO	regulation of erythrocyte differentiation	3	29	0.00313949	0.0658522
GO	phosphotyrosine binding	3	29	0.00313949	0.0658522
GO	response to biotic stimulus	11	412	0.00318795	0.0666348
GO	regulation of cell death	19	951	0.00327201	0.0681536
GO	cellular response to cytokine stimulus	6	142	0.00331166	0.0687399
GO	myeloid cell differentiation	5	99	0.00340909	0.0705175
GO	positive regulation of protein phosphorylation	12	479	0.00349021	0.0719465
GO	positive regulation of acute inflammatory response	2	9	0.00356746	---
GO	positive regulation of myeloid leukocyte cytokine production involved in immune response	2	9	0.00356746	---
GO	positive regulation of natural killer cell mediated immunity	2	9	0.00356746	---
GO	positive regulation of viral entry into host cell	2	9	0.00356746	---
GO	positive regulation of cytokine biosynthetic process	3	31	0.00380537	0.0781736
GO	intrinsic component of plasma membrane	11	422	0.0038263	0.0783344
GO	positive regulation of actin filament polymerization	4	63	0.0038859	0.0790132
GO	regulation of myeloid leukocyte differentiation	4	63	0.0038859	0.0790132
GO	neutrophil degranulation	11	423	0.00389541	0.0789382
GO	neutrophil activation involved in immune response	11	424	0.00396552	0.0800873
GO	positive regulation of phosphate metabolic process	13	553	0.0040823	0.0818925
GO	positive regulation of phosphorus metabolic process	13	553	0.0040823	0.0818925
GO	specific granule membrane	4	64	0.00411285	0.0822295
GO	regulation of cell adhesion mediated by integrin	3	32	0.00416811	0.0825066
GO	negative regulation of lymphocyte proliferation	3	32	0.00416811	0.0825066
GO	negative regulation of mononuclear cell proliferation	3	32	0.00416811	0.0825066
GO	neutrophil activation	11	427	0.00418193	0.0825068
GO	granulocyte activation	11	428	0.00425613	0.0836946
GO	regulation of production of molecular mediator of immune response	4	65	0.00434861	0.0852328
GO	positive regulation of myeloid leukocyte mediated immunity	2	10	0.00442964	0.0848731
GO	regulation of T-helper cell differentiation	2	10	0.00442964	0.0848731
GO	regulation of type 2 immune response	2	10	0.00442964	0.0848731
GO	negative regulation of B cell proliferation	2	10	0.00442964	0.0848731
GO	transmembrane receptor protein phosphatase activity	2	10	0.00442964	0.0848731
GO	transmembrane receptor protein tyrosine phosphatase activity	2	10	0.00442964	0.0848731
GO	cytokine receptor activity	2	10	0.00442964	0.0848731
GO	plasma membrane protein complex	6	151	0.00447788	0.0855232
GO	protein complex binding	13	560	0.00453879	0.0864104
GO	membrane protein complex	12	497	0.00468961	0.0889983
GO	protein complex subunit organization	18	914	0.00493527	0.0933642
GO	positive regulation of kinase activity	9	317	0.00510128	0.0962001
GO	inflammatory response	7	207	0.00527284	0.0991228
GO	kinase binding	11	441	0.00532032	0.0997017
GO	T cell differentiation involved in immune response	2	11	0.005378	0.0998437
GO	positive regulation of activated T cell proliferation	2	11	0.005378	0.0998437
GO	regulation of granulocyte differentiation	2	11	0.005378	0.0998437
GO	peptidyl-tyrosine autophosphorylation	3	35	0.00537957	0.0986475
GO	positive regulation of tumor necrosis factor production	3	35	0.00537957	0.0986475
GO	positive regulation of tumor necrosis factor superfamily cytokine production	3	35	0.00537957	0.0986475
GO	negative regulation of leukocyte proliferation	3	35	0.00537957	0.0986475
GO	positive regulation of phosphorylation	12	506	0.00540288	0.098772
GO	secretory granule membrane	7	208	0.0054116	0.0986298
GO	intrinsic component of membrane	28	1697	0.00542388	0.098553
GO	cell recognition	4	70	0.00566489	0.10262
GO	regulation of multicellular organismal process	25	1462	0.00570624	0.103057
GO	Fc-epsilon receptor signaling pathway	5	112	0.00576232	0.103757
GO	protein phosphorylated amino acid binding	3	36	0.0058255	0.104579
GO	integrin-mediated signaling pathway	4	71	0.00595669	0.106614
GO	regulation of actin filament polymerization	5	113	0.00598109	0.106731
GO	regulation of endocytosis	6	161	0.00610243	0.108572
GO	lymphocyte proliferation	3	37	0.00629294	0.11163
GO	pinocytosis	2	12	0.00641071	0.113048
GO	MHC class II protein complex	2	12	0.00641071	0.113048
GO	regulation of protein kinase activity	11	453	0.00648091	0.11395
GO	integral component of plasma membrane	10	390	0.00648566	0.113699
GO	positive regulation of supramolecular fiber organization	5	117	0.00691491	0.120869
GO	enzyme regulator activity	14	658	0.00694044	0.120962
GO	integral component of membrane	27	1646	0.00696525	0.121041
GO	cytoplasmic part	76	6255	0.00702151	---
GO	positive regulation of protein complex assembly	6	167	0.00726297	0.125849
GO	non-membrane spanning protein tyrosine kinase activity	3	39	0.00729342	0.125649
GO	mononuclear cell proliferation	3	39	0.00729342	0.125649
GO	Rac guanyl-nucleotide exchange factor activity	2	13	0.00752598	0.127451
GO	immunoglobulin binding	2	13	0.00752598	0.127451
GO	MHC class II protein complex binding	2	13	0.00752598	0.127451
GO	MHC protein complex binding	2	13	0.00752598	0.127451
GO	regulation of T cell mediated cytotoxicity	2	13	0.00752598	0.127451
GO	positive regulation of antigen receptor-mediated signaling pathway	2	13	0.00752598	0.127451
GO	regulation of protein phosphorylation	15	735	0.00757225	0.127873
GO	positive regulation of phosphatidylinositol 3-kinase signaling	3	40	0.00782694	0.131063
GO	ER to Golgi transport vesicle membrane	3	40	0.00782694	0.131063
GO	SH3/SH2 adaptor activity	3	40	0.00782694	0.131063
GO	positive regulation of protein polymerization	4	77	0.00791935	0.13224
GO	positive regulation of homeostatic process	5	122	0.00822022	0.136882
GO	cell surface	8	282	0.00822558	0.13659
GO	negative regulation of phosphate metabolic process	9	342	0.00826176	0.136811
GO	positive regulation of production of molecular mediator of immune response	3	41	0.00838293	0.138434
GO	negative regulation of phosphorus metabolic process	9	343	0.00841363	0.138558
GO	identical protein binding	18	966	0.00868084	0.142566
GO	positive regulation of cell adhesion mediated by integrin	2	14	0.00872204	0.142072
GO	positive regulation of neutrophil chemotaxis	2	14	0.00872204	0.142072
GO	positive regulation of neutrophil migration	2	14	0.00872204	0.142072
GO	response to cytokine	7	228	0.00880456	0.143026
GO	positive regulation of biological process	44	3148	0.00881033	0.142732
GO	negative regulation of multicellular organismal process	12	540	0.00891673	0.144065
GO	antigen processing and presentation of exogenous peptide antigen via MHC class II	4	80	0.00904294	0.144929
GO	antigen processing and presentation of peptide antigen via MHC class II	4	80	0.00904294	0.144929
GO	antigen processing and presentation of peptide or polysaccharide antigen via MHC class II	4	80	0.00904294	0.144929
GO	leukocyte proliferation	3	43	0.00956316	0.152857
GO	positive regulation of cellular process	40	2802	0.0096078	0.153161
GO	endocytosis	8	290	0.0096533	0.153477
GO	cell differentiation	17	902	0.00968466	0.153567
GO	regulation of phosphate metabolic process	17	903	0.00978708	0.154781
GO	B cell homeostasis	2	15	0.00999717	0.156858
GO	signal peptide processing	2	15	0.00999717	0.156858
GO	regulation of B cell apoptotic process	2	15	0.00999717	0.156858
GO	antigen binding	3	44	0.0101878	0.15943
GO	interleukin-18 secretion	1	1	0.0102417	---
GO	alpha-beta T cell proliferation	1	1	0.0102417	---
GO	Fc receptor complex	1	1	0.0102417	---
GO	Fc-epsilon receptor I complex	1	1	0.0102417	---
GO	IgE receptor activity	1	1	0.0102417	---
GO	negative regulation of mast cell apoptotic process	1	1	0.0102417	---
GO	dGTP binding	1	1	0.0102417	---
GO	dGTPase activity	1	1	0.0102417	---
GO	guanyl deoxyribonucleotide binding	1	1	0.0102417	---
GO	triphosphoric monoester hydrolase activity	1	1	0.0102417	---
GO	BMP receptor binding	1	1	0.0102417	---
GO	myosin I binding	1	1	0.0102417	---
GO	positive regulation of antigen processing and presentation of peptide antigen via MHC class II	1	1	0.0102417	---
GO	positive regulation of antigen processing and presentation of peptide antigen	1	1	0.0102417	---
GO	positive regulation of antigen processing and presentation of peptide or polysaccharide antigen via MHC class II	1	1	0.0102417	---
GO	regulation of antigen processing and presentation of peptide antigen via MHC class II	1	1	0.0102417	---
GO	positive regulation of CD8-positive, alpha-beta T cell differentiation	1	1	0.0102417	---
GO	MHC class II protein complex assembly	1	1	0.0102417	---
GO	MHC protein complex assembly	1	1	0.0102417	---
GO	chemokine biosynthetic process	1	1	0.0102417	---
GO	chemokine metabolic process	1	1	0.0102417	---
GO	granulocyte macrophage colony-stimulating factor biosynthetic process	1	1	0.0102417	---
GO	interferon-gamma biosynthetic process	1	1	0.0102417	---
GO	interleukin-13 biosynthetic process	1	1	0.0102417	---
GO	negative regulation of interleukin-6 biosynthetic process	1	1	0.0102417	---
GO	negative regulation of neutrophil differentiation	1	1	0.0102417	---
GO	regulation of neutrophil differentiation	1	1	0.0102417	---
GO	positive regulation of interleukin-13 biosynthetic process	1	1	0.0102417	---
GO	positive regulation of interleukin-4 biosynthetic process	1	1	0.0102417	---
GO	regulation of interleukin-13 biosynthetic process	1	1	0.0102417	---
GO	regulation of interleukin-4 biosynthetic process	1	1	0.0102417	---
GO	exoribonuclease II activity	1	1	0.0102417	---
GO	MHC class Ib protein binding, via antigen binding groove	1	1	0.0102417	---
GO	positive regulation of memory T cell activation	1	1	0.0102417	---
GO	regulation of memory T cell activation	1	1	0.0102417	---
GO	negative regulation of inositol phosphate biosynthetic process	1	1	0.0102417	---
GO	phospholipase C-inhibiting G-protein coupled receptor signaling pathway	1	1	0.0102417	---
GO	positive regulation of inositol-polyphosphate 5-phosphatase activity	1	1	0.0102417	---
GO	regulation of cell diameter	1	1	0.0102417	---
GO	regulation of inositol-polyphosphate 5-phosphatase activity	1	1	0.0102417	---
GO	peptidyl-tyrosine dephosphorylation involved in inactivation of protein kinase activity	1	1	0.0102417	---
GO	positive regulation of hematopoietic stem cell migration	1	1	0.0102417	---
GO	regulation of hematopoietic stem cell migration	1	1	0.0102417	---
GO	dCTP deaminase activity	1	1	0.0102417	---
GO	hippocampal mossy fiber expansion	1	1	0.0102417	---
GO	kidney mesenchymal cell proliferation	1	1	0.0102417	---
GO	metanephric mesenchymal cell proliferation involved in metanephros development	1	1	0.0102417	---
GO	negative regulation by virus of viral protein levels in host cell	1	1	0.0102417	---
GO	negative regulation of metanephric nephron tubule epithelial cell differentiation	1	1	0.0102417	---
GO	negative regulation of nephron tubule epithelial cell differentiation	1	1	0.0102417	---
GO	antigen processing and presentation of endogenous peptide antigen via MHC class Ib via ER pathway, TAP-dependent	1	1	0.0102417	---
GO	antigen processing and presentation of endogenous peptide antigen via MHC class Ib via ER pathway	1	1	0.0102417	---
GO	tapasin binding	1	1	0.0102417	---
GO	12-hydroxyheptadecatrienoic acid synthase activity	1	1	0.0102417	---
GO	thromboxane-A synthase activity	1	1	0.0102417	---
GO	B cell affinity maturation	1	1	0.0102417	---
GO	cellular response to interleukin-7	1	1	0.0102417	---
GO	peripheral B cell selection	1	1	0.0102417	---
GO	regulation of B cell cytokine production	1	1	0.0102417	---
GO	response to interleukin-7	1	1	0.0102417	---
GO	memory T cell proliferation	1	1	0.0102417	---
GO	hydrogen ion channel activity	1	1	0.0102417	---
GO	voltage-gated proton channel activity	1	1	0.0102417	---
GO	helper T cell enhancement of adaptive immune response	1	1	0.0102417	---
GO	induction by virus of host cell-cell fusion	1	1	0.0102417	---
GO	interleukin-16 binding	1	1	0.0102417	---
GO	interleukin-16 receptor activity	1	1	0.0102417	---
GO	macrophage migration inhibitory factor binding	1	1	0.0102417	---
GO	macrophage migration inhibitory factor signaling pathway	1	1	0.0102417	---
GO	MHC class II protein binding, via antigen binding groove	1	1	0.0102417	---
GO	NOS2-CD74 complex	1	1	0.0102417	---
GO	positive regulation of endocytosis	4	84	0.0106962	0.166951
GO	regulation of phosphorus metabolic process	17	914	0.0109723	0.170814
GO	alpha-beta T cell activation	2	16	0.0113496	0.174866
GO	positive regulation of granulocyte chemotaxis	2	16	0.0113496	0.174866
GO	positive regulation of T cell mediated immunity	2	16	0.0113496	0.174866
GO	regulation of vascular endothelial growth factor receptor signaling pathway	2	16	0.0113496	0.174866
GO	regulation of kinase activity	11	491	0.0115157	0.176968
GO	regulation of calcium-mediated signaling	3	47	0.0122014	0.186547
GO	cytoplasmic side of membrane	3	47	0.0122014	0.186547
GO	regulation of protein polymerization	5	136	0.0127672	0.1947
GO	regulation of natural killer cell mediated cytotoxicity	2	17	0.0127778	0.193381
GO	regulation of natural killer cell mediated immunity	2	17	0.0127778	0.193381
GO	negative regulation of adaptive immune response based on somatic recombination of immune receptors built from immunoglobulin superfamily domains	2	17	0.0127778	0.193381
GO	negative regulation of cytokine production	5	138	0.013532	0.204279
GO	whole membrane	16	861	0.0137023	0.206328
GO	enzyme linked receptor protein signaling pathway	10	437	0.0138015	0.2073
GO	protein homodimerization activity	11	506	0.0141761	0.212393
GO	mesoderm development	2	18	0.0142799	0.212351
GO	regulation of neutrophil chemotaxis	2	18	0.0142799	0.212351
GO	negative regulation of antigen receptor-mediated signaling pathway	2	18	0.0142799	0.212351
GO	hematopoietic progenitor cell differentiation	3	50	0.0144277	0.214017
GO	macromolecular complex binding	14	720	0.0146451	0.216704
GO	negative regulation of intracellular signal transduction	8	313	0.0147918	0.218335
GO	regulation of response to stress	16	870	0.0150135	0.221061
GO	tertiary granule membrane	3	51	0.0152175	0.223515
GO	negative regulation of protein phosphorylation	7	255	0.0155881	0.228397
GO	regulation of phosphorylation	15	800	0.0157303	0.229917
GO	positive regulation of B cell mediated immunity	2	19	0.0158544	0.22838
GO	positive regulation of immunoglobulin mediated immune response	2	19	0.0158544	0.22838
GO	regulation of myeloid cell apoptotic process	2	19	0.0158544	0.22838
GO	regulation of neutrophil migration	2	19	0.0158544	0.22838
GO	negative regulation of lymphocyte mediated immunity	2	19	0.0158544	0.22838
GO	other organism part	2	19	0.0158544	0.22838
GO	extrinsic component of cytoplasmic side of plasma membrane	3	52	0.0160314	0.230375
GO	regulation of response to external stimulus	9	383	0.0164316	0.235558
GO	positive regulation of defense response	7	259	0.0168426	0.240873
GO	regulation of locomotion	11	521	0.017281	0.246553
GO	phagocytosis, engulfment	2	20	0.0174997	0.247312
GO	regulation of activated T cell proliferation	2	20	0.0174997	0.247312
GO	positive regulation of calcium-mediated signaling	2	20	0.0174997	0.247312
GO	receptor signaling complex scaffold activity	2	20	0.0174997	0.247312
GO	protein phosphorylation	12	596	0.0183566	0.25881
GO	Rho guanyl-nucleotide exchange factor activity	3	55	0.0186179	0.261877
GO	guanyl-nucleotide exchange factor activity	6	206	0.0189717	0.266228
GO	T cell proliferation	2	21	0.0192141	0.267121
GO	defense response to Gram-negative bacterium	2	21	0.0192141	0.267121
GO	cellular defense response	2	21	0.0192141	0.267121
GO	negative regulation of lymphocyte apoptotic process	2	21	0.0192141	0.267121
GO	cell proliferation	9	395	0.0196793	0.272954
GO	protein domain specific binding	10	464	0.0201591	0.278961
GO	regulation of viral process	5	153	0.0202707	0.279857
GO	ribonuclease MRP activity	1	2	0.0203796	---
GO	ribonuclease MRP complex	1	2	0.0203796	---
GO	IgE binding	1	2	0.0203796	---
GO	positive regulation of mast cell cytokine production	1	2	0.0203796	---
GO	positive regulation of type II hypersensitivity	1	2	0.0203796	---
GO	positive regulation of type IIa hypersensitivity	1	2	0.0203796	---
GO	regulation of mast cell apoptotic process	1	2	0.0203796	---
GO	regulation of type II hypersensitivity	1	2	0.0203796	---
GO	regulation of type IIa hypersensitivity	1	2	0.0203796	---
GO	serotonin secretion by platelet	1	2	0.0203796	---
GO	serotonin secretion involved in inflammatory response	1	2	0.0203796	---
GO	serotonin secretion	1	2	0.0203796	---
GO	serotonin transport	1	2	0.0203796	---
GO	NLRP1 inflammasome complex	1	2	0.0203796	---
GO	Pyrin domain binding	1	2	0.0203796	---
GO	regulation of antigen processing and presentation of peptide or polysaccharide antigen via MHC class II	1	2	0.0203796	---
GO	positive regulation of CD8-positive, alpha-beta T cell activation	1	2	0.0203796	---
GO	regulation of CD8-positive, alpha-beta T cell differentiation	1	2	0.0203796	---
GO	positive regulation of T cell activation via T cell receptor contact with antigen bound to MHC molecule on antigen presenting cell	1	2	0.0203796	---
GO	interleukin-18-mediated signaling pathway	1	2	0.0203796	---
GO	positive regulation of natural killer cell proliferation	1	2	0.0203796	---
GO	regulation of natural killer cell proliferation	1	2	0.0203796	---
GO	phosphatidylinositol-3,4,5-trisphosphate 3-phosphatase activity	1	2	0.0203796	---
GO	positive regulation of interleukin-10 biosynthetic process	1	2	0.0203796	---
GO	regulation of interleukin-10 biosynthetic process	1	2	0.0203796	---
GO	T-helper 17 cell lineage commitment	1	2	0.0203796	---
GO	DNA catabolic process, exonucleolytic	1	2	0.0203796	---
GO	ICAM-3 receptor activity	1	2	0.0203796	---
GO	integrin alphaL-beta2 complex	1	2	0.0203796	---
GO	mast cell differentiation	1	2	0.0203796	---
GO	natural killer cell chemotaxis	1	2	0.0203796	---
GO	neutrophil extravasation	1	2	0.0203796	---
GO	protein secretion by platelet	1	2	0.0203796	---
GO	calcium-dependent protein kinase C activity	1	2	0.0203796	---
GO	histone H3-T6 phosphorylation	1	2	0.0203796	---
GO	histone kinase activity (H3-T6 specific)	1	2	0.0203796	---
GO	cytoplasmic side of endoplasmic reticulum membrane	1	2	0.0203796	---
GO	abortive mitotic cell cycle	1	2	0.0203796	---
GO	immunoglobulin biosynthetic process	1	2	0.0203796	---
GO	apolipoprotein B mRNA editing enzyme complex	1	2	0.0203796	---
GO	deoxycytidine deaminase activity	1	2	0.0203796	---
GO	DNA cytosine deamination	1	2	0.0203796	---
GO	sulfur oxidation	1	2	0.0203796	---
GO	mesenchymal cell differentiation involved in kidney development	1	2	0.0203796	---
GO	mesenchymal cell differentiation involved in renal system development	1	2	0.0203796	---
GO	metanephric mesenchymal cell differentiation	1	2	0.0203796	---
GO	negative regulation of epithelial cell differentiation involved in kidney development	1	2	0.0203796	---
GO	negative regulation of mesenchymal to epithelial transition involved in metanephros morphogenesis	1	2	0.0203796	---
GO	regulation of cell differentiation involved in embryonic placenta development	1	2	0.0203796	---
GO	antigen processing and presentation of endogenous peptide antigen via MHC class Ib	1	2	0.0203796	---
GO	peptide antigen transport	1	2	0.0203796	---
GO	peptide antigen-transporting ATPase activity	1	2	0.0203796	---
GO	cellular response to molecule of fungal origin	1	2	0.0203796	---
GO	response to molecule of fungal origin	1	2	0.0203796	---
GO	regulation of T cell antigen processing and presentation	1	2	0.0203796	---
GO	membrane protein proteolysis involved in retrograde protein transport, ER to cytosol	1	2	0.0203796	---
GO	positive regulation of lymphocyte anergy	1	2	0.0203796	---
GO	positive regulation of T cell anergy	1	2	0.0203796	---
GO	interleukin-15-mediated signaling pathway	1	2	0.0203796	---
GO	NAD(P)+ nucleosidase activity	1	2	0.0203796	---
GO	NAD+ nucleosidase activity	1	2	0.0203796	---
GO	NAD+ nucleotidase, cyclic ADP-ribose generating	1	2	0.0203796	---
GO	macrophage migration inhibitory factor receptor complex	1	2	0.0203796	---
GO	positive regulation of dendritic cell antigen processing and presentation	1	2	0.0203796	---
GO	positive regulation of cell differentiation	10	465	0.02043	0.281407
GO	signaling adaptor activity	3	57	0.0204635	0.28122
GO	positive regulation of cell communication	16	903	0.0206829	0.283583
GO	actin filament polymerization	2	22	0.0209962	0.286564
GO	peptide transmembrane transporter activity	2	22	0.0209962	0.286564
GO	positive regulation of innate immune response	6	212	0.021516	0.29299
GO	positive regulation of signaling	16	908	0.0216693	0.294407
GO	regulation of viral life cycle	4	104	0.0218503	0.296193
GO	endoplasmic reticulum part	14	758	0.0219363	0.296686
GO	phosphoprotein phosphatase activity	4	105	0.022542	0.304189
GO	regulation of platelet activation	2	23	0.0228443	0.30551
GO	negative regulation of insulin receptor signaling pathway	2	23	0.0228443	0.30551
GO	amide transmembrane transporter activity	2	23	0.0228443	0.30551
GO	regulation of viral entry into host cell	2	23	0.0228443	0.30551
GO	molecular_function	98	9070	0.0231389	---
GO	regulation of supramolecular fiber organization	6	216	0.0233354	0.311381
GO	positive regulation of signal transduction	15	840	0.0234301	0.31195
GO	negative regulation of phosphorylation	7	279	0.024204	0.321537
GO	positive regulation of leukocyte migration	3	61	0.0244464	0.324036
GO	peptidyl-tyrosine phosphorylation	4	108	0.0246967	0.32663
GO	single-organism localization	23	1484	0.024821	0.32755
GO	single-organism transport	22	1404	0.0252509	0.332488
GO	regulation of tumor necrosis factor production	3	62	0.0255029	0.332874
GO	regulation of tumor necrosis factor superfamily cytokine production	3	62	0.0255029	0.332874
GO	vascular endothelial growth factor receptor signaling pathway	3	62	0.0255029	0.332874
GO	phosphoprotein binding	3	62	0.0255029	0.332874
GO	regulation of actin cytoskeleton organization	6	221	0.0257521	0.335394
GO	regulation of cell motility	10	483	0.0257772	0.334992
GO	cell-cell junction	7	283	0.0259067	0.335944
GO	apoptotic process	9	415	0.0260956	0.337661
GO	peptidyl-tyrosine modification	4	110	0.0262002	0.338282
GO	negative regulation of kinase activity	5	164	0.0264099	0.340256
GO	vesicle fusion	3	63	0.0265838	0.341759
GO	negative regulation of cellular response to insulin stimulus	2	25	0.0267328	0.342937
GO	regulation of biological quality	27	1831	0.0267444	0.342351
GO	regulation of I-kappaB kinase/NF-kappaB signaling	5	166	0.0276408	0.35307
GO	clathrin-coated vesicle membrane	3	64	0.0276889	0.35293
GO	regulation of protein complex assembly	7	287	0.02769	0.352193
GO	phosphoric ester hydrolase activity	6	225	0.0278019	0.352866
GO	vesicle-mediated transport	19	1177	0.0286694	0.363105
GO	lymphocyte homeostasis	2	26	0.0287701	0.363611
GO	membrane fusion	4	114	0.0293696	0.370404
GO	negative regulation of viral process	3	66	0.0299718	0.376411
GO	regulation of actin filament bundle assembly	3	66	0.0299718	0.376411
GO	protein dephosphorylation	4	115	0.0301961	0.378432
GO	regulation of symbiosis, encompassing mutualism through parasitism	5	170	0.0302111	0.377828
GO	macromolecular complex assembly	17	1024	0.0302203	0.377154
GO	positive regulation of developmental process	12	641	0.030299	0.377348
GO	tRNA catabolic process	1	3	0.0304146	---
GO	positive regulation of cytokine production involved in inflammatory response	1	3	0.0304146	---
GO	positive regulation of NLRP3 inflammasome complex assembly	1	3	0.0304146	---
GO	negative regulation of Golgi to plasma membrane protein transport	1	3	0.0304146	---
GO	negative regulation of low-density lipoprotein particle clearance	1	3	0.0304146	---
GO	establishment of T cell polarity	1	3	0.0304146	---
GO	membrane raft distribution	1	3	0.0304146	---
GO	membrane raft polarization	1	3	0.0304146	---
GO	immunoglobulin receptor activity	1	3	0.0304146	---
GO	dATP catabolic process	1	3	0.0304146	---
GO	dGTP catabolic process	1	3	0.0304146	---
GO	AIM2 inflammasome complex	1	3	0.0304146	---
GO	positive regulation of interleukin-10 secretion	1	3	0.0304146	---
GO	regulation of antigen processing and presentation of peptide antigen	1	3	0.0304146	---
GO	transmembrane receptor protein serine/threonine kinase binding	1	3	0.0304146	---
GO	positive regulation of tyrosine phosphorylation of STAT protein	1	3	0.0304146	---
GO	regulation of tyrosine phosphorylation of STAT protein	1	3	0.0304146	---
GO	actin polymerization-dependent cell motility	1	3	0.0304146	---
GO	positive regulation of gamma-delta T cell differentiation	1	3	0.0304146	---
GO	peptide antigen assembly with MHC class II protein complex	1	3	0.0304146	---
GO	interleukin-2 biosynthetic process	1	3	0.0304146	---
GO	positive regulation of granulocyte macrophage colony-stimulating factor production	1	3	0.0304146	---
GO	positive regulation of T-helper 2 cell differentiation	1	3	0.0304146	---
GO	type 2 immune response	1	3	0.0304146	---
GO	negative regulation of monocyte differentiation	1	3	0.0304146	---
GO	phosphatidylinositol-3,4,5-trisphosphate 5-phosphatase activity	1	3	0.0304146	---
GO	alpha-beta T cell lineage commitment	1	3	0.0304146	---
GO	CD4-positive, alpha-beta T cell lineage commitment	1	3	0.0304146	---
GO	T-helper cell lineage commitment	1	3	0.0304146	---
GO	single-stranded DNA 3'-5' exodeoxyribonuclease activity	1	3	0.0304146	---
GO	TCR signalosome	1	3	0.0304146	---
GO	positive regulation of neutrophil apoptotic process	1	3	0.0304146	---
GO	T cell chemotaxis	1	3	0.0304146	---
GO	positive regulation of platelet activation	1	3	0.0304146	---
GO	regulation of inositol phosphate biosynthetic process	1	3	0.0304146	---
GO	negative regulation of PERK-mediated unfolded protein response	1	3	0.0304146	---
GO	positive regulation of receptor catabolic process	1	3	0.0304146	---
GO	regulation of hepatocyte growth factor receptor signaling pathway	1	3	0.0304146	---
GO	negative regulation of cell adhesion involved in substrate-bound cell migration	1	3	0.0304146	---
GO	cytidine deaminase activity	1	3	0.0304146	---
GO	cell proliferation involved in metanephros development	1	3	0.0304146	---
GO	endocardium development	1	3	0.0304146	---
GO	primitive hemopoiesis	1	3	0.0304146	---
GO	TAP2 binding	1	3	0.0304146	---
GO	antigen processing and presentation of peptide antigen via MHC class Ib	1	3	0.0304146	---
GO	B cell selection	1	3	0.0304146	---
GO	regulation of dendritic cell antigen processing and presentation	1	3	0.0304146	---
GO	cytokine secretion	2	27	0.0308677	0.382836
GO	negative regulation of leukocyte mediated immunity	2	27	0.0308677	0.382836
GO	organelle membrane fusion	3	68	0.0323514	0.400407
GO	phosphatase activity	5	174	0.0329278	0.4067
GO	plasma membrane invagination	2	28	0.033024	0.400441
GO	regulation of myeloid leukocyte mediated immunity	2	28	0.033024	0.400441
GO	regulation of phosphoprotein phosphatase activity	2	28	0.033024	0.400441
GO	cysteine-type endopeptidase regulator activity involved in apoptotic process	2	28	0.033024	0.400441
GO	positive regulation of chemokine production	2	28	0.033024	0.400441
GO	cortical actin cytoskeleton organization	2	28	0.033024	0.400441
GO	myeloid cell development	2	28	0.033024	0.400441
GO	regulation of granulocyte chemotaxis	2	28	0.033024	0.400441
GO	hormone secretion	2	28	0.033024	0.400441
GO	positive regulation of transferase activity	9	433	0.0330379	0.399799
GO	positive regulation of cytosolic calcium ion concentration	3	69	0.0335772	0.405504
GO	phosphatidylinositol metabolic process	4	119	0.033639	0.405432
GO	regulation of phosphatase activity	3	70	0.034827	0.418905
GO	regulation of multicellular organismal development	16	963	0.0350521	0.420765
GO	apoptotic signaling pathway	5	177	0.0350627	0.42005
GO	positive regulation of interleukin-6 production	2	29	0.0352377	0.421302
GO	homeostasis of number of cells	3	71	0.0361007	0.430758
GO	regulation of actin filament-based process	6	240	0.0364447	0.433997
GO	regulation of cellular component movement	10	513	0.0368313	0.437728
GO	regulation of localization	22	1458	0.0368322	0.436871
GO	positive regulation of chemotaxis	3	72	0.0373982	0.442706
GO	erythrocyte differentiation	2	30	0.0375073	0.441376
GO	leukocyte homeostasis	2	30	0.0375073	0.441376
GO	phosphatidylinositol-4,5-bisphosphate 3-kinase activity	2	30	0.0375073	0.441376
GO	positive regulation of intracellular signal transduction	10	516	0.0380946	0.447406
GO	Ras protein signal transduction	4	124	0.0382532	0.448387
GO	phosphate-containing compound metabolic process	20	1298	0.0383697	0.448872
GO	positive regulation of protein modification process	12	665	0.0386051	0.450745
GO	actin filament-based process	6	245	0.0396711	0.462288
GO	cortical cytoskeleton organization	2	31	0.0398316	0.462356
GO	hormone transport	2	31	0.0398316	0.462356
GO	protein secretion	3	74	0.0400642	0.463257
GO	extrinsic component of plasma membrane	3	74	0.0400642	0.463257
GO	interleukin-1 beta secretion	1	4	0.0403479	---
GO	establishment of lymphocyte polarity	1	4	0.0403479	---
GO	membrane raft localization	1	4	0.0403479	---
GO	regulation of mast cell cytokine production	1	4	0.0403479	---
GO	dGTP metabolic process	1	4	0.0403479	---
GO	beta-adrenergic receptor kinase activity	1	4	0.0403479	---
GO	G-protein coupled receptor kinase activity	1	4	0.0403479	---
GO	interleukin-6 receptor binding	1	4	0.0403479	---
GO	receptor serine/threonine kinase binding	1	4	0.0403479	---
GO	regulation of interleukin-10 secretion	1	4	0.0403479	---
GO	negative regulation of interleukin-17 production	1	4	0.0403479	---
GO	negative regulation of myosin-light-chain-phosphatase activity	1	4	0.0403479	---
GO	positive regulation of gamma-delta T cell activation	1	4	0.0403479	---
GO	positive regulation of membrane invagination	1	4	0.0403479	---
GO	positive regulation of phagocytosis, engulfment	1	4	0.0403479	---
GO	regulation of gamma-delta T cell differentiation	1	4	0.0403479	---
GO	peptide antigen assembly with MHC protein complex	1	4	0.0403479	---
GO	positive regulation of interleukin-17 production	1	4	0.0403479	---
GO	regulation of granulocyte macrophage colony-stimulating factor production	1	4	0.0403479	---
GO	sleep	1	4	0.0403479	---
GO	T-helper 1 type immune response	1	4	0.0403479	---
GO	inositol-polyphosphate 5-phosphatase activity	1	4	0.0403479	---
GO	phosphatidylinositol trisphosphate phosphatase activity	1	4	0.0403479	---
GO	PTB domain binding	1	4	0.0403479	---
GO	regulation of interleukin-6 biosynthetic process	1	4	0.0403479	---
GO	single-stranded DNA exodeoxyribonuclease activity	1	4	0.0403479	---
GO	2'-5'-oligoadenylate synthetase activity	1	4	0.0403479	---
GO	negative regulation of ruffle assembly	1	4	0.0403479	---
GO	B cell chemotaxis	1	4	0.0403479	---
GO	mast cell chemotaxis	1	4	0.0403479	---
GO	regulation of neutrophil apoptotic process	1	4	0.0403479	---
GO	respiratory burst involved in defense response	1	4	0.0403479	---
GO	positive regulation of integrin activation	1	4	0.0403479	---
GO	positive regulation of B cell receptor signaling pathway	1	4	0.0403479	---
GO	sterol esterase activity	1	4	0.0403479	---
GO	platelet-derived growth factor receptor-beta signaling pathway	1	4	0.0403479	---
GO	negative regulation of humoral immune response mediated by circulating immunoglobulin	1	4	0.0403479	---
GO	negative regulation of T cell mediated cytotoxicity	1	4	0.0403479	---
GO	cytidine catabolic process	1	4	0.0403479	---
GO	cytidine deamination	1	4	0.0403479	---
GO	cytidine metabolic process	1	4	0.0403479	---
GO	negative regulation of transposition	1	4	0.0403479	---
GO	regulation of transposition	1	4	0.0403479	---
GO	T-helper 1 cell differentiation	1	4	0.0403479	---
GO	cell proliferation involved in kidney development	1	4	0.0403479	---
GO	foam cell differentiation	1	4	0.0403479	---
GO	macrophage derived foam cell differentiation	1	4	0.0403479	---
GO	regulation of mesenchymal to epithelial transition involved in metanephros morphogenesis	1	4	0.0403479	---
GO	Cdc42 protein signal transduction	1	4	0.0403479	---
GO	aspartic endopeptidase activity, intramembrane cleaving	1	4	0.0403479	---
GO	integral component of cytoplasmic side of endoplasmic reticulum membrane	1	4	0.0403479	---
GO	positive regulation of T cell tolerance induction	1	4	0.0403479	---
GO	regulation of lymphocyte anergy	1	4	0.0403479	---
GO	regulation of T cell anergy	1	4	0.0403479	---
GO	negative regulation of mature B cell apoptotic process	1	4	0.0403479	---
GO	positive regulation of chemokine (C-X-C motif) ligand 2 production	1	4	0.0403479	---
GO	regulation of mature B cell apoptotic process	1	4	0.0403479	---
GO	dephosphorylation	5	184	0.0403728	0.465924
GO	cell part	96	8865	0.0404698	---
GO	regulation of cell migration	9	450	0.0406932	0.468716
GO	phosphatidylinositol bisphosphate kinase activity	2	32	0.0422092	0.484312
GO	negative regulation of peptidyl-tyrosine phosphorylation	2	32	0.0422092	0.484312
GO	negative regulation of protein serine/threonine kinase activity	3	77	0.0442394	0.505666
GO	transport vesicle membrane	3	77	0.0442394	0.505666
GO	peptide secretion	3	78	0.0456777	0.521109
GO	phosphorylation	13	762	0.0466742	0.531463
GO	protein kinase C binding	2	34	0.047119	0.535508
GO	hydrolase activity, acting on ester bonds	9	463	0.0473083	0.53664
GO	regulation of vesicle-mediated transport	7	326	0.0495864	0.561416
[truncated: 1,810 more rows]

## Sheet: Terms with Genes_k2_up
Category	Term	Count in Selected Genes	Count in Total Population	P-value	Gene	Title	Symbol
[truncated: 12,689 more rows]

[truncated: 16 more sheets: Enriched Terms_k3_up, Terms with Genes_k3_up, Enriched Terms_k4_up, Terms with Genes_k4_up, Enriched Terms_k5_up, Terms with Genes_k5_up, Enriched Terms_k6_up, Terms with Genes_k6_up, Enriched Terms_k7_up, Terms with Genes_k7_up, Enriched Terms_k8_up, Terms with Genes_k8_up, Enriched Terms_k9_up, Terms with Genes_k9_up, Enriched Terms_k10_up, Terms with Genes_k10_up]
