# Supplementary material for: Pan-cancer molecular subtypes revealed by mass-spectrometry-based proteomic characterization of more than 500 human cancers
Source: Nat Commun. 2019 Dec 12;10:5679. doi: 10.1038/s41467-019-13528-0 (PMC6908580; doi:10.1038/s41467-019-13528-0)
Supplement: Supplementary file 8 — Supplementary Data 5 [file 41467_2019_13528_MOESM8_ESM.xlsx]

## Sheet: k6_up_FDR1e-6
entrez_id1	gene1	entrez_id2	gene2	interaction type	pubmed_id_list for interaction support
1281	COL3A1	5654	HTRA1	growth_factor_binding	15101818
1281	COL3A1	7057	THBS1	growth_factor_binding	3571333
1289	COL5A1	7057	THBS1	growth_factor_binding	3571333
1490	CTGF	7043	TGFB3	growth_factor_binding	10457363
3491	CYR61	3685	ITGAV	growth_factor_binding	11287419
3685	ITGAV	7057	THBS1	growth_factor_binding	14963009
4054	LTBP3	7043	TGFB3	growth_factor_binding	12062452
1281	COL3A1	7057	THBS1	cell_adhesion	3571333
1289	COL5A1	7057	THBS1	cell_adhesion	3571333
1311	COMP	2335	FN1	cell_adhesion	12225811
1462	VCAN	6387	CXCL12	cell_adhesion	11083865
2335	FN1	10611	PDLIM5	cell_adhesion	19738201
2335	FN1	3685	ITGAV	cell_adhesion	19738201
2335	FN1	6387	CXCL12	cell_adhesion	11023498
2335	FN1	7057	THBS1	cell_adhesion	11773026
3491	CYR61	3685	ITGAV	cell_adhesion	11287419
3491	CYR61	3693	ITGB5	cell_adhesion	11287419
3685	ITGAV	3693	ITGB5	cell_adhesion	7689573
3685	ITGAV	7057	THBS1	cell_adhesion	14963009
7057	THBS1	7059	THBS3	cell_adhesion	26186194
7058	THBS2	7059	THBS3	cell_adhesion	1459996
10491	CRTAP	64175	P3H1	extracellular_matrix	26344197
1281	COL3A1	5118	PCOLCE	extracellular_matrix	12105202
1281	COL3A1	5654	HTRA1	extracellular_matrix	15101818
1281	COL3A1	7057	THBS1	extracellular_matrix	3571333
1289	COL5A1	7057	THBS1	extracellular_matrix	3571333
1311	COMP	2335	FN1	extracellular_matrix	12225811
1462	VCAN	2192	FBLN1	extracellular_matrix	10400671
1462	VCAN	2199	FBLN2	extracellular_matrix	11038354
1490	CTGF	2192	FBLN1	extracellular_matrix	9927660
1490	CTGF	3339	HSPG2	extracellular_matrix	12811819
1490	CTGF	7043	TGFB3	extracellular_matrix	10457363
2192	FBLN1	2335	FN1	extracellular_matrix	1400330
2192	FBLN1	3339	HSPG2	extracellular_matrix	7500359
2192	FBLN1	8076	MFAP5	extracellular_matrix	12122015
2199	FBLN2	2335	FN1	extracellular_matrix	7500359
2199	FBLN2	3339	HSPG2	extracellular_matrix	7500359
2202	EFEMP1	7078	TIMP3	extracellular_matrix	15123717
2335	FN1	3339	HSPG2	extracellular_matrix	19738201,11493006
2335	FN1	7057	THBS1	extracellular_matrix	11773026
4054	LTBP3	7043	TGFB3	extracellular_matrix	12062452
4060	LUM	4323	MMP14	extracellular_matrix	15466200
4313	MMP2	4323	MMP14	extracellular_matrix	14583471,8663332
4313	MMP2	7057	THBS1	extracellular_matrix	10900205
4313	MMP2	7077	TIMP2	extracellular_matrix	12374789,12032297,10991943,9933646
4313	MMP2	7078	TIMP3	extracellular_matrix	10196161
4322	MMP13	4323	MMP14	extracellular_matrix	8663255
4322	MMP13	7078	TIMP3	extracellular_matrix	9065415
4323	MMP14	7077	TIMP2	extracellular_matrix	9422789
4323	MMP14	7078	TIMP3	extracellular_matrix	8663332
633	BGN	4237	MFAP2	extracellular_matrix	11723132
7077	TIMP2	7078	TIMP3	extracellular_matrix	26186194
11328	FKBP9	81792	ADAMTS12	other	26186194
1265	CNN2	1266	CNN3	other	26186194
1265	CNN2	2335	FN1	other	19738201
1265	CNN2	7168	TPM1	other	22939629
1281	COL3A1	6678	SPARC	other	2745554
1289	COL5A1	6678	SPARC	other	2745554
1295	COL8A1	30008	EFEMP2	other	16189514
1490	CTGF	4035	LRP1	other	14585398
2162	F13A1	2335	FN1	other	8905624
219	ALDH1B1	2335	FN1	other	19738201
2192	FBLN1	6424	SFRP4	other	26186194
2274	FHL2	2275	FHL3	other	11135358
2274	FHL2	3693	ITGB5	other	16355270
2335	FN1	10468	FST	other	16336961
2335	FN1	3486	IGFBP3	other	11344214
2335	FN1	6678	SPARC	other	2745554
28984	RGCC	83660	TLN2	other	26186194
3339	HSPG2	6678	SPARC	other	2745554
3481	IGF2	3486	IGFBP3	other	10407151
3481	IGF2	3490	IGFBP7	other	8939990
3486	IGFBP3	4313	MMP2	other	7523391
3490	IGFBP7	3624	INHBA	other	10859029
3624	INHBA	10468	FST	other	16198295
3685	ITGAV	4313	MMP2	other	22349830
3685	ITGAV	4323	MMP14	other	11741954
3693	ITGB5	23022	PALLD	other	16355270
3693	ITGB5	4054	LTBP3	other	12358597
4035	LRP1	4322	MMP13	other	10514495
4035	LRP1	4323	MMP14	other	14645246
4035	LRP1	7057	THBS1	other	14991768,9045712
4313	MMP2	6387	CXCL12	other	11571304
4313	MMP2	7058	THBS2	other	10900205
5358	PLS3	6876	TAGLN	other	26344197
60681	FKBP10	64175	P3H1	other	22863883
6320	CLEC11A	121457	IKBIP	other	26186194
6678	SPARC	7057	THBS1	other	2745554
715	C1R	716	C1S	other	10092586,9477945,2372546
716	C1S	2335	FN1	other	23750785
7168	TPM1	7169	TPM2	other	7568216,3857586
7168	TPM1	7171	TPM4	other	28514442,26186194,25416956,22939629
7168	TPM1	9260	PDLIM7	other	26496610
7169	TPM2	7171	TPM4	other	22939629
7169	TPM2	9260	PDLIM7	other	10359609
7171	TPM4	9260	PDLIM7	other	26496610
7412	VCAM1	55752	SEPT11	other	19738201
7798	LUZP1	9260	PDLIM7	other	26496610
871	SERPINH1	7171	TPM4	other	22939629
9260	PDLIM7	23022	PALLD	other	26496610
9260	PDLIM7	23164	MPRIP	other	26496610
9260	PDLIM7	26064	RAI14	other	26496610

## Sheet: k7_up_FDR1e-14
entrez_id1	gene1	entrez_id2	gene2	interaction type	pubmed_id_list for interaction support
1291	COL6A1	3912	LAMB1	cell_adhesion	10407855
1605	DAG1	3908	LAMA2	cell_adhesion	7925941
1605	DAG1	3911	LAMA5	cell_adhesion	10207021
1605	DAG1	7094	TLN1	cell_adhesion	18341635
1605	DAG1	7414	VCL	cell_adhesion	18341635
2316	FLNA	8470	SORBS2	cell_adhesion	26496610
3611	ILK	10979	FERMT2	cell_adhesion	26344197
3611	ILK	55679	LIMS2	cell_adhesion	12167643
3611	ILK	55742	PARVA	cell_adhesion	15284246,11694518,11331308
3910	LAMA4	4162	MCAM	cell_adhesion	26186194
3911	LAMA5	3915	LAMC1	cell_adhesion	11133776
3912	LAMB1	3915	LAMC1	cell_adhesion	17517882
3915	LAMC1	22795	NID2	cell_adhesion	9733643
3915	LAMC1	4811	NID1	cell_adhesion	9733643
5239	PGM5	7414	VCL	cell_adhesion	22939629
7041	TGFB1I1	7414	VCL	cell_adhesion	9858471
7094	TLN1	7414	VCL	cell_adhesion	26496610
7414	VCL	10580	SORBS1	cell_adhesion	17082770,10085297
7414	VCL	10979	FERMT2	cell_adhesion	26344197,22863883
7414	VCL	8470	SORBS2	cell_adhesion	10521485
1277	COL1A1	1634	DCN	extracellular_matrix	9675033,1468447
1277	COL1A1	22795	NID2	extracellular_matrix	9733643
1277	COL1A1	4811	NID1	extracellular_matrix	9733643
1277	COL1A1	5549	PRELP	extracellular_matrix	11847210
1277	COL1A1	7450	VWF	extracellular_matrix	3490481
1291	COL6A1	1634	DCN	extracellular_matrix	1544908
1291	COL6A1	3912	LAMB1	extracellular_matrix	10407855
1634	DCN	1805	DPT	extracellular_matrix	9895299
1634	DCN	2316	FLNA	extracellular_matrix	12106908
1634	DCN	7373	COL14A1	extracellular_matrix	9252349
2316	FLNA	4000	LMNA	extracellular_matrix	16248985
3339	HSPG2	22795	NID2	extracellular_matrix	11493006
3339	HSPG2	4811	NID1	extracellular_matrix	11574465,11493006
3339	HSPG2	5549	PRELP	extracellular_matrix	11847210
3911	LAMA5	3915	LAMC1	extracellular_matrix	11133776
3912	LAMB1	3915	LAMC1	extracellular_matrix	17517882
3912	LAMB1	4969	OGN	extracellular_matrix	26186194
3915	LAMC1	22795	NID2	extracellular_matrix	9733643
3915	LAMC1	4811	NID1	extracellular_matrix	9733643
4811	NID1	5549	PRELP	extracellular_matrix	11847210
4969	OGN	7373	COL14A1	extracellular_matrix	26186194
5549	PRELP	7373	COL14A1	extracellular_matrix	26186194
633	BGN	1277	COL1A1	extracellular_matrix	7852349
6649	SOD3	10516	FBLN5	extracellular_matrix	15528465
11346	SYNPO	91624	NEXN	cytoskeleton	26496610
1264	CNN1	7168	TPM1	cytoskeleton	2455687,2161834
1605	DAG1	1756	DMD	cytoskeleton	10932245,10355629
1605	DAG1	7094	TLN1	cytoskeleton	18341635
1605	DAG1	7402	UTRN	cytoskeleton	10769203,10767429
1605	DAG1	7414	VCL	cytoskeleton	18341635
1674	DES	23336	SYNM	cytoskeleton	11353857
1756	DMD	7402	UTRN	cytoskeleton	10767429
2316	FLNA	11346	SYNPO	cytoskeleton	26496610
2316	FLNA	171024	SYNPO2	cytoskeleton	23434281,20554076
2316	FLNA	23022	PALLD	cytoskeleton	26496610
2316	FLNA	4659	PPP1R12A	cytoskeleton	26496610
2316	FLNA	6840	SVIL	cytoskeleton	26496610,20309963
2316	FLNA	7168	TPM1	cytoskeleton	26496610
2316	FLNA	7171	TPM4	cytoskeleton	26496610
2316	FLNA	8470	SORBS2	cytoskeleton	26496610
2316	FLNA	91624	NEXN	cytoskeleton	26496610
2316	FLNA	9260	PDLIM7	cytoskeleton	26496610
2316	FLNA	9590	AKAP12	cytoskeleton	22863883
2318	FLNC	171024	SYNPO2	cytoskeleton	20554076
2318	FLNC	6444	SGCD	cytoskeleton	14506720,10629222
4659	PPP1R12A	11346	SYNPO	cytoskeleton	26496610
4735	SETP2	151011	SEPT10	cytoskeleton	26344197
6840	SVIL	11346	SYNPO	cytoskeleton	26496610
6840	SVIL	7041	TGFB1I1	cytoskeleton	11792840
6840	SVIL	7414	VCL	cytoskeleton	22939629
6840	SVIL	9260	PDLIM7	cytoskeleton	26496610
7041	TGFB1I1	7414	VCL	cytoskeleton	9858471
7094	TLN1	7414	VCL	cytoskeleton	26496610
7168	TPM1	11346	SYNPO	cytoskeleton	26496610
7168	TPM1	7171	TPM4	cytoskeleton	28514442,26186194,25416956,22939629
7168	TPM1	9260	PDLIM7	cytoskeleton	26496610
7171	TPM4	9260	PDLIM7	cytoskeleton	26496610
7414	VCL	8470	SORBS2	cytoskeleton	10521485
8470	SORBS2	11346	SYNPO	cytoskeleton	26496610
8470	SORBS2	23022	PALLD	cytoskeleton	16125169
9260	PDLIM7	11346	SYNPO	cytoskeleton	26496610
9260	PDLIM7	23022	PALLD	cytoskeleton	26496610
10979	FERMT2	55752	SEPT11	other	22939629
1400	CRMP1	55742	PARVA	other	22863883
1400	CRMP1	90865	IL33	other	16169070
1756	DMD	284119	CAVIN1	other	22937058
1756	DMD	5239	PGM5	other	10867799,7890770
1756	DMD	6645	SNTB2	other	8576247
2273	FHL1	4000	LMNA	other	22412018
2316	FLNA	192669	AGO3	other	19167051
2316	FLNA	4629	MYH11	other	26496610
2316	FLNA	4641	MYO1C	other	26496610
2316	FLNA	5064	PALM	other	26496610
2316	FLNA	7169	TPM2	other	26496610
3611	ILK	3987	LIMS1	other	11078733,10022929
3611	ILK	4000	LMNA	other	25852190
3611	ILK	4659	PPP1R12A	other	12600888,12220642,11931630,10601309
3611	ILK	6251	RSU1	other	28514442,26496610,26344197,26186194,25852190,23455922,17353931
3910	LAMA4	5764	PTN	other	16169070
3987	LIMS1	4137	MAPT	other	23554879
3987	LIMS1	55742	PARVA	other	26186194
3987	LIMS1	6251	RSU1	other	15878342
4000	LMNA	84823	LMNB2	other	26186194,24623722,22412018
4629	MYH11	6840	SVIL	other	26496610
4641	MYO1C	11078	TRIOBP	other	26496610
4641	MYO1C	11346	SYNPO	other	26496610
4641	MYO1C	23022	PALLD	other	26496610
4641	MYO1C	4659	PPP1R12A	other	26496610
4641	MYO1C	6840	SVIL	other	26496610
4641	MYO1C	7414	VCL	other	26496610
4641	MYO1C	8470	SORBS2	other	26496610
4641	MYO1C	91624	NEXN	other	26496610
4641	MYO1C	9260	PDLIM7	other	26496610
4659	PPP1R12A	5592	PRKG1	other	10567269
4660	PPP1R12B	11346	SYNPO	other	26496610
4735	SEPT2	55752	SEPT11	other	28514442,26344197,22863883
4957	ODF2	23022	PALLD	other	26638075
5064	PALM	11346	SYNPO	other	26496610
5239	PGM5	7402	UTRN	other	7589238
5592	PRKG1	10335	MRVI1	other	11309393,10724174
5592	PRKG1	8654	PDE5A	other	2168396
6237	RRAS	54922	RASIP1	other	15031288
6251	RSU1	55742	PARVA	other	28514442,26344197,26186194,22863883
633	BGN	1605	DAG1	other	10684260
6645	SNTB2	7402	UTRN	other	8576247
7168	TPM1	7169	TPM2	other	7568216,3857586
7169	TPM2	11346	SYNPO	other	26496610
7169	TPM2	7171	TPM4	other	22939629
7169	TPM2	9260	PDLIM7	other	10359609
7171	TPM4	112464	CAVIN3	other	22939629
857	CAV1	1605	DAG1	other	11724572
857	CAV1	2316	FLNA	other	10637311
857	CAV1	23371	TNS2	other	16951145
857	CAV1	284119	CAVIN1	other	22939629
857	CAV1	3611	ILK	other	15722199
9260	PDLIM7	10413	YAP1	other	24255178
9260	PDLIM7	9457	FHL5	other	26186194
9828	ARHGEF17	11346	SYNPO	other	26496610
989	SEPT7	151011	SEPT10	other	28514442,26344197,25416956
989	SEPT7	4641	MYO1C	other	22939629
989	SEPT7	4735	SEPT2	other	28514442,26344197,22863883,17353931,12388755
989	SEPT7	55752	SEPT11	other	15485874

## Sheet: k8_up_FDR01
entrez_id1	gene1	entrez_id2	gene2	interaction type	pubmed_id_list for interaction support
1314	COPA	22820	COPG1	vesicle	26344197,22939629,22863883,14729954,10921873,9751720,9482852
1314	COPA	9276	COPB2	vesicle	26344197,22939629,22863883,14729954,10921873,9751720,9482852
1495	CTNNA1	3728	JUP	vesicle	9110993,7890674,7650039
164	AP1G1	9685	CLINT1	vesicle	12429846
2125	EVPL	3861	KRT14	vesicle	22939629
2582	GALE	23607	CD2AP	vesicle	26344197
3301	DNAJA1	55611	OTUB1	vesicle	26752685
372	ARCN1	1314	COPA	vesicle	8940050
372	ARCN1	22820	COPG1	vesicle	8940050
372	ARCN1	55611	OTUB1	vesicle	26752685
372	ARCN1	9276	COPB2	vesicle	8940050
5211	PFKL	5214	PFKP	vesicle	22939629
5211	PFKL	5315	PKM	vesicle	26344197
5214	PFKP	5315	PKM	vesicle	26344197
5315	PKM	54187	NANS	vesicle	26344197
5357	PLS1	7430	EZR	vesicle	26344197
6286	S100P	7430	EZR	vesicle	12808036
8943	AP3D1	22820	COPG1	vesicle	26344197
9276	COPB2	22820	COPG1	vesicle	28514442,26344197,22939629,22863883,14729954,10921873,9751720
1495	CTNNA1	3728	JUP	cadherin_binding	9110993,7890674,7650039
1495	CTNNA1	9414	TJP2	cadherin_binding	10026224
5214	PFKP	27236	ARFIP1	cadherin_binding	26344197
5214	PFKP	5315	PKM	cadherin_binding	26344197
6286	S100P	7430	EZR	cadherin_binding	12808036
1314	COPA	22820	COPG1	cytoplasmic_part	28514442,26344197,22939629,14729954,9751720
1314	COPA	26270	FBXO6	cytoplasmic_part	22268729
1314	COPA	8481	OFD1	cytoplasmic_part	26638075
1314	COPA	9276	COPB2	cytoplasmic_part	26344197,22939629,22863883,14729954,10921873,9751720,9482852
1495	CTNNA1	3728	JUP	cytoplasmic_part	9110993,7890674,7650039
1495	CTNNA1	9414	TJP2	cytoplasmic_part	10026224
164	AP1G1	133619	PRRC1	cytoplasmic_part	22863883
164	AP1G1	9685	CLINT1	cytoplasmic_part	12429846
1992	SERPINB1	26270	FBXO6	cytoplasmic_part	22268729
2125	EVPL	3861	KRT14	cytoplasmic_part	22939629
2582	GALE	23607	CD2AP	cytoplasmic_part	26344197
26270	FBXO6	30001	ERO1A	cytoplasmic_part	22268729
2887	GRB10	3643	INSR	cytoplasmic_part	12493740,9506989,8621530,7479769
3301	DNAJA1	26270	FBXO6	cytoplasmic_part	22268729
3301	DNAJA1	55611	OTUB1	cytoplasmic_part	26752685
3301	DNAJA1	8481	OFD1	cytoplasmic_part	26638075
3643	INSR	23092	ARHGAP26	cytoplasmic_part	7836419
3643	INSR	5563	PRKAA2	cytoplasmic_part	25687571
372	ARCN1	1314	COPA	cytoplasmic_part	8940050
372	ARCN1	22820	COPG1	cytoplasmic_part	8940050
372	ARCN1	55611	OTUB1	cytoplasmic_part	26752685
372	ARCN1	9276	COPB2	cytoplasmic_part	8940050
3866	KRT15	5108	PCM1	cytoplasmic_part	16189514
4791	NFKB2	9919	SEC16A	cytoplasmic_part	14743216
5108	PCM1	6744	SSFA2	cytoplasmic_part	26186194
5108	PCM1	8481	OFD1	cytoplasmic_part	26638075,26496610
5211	PFKL	26270	FBXO6	cytoplasmic_part	22268729
5211	PFKL	5214	PFKP	cytoplasmic_part	22939629
5211	PFKL	5315	PKM	cytoplasmic_part	26344197
5214	PFKP	26270	FBXO6	cytoplasmic_part	22268729
5214	PFKP	27236	ARFIP1	cytoplasmic_part	26344197
5214	PFKP	5315	PKM	cytoplasmic_part	26344197
5315	PKM	26270	FBXO6	cytoplasmic_part	22268729
5315	PKM	54187	NANS	cytoplasmic_part	26344197
5357	PLS1	7430	EZR	cytoplasmic_part	26344197
55611	OTUB1	117584	RFFL	cytoplasmic_part	22626734
6286	S100P	7430	EZR	cytoplasmic_part	12808036
6892	TAPBP	22820	COPG1	cytoplasmic_part	11884415
7430	EZR	26270	FBXO6	cytoplasmic_part	22268729
8943	AP3D1	22820	COPG1	cytoplasmic_part	26344197
9218	VAPA	26270	FBXO6	cytoplasmic_part	22268729
9276	COPB2	22820	COPG1	cytoplasmic_part	28514442,26344197,22939629,22863883,14729954,10921873,9751720
9276	COPB2	26270	FBXO6	cytoplasmic_part	22268729
9685	CLINT1	9919	SEC16A	cytoplasmic_part	26496610
1495	CTNNA1	29119	CTNNA3	other	23718855
2324	FLT4	3958	LGALS3	other	26186194
250	ALPP	26270	FBXO6	other	22268729
2582	GALE	2585	GALK2	other	26344197
3728	JUP	29119	CTNNA3	other	23718855
4624	MYH6	7135	TNNI1	other	26344197
5521	PPP2R2B	5522	PPP2R2C	other	28514442,26186194,19156129
7135	TNNI1	7138	TNNT1	other	8987992
7136	TNNI2	7138	TNNT1	other	9724539,9448267
7136	TNNI2	7140	TNNT3	other	8987992,7118902

## Sheet: k9_up_FDR01
entrez_id1	gene1	entrez_id2	gene2	interaction type	pubmed_id_list for interaction support
2035	EPB41	2038	EPB42	cytoskeleton	2968981
2035	EPB41	2995	GYPC	cytoskeleton	11423550
2035	EPB41	6521	SLC4A1	cytoskeleton	1639060
2035	EPB41	6710	SPTB	cytoskeleton	7673158
2038	EPB42	2039	DMTN	cytoskeleton	8608138
2038	EPB42	6521	SLC4A1	cytoskeleton	7626035
2039	DMTN	6622	SNCA	cytoskeleton	18541383
2039	DMTN	6710	SPTB	cytoskeleton	8341682
286	ANK1	2038	EPB42	cytoskeleton	2968981
286	ANK1	6521	SLC4A1	cytoskeleton	8227202
286	ANK1	6708	SPTA1	cytoskeleton	15929114,2971657
286	ANK1	6710	SPTB	cytoskeleton	15929114,2141335
2995	GYPC	4354	MPP1	cytoskeleton	9305870
6708	SPTA1	6710	SPTB	cytoskeleton	1634521
267	AMFR	55432	YOD1	response to stress	24068323
267	AMFR	5692	PSMB4	response to stress	22119785
2729	GCLC	2730	GCLM	response to stress	28514442,26344197,9841880,9675072
2968	GTF2H4	404672	GTF2H5	response to stress	26496610
3039	HBA1	3043	HBB	response to stress	16169070,6644819
5692	PSMB4	5886	RAD23A	response to stress	19013454
5692	PSMB4	8924	HERC2	response to stress	25476789
5692	PSMB4	9491	PSMF1	response to stress	26186194
847	CAT	7001	PRDX2	response to stress	26344197
10422	UBAC1	63891	RNF123	protein ubiquitination	15531880
267	AMFR	5692	PSMB4	protein ubiquitination	22119785
5692	PSMB4	25793	FBXO7	protein ubiquitination	26186194
5692	PSMB4	8924	HERC2	protein ubiquitination	25476789
5692	PSMB4	9491	PSMF1	protein ubiquitination	26186194
8916	HERC3	8924	HERC2	protein ubiquitination	26186194
9491	PSMF1	25793	FBXO7	protein ubiquitination	28514442,27503909,27497298,26496610,25910212,25416956,18495667
158	ADSL	9958	USP15	other	19615732
22929	SEPHS1	25764	HYPK	other	22939629
2495	FTH1	2512	FTL	other	11591653
2495	FTH1	8924	HERC2	other	25476789
2512	FTL	8924	HERC2	other	25476789
25764	HYPK	84301	DDI2	other	22863883
2968	GTF2H4	9412	MED21	other	9159119
3039	HBA1	6521	SLC4A1	other	22016805
3043	HBB	3048	HBG2	other	11827978
3043	HBB	3050	HBZ	other	11747442
4354	MPP1	7001	PRDX2	other	26496610
55745	AP5M1	91056	AP5B1	other	26186194
5644	PRSS1	6622	SNCA	other	26496610
5886	RAD23A	10422	UBAC1	other	19013454
645	BLVRB	3162	HMOX1	other	12626517
9412	MED21	9862	MED24	other	22939629
9802	DAZAP2	10422	UBAC1	other	16189514
9958	USP15	55432	YOD1	other	22626734

## Sheet: k10_up_top150
entrez_id1	gene1	entrez_id2	gene2	interaction type	pubmed_id_list for interaction support
10134	BCAP31	10857	PGRMC1	endoplasmic_reticulum_part	21081644
10134	BCAP31	91445	RNF185	endoplasmic_reticulum_part	17558393
10857	PGRMC1	25923	ATL3	endoplasmic_reticulum_part	26344197
2222	FDFT1	84447	SYVN1	endoplasmic_reticulum_part	22119785
51290	ERGIC2	51614	ERGIC3	endoplasmic_reticulum_part	26186194
51604	PIGT	128869	PIGU	endoplasmic_reticulum_part	22939629
51614	ERGIC3	128869	PIGU	endoplasmic_reticulum_part	26186194
51614	ERGIC3	64801	ARV1	endoplasmic_reticulum_part	26186194
5447	POR	10857	PGRMC1	endoplasmic_reticulum_part	21081644
5447	POR	25923	ATL3	endoplasmic_reticulum_part	26344197
5447	POR	84447	SYVN1	endoplasmic_reticulum_part	22119785
550	AUP1	10558	SPTLC1	endoplasmic_reticulum_part	21857022
550	AUP1	201595	STT3B	endoplasmic_reticulum_part	21857022
550	AUP1	84447	SYVN1	endoplasmic_reticulum_part	22119785,21857022
5664	PSEN2	51614	ERGIC3	endoplasmic_reticulum_part	26186194
6048	RNF5	10134	BCAP31	endoplasmic_reticulum_part	18555783
6048	RNF5	25923	ATL3	endoplasmic_reticulum_part	26496610
6319	SCD	9217	VAPB	endoplasmic_reticulum_part	26344197
84061	MAGT1	201595	STT3B	endoplasmic_reticulum_part	28720733,26344197,22939629
84447	SYVN1	337867	UBAC2	endoplasmic_reticulum_part	26424800
8733	GPAA1	128869	PIGU	endoplasmic_reticulum_part	22939629
8733	GPAA1	51604	PIGT	endoplasmic_reticulum_part	11483512
9217	VAPB	25782	RAB3GAP2	endoplasmic_reticulum_part	28514442,26186194,24885147
9217	VAPB	25923	ATL3	endoplasmic_reticulum_part	26496610
9926	LPGAT1	25923	ATL3	endoplasmic_reticulum_part	26496610
6319	SCD	9217	VAPB	lipid_metabolic_process	26344197
9217	VAPB	10948	STARD3	lipid_metabolic_process	26186194
10134	BCAP31	10857	PGRMC1	plasma_membrane_part	21081644
23385	NCSTN	79971	WLS	plasma_membrane_part	26496610
23385	NCSTN	84061	MAGT1	plasma_membrane_part	26496610
5664	PSEN2	23385	NCSTN	plasma_membrane_part	10993067
10558	SPTLC1	23385	NCSTN	other	26496610
10948	STARD3	51614	ERGIC3	other	26186194
10960	LMAN2	80727	TTYH3	other	26186194
1718	DHCR24	65991	FUNDC2	other	26186194
215	ABCD1	3710	ITPR3	other	22939629
25963	TMEM87A	51614	ERGIC3	other	26186194
5445	PON2	26001	RNF167	other	26186194
550	AUP1	3673	ITGA2	other	12042322
6048	RNF5	7920	ABHD16A	other	14667819
6845	VAMP7	10228	STX6	other	19557002
79956	ERMP1	401152	C4orf3	other	26186194
8450	CUL4B	163590	TOR1AIP2	other	21145461
8450	CUL4B	54431	DNAJC10	other	21145461
8677	STX10	10228	STX6	other	26186194
