# Supplementary material for: Pan-cancer molecular subtypes revealed by mass-spectrometry-based proteomic characterization of more than 500 human cancers
Source: Nat Commun. 2019 Dec 12;10:5679. doi: 10.1038/s41467-019-13528-0 (PMC6908580; doi:10.1038/s41467-019-13528-0)
Supplement: Supplementary file 9 — Supplementary Data 6 [file 41467_2019_13528_MOESM9_ESM.zip]

Archive with 3 entries (3 files):
- permutation_testing.zip
- subtype_discovery.zip
- README.txt
