# Supplementary material for: Pan-cancer molecular subtypes revealed by mass-spectrometry-based proteomic characterization of more than 500 human cancers
Source: Nat Commun. 2019 Dec 12;10:5679. doi: 10.1038/s41467-019-13528-0 (PMC6908580; doi:10.1038/s41467-019-13528-0)
Supplement: Supplementary file 9 — Supplementary Data 6 [file 41467_2019_13528_MOESM9_ESM.zip › README.txt]

1. System requirements
- Should work with any version of R compatible with ConsensusCluserPlus package, including R version R-3.5.3. 

2. Installation guide
- Need R (https://www.r-project.org/).
- Beyond installing R, no additional software installation needed.

3. Demo
- “subtype_discovery” runs ConsensusClusterPlus on a dataset; should get the standard output from ConsensusClusterPlus including PDF of graphics and table of subtype assignments; should take less than an hour to run.
- “permutation_testing” generate 1000 random permutations of the subtype assignments for the datasets external to CPTAC Confirmatory/Discovery (whereby in each permutation test, the gene ordering of the external dataset was made random relative to CPTAC subtype classifier, and subtype assignments were made using the “best fit” class with the highest correlation, results presented in Supplementary Figure 7); should take less than an hour to run.

4. Instructions for use
- Make sure directories to data matrices in the source code match the location of these files on your computer.
- Run the code in R.
