# Supplementary material for: Pan-cancer molecular subtypes revealed by mass-spectrometry-based proteomic characterization of more than 500 human cancers
Source: Nat Commun. 2019 Dec 12;10:5679. doi: 10.1038/s41467-019-13528-0 (PMC6908580; doi:10.1038/s41467-019-13528-0)
Supplement: Supplementary file 11 — Source Data [file 41467_2019_13528_MOESM11_ESM.xlsx]

## Sheet: Figure 1
Fig 1a	Supplementary Data 1
Fig 1b	Supplementary Data 2

## Sheet: Figure 2
Fig. 2a,2c,2d	Supplementary Data 1
Fig. 2b	Supplementary Data 3
Fig. 2e	Supplementary Data 4

## Sheet: Figure 3
Fig. 3a,3b	Supplementary Data 3
Fig. 3c,3d	Supplementary Data 1

## Sheet: Figure 4
Fig. 4a	Supplementary Data 1
Fig. 4b	Supplementary Data 2

## Sheet: Figure 5
Fig. 5b	Supplementary Data 1
Fig. 5a, 5c, 5d	Supplementary Data 2
Fig. 5a expression data matrices below
ID	NAME	Breast:11BR049	Breast:11BR043	Breast:11BR073	Breast:11BR019	Breast:11BR030	Breast:05BR001	Breast:18BR003	Breast:11BR044	Breast:09BR004	Breast:21BR002	Breast:21BR001	Breast:11BR011	OV:01OV029	OV:04OV044	OV:17OV010	UCEC:C3L-00358	UCEC:C3N-01537	UCEC:C3L-00143	CCRCC:C3L-00561	CCRCC:C3L-01287	CCRCC:C3L-00607	CCRCC:C3N-01646	CCRCC:C3N-00953	CCRCC:C3L-00416	CCRCC:C3L-00096	CCRCC:C3L-00011	CCRCC:C3N-01200	CCRCC:C3L-00581	CCRCC:C3L-01313	CCRCC:C3L-00360	CCRCC:C3L-01607	CCRCC:C3N-01648	CCRCC:C3L-00079	CCRCC:C3L-01283	CCRCC:C3N-00154	CCRCC:C3N-00315	CCRCC:C3N-00317	CCRCC:C3N-00491	Breast:01BR030	Breast:11BR006	Breast:11BR004	Breast:11BR038	Breast:18BR009	OV:02OV001	OV:04OV008	OV:04OV063	OV:15OV001	OV:17OV001
684	BST2	0.957829	1.11967	0.189329	1.0207	-0.528831	-0.63291	1.47168	1.73648	1.05181	-0.426909	0.436288	1.17786	-1.17044	0.892313	-1.22213	0.560528	1.05892	-1.25847	1.36963	-0.166196	0.927577	1.05397	0.941558	-0.76921	1.13849	-1.4663	0.459852	-1.81748	1.67355	0.519384	1.20203	-0.542019	0.820983	0.0170519	1.24815	0.0471047	2.78663	0.628003	-0.26824	-0.491087	2.02352	-0.529514	-0.111082	0.32702	0.207182	0.603192	0.335992	-0.025301
931	MS4A1	NA	NA	3.04476	NA	2.94941	-0.104619	NA	0.560579	NA	-0.618052	-0.360412	2.01711	1.54733	-0.659661	2.61873	NA	NA	NA	NA	NA	NA	NA	NA	NA	NA	NA	NA	NA	NA	NA	NA	NA	NA	NA	NA	NA	NA	NA	NA	-0.184675	NA	2.50916	1.94863	1.10575	NA	NA	NA	NA
3516	RBPJ	0.911004	2.8754	0.913277	0.202951	1.49557	1.56044	-0.14502	1.14072	-0.075616	-0.129742	1.51585	0.153361	-0.305569	0.232464	0.658781	-0.0122832	1.0551	1.22542	-1.26124	0.198437	0.249503	0.522724	-0.940442	0.979388	-0.713034	-0.180021	0.0371223	-0.166138	1.3497	-0.154864	0.259708	0.048999	1.32661	0.596412	-0.148652	2.14673	0.232454	-0.0627921	0.586353	-1.18746	-1.82969	0.71646	0.138067	-0.561584	0.0159903	1.38003	0.213453	-2.5365
4068	SH2D1A	0.837542	1.46589	2.15334	2.04864	2.87743	0.6906	2.09582	0.924805	0.182854	0	1.40731	1.89966	2.49578	-0.358283	0.174113	0.553477	1.78496	1.97919	1.31516	-0.112051	1.33882	NA	1.09832	0.926302	0.411923	-1.92726	0.016317	0.0224143	-0.35786	0.399382	2.61459	1.85801	NA	2.11396	0.164915	1.76229	0.893436	0.238923	1.41014	0.224405	-0.0460562	0.466988	1.60875	1.43481	NA	-0.465937	-0.257851	NA
5699	PSMB10	1.79959	1.22337	1.15797	1.90076	2.38927	1.79422	1.17178	0.316198	0.662643	0	1.23382	0.956432	2.17472	-0.0401187	0.699998	-0.447242	1.77541	1.12577	0.218247	-0.670115	1.38398	-0.359975	1.47161	1.49628	0.0685813	-0.290478	-0.295183	0.474514	-0.105256	1.66472	1.56264	-0.169449	1.09944	1.05098	-0.0155048	0.543877	0.665004	-0.0905852	1.60295	0.182315	0.908088	-0.31141	-0.0612468	0.116934	0.879028	0.727796	0.58813	2.03113
6480	ST6GAL1	-1.26008	-2.38624	0.117052	0.274292	0.729255	1.29633	-1.13809	-0.0602371	0.56541	0.170913	0.248594	1.09933	1.22599	0.571403	0.17254	0.440626	1.19896	1.54007	-0.0680968	-0.199996	0.554441	1.58712	1.64673	NA	1.25475	-0.409018	0.265447	1.68217	3.03799	3.89844	0.409234	2.41932	-0.463271	0.0607825	0.322964	1.93916	2.39055	-0.626198	1.71811	0.277632	1.46841	0.937469	1.37687	-0.091942	-0.0839372	-0.645599	-0.585379	1.07685
29760	BLNK	-0.171927	0.0928928	0.649838	1.6544	0.162706	1.19848	1.58151	-0.612569	-0.117081	0.323788	1.05276	1.08303	3.12879	0.992064	1.84031	-0.899542	0.375093	0.434569	1.39672	0.205942	1.23681	0.532228	1.37016	2.39354	0.683972	-0.82352	-0.224343	-0.160359	0.054656	1.87599	0.50352	2.86033	0.432478	1.03771	0.998312	2.31725	0.0511513	-1.11414	0.754772	-0.242788	0.790873	0.979043	1.07152	0.852132	0.112368	NA	NA	0.717319
51441	YTHDF2	-0.00451358	1.23989	0.798209	0.370029	-1.11673	1.0992	-0.216903	0.626591	1.61047	1.00187	-0.404415	-0.567493	0.407455	0.658657	-0.303355	2.44575	-1.04836	-0.237414	0.773798	1.01955	0.20739	0.908675	1.95996	0.548325	1.9344	2.35444	2.00578	-0.980988	1.38175	0.16169	0.555209	0.952461	0.541724	0.578464	-0.609972	2.12241	1.19961	0.36828	-1.72974	-1.0638	-0.492191	0.263184	-1.15177	-1.32095	0.0397392	-0.601092	-0.827074	-0.714926
3108	HLA-DMA	1.62818	0.985792	1.8054	0.294915	1.40191	1.70831	1.1236	NA	NA	1.30019	0.83359	0.801972	3.07798	0.923092	-0.423317	-0.238643	0.0471745	0.686775	0.876139	0.00335281	1.76468	0.0886378	0.475409	2.56848	0.948262	-1.37752	0.199977	0.996723	0.0617826	0.797497	2.87345	0.688971	1.29195	1.17565	1.73871	0.876383	0.685066	0.300195	0.0028558	NA	1.33545	0.351877	0.520598	0.868225	-0.727809	2.03874	-0.187569	0.654792
915	CD3D	-0.691885	1.30184	1.85151	0.89273	NA	NA	2.03507	NA	NA	0.125465	0.526186	NA	0.818831	0.228897	0.203159	NA	NA	NA	0.65977	-0.0746557	NA	NA	NA	0.0595876	NA	NA	NA	NA	NA	0.186849	NA	1.24413	NA	3.21435	NA	0.426914	-0.170687	-0.698392	-0.50981	NA	1.37286	NA	NA	0.496051	NA	-0.506847	0.0598729	NA
917	CD3G	0.904277	0.892972	1.86181	0.0470269	2.78897	0.975565	2.39951	0.149314	1.04545	-1.04434	0.370562	1.56088	4.11744	0.383009	-0.369619	1.38472	NA	3.32284	NA	NA	0.892914	NA	NA	1.74578	NA	NA	NA	NA	NA	1.68825	NA	NA	0.757864	1.74165	0.199172	NA	NA	NA	1.58003	-0.548842	0.0328951	0.201291	1.64535	0.130128	0.404585	NA	0.0645098	1.40747
919	CD247	0.491944	0.716519	2.02969	NA	2.27795	0.846374	2.54603	1.11271	NA	NA	NA	0.789821	3.78138	0.239801	-0.0512783	-0.403665	2.50007	0.991143	1.05325	0.156281	1.78483	NA	NA	-0.696953	NA	NA	NA	0.678059	-0.561908	0.054278	NA	1.53601	1.13031	NA	-0.492353	1.99509	0.532595	-0.463026	1.29408	0.0273266	1.24418	-0.473714	1.02591	0.0264139	-0.0577813	-0.278078	-0.374141	0.552419
920	CD4	1.54008	1.94093	2.64538	1.4345	2.01455	0.971524	2.196	1.54967	1.46618	0.947072	-0.0387729	1.89895	3.99519	0.264566	0.511349	0.0873196	2.06248	2.24727	0.904382	0.878992	2.52358	0.605596	0.855347	0.919287	-0.519429	-0.439894	0.73038	-0.100159	-0.856489	0.972025	1.07407	2.45566	0.939794	1.46296	1.78218	1.79303	1.32646	0.669269	1.0859	1.06647	-0.0124471	0.915408	1.98275	1.43677	1.81072	-0.499237	-0.0456001	0.549373
921	CD5	1.37347	1.3023	2.91223	1.82293	2.59832	0.749421	2.78883	1.07768	1.66375	0.535396	1.07062	2.44435	3.59745	0.846744	0.395719	0.657529	1.10433	1.80486	0.906614	-0.00391907	3.3048	NA	NA	2.96505	NA	0.476298	1.39971	NA	NA	0.830377	NA	2.19334	NA	1.22262	NA	1.16567	-0.354394	-0.112497	1.10024	0.0990363	NA	0.954921	2.22787	-0.125844	-1.5386	-0.107757	0.511956	0.511164
923	CD6	1.13657	0.466563	1.38101	1.58289	1.29589	0.120214	1.76989	1.19287	NA	0.739395	1.33469	1.14316	NA	NA	NA	-0.347014	NA	0.966002	NA	NA	NA	NA	NA	NA	NA	NA	NA	NA	NA	NA	NA	NA	NA	NA	NA	NA	NA	NA	0.103547	-0.271634	1.49582	1.10721	1.5512	NA	NA	NA	NA	NA
961	CD47	1.47928	0.628358	1.99074	0.187008	0.147486	-1.24504	-0.0753532	2.42233	1.1601	0.711404	0.210599	0.587371	-0.954626	0.0474679	-0.984689	1.13673	1.04781	0.10812	1.90701	-0.483422	0.0451851	0.376247	0.404302	0.891604	0.506567	0.366223	-0.931914	0.797387	1.49223	0.0422126	0.00583835	0.333722	-0.958507	0.892522	0.724994	1.09155	1.25365	0.387658	0	0.0196666	0.920378	0.637956	0.781107	-1.3596	0.478276	0.158014	-0.764112	-0.83204
1445	CSK	-1.07666	0.586318	0.856395	0.76037	2.7544	2.30792	1.00477	-0.714002	0.077679	0.13652	0.688035	0.96085	4.56669	0.640249	3.02156	-0.59054	1.96323	1.99167	0.27965	0.490398	1.3513	0.106014	0.917034	2.46455	0.638293	0.138299	0.379011	-0.201619	-0.891128	0.335086	1.0114	3.05801	1.13653	1.54498	0.406869	2.18987	0.854826	0.615726	1.53723	0.299072	0.594915	1.48875	1.44684	0.349613	-0.607438	0.01337	0.0569481	-1.05682
1540	CYLD	1.25407	0.58272	1.47762	1.24411	1.92702	1.48567	-0.368694	-0.333447	0.554299	1.66858	1.50332	1.93943	0.447417	0.326561	1.22784	-0.438658	2.19016	1.79003	0.0653913	-0.312177	1.28434	0.681515	0.569338	1.16038	0.12005	2.95674	-0.349096	0.288144	0.0498041	-0.104073	0.583935	1.49945	-0.00147423	0.413659	0.881662	1.39536	1.67044	-0.183589	0.603192	0.599601	0.600071	0.795435	1.59481	0.936614	0.655387	-0.0278465	1.17991	-0.237347
3606	IL18	1.44376	1.38604	2.87038	1.77247	2.44742	2.4831	0.73143	0.538961	1.47339	0.0382565	0.841686	1.26329	2.4959	-0.0486946	2.08609	0.760967	2.1548	1.64547	2.05672	-0.435602	1.87901	0.454083	0.631751	1.59087	1.11509	-0.895737	-0.380139	0.0288751	-0.547128	-0.443622	1.01924	2.5219	-0.0444919	0.995594	0.62135	1.64111	1.58217	0.557274	1.54022	-0.923329	-0.650121	-0.505304	-0.65335	-0.0315404	-0.0673115	-0.256663	-0.149458	0.024236
3718	JAK3	0.746261	0.00346156	-0.0477312	-0.377795	1.71927	0.901267	0.983945	0.187572	0	-0.0408458	0.642822	0.525102	NA	NA	NA	1.69257	-0.0621963	1.37999	NA	NA	NA	NA	0.405644	0.646321	NA	NA	NA	0.311794	-0.46574	1.33408	0.98184	0.610084	NA	1.05175	1.12726	2.46783	1.40336	0.873228	0.397528	-0.114758	0.252848	-0.334607	-0.719671	NA	NA	NA	NA	NA
3932	LCK	0.508272	0.882333	1.50901	-0.202103	2.6741	0.693127	1.97235	0.541175	0.698276	-0.560702	1.41229	1.55173	4.53365	0.891544	2.20274	-0.249115	1.25964	0.887278	1.55192	0.0106624	0.317234	0.985702	-0.198519	0.03848	-1.2855	-0.541039	0.687995	-1.26781	-0.0235941	0.460904	-0.336413	2.27725	0.387541	1.23164	0.452183	1.64127	0.557022	0.360458	1.00211	0.458353	-0.0405745	0.0615228	2.18391	0.210421	-0.69133	-1.25304	0.917616	-0.791629
3965	LGALS9	1.55002	0.552127	0.958727	0.17908	4.00097	0.614369	-0.0879942	0.559634	0.771669	0.506524	-0.355021	0.204273	2.12598	0.0899212	0.178341	0.0520455	0.641273	0.0796193	1.07544	0.783887	1.5644	0.741372	1.2992	1.27773	0.37449	-0.637931	1.79645	-0.517745	-0.174164	0.284593	0.521808	2.00528	0.977455	-0.0257527	1.40385	1.5729	1.34271	0.648343	0.446928	0.816943	1.68341	2.92294	2.77891	0.557312	0.299765	-0.321425	0.985321	0.802051
5062	PAK2	0.595406	1.13259	-0.293181	0.556597	1.3571	0.658206	-1.20845	-0.660581	0.492032	-0.204275	0.497232	-1.06885	1.30355	-0.187108	0.990073	0.366046	-0.0968565	0.116415	0.897923	1.20813	2.14162	2.14498	1.31448	0.394146	0.370193	0.326976	0.853148	0.147536	-0.59672	0.332262	-1.54242	2.04629	0.28663	-0.226036	0.61952	0.29365	2.56591	0.819278	0.325619	0.575437	0.557092	0.522543	0.0549102	-0.347138	-0.326507	-0.308435	-0.650462	0.055956
5295	PIK3R1	0.457304	-0.298399	0.830653	0.14663	2.78563	2.27211	0.346075	-0.0228321	-1.0552	1.48197	-0.450788	0.688172	3.24652	0.470027	1.85076	-1.25156	-0.472849	1.73702	1.43206	-0.113732	2.28815	-0.156846	1.71013	1.57902	1.76325	-1.26676	0.630599	-0.657096	0.292664	-0.200142	0.524848	2.58786	0.149064	1.61239	0.569897	1.10956	1.57086	1.26678	0.260925	-0.103935	-0.403815	-0.0414109	0.162376	1.11044	0.637526	0.683238	0.658597	-0.649042
5588	PRKCQ	0.197021	1.84611	0.960771	1.81015	1.56554	0.807637	0.773098	0.471412	0.671529	0.0932528	1.11463	1.27705	0.642804	0.796563	0.0890114	0.27593	0.738542	1.11244	2.04397	0.479282	1.90169	-0.735164	0.493154	0.311655	0.72322	-0.42219	-1.01413	-0.889427	1.07676	2.40124	1.15063	0.789052	1.05224	1.97078	-0.429025	1.61852	-0.374922	0.578204	0.641327	0.0600011	2.08442	-0.0610419	-0.203649	0.265188	0.835135	0.0789144	-0.760093	0.744057
6188	RPS3	-1.30402	-0.328346	-0.0135751	0.0171808	0.585783	0.958088	0.649734	-0.776532	1.25882	-1.30176	-0.860502	-0.794583	0.213444	0.0681679	0.288346	0.892708	-0.671494	0.0808965	1.65449	0.753538	-0.11245	0.207474	0.453607	1.56339	1.67642	2.27899	1.5566	0.638611	1.30158	1.49135	-0.216638	1.97876	1.57569	-0.333833	-0.261208	2.11684	1.08327	1.0831	-0.271456	-0.96998	0.294185	1.85339	-0.143184	-0.528163	-0.732228	-0.396757	-0.573444	-0.411564
6352	CCL5	1.41351	1.07329	1.50582	0.965055	2.43515	1.11729	2.01138	0.0417209	0.951692	0.357604	1.50188	1.34931	1.7974	NA	0.883297	0.212241	1.22888	2.30117	1.05268	0.543929	0.328306	-0.21719	1.05985	1.72096	0.172231	-0.706272	-0.0995584	0.416435	-0.929059	-0.211158	NA	1.68658	0.798453	1.99565	0.82072	1.95528	0.861476	-0.347294	1.71267	-0.134475	0.569863	-0.0220019	0.785222	1.14262	NA	-0.319276	0.295437	NA
6693	SPN	NA	NA	NA	NA	NA	NA	NA	NA	NA	NA	NA	NA	NA	NA	NA	0.567378	1.70083	0.867	-0.184382	-0.345704	1.7274	-2.63398	1.88803	1.23334	-0.0697034	-1.0754	0.236684	0.247553	-0.261439	0.731065	2.13605	1.03594	0.780651	3.01148	0.0452448	2.06991	1.15174	0.388763	NA	NA	NA	NA	NA	NA	NA	NA	NA	NA
6714	SRC	-1.38467	0.0352456	-0.466996	-0.893083	1.66951	0.70646	0.532474	-0.523199	2.04068	-0.190851	1.4824	0.284947	1.9404	0.760329	-1.40762	-0.979329	-1.97525	-0.325112	1.68348	1.02593	1.19769	1.76949	2.05187	1.72203	1.60805	-0.467673	1.25011	1.31356	1.43952	0.162734	-0.207089	0.271295	0.564234	-0.743754	1.86204	1.31205	0.372811	1.22431	0.678405	0.493223	0.14325	0.38808	0.589037	0.833505	0.0695413	0.404741	1.38647	-0.419311
7535	ZAP70	0.692421	1.58883	2.58721	1.44158	2.91475	1.70277	2.17345	0.642225	0.863958	-0.0824084	1.2351	1.92897	3.91836	0.106485	0.189755	0.0278289	1.53946	1.97484	0.102789	-0.395582	1.84867	0.0806359	0.482109	1.85459	0.0102339	-1.77085	-0.299828	0.324805	-0.455289	1.52273	0.862259	1.36484	0.22643	1.96367	-0.0193978	1.78715	0.861749	0.999383	1.67092	0.492524	1.09935	0.644487	1.84303	0.56079	0.450256	-0.813696	0.241843	1.11078
8546	AP3B1	0.454289	-0.909433	-0.838816	0.230866	0.652479	1.45723	0.338166	2.07838	0.371145	1.49913	0.498713	0.386676	0.245392	-0.566115	-0.318727	0.0776241	-0.867381	0.717059	1.69815	0.668289	1.32354	1.49934	1.40396	0.610558	0.915465	0.107762	0.103965	1.62461	1.26356	0.968177	0.953295	0.627191	-0.625005	-0.311025	-0.0273195	-0.570053	-0.154265	0.0483859	1.04561	-0.768905	-1.02493	-0.0030566	0.00586608	0.506695	-0.704888	-0.00566166	0.795092	-0.709002
8767	RIPK2	-1.02822	-0.195176	0.746579	-0.547442	0.18247	2.92623	0.0256537	1.00436	0.523855	-0.0818371	-0.211971	0.126136	0.606117	1.06367	0.214864	-0.762322	0.164958	-0.241896	2.02682	2.00737	1.29059	0.730272	0.650624	1.91047	1.2088	-0.464602	0.533772	0.348214	0.279786	0.224225	0.6503	1.02	2.70594	1.43069	0.743677	0.387191	1.45476	1.25029	-0.294136	0.994556	0.755864	-0.239899	-0.289926	0.178302	-1.30071	-0.288758	1.28122	0.806839
8943	AP3D1	0.436153	-1.497	-0.441574	-0.00343562	0.740652	0.600532	0.133131	2.12454	0.792414	1.62475	0.274629	0.362098	0.413258	-0.315994	0.239035	0.130775	-0.824874	0.694464	1.62491	1.27597	1.5374	1.16765	1.35002	0.913963	0.794266	0.591854	0.275826	1.38581	0.86392	0.957469	1.13352	0.321167	-0.264801	0.0498569	-0.50598	-0.498666	0.539613	-0.144988	0.582041	-1.25388	-1.34062	-0.366461	0.648173	0.378726	0.466469	0.195845	0.70653	-0.273378
9402	GRAP2	0.585207	1.23252	2.20761	1.10514	3.14666	1.48375	2.42312	0.686501	0.733919	-0.653985	1.03672	2.11224	2.34754	0.44211	-0.608306	0.153617	2.42849	2.93619	0.0376598	-0.221201	2.6065	-0.230685	0.470937	2.35461	0.0934072	-1.38487	-0.188005	0.187219	-0.233367	1.10099	1.58469	2.17139	NA	1.99174	1.26039	1.43388	0.802054	0.24239	2.09307	-0.573802	0.708709	1.25818	1.86878	0.0882095	-0.17255	-0.289717	0.0557999	0.134647
10808	HSPH1	2.97996	1.82168	0.428228	0.0940451	0.628993	1.72712	-0.930612	0	-0.202436	-0.681056	-1.77495	1.31514	-0.0275938	0.820606	0.196276	-0.572849	0.011842	-2.21251	2.57767	2.56949	0.475182	0.180105	1.04657	0.940493	1.07312	0.501021	2.86926	0.243896	0.384652	0.303071	0.213666	1.04614	2.15523	0.623029	1.53557	1.62278	1.94924	1.13692	0.202671	0.318301	3.34353	1.36666	-0.270991	-0.900945	0.294282	0.515252	-0.0893364	-0.504247
29108	PYCARD	0.522277	0.463645	-0.39519	0.477313	1.20428	0.287879	0.836365	1.38557	0.686021	0.0440131	-0.563096	1.79307	2.00846	0.903059	0.303115	-0.0064652	1.69363	-0.418854	1.39562	1.37487	1.56545	0.387906	1.59528	2.41863	0.142145	0.717754	0.656867	0.880311	0.950479	2.12251	2.30508	2.17679	1.25083	1.05988	1.04756	1.52556	0.827791	1.34396	-0.684807	-0.0844654	1.9605	0.292091	-0.747823	1.13277	-0.80285	-0.124651	0.634387	0.261563
84433	CARD11	0.111167	0.833583	1.27113	0.230652	2.63812	1.70885	1.88176	-0.591526	-0.502356	1.14944	0.0587752	0.790564	1.26181	0.249959	NA	-0.00822902	0.491289	0.393174	1.30364	1.19147	0.184641	0.539979	0.437564	1.18145	1.332	-0.8227	-1.69125	0.521836	-0.385945	0.682841	1.22298	0.456124	0.456827	1.48768	1.12812	0.990855	1.88685	0.763843	0.372799	0.0528849	1.59097	-0.413257	1.22337	0.731603	0.103773	-0.282788	-1.03377	0.299342
84868	HAVCR2	-2.23842	0.169738	0.96365	1.07986	0.73904	1.34674	0.554369	0.0901384	0.658292	1.91962	1.05514	0.929367	NA	NA	NA	NA	NA	1.5384	-0.0152208	1.85769	1.99452	1.42428	-0.310169	0.00115191	-0.492832	-0.394354	-0.0535245	2.5462	0.827434	-0.662731	0.759481	0.884903	0.493097	0.733364	-0.387418	0.460724	0.789292	1.51744	2.06781	1.43	-0.903932	-0.0389318	1.06235	NA	NA	NA	NA	NA
4179	CD46	0.798274	0.768127	1.72619	0.490414	-0.756581	-1.93228	0.029697	-0.195325	1.56674	1.67444	0.173259	1.67394	-0.192685	2.51108	0.0236655	-0.312343	-1.19902	1.75948	0.267585	0.29052	-0.5235	0.365095	0.107328	-0.0847934	0.414159	-0.012188	0.453901	1.06672	0.871124	0.637267	-0.0598957	0.76609	0.0708917	-0.241358	-0.630012	0.784189	0.279811	-0.485049	-0.052907	-0.144278	0.575482	0.36688	-1.1428	-0.462841	-0.236287	-0.133687	0.260076	1.17971
972	CD74	0.559659	0.7534	0.978863	0.481554	1.47189	2.36513	0.958411	1.36231	0.252973	1.77677	0.871334	1.1376	1.44057	0.827685	1.25005	0.217001	2.26544	2.55084	1.40378	-0.499895	1.06611	-0.143798	1.14373	2.08179	0.502788	0.0641047	-0.348904	1.65872	1.18407	2.02059	2.3991	0.960468	1.15842	0.969777	0.0767115	1.87177	1.64574	1.0562	0.974623	-0.682122	0.94996	-0.666243	0.219273	0.219686	0.557266	-0.0302554	-0.718386	0.965724
3109	HLA-DMB	0.132092	0.616933	1.78558	0.362316	1.91986	2.474	1.99505	1.24248	0.308041	-0.227701	1.70498	1.19951	1.84359	1.86627	0.473455	-0.447886	0.730964	1.80701	0.985074	0.355446	2.14789	0.86905	0.485554	3.43138	1.34089	-0.658976	0.742656	1.10872	0.723991	1.07526	2.29992	2.47783	1.061	0.615219	0.565758	1.32592	1.73305	0.897538	0.632148	-0.789309	1.97585	-0.137226	0.233207	0.468481	-0.291971	0.83854	-0.385018	0.221987
3113	HLA-DPA1	-1.06915	0.400493	0.792886	0.0607285	1.06182	1.65665	1.61965	-0.0347523	0.169011	0.752915	-0.0713843	0.517293	1.57452	1.55651	-0.454389	-0.02724	1.28702	1.82608	0.6724	-0.396931	0.977036	-0.131013	0.655898	3.11826	-0.921249	-1.87091	-0.305567	1.34342	-0.303533	0.0810563	3.98183	1.27826	0.483277	1.15217	-0.0127716	1.19739	1.21805	1.13004	0.904669	0.132263	-1.04784	0.617019	1.16234	1.57397	-0.0759194	1.1979	-0.168337	0.267941
3115	HLA-DPB1	-0.941762	0.671387	1.01548	1.11694	0.99958	2.84996	1.83825	1.03215	1.19691	1.0668	-0.116872	0.0345884	1.98486	1.65973	-0.0438014	0.111818	0.0180198	1.84151	0.284735	-1.36214	0.742071	0.329004	-0.138731	1.19733	-0.162687	-0.849192	0.380386	1.633	-0.0288965	-0.131441	3.66342	0.887755	0.478059	1.89012	1.07261	-0.444172	0.947448	-0.00912033	0.773649	-0.894014	1.04654	0.936494	0.763704	0.515611	-0.286601	1.13029	0.132001	-0.127281
3117	HLA-DQA1	-1.67159	0.4465	0.811221	-1.17971	3.1043	2.18312	0.896365	1.37753	-0.756126	-0.149896	0.702994	1.14678	1.87032	1.65797	-0.307901	0.598041	1.96088	1.78854	1.01141	0.200978	1.69527	0.764709	1.07896	1.8144	0.867127	-1.80189	-0.116616	2.1371	0.429758	-0.0121894	1.9842	1.54936	0.983374	-0.673041	NA	1.17077	1.55872	0.547908	0.582319	-1.0209	1.43477	-0.452513	0.307348	0.278149	-0.0821304	1.69558	-0.125981	0.201164
3122	HLA-DRA	0.388393	0.819107	0.772906	0.585972	2.1796	1.4534	1.79777	-0.48511	-0.023233	1.99921	1.07908	0.76992	1.69077	1.52081	0.226606	0.714483	2.1042	2.12815	1.18196	-0.587065	1.84998	0.0297445	1.03196	2.56572	-0.145298	-1.08098	-0.329207	2.4555	0.272873	-0.300142	2.06501	2.03145	1.06483	1.23869	0.30918	0.273954	1.44349	0.758087	0.379281	0.101933	0.800815	-0.38423	0.266272	0.702286	0.525734	1.67994	0.247973	1.22621
3125	HLA-DRB3	0.905333	0.443099	0.514591	1.71998	1.20635	1.10137	0.0479687	-1.13789	0.539073	0.950388	-0.691753	-0.614217	1.27606	1.37599	0.221912	0.877771	1.19766	1.72356	0.995934	0.221991	1.61234	0.918735	1.24045	1.63671	-0.903885	-0.728409	-0.47876	0.226193	-0.00172635	-0.338717	1.6847	2.18353	1.47249	2.33988	0.680256	-0.681406	0.621327	-0.063952	0.746224	1.41505	1.93601	-0.197385	0.214129	1.43138	0.772182	2.30997	0.53341	0.892037
3126	HLA-DRB4	-1.82083	1.1286	0.377439	0.543953	1.78634	1.04938	0.813678	0.702675	0.381001	1.72993	-0.642076	1.72741	1.0984	0.956798	0.077776	1.09509	0.658957	2.0242	1.47308	-0.121846	1.52377	-1.17693	-1.29766	3.13887	-0.229531	-0.264353	0.627773	0.0788076	0.074603	-0.239454	2.47056	0.983111	0.211285	0.174147	0.920656	-0.124905	1.29272	0.569661	0.235744	1.33451	0.279707	-2.19606	0.575073	0.916214	1.04611	1.37695	1.26369	0.0858867
3127	HLA-DRB5	-0.880673	1.56777	0.198097	0.976002	2.86838	1.71151	0.999498	0.124279	0.722657	0.812776	2.0196	1.24146	0.340324	1.5275	0.468783	0.731672	0.0816344	2.65114	0.764207	-1.62142	1.92292	-0.933216	0.402044	1.08983	0.289608	-0.867635	0.383625	2.45799	-0.326377	0.204665	2.43614	2.67829	1.64124	0.732793	-0.149917	0.899121	0.837743	-0.107418	0	-1.45801	1.52393	-2.10674	0.0370743	1.21716	1.13223	2.6106	0.611116	0.514254
3135	HLA-G	NA	NA	NA	NA	NA	NA	NA	NA	NA	NA	NA	NA	NA	NA	NA	NA	NA	NA	1.02244	0.673427	0.550402	0.224824	1.4011	1.05816	0.0580598	-0.390411	0.605634	2.06551	0.43199	0.610405	3.24154	0.267623	1.1408	1.42009	0.862032	0.143573	2.42245	-0.648261	NA	NA	NA	NA	NA	NA	NA	NA	NA	NA
3119	HLA-DQB1	-2.43726	0.339131	0.00179084	0.311283	2.026	2.22685	0.410905	0.968688	-1.00651	2.39088	0.769847	0.478444	2.74083	0.682544	0.138188	0.0176667	0.234675	0.204118	1.10711	0.30809	2.32245	-0.238193	0.640491	1.28567	0.320389	-1.32367	0.202997	2.11597	-0.974505	0.844138	2.20535	1.87787	1.37935	0.578452	0.201828	1.14948	2.05319	-0.663148	1.01004	-0.241646	1.21879	0.494835	-0.412579	0.416171	-0.164651	1.51566	0.00964342	-0.545864
3105	HLA-A	1.08326	1.1032	0.255008	1.94979	1.28877	0.583453	1.20524	0.143345	1.43511	0.975223	-0.205309	1.43676	1.70711	1.75004	-0.441031	-0.316642	1.20793	0.397451	0.270962	0.440742	1.19693	0.0379999	1.77703	2.24316	-1.27025	0.780511	1.38734	2.50422	-0.0945929	-0.957436	4.50559	0.169168	1.10346	1.07887	0.58943	1.23974	0.160524	0.518611	1.22047e-05	0.231982	2.14368	0.050696	0.0133236	1.19933	0.561556	0.530506	1.29199	0.872129
3106	HLA-B	1.82668	1.04808	1.00134	1.67288	1.54916	0.622263	0.564302	1.25321	1.2218	0.579549	0.987828	1.28142	1.59144	1.83552	-0.434698	-0.23575	1.29023	0.247618	0.783667	1.01027	1.89304	0.477804	1.25138	2.4318	-0.193197	0.453164	0.572222	3.38534	0.193771	-0.312876	3.32038	-0.0916531	1.60178	1.60751	0.718974	1.71198	1.42521	-0.0582847	0.852934	0.220568	2.33988	-0.0200344	-0.00360839	1.02536	0.884009	0.678209	1.68713	1.38436
3107	HLA-C	1.8167	1.52709	1.01207	1.88671	1.65098	0.380796	0.754327	0.559027	1.76733	0.15065	0.968302	0.889891	2.20619	1.61585	-0.275283	-0.47146	1.39971	0.329643	0.993701	0.606307	1.47016	0.429944	1.80917	2.11567	-0.22181	0.372927	0.888377	3.06848	0.242142	-0.318513	3.27402	0.0139976	1.89995	1.59994	-0.0339143	1.91533	1.31364	0.41481	0.781873	0.296734	2.7276	-0.0616021	0.0319427	1.07238	0.823946	0.877792	1.26485	1.70382
3134	HLA-F	2.51445	0.849869	1.09887	1.1574	1.04293	0.922075	0.735605	0.652302	1.41356	0.797813	0.842413	1.64715	2.04791	0.736538	0.0971203	-0.0101738	1.81991	0.698637	-0.126314	-0.710857	0.712976	0.0127849	1.48572	2.2005	-0.262556	-0.744307	0.312231	2.24456	0.959529	0.71761	3.03602	0.0986546	0.914811	1.37109	0.118943	0.704413	1.717	0.56209	0.433771	0.65802	1.63455	-0.396632	-0.333909	0.903574	0.718048	-0.36393	1.73722	0.401912
100	ADA	-0.0725431	0.649662	0.995581	1.66319	1.68338	1.89155	-0.0175884	-0.136967	0.705106	-1.83327	-0.406449	0.710163	3.69585	-0.234124	0.9733	-0.518879	2.29853	0.812524	2.25717	-0.427627	0.918598	-0.973675	0.0973194	0.35226	1.04045	0.327725	0.913768	-1.19548	-1.35731	0.519649	0.794056	2.08786	-0.178114	-6.92937e-05	2.00518	0.774357	0.162177	0.95907	1.37729	-0.403826	-0.302518	0.58775	0.593711	1.13503	-0.205	0.169504	-0.328981	0.199117
199	AIF1	0.0223343	1.00702	0.665101	0.885541	0.127476	2.92735	0.968416	-0.965746	0.074973	1.24414	0.601967	-0.758472	1.38782	0.288221	0.172943	0.646417	2.05274	1.49221	0.431513	0.258978	0.970633	0.498702	0.564285	1.92916	0.598793	-0.360815	1.29325	-1.68343	-0.801151	0.144865	0.923891	2.55311	0.976841	1.43445	0.768858	1.04891	0.957379	0.081415	0.74586	0.431434	-0.393502	-0.178657	0.292439	1.11257	-0.0908287	0.574174	0.833068	0.124993
916	CD3E	0.836563	0.852011	2.43595	1.37088	NA	NA	2.07796	0.776934	NA	-0.354118	0.838676	2.11726	3.20183	0.516786	-0.255254	-0.245959	0.864454	2.65498	NA	NA	1.46487	NA	NA	0.641132	0.442782	NA	NA	NA	NA	0.0704601	2.88363	NA	NA	2.05386	NA	1.81198	0.539012	0.384111	0.829833	1.16449	NA	0.317258	2.23946	0.918744	0.445319	0.572376	1.63582	-0.00181904
2885	GRB2	-0.0846447	0.620811	3.21293	1.44102	0.698369	1.63524	3.50736	-0.541754	0.321677	0.257245	0.949491	0.443731	1.81765	0.749196	0.594653	0.330588	1.49578	0.0058434	1.31998	0.600526	1.95352	-0.608669	1.52518	1.28935	1.94977	0.386116	0.00595753	0.425073	-1.15144	-0.647079	0.980292	3.06141	1.02389	1.31376	1.08256	1.53766	0.424216	0.0365358	1.91643	0.807429	0.777044	0.345765	-0.499838	0.835885	0.342185	0.128318	-0.282613	0.41342
3071	NCKAP1L	2.17915	1.53739	2.03468	2.23976	2.85276	1.97336	1.37226	0.637243	1.34431	2.20366	1.51561	1.27042	2.59429	0.442471	2.25957	0.761401	2.61064	1.91085	1.24403	0.296987	1.66942	0.012635	1.45609	2.19209	1.29865	-0.595242	1.06822	0.313448	-0.204692	0.380285	2.44087	3.23647	1.30755	1.54941	1.44874	1.84031	1.53997	0.729019	2.5287	0.664083	1.35421	0.6031	1.31218	0.931113	0.228461	-0.129684	0.627174	-0.428484
4067	LYN	0.033566	0.661824	1.17499	-0.0533873	1.05158	0.333882	0.0451431	-0.279245	1.13877	1.269	-0.12544	0.360551	1.81484	1.25961	2.22086	-0.264905	0.968515	0.811323	2.018	0.612867	1.70316	-0.172402	1.22974	1.57694	2.36081	-0.0183476	1.95506	-0.253829	0.209439	1.24652	1.45495	2.27659	1.47956	0.935013	1.73196	2.59044	1.79963	0.427341	1.70069	1.43977	1.46818	0.408712	0.848584	0.637309	0.952286	0.194803	3.19558	0.277193
5777	PTPN6	-0.393854	0.254295	1.49524	1.52184	3.45472	2.02174	1.61327	-0.626349	0.714213	0.363728	1.09765	2.46492	5.35334	0.248037	0.911363	0.892302	2.20266	2.12882	0.931926	0.901507	1.49945	0.00358476	1.61408	2.52889	1.16641	-1.79092	-0.32628	0.218147	-0.16619	0.524806	2.0969	2.84747	0.44151	1.91228	0.52207	2.17498	0.526525	0.591468	2.09006	0.900839	1.65283	1.50547	1.58379	0.22001	0.652081	0.754621	1.5021	0.930198
5788	PTPRC	1.38819	1.54708	2.55629	1.58451	2.56426	0.748947	2.04932	0.831947	1.60555	1.37622	0.730273	1.99285	3.97606	0.937763	2.97387	0.528954	1.83791	1.64576	1.83102	1.04673	2.54402	0.363444	1.77601	2.09344	0.539947	-1.18416	0.609279	0.451475	-0.422739	1.48409	2.85317	2.60379	0.998403	1.99543	1.23185	2.13833	1.01988	0.259573	1.27857	1.14859	2.48159	0.850147	1.85002	1.3111	0.690537	0.686153	2.2114	-0.167237
5879	RAC1	0.699857	0.712262	0.224319	2.42476	1.73149	0.36784	0.284772	-0.116382	2.58914	-1.61293	-0.590584	1.6117	1.86945	0.25574	0.940559	-0.300315	-0.0450467	-1.1229	1.9708	0.758384	1.81291	0.19967	-0.400476	1.1436	0.178875	-1.10499	-0.312002	0.70404	-1.34893	0.115811	0.679454	0.926011	-0.32992	-0.00300029	4.44011	0.35592	-0.698428	-1.10387	-0.190006	0.57508	4.90163	1.48895	-0.343034	1.84478	0.460231	0.421709	2.82829	0.415512
6850	SYK	1.2938	0.724647	1.32195	0.230367	1.95819	2.04957	1.16638	0.726028	-0.00168401	0.803056	1.08095	1.30956	1.52664	-0.0183378	3.60802	-0.0770197	1.02054	0.403245	0.429352	1.09333	1.02532	-0.16946	0.333383	1.35533	0.55173	-1.04912	0.412686	0.144571	-0.475612	1.88175	0.301209	2.4346	-0.274137	0.885018	0.768178	1.15659	0.325361	0.551913	2.12368	1.44175	1.07162	2.10175	1.34213	0.152847	1.15018	0.473252	1.16212	0.579979
7409	VAV1	0.306962	0.889771	1.53866	1.4118	2.72343	1.69938	0.698424	0.161622	1.05344	1.62293	1.46592	1.55587	3.5077	0.32985	2.62482	0.846823	2.73063	2.00861	1.70654	0.0574717	1.6732	-0.486779	1.56813	2.10918	0.947081	-0.884793	0.441876	0.320987	-0.451638	0.852763	2.59762	3.00329	1.59883	1.60812	1.52995	2.08219	1.14006	-0.118442	2.33287	0.934487	0.785804	-0.234327	1.50011	0.47955	-0.231507	0.786956	1.40292	0.128651
10859	LILRB1	0.507451	0.488356	0.671361	0.340519	1.25429	-0.4607	1.30142	-1.43972	0.846699	2.23839	0.263741	0.540227	0.334354	-0.321917	NA	1.03662	1.13328	0.742448	0.967641	0.0879942	1.90195	0.188305	1.84038	1.08125	-0.399978	-0.694345	0.116507	-2.0129	-1.66216	0.553787	0.294394	3.07496	0.574466	1.59404	0.815947	0.848306	1.54149	0.140299	2.95705	-0.730755	2.3347	0.598364	0.739462	1.15011	0.53828	0.506004	0.85184	-0.00661271
11006	LILRB4	1.12567	1.8871	1.45781	1.26276	0.254876	2.16293	1.1665	0.812689	2.83563	1.25629	0.643798	0.17066	1.08521	-0.342063	-0.5858	0.64473	1.02004	0.341146	2.34882	0.346871	1.9564	-0.0957987	2.89728	1.17063	1.3891	0.511144	0.672089	-0.490164	0.106065	0.0236652	NA	2.85508	0.69637	0.876801	1.5387	1.16213	1.41554	0.716862	0.978526	1.17211	1.64015	-0.0349551	0.0236135	0.482429	0.0572362	0.301985	0.726658	0.161958
11151	CORO1A	1.02523	1.46575	1.87011	1.91308	3.77118	1.35038	1.69053	-0.00572608	0.636353	1.05177	1.50541	1.387	4.51044	0.333295	2.47526	0.0455699	1.09048	0.582207	0.723741	0.558132	1.57836	0.0258506	1.46986	1.83128	0.777076	-1.55485	0.0064169	0.076913	-0.800414	1.27427	2.47074	1.81147	1.01964	2.1923	0.690122	1.62376	0.650839	0.132564	1.84695	0.857921	2.63859	2.08887	1.83505	1.10067	0.357695	0.524738	1.84727	-0.194208
51571	FAM49B	0.940164	1.98228	0.465211	-0.75414	1.84982	1.87916	-0.30989	2.77955	2.22063	0.526672	0.240718	0.695325	2.22565	0.936005	1.13003	1.31794	1.48749	1.73051	1.05911	0.586457	1.37692	1.05321	1.52576	1.85163	2.63322	0.49972	0.953831	-0.140519	0.0322949	0.719045	1.72294	2.06721	1.47782	1.41298	1.17404	0.8492	1.23568	-0.142721	0.720547	0.763404	2.34018	0.243293	0.0548901	0.201274	-0.363495	1.00061	0.0238514	-0.385884
54440	SASH3	1.16507	1.47197	1.10655	1.30504	2.37463	1.68993	1.54575	-0.0215131	0.936827	0.886101	0.484792	1.43895	3.3177	0.998097	2.85617	1.55486	1.61258	1.84698	1.17256	0.209925	1.25399	-0.263006	1.67861	1.48569	0.487186	-1.26151	0.529034	-1.46405	-0.532878	1.15732	1.39228	3.32966	0.85921	1.86587	1.67047	1.82523	1.05716	0.542347	1.7174	0.0458891	1.15305	0.973939	0.846734	0.689815	-0.443137	0.19627	0.67314	0.0924684
64926	RASAL3	0.91354	1.50191	2.43317	2.03397	3.44318	1.26043	1.88121	0.593198	0.666458	1.05136	1.25977	2.18572	3.54758	0.751024	1.311	0.341125	2.85074	3.57416	0.198981	-0.0109705	1.5292	-0.109775	1.05799	1.83831	0.0231956	-1.91066	0.661797	0.296609	-1.23828	0.995073	1.97581	1.52919	0.929812	1.95224	0.0205445	2.75944	0.435919	-0.0429072	2.02229	0.495577	1.23604	0.720151	1.23202	0.761202	1.03524	0.36565	1.54246	-0.428895
283234	CCDC88B	-0.297764	1.00484	1.6622	1.13304	2.83525	1.98828	1.60294	-0.00876495	1.20176	0.807465	0.591031	1.61396	2.05347	0.242928	1.29347	0.0652031	1.15595	0.397823	0.729248	0.426479	0.973681	-2.36239	0.641628	2.16534	0.490293	-1.70412	-2.31139	0.0554267	-0.421665	0.00296027	1.68059	0.512076	0.57465	1.56762	0.879753	1.78908	0.460943	-0.0880804	2.12199	1.23258	3.03358	1.25927	1.34237	1.90716	-0.113615	-0.718247	1.14545	-0.0281655
3123	HLA-DRB1	-0.748834	0.807618	0.296186	1.08362	2.41782	2.17313	0.186216	-0.0968112	0.477269	0.296572	1.94993	1.29847	0.695514	0.896808	0.436155	0.824386	2.09459	2.03549	1.20918	0.242851	2.10794	0.117633	-0.00630048	2.99306	-0.895942	-0.71902	0.184992	0.442398	0.181989	0.300201	1.1549	1.52711	2.11086	0.243954	0.373158	-0.0458163	0.439325	0.121145	0.614466	-0.210733	1.04581	0.0593016	0.171551	1.05135	0.819675	2.50531	0.597056	1.17345
3133	HLA-E	2.60313	0.899674	0.741978	2.22824	1.03216	0.406309	0.696696	0.659814	1.23447	0.185588	0.830773	1.38951	2.35452	1.23474	-0.0662397	-0.158826	1.1971	0.912524	0.168189	0.384675	1.04126	-0.27723	1.06753	2.1064	-0.405917	-0.658526	0.295519	3.37616	-0.573855	1.16391	3.45098	0.00486954	1.15589	1.17373	-0.186104	1.3052	1.29996	0.0853155	0.0749539	0.837221	2.96391	0.082838	0	1.37071	0.934477	0.5409	1.71908	2.07114
566	AZU1	1.15153	-0.65845	-0.641143	-1.11269	1.68613	0.0940188	0.218112	0.0277321	-0.85522	-0.311544	-0.401191	-0.397041	0.592956	-1.25735	NA	0.354971	-0.447966	-0.862146	2.26155	0.826958	0.444213	-1.01422	-0.046994	-0.830907	-0.725602	0.164155	0.307171	-0.307782	-0.506726	2.90137	-1.18575	-0.116909	0.531054	-0.295809	2.18649	0.772138	0.0668429	0.425017	2.69204	3.47864	2.5947	0.701948	1.81663	0.990987	0.725811	1.29736	2.43154	1.69147
671	BPI	1.19443	-0.359213	-0.626841	0.221781	1.4869	-0.0760333	-0.490008	-0.29654	-0.424243	-0.247786	-0.524155	-0.28941	0.285726	-1.00625	0.0191742	-0.134201	-0.850314	-0.88531	2.49217	1.09752	0.780195	-0.908913	0.00566466	NA	-0.275061	-0.143745	-0.184022	0.473418	-1.03459	2.7144	-0.693422	0.0931018	-0.128461	-0.677317	1.73757	0.765704	0.257421	0.165433	1.4349	3.67595	2.99167	1.56891	3.43886	1.57282	1.4429	0.452717	3.06415	1.10897
683	BST1	1.21597	0.578144	-0.787677	-0.55232	-0.30213	-0.39199	0.222747	NA	-1.2017	-0.652361	-0.909409	1.77757	0.229927	0.481014	-0.773618	0.0574439	-0.10567	-0.1943	0.0731917	-0.219622	-0.561584	2.10056	0.792102	0.516484	0.515222	-1.6132	0.86055	0.995996	-0.909987	-0.496932	-2.44835	0.637941	-0.418388	-1.84715	-0.0491549	-0.703508	-1.61091	-0.491267	0.228916	NA	2.33543	2.19996	1.87418	1.20847	-0.219166	-0.052465	2.27569	0.236528
820	CAMP	0.624318	-0.735505	-0.015394	-0.879523	1.9595	0.0846012	0.915639	0.0373047	0.023704	0.16242	-0.240047	-0.159734	-0.554558	-0.919462	-0.352226	0.0894497	-0.427916	-1.03793	2.31163	1.08222	0.720901	-0.821957	-0.760621	-0.864559	-0.275482	0.204447	-0.00560643	0.203512	-0.734284	1.90719	-0.288508	-0.239341	0.806413	-0.611423	1.69701	1.25387	-0.565759	0.137093	3.06118	2.45748	3.75078	1.03661	1.13286	0.85537	0.951451	1.60187	2.08104	0.794097
1511	CTSG	0.0908401	-0.903556	-1.87708	0.545767	1.54055	-0.648951	0.314752	-0.0787391	-0.366827	-0.23432	-1.02623	0.570837	-0.181533	-1.05338	-0.54312	-0.0633576	-0.64587	-0.858758	1.79956	0.812001	0.27361	-0.405428	-0.588256	-1.60723	-0.838017	0.193394	0.198132	-0.807221	-1.11239	1.47762	-0.993123	-0.887515	0.285752	-0.627694	1.27246	0.130946	-0.831662	-0.240667	2.89811	3.12707	3.01021	1.38886	1.68711	2.34964	1.22192	2.20005	3.22075	0.748369
1667	DEFA1	1.97728	-0.788739	-0.725236	-1.08763	2.27772	0.00296686	0.638265	-0.277849	-0.564965	0.677044	-0.170119	-0.995996	0.429438	-0.50302	0.0753343	NA	NA	NA	NA	NA	NA	NA	NA	NA	NA	NA	NA	NA	NA	NA	NA	NA	NA	NA	NA	NA	NA	NA	3.24622	3.59987	2.89564	0.473209	2.68917	0.306978	0.205584	2.15084	3.38258	0.0114286
1668	DEFA3	1.93721	-0.678381	-0.406688	-1.20875	2.22378	0.17861	0.92824	-0.37907	-0.699256	0.518321	-0.271699	-1.06438	NA	NA	NA	0.391589	-0.426334	-0.546702	2.07432	0.72156	-0.141975	-0.37942	-0.0255681	0.00854178	-0.00854178	-0.0557815	-0.297113	0.41204	0.0812033	1.11573	-0.243945	2.45626	1.30262	-1.20581	1.217	1.19096	0.0491687	0.408407	3.39685	3.79945	3.18811	0.702039	2.86101	NA	NA	NA	NA	NA
1669	DEFA4	-1.06772	-1.66662	-1.23439	-0.602109	1.74624	-0.0871882	0.743791	0.274554	-0.151815	0.51743	-0.646732	-0.363128	NA	NA	NA	1.01097	0.159512	-0.642278	1.71678	0.751859	NA	NA	0.109061	-0.502479	0.12777	NA	NA	0.0394579	0.146166	1.93147	-0.575006	-0.272257	1.02989	0.0183846	NA	0.999324	-0.370832	0.363083	2.18554	2.69702	3.71373	0.137364	1.84773	NA	NA	NA	NA	NA
1991	ELANE	0.607458	-1.06532	-0.17295	-1.07976	1.80225	0.225155	0.541758	0.248563	-0.16658	-0.294398	-0.606357	-0.214831	0.334432	-0.793861	-0.846145	-0.0601497	-0.250806	-0.602759	2.55632	1.01268	0.513369	-0.856038	-0.325216	-1.07311	-0.154674	0.361203	0.650001	-0.57893	-1.05534	2.44262	-1.23234	-0.474664	0.662907	-0.733414	2.19665	0.900222	-0.212817	0.458047	1.57025	3.61857	4.42049	0	1.78905	1.33367	1.25403	2.33037	3.27589	1.04288
2243	FGA	-0.138288	0	-0.670786	-1.28509	0.762619	-0.0818761	0.0324721	-1.8156	0.726712	-0.255719	-1.09226	-0.394707	-1.10563	-0.873036	-0.205034	-1.60547	-1.10417	-1.3462	-0.254483	0.69151	-0.192266	0.187409	-1.22838	0.0964903	-0.796162	1.23552	0.627371	-1.26021	-1.07495	0.598441	-0.628436	-1.1071	0.663603	-0.370423	1.16734	-0.945145	-0.714047	-0.287378	2.67587	2.91204	2.68514	2.91873	0.321762	2.40461	3.36423	-0.0840937	1.94421	0.980754
2244	FGB	0.156044	-0.226861	-0.859437	-1.68089	0.60045	-0.21904	-0.0634944	-1.90236	1.13333	-0.616479	-1.74945	-0.85231	-0.963727	-0.934066	-0.0594646	-1.67288	-1.02791	-1.47097	0.0912911	0.458666	0.193891	0.00857855	-1.17109	0.040454	-1.01677	1.33023	0.262132	-1.15003	-1.11921	0.411249	-0.732484	-1.18091	0.597078	-0.392866	0.792096	-0.910732	-1.02674	0.425966	2.37886	3.29535	2.90256	3.09412	0.351543	2.23753	3.19448	0.202005	2.58716	0.769345
3273	HRG	1.33508	-0.264505	-1.63342	-1.67648	0.207201	-0.519678	-0.246466	-1.49154	-0.413355	-1.23883	-1.40269	-1.40318	-0.773347	-0.970828	0.69597	-0.857339	-0.0108593	-1.4061	-1.66523	-1.68436	-0.0786675	0.828827	-0.617164	0.00501641	-1.79463	-0.991305	-0.71064	0.539134	-1.03327	1.21483	-0.225182	-1.46334	-0.494734	0.468346	-0.146573	-1.57246	-1.03278	-1.53616	0.358698	2.31605	0.0668853	2.65776	0.390645	1.82743	1.04472	-0.303258	1.91381	0.989957
3512	JCHAIN	0.864796	-0.445436	-0.421537	1.27377	0.673126	-0.28898	-0.933635	0.409525	-0.578073	-0.61843	-0.137839	0.719943	0.776189	-0.120753	-1.58316	-1.20539	2.41658	-0.225896	-0.341684	-1.0197	0.89143	0.686673	0.561592	-0.947354	-0.729416	-0.315649	-0.778908	-0.531106	-0.431963	1.0147	0.363595	1.78261	-1.44706	0.591478	-0.0384709	1.66631	0.0484618	-0.00861995	1.09429	1.74537	1.14374	1.21418	0.278601	1.55804	0.501134	-0.234455	1.19659	2.46676
3934	LCN2	1.36827	-0.935348	-0.94827	-0.76409	2.09473	-0.280197	0.155275	-0.14578	0.199523	-0.566098	-0.528659	-0.222538	-0.47275	0.608603	-0.464761	-0.522394	1.10179	-0.660462	1.78174	0.14324	0.287208	-1.38614	-1.1813	-0.828345	-0.618872	-0.528986	-1.20068	0.0649607	-0.293389	1.57668	-0.167057	-0.676327	-0.0613132	-1.10268	2.06304	0.476039	-0.197531	-0.0441668	1.85469	2.20926	3.49109	4.16694	1.42065	0.483717	0.403434	0.686813	1.93302	1.15301
4057	LTF	0.505586	-1.10006	-1.34227	-2.16079	1.15899	-0.775516	-0.290646	-0.561003	-0.73948	0.573908	-1.79456	0.207634	-0.0835857	-0.911594	-0.461196	-0.293816	0.0107562	-0.7482	1.89416	0.750276	0.766982	-1.41996	-0.46955	-1.04425	-0.603057	0.228658	-0.00132734	0.10437	-0.508485	2.48507	-0.00422562	-0.591507	0.900557	-0.471986	1.73539	1.11872	-0.239319	0.161299	0.542693	2.11614	3.02038	1.34929	0.28781	1.54551	0.78887	1.62464	2.91514	3.81661
4069	LYZ	1.31387	0	0.385735	-0.101081	2.31937	1.3699	1.12353	-0.167194	0.776576	1.60114	0.00443436	-0.248151	1.58715	-0.544718	0.179524	0.0946078	-0.0565115	-0.731381	1.65225	0.756949	0.472171	-0.397388	-0.472616	-0.1836	0.301158	0.22028	-0.113247	-0.66387	-0.210917	-0.120777	2.14256	1.84756	0.383623	-0.225599	1.13541	0.40882	-0.107739	-0.482456	1.68417	3.15491	4.37802	1.55841	1.72779	2.52813	0.602818	1.6292	2.40477	1.06572
5266	PI3	NA	NA	NA	0.192798	NA	NA	-0.804227	-0.0956484	NA	-0.905927	-0.640372	-0.841418	NA	NA	NA	0.444785	0.488212	-0.535468	-0.122801	-1.08316	-0.673582	-0.945764	NA	NA	0.296802	NA	NA	-0.000638919	0.534995	NA	0.768975	1.25825	0.528341	NA	NA	2.81192	0.446307	-0.00531461	-0.194616	0.574768	NA	4.19114	1.95652	NA	NA	NA	NA	NA
5320	PLA2G2A	-1.18075	-1.68563	-1.05918	-2.01025	-0.15154	-0.310503	0.136706	-0.533616	-0.0137047	2.63093	-0.676142	0.254093	0.096741	-0.132629	0.0896246	NA	-0.572288	NA	-0.0443626	2.67976	-0.947296	0.710657	-1.21222	-0.539164	1.11866	1.88948	2.00109	-0.0486045	-0.157172	0.775375	0.73597	0.278966	-0.338028	-0.921204	0.0468142	-0.206035	-0.439337	-0.336598	1.38987	1.51981	0.414349	0.323833	2.1405	2.35433	0.935749	0.149272	0.99226	0.575197
5657	PRTN3	1.80893	-0.745235	-0.0882014	-0.922756	2.36343	-0.290607	0.468432	0.0561778	-0.206706	-0.0275694	0.0760381	-0.486248	0.184639	-1.02305	-0.606658	0.783615	-0.369088	-0.484334	1.69384	0.772284	0.629034	-1.3896	-0.961671	-1.62178	-0.452679	0.450838	0.338122	-0.107619	-0.331013	1.87594	-0.362534	-0.700441	0.113352	-0.691236	1.99754	0.365592	-0.69872	0.0632941	1.14009	2.89978	4.04435	0.294109	1.63052	0.51611	0.992889	2.27702	3.66685	1.05964
6037	RNASE3	0.969372	-0.844094	-0.974785	0.35096	2.13862	0.353131	1.02363	0.141426	-0.409666	0.937557	-0.123814	-0.332786	2.02068	-0.0728614	0.314199	0.0755526	-0.735346	-0.829786	1.39043	1.36377	-0.175242	-1.41622	-0.59822	-0.577923	-1.43422	0.132491	-1.24614	-0.506232	-0.495886	1.77957	-0.629249	1.54151	0.394472	-0.373384	1.18451	0.177808	-0.194969	0.224663	2.02266	1.88036	3.74998	4.63594	1.3577	1.33349	1.11218	0.52401	1.77708	-0.17018
6278	S100A7	-0.839479	-0.863371	-1.40833	0.231324	1.26507	0.309154	-0.655527	-0.629354	1.79824	-0.206314	-0.0745067	-0.0804304	-0.148204	0.228884	0.268829	-0.342411	1.59547	-0.325584	NA	NA	NA	NA	NA	NA	NA	NA	NA	NA	NA	NA	NA	NA	NA	NA	NA	NA	NA	NA	0.0675188	0.152029	2.40871	1.66123	0.432287	0.423608	-0.351897	NA	NA	0.213567
6279	S100A8	0.0223797	-1.43846	-0.347973	-0.623675	1.73177	1.26126	-0.0740672	0.231958	1.60036	-0.17534	0.0108518	-0.173568	-0.0145013	-0.630891	0.48439	0.0472251	-0.195531	-1.02021	1.44067	1.68007	1.16979	-1.59143	-0.525152	-1.11866	-0.587686	-0.383256	-0.00403596	-0.696778	-0.59273	1.95557	-0.686488	-0.424232	-0.033247	0.324839	2.50121	-0.271054	-1.46057	-0.752186	0.743372	2.19366	2.66665	0.969217	0.875902	0.343204	0.593181	1.14992	2.6807	0.118211
6280	S100A9	0.0578227	-1.33115	-0.594702	-0.852994	1.41735	1.20905	0.101998	0.175842	1.56008	-0.353428	-0.202655	-0.0369972	0.129073	-0.542274	0.354227	0.465495	0.160768	-0.744662	1.88581	1.44167	1.49781	-1.44796	-0.0703691	0.323975	0.302296	-0.219794	-0.876867	-0.184257	0.0106987	2.08196	0.109284	-0.715098	0.30585	0.265926	2.32648	-0.0148123	-0.478084	-0.441472	0.770874	2.57151	2.97903	1.03824	0.672009	0.353281	0.657864	1.57131	2.76578	0.309543
6283	S100A12	1.01507	-0.686256	0.000784743	-1.08065	1.83121	-0.419015	0.465677	-0.0235912	0.110032	-0.613597	-0.445421	-0.727903	0.0600605	-0.7278	-0.428123	0.143237	-0.319679	-0.784995	1.63513	0.50896	0.63247	-1.12877	-0.709017	-1.16933	-0.71464	-0.606674	-0.419924	-0.185116	-0.664066	1.5136	-1.44777	-0.811844	0.24348	-0.582746	2.11746	0.729206	-1.02949	-0.0665224	1.56917	3.02384	3.46658	0.272624	1.24771	1.06038	1.4589	2.24871	3.13968	1.21452
8993	PGLYRP1	-0.358974	-1.07069	-0.272911	-1.0673	1.76776	-0.20337	0.180485	-0.53213	NA	-0.688503	-0.66217	0.646897	-0.475012	-0.420935	NA	-0.00236509	-0.664462	-0.320911	0.0956326	-0.143738	0.28257	NA	NA	NA	-1.03056	0.166929	0.124841	-0.77966	-0.929162	1.83578	-0.582946	NA	-0.0317268	NA	1.51629	0.280282	-0.572135	-0.892656	2.18472	2.05254	3.6654	0.838112	1.44587	1.7851	1.39891	0.647122	2.25644	1.1085
10417	SPON2	0.0979737	-1.16323	-2.26289	-1.94907	0.975328	-1.60906	-0.595716	-1.02605	1.01073	-0.184167	-0.839999	-1.23678	-1.17402	NA	-1.12256	NA	-1.79852	1.90262	2.20312	1.05996	NA	1.08864	-1.3047	NA	NA	-0.533469	0.768693	-0.86113	0.459857	0.512494	NA	NA	-0.398634	-0.828249	0.755806	-0.675175	0.0758849	-0.649969	0.244151	0.473725	1.07095	0.328974	0.290589	-0.295526	3.35202	-0.695049	3.20248	1.02751
54210	TREM1	NA	NA	NA	NA	NA	NA	NA	NA	NA	NA	NA	NA	-1.37735	-0.00237455	NA	NA	NA	NA	NA	NA	NA	NA	NA	NA	NA	NA	NA	NA	NA	NA	NA	NA	NA	NA	NA	NA	NA	NA	NA	NA	NA	NA	NA	0.389145	-0.408098	0.497099	2.01187	0.594201
114770	PGLYRP2	0.322937	-0.667886	-1.31442	-1.34136	-0.202392	-0.792666	-0.251071	-1.50809	-0.495648	-1.37905	-1.47464	-0.947391	-0.880144	-0.889237	-0.0356266	-0.534279	-0.452993	-1.2084	-1.15315	-1.52858	-0.592309	0.326515	-0.912483	-0.741259	-2.04944	-1.35563	-0.849058	0.213313	-1.10015	0.562046	-0.20168	-1.15512	-0.515257	-0.20793	-0.512181	-1.09101	-0.419228	-0.748646	0.477669	1.5915	0.499718	2.50184	1.07191	1.77549	0.309496	-0.89484	2.62684	0.78028
629	CFB	0.394436	-0.83136	-1.60086	-2.23835	-0.590776	-1.09501	0	-1.93728	-0.333532	-1.23612	-1.53847	-1.06888	-1.27291	-0.890759	-0.456416	-0.996393	-0.457501	-0.645972	-0.871167	0.706796	-0.371628	-0.0754492	-0.775787	-0.872618	-0.809235	-0.218181	0.443473	-0.22785	-0.829309	1.00766	-0.66672	-1.49097	-0.00384271	-0.14692	0.401837	-1.36602	-0.591971	-0.391265	0.746381	2.62615	1.62772	2.1233	0.00114681	1.60598	1.79862	1.18464	2.32306	0.896164
710	SERPING1	0.183984	-0.540087	-1.00699	-1.53186	0.532064	-0.793165	0.324712	-1.53789	-0.367785	-1.01829	-1.21424	-1.01238	-1.13704	-0.0651556	-0.133997	-0.521362	0.348607	-0.148723	-0.51287	-0.330038	-0.468464	-0.0196653	-1.02428	-0.175304	-0.687911	-0.0873209	0.392772	-0.696016	-1.33498	1.02256	-0.765131	-0.985466	-0.0214784	-0.0536714	0.545833	-1.25581	0.0814742	-0.332786	1.81918	3.36233	1.23404	2.49369	0.869913	1.83096	2.02483	0.986461	2.18466	0.674804
712	C1QA	1.70737	1.13017	-0.436043	0.17526	-0.582397	-0.158038	1.29754	-1.14803	0.839445	0.844448	0	-0.975423	-0.558281	0.309685	-1.02822	-0.748266	1.26136	0.444509	1.10851	-0.124325	-0.647554	0.532017	-0.107119	1.97046	-0.519037	0.302139	1.73608	-0.90415	0.699958	-0.453876	0.210761	0.970061	0.801394	-0.0915527	1.19929	0.804538	0.341202	0.790057	3.21017	0.841658	1.0422	1.29463	0.0777845	1.05661	0.833992	-0.503977	3.44748	0.687507
713	C1QB	1.02756	0.839661	-0.535161	-0.276469	-0.643565	0.778709	1.33365	-1.60362	0.719027	0.11784	-0.510195	-1.37307	-0.806152	-0.342107	-1.48444	0.028874	1.341	0.612174	0.760524	-0.363458	-0.697674	-0.195323	-0.3523	0.891005	-0.720251	-0.293573	1.14378	-0.876225	0.286467	-0.54537	-0.0120191	0.732784	0.733505	-0.0826437	1.12042	0.68136	0.475609	0.430473	3.97775	1.35308	0.773475	1.31205	0.300017	1.17795	0.196977	0.232797	1.96683	0.556521
714	C1QC	2.01137	1.62047	-0.705513	-1.01509	0.182556	-0.138619	1.22016	-1.16064	0.875129	0.932772	-0.0859155	-0.872055	-0.391678	-0.289019	-1.03495	-0.0193313	1.41118	-0.0259063	0.940648	-0.0565757	-0.602966	0.000367714	-0.421559	1.21881	-0.752604	-0.150581	1.11962	-0.903041	0.633443	-0.364738	0.00436649	1.00591	0.820321	-0.254488	0.819593	0.138688	-0.128464	-0.150716	2.90541	1.97259	1.97155	1.20961	0.455369	1.45053	0.89555	0.0619346	3.7976	0.404868
715	C1R	-0.110992	-0.827768	-1.64694	-2.97836	0.012949	0.109696	-0.891378	-1.87049	-0.422623	-0.26646	-1.30754	-1.15317	-1.05518	-0.501504	-1.1436	-0.777252	0.281423	1.72651	0.422906	-0.0286293	-0.64802	0.398537	-0.739806	0.277289	-0.396708	0.0315259	0.816957	-1.02239	-0.359049	0.211486	-0.997822	0.289267	0.359693	-0.344066	0.690343	-0.62347	0.435922	0.623766	0.016989	1.07237	0.265337	1.62599	0.854717	1.85765	1.57059	0.221357	2.88172	1.40801
716	C1S	0.14308	-0.913919	-1.88008	-2.47551	-0.17232	-0.035888	-0.69101	-1.7977	-0.273454	-0.220346	-1.49315	-1.08127	-1.00559	-0.286406	-1.21883	-0.706112	0.396894	0.848337	0.116643	-0.464088	-0.523221	0.471237	-0.860211	0.0560052	0.128092	0.0188952	0.715959	-1.41687	-0.90026	0.107452	-1.47901	0.00652304	-0.439939	-0.485539	0.824647	-0.685954	0.460509	0.740973	0.0344578	0.861589	1.03804	1.5685	0.764651	1.92949	1.64118	0.206458	2.36074	1.33673
717	C2	0.232524	-0.690563	-0.864333	-1.89512	-0.618998	-0.0942292	-0.00821814	-2.12605	-0.262778	-0.222417	-0.676771	-1.29621	-1.45437	-1.00489	-0.76677	-0.238035	0.70803	0.108601	-0.032669	-0.161574	-0.359535	0.421323	-0.659604	-0.0883805	-0.649954	0.621372	-0.468278	-0.177292	-0.334983	0.8448	-0.221239	-0.174354	0.125257	0.00394075	0.358354	-1.22476	0.104961	-0.230779	2.38357	1.34353	0.845867	1.7224	0.0703814	1.7029	1.24178	-0.144131	2.39093	-1.21728
718	C3	0.178365	-0.385279	-0.977103	-2.06475	0.724603	-0.860056	-0.101721	-1.45309	-0.000540355	-0.917242	-1.24844	-1.08247	-1.43546	-1.30564	-0.468133	-0.62963	-0.146525	-0.121186	-0.72279	-0.253463	-0.0846016	0.82513	-0.334215	-0.601018	-1.21702	-0.375267	0.322602	0.0528364	-0.742999	1.17421	-0.337292	-1.4669	-0.163124	0.139734	0.391704	-1.31583	-0.546251	-0.69629	1.20936	3.45336	2.10638	2.67656	1.10873	2.48062	1.44776	0.864829	2.38856	0.945235
721	C4B	0.629585	-1.27004	0.695182	-1.227	0.5307	-1.22359	-0.274299	-1.31499	-0.67531	-0.582722	-0.900882	-1.02399	-0.885405	0.132762	-0.533114	-1.14654	-0.411428	-0.333046	-0.824007	-0.645335	0.130339	0.199135	-0.701425	-0.965983	-0.941453	-0.77785	0.238038	-0.0634461	-1.10185	0.889048	-0.782062	-1.76707	0.224819	-0.0125375	0.649308	-1.68373	-0.0285958	-0.443734	0.913068	2.65775	1.46864	2.76315	1.14283	1.68161	2.43896	0.176558	3.20448	-0.510264
722	C4BPA	0.967838	-0.432442	-1.17988	-2.12286	1.11972	0.0693566	0.875359	-1.41403	0.211435	-0.626276	-0.611478	-0.94728	-1.04048	-1.24799	-1.19753	-0.836469	-0.50197	0.54282	-0.89551	0.732645	0.0683899	0.232477	-0.405491	0.545791	-0.324028	0.742784	1.05213	-1.55479	-0.74357	0.299306	-1.56065	-0.90215	0.620437	-0.293824	1.37814	-1.06092	-0.0332709	0.366802	2.20913	1.84033	2.82439	2.60632	0.723084	1.61475	1.5728	0.978514	1.75052	0.495081
725	C4BPB	0.725781	-0.432374	-0.898484	-2.00694	1.01341	0.354772	0.367005	-1.63031	-0.269275	-0.840658	-0.630423	-1.10595	-1.02269	-1.59318	-0.987947	-1.07102	-0.150144	-1.02727	-1.03898	0.6805	0.000933566	0.0100896	-0.716739	0.187362	-0.825119	0.737255	1.00648	-1.46049	-1.04707	-0.000933566	-2.07823	-1.35414	0.197504	-0.0817528	1.2382	-1.269	-0.290845	-0.101665	2.03032	2.19967	2.26457	2.46339	0.792552	1.33859	1.48602	0.696021	1.77008	0.456076
727	C5	0.164467	-0.777191	-0.913305	-2.3723	0.42943	-0.695667	-0.105044	-1.75524	1.70936	-0.0147713	-0.710363	-1.184	-1.05406	-1.02765	-0.334195	-1.04894	-0.275111	-0.622402	-0.425078	-0.499691	-0.324348	0.658182	-0.784915	-0.793748	-1.12706	-0.273342	0.101122	-0.12776	-1.15015	1.41274	-0.73673	-1.3505	0.223179	0.128921	0.76348	-1.03237	-0.431045	-0.360159	3.24533	2.6458	1.70231	2.39081	1.4384	1.61768	0.947584	0.338141	2.76074	0.581225
729	C6	0.173499	-0.653972	-1.27008	-1.95141	0.00365551	-0.707893	-0.227087	-1.94406	1.03121	-0.5558	-0.952399	-1.06091	-1.29355	-1.09101	-0.19014	-0.881147	-0.365044	-1.112	-0.600111	-0.107275	-0.497025	0.844226	-0.0621093	-0.217356	-1.95322	-0.00954915	0.62482	0.0893695	-0.790098	1.55221	-0.432517	-0.997229	0.520811	0.0658153	-0.38787	-0.917173	-0.0214378	-1.13366	2.23687	2.47166	1.48816	2.58388	1.20845	1.26394	0.604618	0.263236	2.58731	0.593785
730	C7	0.668177	-1.99376	-2.07854	-2.14187	0	-0.194115	-0.0547311	-1.32019	1.2057	0.115457	-1.26073	-1.14636	-0.390133	-0.789618	-0.0605755	-0.520938	-0.420922	-0.829215	-0.864032	-0.234476	-0.381092	0.76799	-0.361909	-0.00557891	-0.385906	-0.448218	0.805096	0.0110059	-0.621333	1.07421	0.0587638	-1.03252	-0.118105	-0.208735	0.169852	-1.05517	-0.216971	-1.26734	2.00805	1.17953	1.02642	2.56212	1.05297	1.49466	0.638197	0.34723	2.34169	0.397017
731	C8A	-0.421742	-1.09019	-0.80733	-2.12617	-0.138069	-0.142187	0.198409	-1.97418	0.258725	-1.04532	-0.638465	-1.06049	-1.10317	-0.887686	-0.347234	-0.825067	-0.0965902	-1.17944	-0.283309	0.325131	-0.213621	0.323144	-0.169169	-0.378146	-0.855558	-0.020771	0.383499	0.461818	-0.371725	1.19512	-0.190647	-0.986917	0.735844	-0.00203092	-0.494476	-1.12968	-0.38504	-0.0884631	1.69044	1.53753	1.25895	1.76622	1.3973	1.77771	0.843703	0.751709	2.36197	0.367653
732	C8B	-0.28842	-1.24844	-1.18346	-2.10592	-0.26835	-0.0301493	0.330606	-1.84351	0.00638948	-1.28542	-0.872185	-1.09078	-0.51474	-0.714931	-0.0927147	-0.738047	0.167927	-1.17715	-0.404173	0.0951192	-0.348338	0.650058	-0.506678	-0.79355	-1.01175	-0.137913	0.444719	0.440335	-0.591755	1.1614	-0.395357	-1.40695	0.558264	-0.0811257	0.145315	-1.46498	-0.315944	-0.234538	1.429	1.44626	0.630587	2.08561	1.5796	1.28056	1.09755	0.303931	2.93254	-0.120853
733	C8G	-1.17845	-1.14421	-1.12969	-2.45538	0.247858	0.112723	0.81866	-1.47617	0.929736	-0.849372	-0.187949	-0.993259	-1.34794	-1.15647	0.291395	-0.855923	-0.602475	-1.13443	-0.53223	-0.230586	-0.714715	0.0608765	-0.743413	-1.0096	-1.42909	-0.610968	0.0159112	0.0314531	-0.657406	0.96615	-0.660651	-1.16224	0.111292	0.119786	0.252078	-1.29348	-0.696993	-0.277986	2.46102	0.849311	0.100164	1.7767	1.33351	0.874287	0.153362	0.203598	1.91948	-0.180744
735	C9	-0.0592078	-1.30838	-1.19273	-1.67315	-0.788501	-0.791238	-0.342402	-2.04902	0.854427	-0.169187	-0.679523	-0.865623	-1.47409	-0.695393	-0.132272	-1.39251	-0.286514	-0.93328	-0.337063	0.678599	-0.278559	-0.154588	-0.81282	-0.4008	-0.387277	0.195801	1.11839	0.25993	-0.591516	1.53683	-0.216519	-1.09834	0.434963	-0.588664	0.721403	-0.9982	-0.346617	-0.00502263	2.48704	2.01205	0.703962	1.03955	0.442583	1.32969	1.59321	0.282279	2.66658	0.15405
1191	CLU	0.206786	-1.35109	-1.01678	-0.858505	0.688021	-0.287996	-0.290996	-1.25109	2.44599	-0.401508	-0.448866	-0.851624	-1.2194	1.19272	0.0163185	-0.351678	0.264975	2.22937	0.229077	-0.722309	-0.155874	-0.243229	-0.629123	-1.10846	-1.00282	-0.468563	-0.277871	-0.381139	-0.64499	1.91789	-0.395977	-0.987795	0.279106	-0.064541	0.870168	0.440059	-0.805462	-0.824283	2.06253	1.2248	1.24175	1.80236	-0.124249	1.00948	0.345002	-0.49474	1.95755	4.23082
1378	CR1	NA	NA	NA	NA	0.422485	0.123552	-0.605543	-0.620277	NA	NA	NA	0.0165787	2.7479	-0.415401	3.03077	-1.4878	-0.000697727	0.18712	0.701319	0.525223	1.30104	-0.734048	-0.230077	-1.67528	-0.71333	0.595581	-0.273963	-0.183813	-0.619509	0.827276	-0.139833	1.00425	-0.572037	-1.67795	1.09057	0.41647	-0.119605	-0.631625	0.245346	1.78933	4.06755	NA	NA	1.18002	0.844416	0.163374	1.21547	2.44169
1675	CFD	-0.501517	-1.22406	-1.52803	-0.97722	-0.894571	-0.426651	-0.413641	-1.42984	-0.390863	0.880687	-0.403282	-0.721483	-0.427909	0.215511	-0.110024	-1.02166	1.32052	-0.16471	-0.677778	-1.8444	-1.39264	-0.937639	-1.04204	0.475806	-0.835109	-0.727853	-0.453392	-0.454741	-0.350368	1.12516	0.750991	1.58225	-0.475032	-0.193009	0.527724	-0.671026	0.0976909	-0.0442932	1.82813	0.97088	-0.539492	0.551046	0.417099	3.84992	-1.36533	-0.87823	0.261957	0.304774
2219	FCN1	1.28975	1.14929	1.55451	0.512855	1.77496	0.739099	1.40037	0.951761	1.93613	-0.135211	-0.0384327	0.798803	-0.388173	-0.311848	0.179815	0.138072	0.259966	-0.735839	0.0446062	2.26869	0.258247	-0.200542	-0.390638	0.596096	-0.308651	-0.399158	1.30458	-0.746584	-0.596488	0.822351	-0.499821	1.52792	-0.040658	0.18948	1.24054	0.669188	-0.277492	-0.280878	2.9692	2.98705	3.52761	0.801287	1.1449	0.679528	0.422448	1.07276	0.725643	1.17248
2220	FCN2	-0.363233	-0.433877	0.103427	-2.95619	0.90494	0.424794	1.01544	-2.06435	-0.0573476	-1.29112	-1.24091	-0.636002	-0.60856	-1.0231	-0.275524	-0.16435	-0.771172	-0.836961	-0.665565	1.77562	-1.10087	1.4952	-0.00269248	-0.719255	-0.911797	-0.209167	0.870129	0.0243828	-0.0283134	-0.475811	-0.423863	0.623973	0.38782	0.67902	0.0916517	-1.75839	-1.14586	-0.117458	2.08694	2.97319	2.28279	2.19692	1.57584	1.54582	1.34989	0.158407	2.2394	0.593213
3075	CFH	-0.0225309	-0.432389	-1.11263	-1.55929	0.114984	-0.124187	-0.0875633	-2.13882	0.266426	-0.750104	-1.01192	-1.07759	-0.995008	-1.07372	-0.850648	-1.3904	-0.291021	-1.02684	-0.419128	0.00835962	-0.284531	0.934779	-0.52064	0.0806	-0.767224	0.0269713	0.485428	0.0591995	-0.537309	1.3001	-0.230428	-0.968006	0.509816	-0.138758	-0.0837368	-1.08672	-0.215241	0.083147	1.23913	2.06208	1.26831	2.27792	0.392806	1.5177	0.557757	0.358862	2.25826	0.665003
3078	CFHR1	0.689082	-2.13774	-0.81574	-1.43491	-0.0820903	-0.858749	0.0167231	-1.58303	0.541541	0.74634	-0.117599	-0.357311	-1.23796	-0.585903	-0.560915	-0.882621	-0.630023	-0.563252	-0.539945	-0.00708416	-1.02329	0.163403	0.00708416	0.553811	-1.08413	0.110281	0.228918	0.917493	-0.753042	0.843058	0.249875	-0.905473	1.00861	0.107793	-0.170159	-1.31197	-0.554165	0.340692	-0.465893	1.73496	1.2378	1.98334	0.687753	0.716677	1.92072	-0.247736	3.02409	1.06936
3426	CFI	-0.727708	-1.016	-1.67716	-1.87792	-0.144952	-1.14231	-0.474193	-2.24665	-0.239456	-0.729485	-1.22943	-1.03637	-1.32281	-0.837022	-0.523138	-1.41914	0.989908	-0.712229	-0.425889	0.308959	-0.46927	0.128123	-0.725059	-0.500786	-0.903537	-0.295906	0.760028	0.0509486	-0.75559	0.974731	-0.710989	-1.44143	-0.0223498	-0.315216	-0.127187	-0.913439	-0.196007	-0.629895	2.11158	1.94771	0.56937	2.46042	0.468994	0.980583	0.747619	-0.0651209	1.61362	1.70779
3493	IGHA1	NA	NA	NA	NA	NA	NA	NA	NA	NA	NA	NA	NA	0.402515	0.107838	-1.03021	NA	0.633446	-2.26289	NA	NA	NA	NA	NA	NA	NA	NA	NA	NA	NA	NA	NA	NA	NA	NA	NA	NA	NA	NA	NA	NA	NA	NA	NA	2.78967	1.23433	-0.663851	1.20197	0.985573
3500	IGHG1	-0.21066	-0.926762	0.283124	1.10764	0.613344	-0.745773	-0.658716	-0.104567	0.58132	-1.09395	0.835435	0.925295	0.130796	-0.20729	-0.708857	0.316922	1.08591	-0.62419	-0.901521	-0.886843	-0.838853	0.0897652	-0.336577	-1.06655	-0.818724	-0.719496	0.070269	0.0818584	-0.789735	0.987851	-0.00158679	0.99295	-0.902581	0.16334	-0.0388959	-0.00315547	-0.906171	-0.744682	4.34124	3.51381	2.6983	2.00699	0.250321	2.008	0.604147	0.730656	2.01079	1.26894
3507	IGHM	NA	NA	NA	3.60986	0.302335	0.0995458	NA	NA	NA	NA	NA	0.516314	NA	NA	NA	-0.48967	0.15714	NA	NA	NA	NA	NA	NA	NA	NA	NA	NA	NA	NA	NA	NA	NA	NA	NA	NA	NA	NA	NA	NA	NA	NA	NA	NA	NA	NA	NA	NA	NA
3543	IGLL1	0.793223	-1.10974	-0.529129	0.895233	0.49629	-0.987189	-0.0638936	-0.454296	-1.90542	-2.28905	-0.83219	0.815167	0.494413	-0.0766571	-0.189155	-0.0998817	1.5553	-0.777083	-1.07583	-1.02325	-0.698344	-0.737268	0.929386	-1.21354	0.00396803	-0.883167	-0.401545	-0.0847526	-0.896236	0.68961	-0.0172114	0.537255	-0.499361	0.0538974	0.0839992	-0.0644851	-0.350478	-0.284844	1.74465	3.20388	0.860598	1.02781	-0.0381893	1.38292	0.819822	1.20213	2.19475	1.29484
4153	MBL2	0.105024	0.834368	-1.91644	-1.31374	0.0101128	-2.20865	0.330096	-0.314622	-0.150354	-0.621944	-0.588085	0.346678	-1.51369	-1.2474	-1.11629	-1.53959	-0.312333	-1.16897	-0.986253	0.78183	-1.05106	0.135839	-0.99811	-0.419395	1.03262	-0.298748	0.584333	-0.813206	-0.817679	0.657399	0.0229743	-1.0651	0.0813149	-0.86509	1.13731	-1.06269	0.00437942	-0.682361	1.84815	0.732745	2.51091	3.39749	0.457709	1.73151	2.76241	NA	NA	0.0727397
5199	CFP	0.355348	-0.14355	-0.583517	-1.6434	1.25287	0.469472	0.648921	-1.94372	-0.0900331	-0.364445	-0.66214	-0.923476	-0.317541	-0.958165	0.434974	-1.27161	-0.315986	-2.18279	0.0552096	-0.0387035	-0.150559	1.37296	0.523607	0.223587	-0.751806	-0.107151	0.60345	0.317111	0.1946	0.788959	0.0170215	-0.296773	0.162855	0.198665	-1.02454	-0.597793	-0.0670346	0.0297101	1.58916	1.46622	2.38298	2.08769	1.1074	1.98072	0.745998	0.581374	2.47374	0.609482
5648	MASP1	1.06221	0.487271	-1.45744	-2.23839	0.387704	0.305268	-0.102897	-1.74976	-0.256179	-1.08562	-1.95036	-0.524707	-0.671235	-0.259593	-1.28806	-0.138141	-1.14877	-0.0301669	0.244188	-0.00294997	-0.455821	0.891911	-0.601549	-0.369785	-0.109136	-0.209466	0.0139764	-1.03147	-0.476231	0.801904	-0.668305	-1.02132	-0.339573	0.269212	0.21143	-2.20621	-0.0417026	-0.000799879	1.04493	3.02212	1.9348	2.34129	1.30947	1.6332	1.31318	-0.270157	1.85625	0.928934
8547	FCN3	-0.198829	-0.283007	-0.87763	-1.72328	1.0781	-0.351689	-0.0259698	-2.31513	0.252358	-1.16794	-1.17075	-0.08912	-0.0735563	-1.05416	-0.581528	-0.792429	-1.09357	-0.492346	-1.02736	0.142756	-0.961846	0.628028	-0.637289	-0.944624	-0.263091	-0.334039	-0.47698	-1.25093	0.143076	0.127254	-0.74854	-1.2106	0.0823812	-0.109562	0.410403	-0.748871	-1.05529	-0.0771464	2.46806	2.63644	1.24577	0.928537	2.08369	1.65262	1.84441	0.948247	2.09184	1.44848
10584	COLEC10	NA	NA	NA	NA	NA	NA	NA	NA	NA	NA	NA	NA	NA	NA	NA	NA	NA	NA	NA	NA	-0.625575	-0.175854	-0.0453743	0.0624092	-0.131555	0.311177	0.237441	-0.0951492	-0.0267855	NA	NA	0.43336	0	NA	-0.880156	-0.343724	0.0194566	-0.133267	NA	NA	NA	NA	NA	NA	0.191143	0.195263	3.15122	-0.481933
10747	MASP2	1.03823	-0.227838	-2.38229	-1.0943	NA	NA	-0.198773	-1.64347	0.349118	-0.54955	-0.835707	-0.140773	0.0125064	0.845409	-0.504158	-0.810901	NA	0.0915281	-0.630125	-0.326476	-0.568149	0.596267	-0.610082	-0.00957357	-0.313037	-0.0430638	0.430976	-0.106673	-0.347946	1.19087	-0.537324	NA	0.524534	0.152159	0.522677	-0.293247	-0.0885778	0.0240228	-0.586986	1.70553	4.42605	0.952716	0.361445	0.926569	NA	-1.29152	1.32533	NA
11326	VSIG4	-0.675027	-0.341481	-0.815916	-0.0972481	-1.11891	0.106825	0.285727	0.238684	0.864165	2.27381	0.72474	0.150676	-1.84847	0.217147	-1.05025	1.34242	1.70317	0.811301	0.763504	1.37276	0.683135	0.415566	0.639768	-0.199863	0.259525	1.19293	1.27084	-0.672954	-1.02297	0.0758196	0.386284	0.90242	0.831663	-0.381001	2.18668	0.41303	1.25848	-0.659722	1.1577	1.7486	-0.975803	0.573997	1.51584	1.12689	0.345658	0.914783	0.379335	1.88027
28825	IGLV1-40	-0.838718	-0.634835	-0.420642	0.146042	0.455489	0.268573	0	0.34271	-0.875845	-1.15526	-0.900238	-0.529907	NA	NA	NA	0.438727	0.820898	-0.351288	-0.808776	-1.08796	-0.0632439	2.19601	0.716689	-1.13423	-0.896966	-0.427382	-0.442496	0.162612	-0.611238	0.352577	-0.00260944	1.61686	-1.47615	0.687449	-0.0655109	0.0851397	0.00260944	-0.639436	1.65685	1.88335	-0.747291	1.85584	1.31811	NA	NA	NA	NA	NA
28908	IGKV4-1	0.8491	-0.584231	-0.616277	1.90767	-0.147169	-1.69024	-0.0190151	0.394236	0.633738	-0.646349	1.53703	3.53782	0.107099	0.048632	0.454893	NA	NA	NA	NA	NA	NA	NA	NA	NA	NA	NA	NA	NA	NA	NA	NA	NA	NA	NA	NA	NA	NA	NA	2.68378	2.58453	2.64419	0.760932	-0.580325	1.97825	0.478502	-0.266609	1.21059	1.38375
28940	IGKV1-12	1.94179	-0.161578	0.235881	0.920853	1.46708	-0.181613	-0.583155	-0.271667	1.71802	-1.19993	-1.02159	-0.805385	-0.02768	-1.06635	NA	-0.239211	3.70923	1.9972	0.964861	-1.52265	-0.758532	0.766109	0.0743617	-1.20973	-0.90605	-0.370881	-0.193021	-0.566422	-0.676971	1.02517	-0.303966	1.44265	-1.14969	0.459347	-0.191451	1.52092	-0.576769	-1.02741	2.71154	1.30775	1.62233	1.44605	0.477263	1.0141	-0.731827	-0.517873	0.375963	1.82904
51279	C1RL	0.192168	-1.07884	-1.54921	-1.74787	-0.598336	-0.593249	-0.0923458	-1.28984	-0.31841	-0.356567	-1.60256	-1.15597	-0.405994	-1.01769	-1.45408	0.129776	-0.30908	0.660978	-0.566938	-0.120214	-0.577951	0.116879	-0.796965	-0.603317	-0.54849	-0.236477	0.405049	0.150161	-0.415193	0.960257	-0.448713	-1.10779	-0.214434	-0.450831	0.309719	-1.54292	-0.506384	-1.21742	1.14319	3.02243	1.05232	2.32029	1.32095	1.43896	1.1389	1.39719	2.64385	1.85054
81494	CFHR5	-0.0293745	-1.61012	-0.862301	-0.449769	0.00906019	-0.0615382	0.549532	-1.38945	0.696296	0.155625	-0.852445	-0.234109	-0.775393	-1.05651	-0.295578	-0.888173	-0.421503	-0.359636	0.0849361	0.371466	-0.417842	-0.151541	-0.110252	-0.406464	-0.582192	0.336954	0.766131	0.232533	-1.01709	1.74373	0.0280934	-0.656319	0.0956921	-0.122251	0.3006	-0.805577	-0.376064	0.653135	1.99889	0.98105	1.39073	1.71208	0.403879	0.487778	1.53151	-0.115014	2.02831	0.410218
100423062	IGLL5	1.1627	-0.202752	-0.217021	1.97306	0.732674	-1.08586	-0.267319	0.389173	0.177288	-1.13571	0.194749	0.742992	0.507921	-0.0135207	-0.207726	0.807464	2.45151	-0.801148	-0.831813	-1.15942	-0.438195	0.474972	0.403796	-1.09973	-0.893886	-0.885357	0.0163131	0.127511	-1.08712	1.02995	0.841641	1.21885	-0.84707	0.107831	-0.255691	0.3508	-0.279767	-0.511425	3.63722	2.79901	2.58317	2.01639	0.296915	1.82194	0.492628	0.786995	1.83399	1.2562
567	B2M	1.0114	0.620935	-0.100487	2.01618	0.774611	0.867291	0.758169	0.283473	1.23397	-0.615767	-0.0419062	0.314696	1.20219	0.757297	-0.443135	-0.632218	1.10048	-0.0315538	-0.342764	-1.53129	0.37924	-1.02676	-0.910075	1.77144	-1.02909	-0.186388	0.414966	1.11067	-0.349051	-0.431174	1.9007	0.697828	0.588041	1.3547	0.12467	1.40641	1.76721	0.506871	0.943071	1.65787	1.93467	0.444856	0.931981	0.374505	-0.150369	0.439816	0.518082	0.611629
101	ADAM8	NA	NA	NA	NA	NA	NA	NA	NA	NA	NA	NA	NA	0.997943	0.350865	NA	NA	1.11058	0.182964	NA	NA	NA	NA	NA	NA	NA	NA	NA	NA	NA	NA	NA	NA	NA	NA	NA	NA	NA	NA	NA	NA	NA	NA	NA	0.625728	1.05663	NA	2.40477	0.906215
301	ANXA1	-0.287986	-0.682746	-0.53191	-1.14732	0.408751	0.54486	-0.911403	-0.755141	-0.552005	-0.74262	-0.728012	-0.477356	-0.82872	-1.21444	-2.0276	-0.371388	0.23403	-1.29802	0.339796	-0.0951165	0.353452	-1.76889	1.55905	-0.709768	0.0633663	-1.51748	-0.816175	-1.1669	0.23388	0.943094	-0.198412	0.238545	-1.17415	-0.182242	0.370552	-0.586277	-0.300891	0.775544	-0.0358561	1.4389	0.79272	1.49923	1.39044	-0.191312	-0.981862	1.32129	0.616931	0.356556
998	CDC42	1.7779	0.167883	0.146118	1.78591	1.25622	0.572994	0.775894	-1.19794	2.02665	-0.947967	-1.60077	1.60512	1.92312	-0.406741	1.2078	-0.406172	-0.648444	-1.11024	1.40304	-0.112252	2.3992	-0.630859	0.927826	0.575131	-0.0348276	-0.409903	-0.993529	1.48114	0.0660707	-0.0084683	1.08612	0.749648	-0.520259	-0.250204	1.30849	0.312142	0.178932	-0.550891	0.127515	1.37831	4.32403	1.43745	-0.424756	0.798499	0.0663737	1.05391	1.72835	0.628958
1803	DPP4	0.396891	-0.0503441	-1.60486	-1.15489	-0.66149	0.290173	-0.684857	-0.581144	-1.11365	0.0220174	-1.42898	0.239506	-0.256935	-1.56578	NA	-1.23844	-1.65987	-0.114754	-0.891484	0.0632901	0.657872	-2.89677	-0.288205	-1.31923	0.122285	-0.570121	-0.242759	-1.34093	-0.997549	-0.348016	0.566911	-1.32748	-0.311806	0.680048	0.274051	-0.345997	1.63514	0.856744	-0.992849	0.300741	0.667872	0.0958354	1.05327	0.127643	-0.401744	0.350006	1.35255	0.188429
2319	FLOT2	0.823984	0.256896	-0.223879	-0.413825	-0.762092	-1.69167	-0.327216	0.346453	0.422747	-0.221312	1.32416	0.757242	1.21517	0.706375	-0.519466	0.480741	-1.05046	0.651578	-0.839105	-0.497061	0.803667	0.393883	0.236184	-0.502487	1.07873	-1.3265	-0.0741434	0.935037	0.922406	-0.935836	0.0710962	-2.53134	-1.41939	-0.826799	0.437427	-1.56964	0.16147	-0.894465	-0.0868711	1.7241	1.05719	3.67407	0.99533	0.770792	0.573121	-0.0155798	0.420408	0.678246
2534	FYN	-2.65648	0.0721467	0.810275	-1.82101	3.10961	0.426093	0.0798113	-0.538885	0.493786	0.159718	0.514706	0.355839	2.14481	0.713918	0.780934	-0.877661	-0.0776602	0.317158	0.629754	0.18414	-0.632163	0.598926	-0.796472	-0.141265	-0.607545	-0.486387	1.16519	-1.21288	0.599728	0.245498	-1.86311	1.15748	-0.0671963	0.0149208	0.972815	0.83381	-0.44225	0.949749	0.514808	-0.0408874	0.141558	-0.0412562	0.579985	1.00125	0.130373	0.466866	1.31413	-0.321517
3952	LEP	-0.0927773	-1.13706	-2.2138	0.155115	NA	NA	0.166998	NA	1.90379	NA	NA	NA	NA	NA	NA	NA	NA	NA	-0.26976	-1.35417	0.491945	0.30899	-1.23651	NA	NA	-0.639174	-1.6725	-0.96948	-0.232922	1.64698	-1.42697	0.106745	-0.965037	NA	NA	0.183875	0.466076	0.263208	1.63268	NA	NA	NA	NA	NA	NA	NA	NA	NA
3956	LGALS1	0.140187	-1.04492	-0.897229	-1.84907	-0.737919	-0.217806	-0.958868	-0.992627	0.153635	0.345576	-1.31917	-1.3618	-0.786936	-0.999628	-0.841924	-0.859377	-0.648962	-0.919571	1.44653	0.426326	0.833578	-0.912551	-0.213148	-0.918445	0.53261	0.898856	-0.495555	-0.694238	-0.65531	0.0851274	-0.6433	2.00738	0.522231	-0.610652	-0.0435642	-0.594043	-0.450451	1.28089	-1.10359	0.363953	0.201088	-0.410392	0.310262	1.30555	-0.324153	0.689225	1.39589	-0.186494
4860	PNP	1.11048	0.620905	-0.0145217	-0.596067	1.68584	1.15299	0.23806	0.160279	0.905089	-1.69719	0.523522	-0.927081	0.686018	-1.63947	0.786055	-1.3569	-1.14945	-0.81828	-0.480861	-1.64384	-0.633722	-0.999096	-1.01137	-0.873825	-1.09988	-1.06465	-0.913858	-1.11637	0.506707	-0.662624	-1.38926	-1.07708	-0.951107	-0.286187	0.639428	-0.434105	-0.73671	-1.05274	0.401009	2.46902	1.61089	0.212331	0.560371	0.554689	0.164101	0.317917	0.64377	-0.461733
6708	SPTA1	2.32877	0.27032	-0.915627	-0.662442	0.861907	-0.95873	-1.00846	-0.398276	-1.42279	-0.592738	-0.277637	-0.303521	0.613687	-0.393084	-0.497873	-0.0143283	-0.821706	-0.217857	-1.03701	-0.406437	0.0674339	-1.22753	-0.69749	-1.14935	-0.520118	-0.540381	-1.01177	-0.753793	-0.44539	0.157735	0.0812739	-1.50044	-1.14578	0.479641	0.995521	-0.341546	0.235231	-0.0154253	1.90226	3.15589	1.419	0.0724529	1.99884	2.49022	2.28044	0.597771	0.946425	0.391096
6777	STAT5B	0.606163	-0.30942	0.776445	-0.726708	1.32368	0.285295	1.71353	0.49191	2.92494	0.0883755	1.80622	0.61054	2.39906	-0.882956	1.07524	0.22932	0.475702	0.906799	-0.641047	-0.0719552	0.744751	0.433718	-0.475474	1.17678	0.911585	-3.16491	-1.03124	1.20878	-1.05133	-0.741454	1.17624	1.52737	-0.635947	0.451859	-0.0297396	-0.223365	0.716109	-1.03171	1.40533	1.11078	0.0615545	0.474676	1.15165	2.49555	-0.315353	-0.209389	1.09635	0.145802
7040	TGFB1	0.0418249	-0.237454	-0.292671	-0.505378	0.422734	0.47854	-0.907939	-1.62399	-0.45628	0.591618	-0.0981388	0.291535	0.535022	1.01455	1.76727	0.118675	0.749195	-0.197498	0.102048	0.416485	-0.539821	-0.7613	-0.369851	-0.0411385	-0.853203	2.53096	0.11318	0.0598702	0.433127	-1.16404	0.0410839	-0.701528	1.19933	-0.453164	-0.157875	-0.0408889	0.798364	1.3171	2.37443	-0.430326	0.481966	-1.02945	0.450652	0.676413	-0.465047	-0.305603	1.26242	-0.389461
8876	VNN1	-2.62467	-0.926178	-0.78487	0.148994	-1.1193	-0.637772	0.424378	0.0683128	NA	-0.353093	-0.365286	-1.51457	NA	NA	NA	-0.8311	0.408682	-0.113982	1.11818	-0.722867	-0.0996528	1.36234	1.27115	1.11339	0.521683	-0.535899	-0.36834	0.261025	0.562876	0.967788	-1.00536	0.368361	-0.405291	-0.268369	0.522196	0.333097	3.04845	-0.714269	1.81837	1.3917	0.180557	1.15654	-0.65118	NA	NA	NA	NA	NA
10288	LILRB2	1.14401	0.759901	0.580747	0.178143	1.0729	0.838975	1.01624	-0.189798	0.673669	1.5033	0.511872	0.295664	NA	NA	NA	NA	NA	NA	NA	NA	NA	NA	NA	NA	NA	NA	NA	NA	NA	NA	NA	NA	NA	NA	NA	NA	NA	NA	2.23847	1.10108	2.02207	-0.261269	0.88609	NA	NA	NA	NA	NA
80381	CD276	-0.750471	0.351949	0.635876	-0.336825	-0.0930656	-1.30752	-1.68051	-0.895343	0.0764247	1.14329	0.436343	-0.593062	-1.60047	0.55378	-2.38571	-1.59812	-1.65562	-0.491062	0.708623	1.87909	0.926216	1.35281	0.806785	-0.273568	0.0365947	2.49141	1.42496	-0.256767	0.380944	-0.547992	-1.57698	1.06662	1.15592	-0.474056	0.749188	-0.566354	0.619635	0.257104	-1.37599	0	-0.01485	0.862374	0.0660468	0.438828	-0.485724	-0.0939359	0.50378	-1.18122
[truncated: 486 more columns]

## Sheet: Figure 6
Fig. 6b	Supplementary Data 5, Supplementary Data 2
Fig. 6c, 6a	Supplementary Data 2
Fig. 6a expression data matrices below
ID	NAME	Breast:11BR047	Breast:18BR010	Breast:11BR074	Breast:18BR017	Breast:01BR015	Breast:03BR013	Breast:18BR002	Breast:01BR033	Breast:18BR007	Breast:11BR014	Breast:11BR055	Breast:18BR006	Breast:11BR051	Breast:05BR005	OV:01OV007	OV:01OV018	OV:01OV023	OV:01OV041	OV:01OV047	OV:04OV005	OV:04OV012	OV:04OV013	OV:04OV018	OV:04OV021	OV:04OV023	OV:04OV027	OV:04OV028	OV:04OV031	OV:04OV036	OV:04OV037	OV:04OV039	OV:04OV040	OV:04OV041	OV:04OV045	OV:04OV049	OV:04OV051	OV:04OV055	OV:04OV058	OV:14OV011	OV:17OV015	OV:17OV018	OV:17OV019	OV:26OV002	UCEC:C3L-01246	UCEC:C3L-00356	UCEC:C3L-00139	UCEC:C3N-01346	UCEC:C3L-01925
7057	THBS1	1.47283	1.30935	1.2656	2.59779	1.54675	1.67648	2.50225	3.14539	1.74806	1.34614	2.00907	2.21201	2.93241	2.89487	0.886954	-0.404429	0.779879	1.49867	0.571657	0.54556	0.0127424	0.567414	0.594743	-0.651553	0.964594	0.77159	0.781383	0.348595	-0.47336	-0.106098	1.522	1.13447	-0.472619	1.35381	1.85128	0.481131	-0.122769	1.11819	1.42133	1.28415	1.50414	-0.676205	1.61392	1.8587	1.37883	0.674817	2.56654	3.45302
3491	CYR61	1.1944	0.789989	0.377343	1.50963	0.673413	1.35256	1.34256	2.12376	0.411526	0.337579	0.518656	0.898369	2.33898	1.45226	0.57567	0.495789	0.832837	0.0994937	1.09443	1.67066	1.18729	1.79022	0.340757	0.149781	0.960898	-0.178201	0.76749	-0.0388472	0.173778	-0.568768	0.381661	0.442873	0.527909	3.19705	0.768031	-0.363576	0.714619	1.04872	0.984788	1.59407	1.30099	-0.268267	2.17307	2.51738	0.323769	0.741713	-0.251404	1.35105
3685	ITGAV	1.39172	0.973466	0.350084	0.507649	0.336675	0.528887	0.810622	1.78301	0	2.23254	1.47799	1.10255	0.248874	1.6813	0.940342	0.642909	0.075151	1.50712	-0.537786	0.444257	1.38273	0.76531	1.69594	0.61569	0.865364	0.0235164	1.0619	1.03487	-0.492548	0.665638	0.419787	-0.00365338	0.586103	1.47243	1.4799	0.238571	0.776353	-0.455269	0.809172	0.848784	0.996459	0.379123	-0.120621	0.821894	0.959941	0.867917	-0.763251	0.291931
8828	NRP2	1.07209	1.31021	1.02396	0.459275	0.566656	1.5485	1.59541	2.26803	0.441751	1.66248	1.70315	0.467143	1.30225	2.34077	-0.26065	-0.43323	-0.440399	0.809247	-0.0847554	0.592995	0.515437	-0.0422069	0.642273	-0.194725	-0.189982	-1.50896	0.230476	-0.00668473	0.0838317	-0.554282	1.03861	0.415664	-1.32227	2.57715	0.347712	-0.311786	-0.20377	-0.379539	0.0560534	0.477904	-0.133885	-0.388341	3.23584	1.01249	-1.51807	1.06202	0.289583	0.476993
8840	WISP1	0.626252	1.24327	0.73104	0.140627	0.643559	NA	NA	2.25841	-0.01625	1.30044	NA	NA	2.35358	2.13036	-0.115936	0.621996	NA	1.00068	NA	0.521131	1.99598	1.79117	-0.738035	2.1108	NA	NA	2.10706	NA	-0.691555	NA	0.309621	0.301484	NA	1.27856	0.0802994	1.16801	NA	0.947023	1.46125	0.329786	1.69478	-1.21346	0.114175	NA	NA	NA	NA	NA
2260	FGFR1	-0.492756	1.10659	-0.545787	-0.888129	0.510223	3.01997	1.81011	0.157658	0.512245	0.746078	0.449833	1.13931	0.689288	1.59273	0.368369	0.661507	-0.405375	-0.28905	-0.860414	1.84455	-0.327661	-0.264259	0.493532	0.758225	0.473002	-0.346744	0.979825	0.666647	-0.413717	0.978498	-0.640285	-0.78258	0.0329385	-0.850366	0.163694	0.0796477	0.864776	-1.31925	-0.333348	2.12619	-0.121275	0.310482	2.47716	-0.583309	0.276302	1.42691	-0.243881	1.4286
3486	IGFBP3	1.1817	1.36878	0.78478	1.29992	1.41337	3.08702	2.48066	3.15114	0.765543	1.2899	1.46122	-0.426592	0.93016	1.03043	0.555112	0.172671	1.89603	0.00263449	1.18495	1.51423	-0.800066	1.3944	0.0290091	0.606905	-0.173231	-0.441695	0.898506	0.437403	-1.00371	-0.946699	0.279138	0.773409	0.494685	0.865114	1.13372	0.152753	-0.212362	0.597896	1.17331	2.64725	1.32954	-1.00517	3.22894	0.0406162	0.470599	0.452017	0.160299	0.78162
11082	ESM1	0.403538	0.309132	0.609394	0.144406	0.78139	1.1817	1.52687	NA	1.34416	1.1264	2.16178	0.146764	1.5201	NA	NA	NA	NA	NA	NA	NA	NA	NA	NA	NA	NA	NA	NA	NA	NA	NA	NA	NA	NA	NA	NA	NA	NA	NA	NA	NA	NA	NA	NA	NA	1.93156	-0.0201681	0.659594	2.09636
94031	HTRA3	2.18501	1.77696	1.84888	0.761566	0.796106	0.853438	0.76304	1.61602	0.784479	1.60753	1.6929	2.16875	1.2121	1.85777	-0.53079	-0.0404161	-0.438202	1.26564	-0.962386	1.27822	0.435966	1.06536	-0.500458	0.18963	1.03559	-0.857311	0.447354	0.606848	-1.04184	0.176334	0.871661	0.474347	0.890144	1.32999	0.303857	-0.490437	2.01625	-0.0459861	0.531482	0.475383	0.559182	-1.5937	3.30025	2.51356	0.287559	0.431205	0.218577	2.87162
2335	FN1	0.877383	0.710498	0.878469	0.322111	1.47975	1.20514	1.66544	2.26591	1.28045	1.69874	2.41195	0.501021	0.461975	1.12047	1.42242	0.931805	1.34183	1.13642	0.392315	0.724684	1.43218	0.709685	0.872875	0.0182718	0.959153	0.0800502	1.50946	0.321138	-0.509098	0.288204	0.528113	0.352975	0.752924	1.68914	1.04488	0.837551	0.983232	0.423931	1.51769	1.04911	0.88331	-0.635093	2.77332	1.32206	2.07363	-0.139838	1.85841	3.16441
7448	VTN	0.314728	0.410582	0.690078	2.19029	0.842146	0.29471	1.83037	1.66266	0.649841	-0.126962	0.727307	2.44368	1.5464	0.283831	-0.30344	-0.321346	1.66415	-0.123846	1.90239	0.165183	0.413768	0.570785	0.0193006	-0.430141	1.20281	-0.470015	-0.727154	-0.507655	-0.602728	0.813649	0.245227	0.489241	-0.555336	2.90592	0.101708	-0.121635	-0.706409	0.398652	1.19283	1.02364	0.0375524	0.128932	3.18482	-0.0325549	1.51569	-0.412318	0.713745	0.850068
302	ANXA2	0.000446191	0.554372	0.26301	0.0986176	0.557906	0.59275	1.19533	0.106206	-0.245333	0.766231	0.872531	0.297646	0.0934689	1.47809	0.588368	0.189889	-0.914749	0.504752	0.651619	1.12996	0.535839	-0.142458	-0.187952	1.14683	-0.496664	0.269103	0.154336	-0.55307	-1.60307	-0.477907	-0.468168	2.56934	-0.0812512	0.585437	0.529402	0.152863	-0.25749	0.642692	0.87959	1.39079	0.128399	-1.21895	-1.22905	-0.47016	-1.23085	-0.490509	-0.112751	-0.835576
1296	COL8A2	1.1161	1.73147	1.61233	1.32097	NA	1.34032	0.904433	NA	NA	NA	NA	-0.521671	1.51474	NA	NA	NA	NA	NA	NA	NA	NA	NA	NA	NA	NA	NA	NA	NA	NA	NA	NA	NA	NA	NA	NA	NA	NA	NA	NA	NA	NA	NA	NA	NA	NA	NA	NA	NA
4017	LOXL2	1.2693	1.72549	1.82438	0.440559	2.61128	2.78661	2.06792	2.45964	1.66195	2.49838	2.3706	1.03389	1.02915	1.57672	1.00508	0.0354537	1.36556	1.09446	-0.017048	0.709996	0.749736	0.852798	-0.359136	0.637174	1.62017	-0.552291	0.556301	1.06848	-0.727987	-0.0335757	0.0520722	-0.163626	0.197849	2.77029	0.976675	0.120888	1.0564	0.32219	1.78865	-0.269047	1.05597	-1.07753	4.75162	0.849978	0.528216	-0.462656	2.13415	1.57173
4240	MFGE8	1.40243	1.60279	1.44343	1.94938	1.70409	2.17379	1.35568	1.16456	1.27842	0.490979	0.774039	0.690207	2.48542	2.67234	-0.0591728	-0.493756	0.432199	-0.730196	1.83756	0.285019	-1.00337	-0.929877	-1.09507	0.00240756	0.517427	0.0758278	-0.656866	-0.823958	-0.279944	-0.286277	-0.128026	3.86727	-0.0249866	0.807722	1.69131	-0.599521	0.185029	1.01982	0.253634	0.746184	-0.507963	-0.268795	1.77485	1.94835	1.43704	2.07593	0.55207	0.742453
7477	WNT7B	NA	NA	NA	NA	1.86173	3.36271	-0.528991	NA	0.88449	1.28972	NA	NA	2.27814	0.313139	NA	NA	NA	NA	NA	NA	NA	NA	NA	NA	NA	NA	NA	NA	NA	NA	NA	NA	NA	NA	NA	NA	NA	NA	NA	NA	NA	NA	NA	NA	NA	NA	NA	NA
10085	EDIL3	1.57359	1.25106	1.86893	1.10518	1.76138	1.66612	1.07361	1.30368	0.864272	0.0677758	0.672504	1.1899	2.07483	2.25624	NA	NA	NA	0.490586	NA	0.125287	NA	NA	NA	NA	NA	NA	NA	NA	NA	NA	NA	0.664155	NA	1.33384	NA	NA	NA	NA	NA	0.233874	NA	NA	0.378023	0.168102	0.640627	-0.575627	1.58325	0.701282
10417	SPON2	0.552337	-0.0203693	0.360827	0.681482	1.95081	1.57343	1.9173	1.53156	0.343669	1.58487	1.12684	1.26547	1.0798	1.4597	0.12608	-0.598079	0.158666	0.77889	0.354946	0.386937	NA	0.189342	-0.517576	0.477636	0.166887	-0.518791	0.128033	0	NA	0.986554	-0.081495	0.209261	NA	1.08688	-0.316647	-0.214023	0.392393	0.65201	0.084292	0.375071	0.235819	NA	4.45215	0.862673	0.198686	0.164286	-0.152585	2.42096
81792	ADAMTS12	1.64674	1.097	1.23471	1.05722	1.18536	1.51742	1.54612	3.73352	0.715984	1.51317	1.07449	0.856759	0.925426	3.12098	1.06316	0.30028	1.41548	1.41022	-0.0411225	0.371728	1.7031	0.808869	0.188532	0.710373	0.43542	-0.0078663	1.14291	0.953077	-0.626256	0.152477	-0.494109	0.893567	2.87115	1.66235	0.026704	-0.135441	2.27148	-0.113146	0.885368	0.544984	0.659193	-0.530488	0.789247	NA	NA	NA	NA	NA
84034	EMILIN2	-0.787078	1.25026	1.01601	0.842267	1.08453	0.991007	2.78548	1.65479	1.20502	-0.853144	1.78605	0.976693	1.26878	0.797201	0.168927	1.46537	1.48545	0.193442	0.158168	0.831061	0.915248	0.338298	-0.128757	0.263673	-0.156063	-0.699344	1.56367	-0.396508	-0.862287	0.0343605	-0.354375	-0.887202	-0.465481	1.35154	0.591638	0.363258	0.0144244	0.351705	0.0971982	0.17519	0.667613	0.106663	2.70036	1.69255	-0.424455	-1.15171	2.13255	0.65881
145864	HAPLN3	-0.637684	0.386184	0.601948	-0.340635	0.863472	0.782896	1.31043	0.269515	0.238847	0.88604	0.212712	-1.1632	-0.5058	0.758995	0.193607	1.60103	1.47619	0.1276	1.22324	0.418854	0.642168	0.0563762	0.313558	0.660491	0.506886	0.705464	0.408848	-0.696331	-1.05396	-0.40023	-0.221394	0.649581	0.267956	0.462464	-0.104928	0.532974	-0.661776	0.278851	0.245724	1.16926	0.323778	0.268997	5.02717	1.30183	-0.00928167	2.37553	1.67823	2.96734
4321	MMP12	1.39566	1.35112	-0.468017	-0.237463	0.824666	-0.43749	0.223561	0.0578847	0.467808	-0.940291	0.936313	0.433323	-0.649469	0.329629	NA	NA	NA	0.805719	NA	NA	NA	NA	NA	NA	NA	NA	NA	NA	NA	0.262879	0.615162	-0.241968	NA	0.848997	NA	0.240773	NA	NA	NA	-0.0675739	NA	NA	3.78294	0.00329075	0.154378	-0.625535	0.392951	-0.00686883
4322	MMP13	2.30483	1.00061	1.74614	0.915953	0.962206	2.58136	0.996768	0.299408	1.31181	0.909026	1.18473	1.56249	1.96959	4.07057	NA	NA	NA	NA	NA	NA	NA	NA	NA	NA	NA	NA	NA	NA	NA	NA	NA	NA	NA	NA	NA	NA	NA	NA	NA	NA	NA	NA	NA	NA	NA	NA	NA	NA
64175	P3H1	1.33982	1.26219	1.13334	0.295682	1.34239	1.24333	1.20998	1.18166	0.289245	1.8817	2.01015	0.289371	0.312851	0.9323	0.963169	0.569342	-0.0608914	1.42064	0.260672	0.385084	3.19875	1.76471	0.673106	0.585329	1.35803	0.768022	1.70471	-0.294922	0.856879	0.111038	0.817374	0.918894	0	1.86872	0.844603	0.0463696	0.878441	-0.293933	0.86428	1.47489	1.3421	0.05618	-0.0372762	1.78651	0.185361	0.933777	0.237229	1.21777
4323	MMP14	1.28709	0.861354	0.707634	0.531779	1.46874	0.493223	0.656528	0.988052	-0.0435177	0.902135	0.940109	0.989338	0.933783	1.00044	0.268311	0.658593	-0.0524248	0.632424	0.499531	1.49428	2.47201	1.63931	-0.138133	0.189197	1.0765	0.146025	1.04747	0.0220388	-0.591687	-0.0713052	0.595281	-0.131371	0.684915	2.50065	1.22431	0.0469221	1.68852	0.600626	1.0102	0.95475	1.09341	-0.491292	0.769328	-0.291116	1.38672	1.21396	0.0329073	-0.362582
10970	CKAP4	1.00178	-0.346333	-0.599848	-0.172706	-0.28302	0.344649	1.2151	0.726308	-0.467562	1.31238	0.573602	-0.661378	-0.125941	0.226938	0.885543	1.67383	0.706048	0.0941934	0.438314	0.416254	0.967414	1.88922	0.57849	-0.00972718	0.180448	0.622544	0.975003	0.733629	1.25493	-0.6265	0.816176	-0.377485	1.64655	0.893677	0.822251	0.33243	1.25978	0.0369855	0.326355	0.510108	1.26171	-0.605031	-0.901824	-1.24732	0.799088	0.0561625	0.429424	0.800958
348	APOE	0.30573	1.05367	-0.43304	1.25728	0.255647	0.796843	1.43518	1.59745	2.06828	-0.475884	1.06255	2.41589	-0.0107116	0.665323	-0.441849	-0.196355	1.95017	-0.967759	0.94722	-0.440001	0.569592	0.911481	-0.740892	0.285947	0.348714	0.190425	0.535163	0.21322	-0.965182	-0.381848	0.121142	-0.246136	0.14054	-0.175712	1.44654	-0.818319	-0.191885	0.76915	0.105864	-0.212092	-0.164665	-0.19534	4.88985	-0.42397	2.31285	-0.261502	1.80367	1.43212
649	BMP1	2.10332	1.63597	1.26602	1.13279	1.35101	1.82115	1.49761	2.861	0.864051	1.04897	1.1036	0.838024	1.03	1.21249	0.252993	0.058481	0.660892	0.626124	0.640207	-0.216154	0.501185	0.778608	0.0295416	0.284347	0.62236	-0.220666	0.535709	0.407951	-0.964118	0.0223055	0.725352	-0.127402	0.666681	1.86566	0.372553	0.31429	1.11064	0.299687	0.682623	0.215856	0.221852	-0.961417	3.28336	0.869256	2.14619	-1.16231	0.825586	2.59963
2239	GPC4	2.22907	0.366194	0.674443	0.679848	0.255789	0.792776	1.22965	1.52075	0.886569	1.47447	0.56163	0.663824	1.13268	0.562475	0.439569	1.02943	-0.129754	-0.0978217	-0.253989	0.929349	0.690947	0.756473	-0.715486	0.026415	0.776971	0.127745	-0.105364	0.225997	0.753362	1.51768	0.720454	-0.146925	-0.103174	0.375297	-0.0734269	-0.864849	1.02267	-0.587627	0.89036	0.985261	-0.646604	-1.37966	0.160326	-0.293286	1.7722	-0.62031	-1.22198	0.362326
4015	LOX	1.28657	1.57201	1.16003	1.10907	2.39245	2.2285	1.38853	2.80696	0.407274	1.52191	2.12036	0.41897	1.82529	1.5764	0.994152	0.277742	0.744954	0.88426	-0.589503	0.99701	0.715361	2.13101	0.378985	0.922676	0.63111	-0.125688	1.60937	0.330955	-0.645125	-0.190948	0.524136	0.0863763	0.916907	1.31294	1.47607	0.612188	1.08178	0.759335	1.33426	1.28403	1.34509	-0.41974	1.12399	0.295008	-0.211631	1.0219	0.381037	1.47341
4148	MATN3	0.638501	2.22101	1.05288	-0.464705	0.670659	1.57808	0.286523	1.53191	-0.131799	1.74266	1.33842	0.247539	3.2774	0.884445	NA	NA	NA	NA	NA	NA	NA	NA	NA	NA	NA	NA	NA	NA	NA	NA	NA	NA	NA	NA	NA	NA	NA	NA	NA	NA	NA	NA	NA	NA	0.154872	-1.26708	NA	-0.119819
4320	MMP11	2.36636	1.8843	1.62636	1.73841	1.91161	0.568743	1.73991	1.55253	1.02585	0.977168	1.96105	1.76601	2.64242	2.23205	0.891931	-1.28767	-0.641492	0.508951	0.450212	1.06465	-0.249641	1.50516	0.160596	-0.499089	1.63359	1.48419	0.36278	0.0337681	-0.269283	0.62256	0.485013	1.17979	0.282347	1.41213	1.89833	-0.533651	1.35049	-0.0176331	1.55799	1.01646	0.726171	-0.456079	2.31187	2.96948	-0.990468	2.64898	-0.761178	1.46419
5315	PKM	1.81627	0.299063	0.259436	1.33183	-0.325344	0.964866	1.70875	0.379461	-0.625524	0.627028	1.29416	1.20966	0.127289	0.992516	0.00307831	-0.549373	0.211944	0.221959	0.56438	0.189027	-0.969869	0.410675	1.21079	0.0545447	0.455895	0.087536	-0.223965	-0.257893	-0.83459	0.723942	-0.493137	2.11948	-1.01734	1.32387	0.515177	0.690588	-0.123775	0.835947	-0.00690127	-1.00579	2.37768	-0.690256	0.517459	-1.05854	-0.383968	-0.829328	0.246367	0.261112
7422	VEGFA	0.807988	0.471767	0.474042	0.380797	1.63733	1.35893	0.821719	1.34112	-0.635809	0.755977	1.09569	-0.769652	-0.519634	0.297118	-0.266864	-0.299592	2.21818	2.74857	NA	-0.174429	-0.0826734	0.582302	0.0838339	0.541059	1.30477	-1.07742	0.406622	0.468432	-1.13823	-0.0935076	1.84744	0.213118	1.64483	2.51315	1.02268	0.0987208	0.476235	1.31146	1.84134	-0.0909751	0.196001	-0.506748	1.04281	1.52793	0.69795	0.408158	0.814388	0.749941
7481	WNT11	NA	NA	NA	NA	NA	NA	NA	NA	NA	NA	NA	NA	NA	NA	0.166551	-0.110855	0.401263	0.786669	0.490141	2.94852	0.987607	1.28661	1.45588	0.769148	-0.747642	-0.756322	-0.0647389	0.131458	1.14244	1.4871	0.854084	2.18117	2.05444	0.010006	-0.263505	0.533323	0.884514	-0.707172	0.151482	0.0714204	-0.486511	-0.0859068	2.06132	NA	NA	NA	NA	NA
9507	ADAMTS4	1.96029	0.49893	1.25742	1.55878	0.0860607	0.767081	1.4455	1.37645	0.828266	-0.0716667	0.633167	1.17606	3.25474	1.34813	0.938993	1.04408	0.105223	0.648542	-0.546454	1.90077	NA	0.417859	NA	0.0181445	-0.150353	0.585731	NA	0.0623617	NA	-0.509339	0.295483	-0.820783	NA	1.02624	0.704751	0.0416502	NA	0.901283	1.31013	1.51019	0.219213	NA	2.84262	NA	-0.608692	-0.135499	0.131641	0.402123
9719	ADAMTSL2	1.39203	0.826928	1.11688	1.02845	1.27893	2.69871	2.93165	1.69225	1.50275	1.87205	0.0273348	0.917162	2.71194	2.78251	-1.34589	-0.264683	0.599165	0.21934	1.47578	2.91206	-1.36018	-0.130142	-0.999085	0.203379	-0.222707	-0.0309606	-0.317667	-0.351794	-0.337007	0.499144	-0.0697155	0.14048	0.382145	0.196333	-0.205044	-0.528218	0.593784	0.118615	0.237856	2.01571	0.336598	-1.47752	4.27619	-0.607124	0.0161085	-0.184319	0.213631	0.800906
10491	CRTAP	1.01246	1.11626	1.00926	0.020247	1.65195	1.26479	1.12509	1.49265	0.328387	1.66874	1.73412	0.444147	0.0606588	1.16552	0.637232	0.762891	0.0705899	1.12644	0.436709	0.362883	3.58165	1.36228	0.354854	0.492521	0.924828	0.617669	1.69904	-0.11536	0.622084	-0.195819	0.145887	0.630933	0.410878	1.8053	0.616496	0.682433	1.07002	-0.438042	1.59297	1.16717	1.10188	-0.523766	-0.0470003	2.1931	1.539	1.2319	-0.0676151	0.901582
51129	ANGPTL4	-0.173962	0.27508	0.161196	-0.522802	1.32232	1.25028	2.05074	0.615758	0.201712	1.62295	0.858142	-0.713278	0.830601	-0.0487044	NA	1.02497	0.651469	0.338054	0.0106588	-3.57181e-05	0.475043	1.10364	-1.50819	-0.504997	0.170805	0.321886	0.144613	0.916252	NA	0.950149	1.55629	-0.545026	0.332381	1.00889	NA	NA	0.114256	1.52783	-0.388538	0.0895596	1.66002	NA	2.12087	0.0159838	NA	NA	0.648603	0.181478
79883	PODNL1	1.48666	0.857381	1.07537	1.42548	1.84036	1.36454	1.48526	1.51541	1.61585	1.7073	0.271469	1.64151	2.73827	2.7193	1.59631	-0.188176	-0.00701882	0.880452	NA	0.0253598	0.029363	1.85442	0.452098	0.070713	0.544832	-0.0447477	0.376675	0.469176	-0.0350834	-0.328847	1.48185	1.14611	0.280368	1.26873	1.46426	1.39819	-0.145668	1.40259	0.00701882	0.575134	1.8456	-0.0460497	0.971109	NA	NA	NA	NA	NA
115908	CTHRC1	0.196855	1.18834	0.819071	1.07583	1.30385	0.998729	1.29167	0.864571	1.2986	2.33542	1.64346	0.829415	1.8573	1.32157	1.23492	1.07242	0.808006	1.06419	0.0754156	1.2409	1.00997	1.78905	1.00142	0.705738	1.09035	0.727461	1.52968	0.189751	-0.431607	-0.179433	0.629231	0.607694	0.997146	0.399933	1.27112	0.590208	0.770595	0.913998	0.912006	1.65967	0.484197	-0.80659	0.205572	1.33141	3.15832	0.454163	1.65931	2.21008
9289	ADGRG1	0.738065	0.831051	1.18878	-0.57847	2.33338	1.13638	-0.233963	1.56314	0.795052	0.647009	1.29679	3.02249	1.25559	1.37996	1.47511	0.0770625	0.205862	-0.458321	0.632152	-0.107242	-1.36902	1.63417	-0.114344	-0.112745	1.68281	-0.94509	0.781195	0.0458803	-0.738577	0.680053	0.923652	0.48732	-0.191835	0.687797	0.534045	0.426079	-0.263705	-0.277586	0.146081	-1.79368	-1.03402	0.17775	2.87004	0.873785	1.50354	-0.285623	0.856328	-0.334542
22801	ITGA11	1.73094	1.39181	0.679048	0.886452	1.34842	1.22045	2.37878	2.25236	0.89365	2.35849	3.02829	1.81734	2.13901	2.79677	1.42569	0.831065	0.731792	1.65092	0.745195	0.529499	1.41498	1.78441	1.23461	1.41393	1.12545	-0.0863332	1.12505	0.501842	-0.76935	-1.13833	0.838879	1.46792	-0.160864	1.64217	1.75434	-0.496689	0.912511	0.710063	1.07525	1.28907	1.04064	-0.898524	2.22563	1.51361	0.4096	0.272587	1.33306	2.46851
100	ADA	-0.897051	0.697014	1.28248	-0.915963	-1.09048	0	0.303835	0.697564	1.19154	0.894696	0.720289	-0.463625	-0.469138	-0.556808	1.05548	1.4046	0.342922	0.472782	1.19732	0.481161	1.3262	0.0762115	0.482766	1.93276	-1.27026	-0.0576972	0.685884	0.1302	-0.0650421	-0.612154	0.456332	-0.470062	0.378159	1.0856	0.312142	0.180205	-0.82003	0.288857	0.765274	0.620703	0.569182	0.124659	-0.898448	0.783505	0.808232	0.860507	1.45434	0.170914
351	APP	2.65808	0.228279	0.225885	1.51541	1.15621	0.643138	-0.679681	0.431305	0.00163398	0.436502	-0.39783	1.47766	-0.0885343	0.205569	0.264648	0.303214	1.25649	-0.436823	3.23559	0.833594	-0.295228	1.89138	0.449618	-0.169703	-0.227489	-0.735889	-0.296996	0.0550044	0.449944	0.490317	0.638143	-0.330855	2.21728	1.39379	0.60216	0.758498	-0.675411	0.551641	-0.0379843	3.51719	-0.0596951	-0.570135	2.48144	1.18972	2.14202	1.76993	0.788856	0.53325
558	AXL	0.98193	0.762379	1.44656	0.0187227	0.804702	0.0264197	1.07262	1.41059	-0.933379	2.93663	1.02103	-0.930278	0.954697	1.9059	0.941302	0.48449	1.87125	-0.666843	NA	NA	0.362271	-0.180132	1.40033	0.621876	0.517337	0.239793	1.46112	0.748029	0.428858	0.259552	-0.60663	0.203208	0.685111	-0.0170384	0.788798	1.10091	0.179124	-0.532049	0.523464	NA	-0.347962	0.533753	-0.917411	NA	1.96129	3.12067	0.0871458	2.28416
1005	CDH7	NA	NA	NA	NA	2.9152	1.20823	1.85319	1.99963	-0.274633	2.56281	1.57455	0.798407	-0.48771	0.776651	NA	NA	NA	NA	NA	NA	NA	NA	NA	NA	NA	NA	NA	NA	NA	NA	NA	NA	NA	NA	NA	NA	NA	NA	NA	NA	NA	NA	NA	NA	NA	NA	NA	NA
1545	CYP1B1	-0.391185	1.09409	-0.341682	-1.68394	-0.264342	-0.0308756	0.372151	0.605146	0.247446	1.0248	1.53949	0.0132155	-0.683501	0.450902	1.01875	0.632987	0.590132	0.541273	-0.804386	1.04103	2.63363	0.576654	0.228556	1.26673	0.452626	1.03814	1.2149	0.544999	0.754489	-0.27609	0.816406	-0.3479	-0.999257	0.454796	0.675201	0.780913	0.597238	-0.000891856	0.379323	1.67393	0.29616	0.538242	0.0285702	2.86726	0.355046	-0.329765	0.739533	1.2214
2195	FAT1	-0.0203879	1.49291	0.402255	0.353331	-0.169223	1.20788	1.17365	0.312062	0.411324	0.814706	0.925688	-0.282782	0.018403	1.22586	0.656871	0.513017	-0.20015	0.391872	-1.03572	0.899568	0.78459	0.951803	-0.0835739	-0.685802	0.483432	0.40155	0.40225	-0.082225	1.42762	-0.392107	-0.461416	0.749042	0.273913	0.839504	-0.0426813	0.238026	0.81568	-0.925667	0.593193	0.953414	1.57585	-0.0777517	5.58583	0.566583	-0.508656	-0.512293	-2.69868	-0.221714
4815	NINJ2	NA	NA	NA	NA	NA	NA	NA	NA	NA	NA	NA	NA	NA	NA	0.746252	0.652849	NA	0.139079	NA	3.18507	-0.0987158	NA	0.599397	0.229926	0.238197	NA	1.02306	0.46369	-0.585936	-0.0839848	0.109364	0.645809	NA	1.98877	3.01367	-0.445206	NA	NA	NA	NA	0.694501	NA	0.395726	NA	NA	NA	NA	NA
5099	PCDH7	0.90755	0.99737	1.07482	0.645557	0.94025	1.66515	1.96956	NA	-1.35846	2.56898	1.36305	-0.070727	0.274064	2.29903	0.534191	-0.210628	-0.870189	0.460958	0.140953	1.35361	0.23069	1.45977	-0.0875335	0.278	-1.39942	-0.157465	0.159975	-0.472756	-0.54939	-1.01394	1.07136	0.587403	0.109199	1.75803	0.965856	2.18762	0.390386	0.921333	-0.625609	0.309346	1.22212	-1.097	0.241067	-1.4014	0.996525	-0.219104	-0.401117	-0.456808
5754	PTK7	1.33681	0.451093	0.484367	0.395962	1.81195	-0.0574948	1.04722	1.70073	0.422984	2.22937	1.41414	-0.428485	-0.179072	1.04078	1.27459	0.293781	-0.24318	1.2678	1.08475	0.322181	1.89538	1.23382	0.679302	0.042913	0.971859	0.289892	0.92591	-0.394742	-0.0425603	-1.16962	0.493015	0.291089	1.53492	1.19865	0.656006	0.537618	0.428827	0.353818	0.791938	0.724305	1.56067	0.449199	0.230475	-0.0971794	1.90227	0.030829	-0.29025	0.741318
7058	THBS2	1.78319	1.51979	1.2567	1.71777	2.0169	2.18164	1.72808	2.31545	1.42241	2.1239	2.04368	1.81576	1.71027	2.6443	0.939811	0.0775472	0.226991	1.06131	0.434427	1.27135	1.11885	1.17654	0.0946977	0.273031	1.02425	0.385186	1.12774	0.545356	-0.423289	0.482751	0.806805	0.520423	0.289178	1.6467	1.25295	0.409786	0.832724	0.832847	1.33028	1.09616	1.32432	-0.60666	3.39353	2.12987	0.180797	0.52342	2.85878	4.00501
7412	VCAM1	0.113806	0.86472	0.139597	0.561065	0.434232	1.40949	2.87556	1.12448	1.31923	0.220554	0.451227	1.00591	0.959892	1.03301	0.723259	0.670938	0.741231	0.432033	0.752082	0.428706	1.57263	0.508801	-0.245779	0.146035	0.800275	-0.453925	0.981167	0.210783	-0.0962092	-0.0880669	0.0165272	0.00774389	-0.203832	1.38691	1.55652	0.169002	0.480358	0.143783	1.33443	0.294151	1.29914	0.0154524	2.33491	1.62089	-0.2402	0.395204	2.05805	2.30717
8038	ADAM12	0.650017	0.776131	-0.0200644	0.813718	1.4681	NA	NA	2.57874	0.468579	1.99338	2.67464	1.88053	0.0509307	1.26435	NA	NA	NA	NA	NA	NA	NA	NA	NA	NA	NA	NA	NA	NA	NA	NA	NA	NA	NA	NA	NA	NA	NA	NA	NA	NA	NA	NA	NA	NA	NA	NA	NA	NA
8324	FZD7	0.705655	2.41726	-0.237042	0.273244	0.282009	0.514647	1.16262	0.680155	-0.916887	1.72235	0.876256	0.4925	-0.067336	0.759204	2.34932	-0.216691	0.391547	1.48978	-0.121059	1.81458	2.03122	0.763136	0.442376	-1.23554	-0.764613	0.154737	-0.579726	-1.38135	1.16464	-0.318325	-0.0763382	-0.138971	NA	1.89024	0.929951	-0.00373857	1.147	0.00106415	0.991315	0.815506	1.77383	NA	-0.461698	1.75181	2.83619	0.0861865	0.267803	0.811473
10154	PLXNC1	0.884022	1.56627	0.833549	0.358745	-0.550273	-0.945021	0.645394	-0.572738	-0.31783	2.59919	1.19926	0.118672	-0.467051	1.03192	0.921392	1.42824	-0.0557026	0.84272	-0.329489	1.0433	2.03401	0.215234	1.12806	1.18262	1.22036	1.04009	0.331244	0.946295	0.732369	-0.581109	0.388843	-1.15036	NA	-0.955453	1.89937	0.0149203	1.04489	1.08143	0.109832	1.12373	0.277071	1.31028	1.02069	0.0247356	-0.429739	-0.39301	1.01135	0.449849
10457	GPNMB	-0.755521	1.12526	-0.80154	0.0905233	0.990514	0.988516	0.813507	0.340649	1.19216	-1.13481	1.07462	0.24617	0.489114	1.74852	0.699781	0.972464	1.10857	-0.09938	0.638829	1.13513	-0.0935518	-0.0666838	-0.0250178	1.16533	0.4407	0.208643	1.44399	2.68544	-0.941942	-0.731557	-0.533131	0.0370217	0.844871	0.257538	0.933931	-0.216208	0.18677	1.23323	0.564506	0.45033	-0.0103041	1.17625	1.39454	2.25468	0.804112	1.6451	1.63664	0.0489707
22883	CLSTN1	2.1028	2.19367	1.30112	0.827351	1.76144	1.3025	-0.00143568	1.73269	0.894885	0.741484	0.511303	0.251161	1.38388	0.780591	1.02523	0.0205383	1.16652	0.789372	0.0225824	-0.165506	-0.727749	-0.00247431	0.57532	0.687137	0.106219	-0.590839	0.578853	0.111994	-0.982605	1.68852	0.174507	0.563651	0.501536	0.697018	0.379356	-0.421781	-0.00333285	0.194353	0.606563	0.108623	0.388021	-1.7156	5.19815	0.449785	1.13403	0.438334	-0.032505	2.73508
23380	SRGAP2	0.171562	0.371978	0.578567	-1.06759	-0.762965	0.531506	1.59826	1.20346	0.354921	0.774964	0.622523	-0.598723	2.05033	1.09713	0.391495	1.83516	1.21884	-0.201955	0.186597	-0.115495	1.43965	0.299125	0.168137	-0.0763105	0.94679	0.933218	0.310106	1.03388	1.0107	1.22175	-0.264948	0.0944283	1.86373	-0.104419	0.894192	0.0803552	2.10869	-0.492974	0.320755	0.61074	-0.160508	-0.102423	1.01364	0.843176	3.56954	1.21549	0.605546	1.82691
26032	SUSD5	0.977707	-0.862944	1.8152	-0.198141	1.08875	NA	NA	NA	NA	NA	-0.192671	0.312765	1.07716	NA	0.41045	0.847047	1.30233	0.9351	0.0577341	0.536849	-0.359703	0.785811	0.191159	0.965569	0.101604	0.687952	1.11549	-0.0206098	-1.08898	-0.73199	-0.0257581	1.11741	0.669226	1.2232	0.679379	0.0469849	0.628652	0.49185	0.990862	2.22099	-0.223856	-0.580633	-0.605491	NA	NA	NA	NA	NA
50863	NTM	1.00114	0.670743	-0.0865993	2.17199	1.15583	-0.100024	1.37318	1.38659	1.05153	1.52937	2.15897	1.02195	2.30413	2.94888	0.315267	0.425786	0.0353078	-1.15348	0.890628	0.943932	1.33454	0.763386	0.828215	0.577598	0.438328	0.775121	0.921288	0.307007	0.155181	-0.380975	0.083488	-0.442704	0.128522	-1.35689	1.26075	-0.0603456	1.21613	0.0905751	0.985807	1.97048	0.683995	0.197756	0.727131	NA	NA	NA	NA	NA
51148	CERCAM	1.88656	1.85849	1.77646	0.726557	1.72059	2.35502	1.55939	1.19317	0.233053	1.56666	1.46937	0.0787867	1.22488	1.44956	1.08718	-0.0813705	0.988864	-0.140132	2.5996	0.0674548	1.32294	1.14901	0.834881	0.84721	-0.0670319	0.0428286	1.37352	0.484438	0.438287	-0.577846	-0.279191	-0.0446283	-0.139565	-0.125825	1.47117	0.784319	1.65074	0.352914	0.872237	0.92689	0.477739	-0.86324	0.76129	0.399893	0.726367	1.62007	-1.75382	0.729449
51330	TNFRSF12A	1.53056	0.901877	0.770345	0.808668	0.518483	-0.546385	0.981714	0.82324	-0.28693	0.230824	0.97289	-0.294024	0.910349	0.299729	-0.0196731	0.462277	0.0228363	1.02352	0.893894	NA	0.363651	2.07439	NA	-3.14135	1.6448	1.22041	NA	0.592794	0.631482	NA	NA	NA	NA	0.837871	1.40749	NA	0.945682	0.86046	-0.426901	NA	NA	NA	NA	0.0542802	0.0682089	0.307403	-0.463889	1.45243
55714	TENM3	NA	NA	NA	NA	NA	NA	NA	NA	NA	NA	NA	NA	NA	NA	1.46416	3.01784	-0.489278	0.478083	0.0212278	NA	1.77155	0.816745	NA	0.482178	1.32065	0.968317	NA	1.61183	-0.669723	0.291434	-0.159511	1.04342	NA	0.375116	1.28421	-0.418018	-0.288475	1.52966	0.792459	1.70371	NA	NA	0.919223	0.494615	0.691825	0.75677	0.0290506	1.11826
63916	ELMO2	1.91363	1.55866	0.132119	0.117451	-1.13791	0.523999	0.959002	0.262038	-0.31308	1.28669	1.02905	0.0425876	1.46079	0.921375	-0.240768	0.153818	0.312339	0.835977	0.357897	0.451183	3.08817	0.550694	-0.0207492	0.314799	0.0297227	0.622819	0.569037	0.272871	0.500486	-0.174023	0.0500611	0.792204	-0.521181	0.127543	0.405227	-0.355233	0.593919	-0.0071973	0.363989	1.1402	0.52232	-0.338642	0.590813	0.375135	-0.8104	-0.283989	0.9371	0.673943
387	RHOA	0.0941677	-0.70272	-0.557753	1.95542	-0.907373	-0.0334347	1.07372	0.951645	-0.25363	0.92787	0.688102	1.87152	0.405851	1.00322	-0.389924	-0.990502	-0.414299	0.483578	-0.255966	-0.0915105	1.97715	0.768937	0.45879	1.93987	0.710316	-0.327743	-0.734646	0.270833	0.244614	1.48628	0.519222	-1.0729	-0.952169	0.237741	1.0153	1.02872	0.0041455	1.19717	-0.0171619	0.42096	0.268556	-1.2667	0.0469549	-1.34884	-0.244566	-0.491141	0.439957	2.06043
1155	TBCB	0.399658	1.64296	0.363649	1.00677	-0.0514566	0.604367	1.52652	0.58032	-0.213272	-0.0568603	-0.577026	1.47453	0.367962	-0.139953	0.192401	1.21045	0.318268	-0.286153	-0.0858449	0.591081	-0.808945	-0.387499	0.165415	1.70869	-0.949076	-0.0824853	-0.307639	0.193132	-0.165863	0.226639	-0.267829	-0.198967	1.38928	-0.379285	-0.22325	0.202375	0.971021	2.25726	0.961935	0.0800247	0.26781	-0.912184	2.52285	1.82866	2.41854	2.42157	1.08733	0.288267
1612	DAPK1	0.144908	1.29035	0.129926	0.726019	0.294423	0.0426998	3.21315	-0.040178	0.601295	0.646041	1.57683	-0.208726	0.422157	0.660501	0.337985	-0.257443	0.949929	0.37024	0.990192	0.078144	1.75062	-0.118137	-0.0844283	0.005202	0.841814	-0.220334	-0.381535	1.00822	0.707945	-0.52352	-0.200237	0.398656	NA	-0.534646	0.606761	-0.319419	3.88498	-0.657912	0.196308	0.666152	0.595178	3.19423	-0.212785	1.95184	-1.49504	-1.37775	-0.0951485	0.113161
1627	DBN1	0.170744	-0.113943	0.737293	0.640457	0.971345	0.721215	0.153979	0.577446	0.317707	0.655634	1.26356	0.134955	-0.0782166	0.0375035	1.05147	0.757246	0.425804	-0.40076	-0.995533	1.02252	0.656825	0.192175	0.554908	-0.892175	-1.09606	-1.23414	1.26441	0.382643	-0.672888	0.610597	0.989279	1.83506	1.40952	-0.243978	0.654842	-0.126365	0.55067	-0.491563	0.328809	0.529323	-0.13625	-0.646907	-0.805567	1.06373	1.48242	0.514092	-0.630452	2.50789
4082	MARCKS	-0.0455022	-1.03231	1.45123	-0.292513	-0.842563	1.98438	0.981626	1.33771	-0.374909	0.590317	0.740053	0.0241118	0.466001	1.78618	0.997022	2.05305	1.29886	0.550411	0.79866	1.32337	2.4654	2.24175	0.298075	1.16928	-0.286924	0.743553	1.66935	0.376581	-0.261121	-0.747144	1.27616	0.0695997	0.0539408	1.22637	0.805823	0.512027	0.397787	0.894094	-0.037429	0.797944	0.561242	0.428992	-0.0829069	1.16223	0.522417	-0.577748	1.24218	2.41883
4643	MYO1E	0.621588	0.989207	0	0.215562	-0.605663	0.662629	1.49877	0.956095	-0.405923	1.06611	0.249821	0.341326	0.804535	1.30598	0.703825	0.464203	0.773222	0.612945	0.480068	0.015617	2.26087	0.758943	0.227781	0.2297	0.382891	0.154202	0.459473	0.273954	-0.0837486	0.0529029	0.0149546	-0.412592	-0.000624812	0.932207	0.710696	0.967784	1.08453	-0.232674	0.512528	0.808209	0.666863	0.998956	0.449498	-0.0444116	-2.41643	-0.724434	0.349923	-0.339582
4650	MYO9B	0.315577	0.302585	0.000568191	0.173308	-1.21511	-0.255204	1.80138	0.536021	-0.596701	0.705756	0.895921	0.118976	0.270535	0.470893	0.0941136	2.69107	-0.503269	0.782978	2.3036	0.636439	2.1645	0.833775	-0.265122	0.94331	-0.0243451	-0.11232	0.65332	0.0146122	0.309748	-0.551176	0.418591	-0.751634	-0.173617	0.736307	0.114138	0.0138438	0.672493	0.658122	0.711386	-0.049558	0.871074	0.191399	-0.143174	2.68145	-0.0376448	2.35395	2.89419	2.21662
6624	FSCN1	1.02302	0.511837	0.477118	0.402692	0.640296	0.58846	1.12293	1.09698	0.128879	1.25612	0.968786	-0.148373	0.899362	1.28053	1.2556	1.26795	-0.65282	0.58853	1.10882	0.864543	0.979327	1.16458	-0.396291	0.894724	0.121496	-0.150103	0.503847	0.453144	-0.309445	0.163136	0.806239	0.308101	0.67262	0.742198	1.1163	-0.384317	0.836468	-0.125673	1.31077	1.29046	1.03687	-1.60927	2.11411	0.568486	0.468812	-0.642902	0.300607	0.66069
7456	WIPF1	0.0484432	0.661412	0.340662	-0.396545	0.668128	0.219908	1.20819	1.22979	-0.162003	0.319176	0.385035	0.153457	0.623981	0.988621	0.48556	0.453079	0.815745	0.0228032	1.07009	0.910286	0.956021	0.477795	-0.157856	0.904104	0.301618	1.04675	0.201814	0.404076	0.187781	0.404881	-0.0160236	-0.277945	0.367053	0.109676	0.634982	0.604327	0.365158	0.4245	0.845899	1.11585	0.726484	-0.380565	0.0945304	0.425357	-1.73348	-1.01046	1.65297	0.157006
8048	CSRP3	0.544809	-0.0602142	1.56298	0.819971	0.213542	1.02328	0.859702	0.965705	0.484041	1.89439	0.93194	0.641464	1.01461	-0.365808	1.05086	1.6976	1.15309	-0.0358071	1.25136	2.49565	-0.100535	1.37401	-0.245245	1.25882	0.166257	0.677417	0.665663	0.408238	-0.287836	-0.484279	-0.719325	-1.2867	0.57731	-0.0117561	0.898949	-0.989618	0.790697	1.27068	1.32825	1.11326	1.2486	-0.916915	0.298767	NA	NA	NA	NA	NA
10409	BASP1	0.111556	0.333717	0.364659	0.409406	1.84997	1.1626	1.42608	1.70756	0.188382	0.168166	0.495292	-0.656117	0.445092	1.14569	1.02871	1.59221	1.27299	-0.432545	0.813373	0.886003	1.57331	1.36008	0.523643	-0.135896	-0.0705463	0.99763	1.36874	-0.0615759	-0.606228	-0.256815	0.451704	-0.174967	0.503697	0.285342	0.604411	1.57026	0.324324	0.573447	0.145381	1.29384	0.095129	-1.65549	-0.280569	-0.488702	1.10658	-0.464312	-0.415433	0.332161
10634	GAS2L1	0.164061	1.06845	1.57026	-1.03832	0.765364	1.17188	1.12254	-0.107287	0.615872	-0.16158	0.44371	0.732834	-1.23678	0.41038	NA	1.33274	0.582836	-1.28882	NA	0.595968	-1.68506	0.150787	NA	3.41421	-0.242929	-0.158649	3.11059	-0.356543	NA	0.167756	0.882675	-0.237001	0.100369	-0.45713	NA	NA	0.501511	0.16542	3.22933	0.130723	0.323184	NA	0.893609	1.06048	-0.901976	-1.24915	-0.0852163	1.13028
11214	AKAP13	0.256049	0.000612273	1.52983	-0.205979	-0.288244	0.635501	0.369367	0.259641	-0.312402	0.847447	0.280465	0.159396	1.89826	1.2875	0.196923	0.441133	0.0839175	1.15318	-0.315948	0.397652	0.942059	0.592191	0.622945	0.795755	0.0453701	0.779268	1.24563	-0.673349	0.119642	0.799436	-1.01129	1.07073	0.330708	1.32313	0.215884	1.63114	0.36178	-0.304638	0.876812	1.18229	0.952806	-0.646927	-2.3644	-0.644743	-1.62433	-0.215668	0.521296	0.806008
23299	BICD2	0.427812	0.96858	0.549084	-0.68057	-0.270385	1.40027	1.01826	1.21077	0.859674	0.267959	0.157646	-0.186162	0.14228	1.11032	-0.111152	1.12574	0.338164	1.01296	-1.07556	1.01933	-0.505026	-0.693155	0.451269	-0.64533	0.791023	-0.0533091	-0.146983	1.36169	0.558568	0.0444178	0.656661	0.48385	1.83082	-0.104714	0.653932	0.972722	1.71148	-0.502351	-0.468167	1.1796	-0.896556	-0.484201	-0.00695968	0.885928	-0.572368	-0.213392	0.795219	1.00905
55785	FGD6	0.320901	-0.238938	1.1401	0.325229	-0.507271	1.87101	0.424796	0.194919	2.25117	0.692024	0.0737454	2.8672	0	0.866057	NA	NA	NA	NA	NA	NA	NA	NA	NA	NA	NA	NA	NA	NA	NA	NA	NA	NA	NA	NA	NA	NA	NA	NA	NA	NA	NA	NA	NA	1.04174	0.232671	1.09148	0.102344	0.33062
57403	RAB22A	0.126343	0.217153	-0.396024	5.81444	-0.568886	-0.547967	0.0761258	0.658448	-0.194227	0.863745	0.417284	0.800738	0.38754	0.394384	0.366949	0.228607	-0.373936	-0.175685	0.686304	0.172768	0.736778	0.419386	0.44779	-0.919138	0.506544	0.210828	0.114825	1.56743	-0.539372	2.127	1.04313	0.350956	0.395321	0.319869	0.0567057	0.427794	0.406158	0.199272	1.74081	0.839478	-0.540928	-1.54605	0.222968	-0.588031	0.849484	0.64316	-0.137515	0.0326724
121642	ALKBH2	-0.450777	0.74953	-0.127659	0.119819	-0.910602	0.252982	-0.182673	-0.0642745	0.453779	-0.324427	1.23155	-0.401301	-0.769413	-0.543968	-0.0334102	1.01878	NA	NA	NA	0.488949	0.0276533	1.4047	0.259798	1.0173	0.150239	NA	1.31219	-0.496843	0.164889	1.66733	0.882143	2.80662	NA	NA	-0.287543	0.414627	NA	3.0191	1.40352	-0.361619	0.997159	0.13293	-0.339244	-0.572084	0.526917	1.61239	1.17496	0.650673
170954	PPP1R18	0.18217	0.219515	0.666054	0.413614	1.13976	0.364404	1.83948	1.76798	0.179962	0.776777	0.995141	-0.132191	1.67497	0.764973	1.15952	1.14142	1.12965	0.152997	1.32456	0.735914	1.71358	0.586763	0.237744	-0.0151657	0.221415	0.936666	0.983141	1.049	-0.00628972	0.0127545	0.436759	0.261407	1.3831	1.00307	0.326739	0.909223	1.15009	0.0199531	0.640565	0.497749	0.540945	0	-0.895382	1.43918	-0.242992	-0.21002	1.98484	1.36076
284086	NEK8	2.00945	0.852963	1.04266	2.17874	-0.292896	0.0754042	1.91364	1.93008	0.0699568	0.714948	-0.0582821	1.86681	0.913444	-0.0346179	0.331434	0.430006	-0.829918	-0.108467	-0.54338	1.45534	NA	-0.504444	1.58215	-0.0184434	0.851471	-1.30728	-0.37851	-0.576431	NA	0.975907	-0.656734	-0.351036	NA	1.2781	0.25713	0.53771	0.155546	-0.961946	-0.482359	1.46658	-1.27731	NA	3.97843	NA	NA	NA	NA	NA
1281	COL3A1	1.59384	1.46307	1.02301	0.443081	1.43229	1.58944	1.13423	2.19424	0.0759038	1.82388	1.86237	1.34914	0.42536	1.55602	1.06748	0.681619	1.20587	1.71752	-0.442493	1.11112	1.25392	1.7337	0.423382	1.92136	-0.209349	0.264241	1.42638	0.179	-0.819946	-1.08729	-0.118702	-0.471155	0.711003	1.3315	1.01951	0.185355	0.0308496	0.658822	0.874648	1.33841	0.99365	-1.38365	1.27677	1.40415	-0.0741843	-0.279522	1.6068	1.99987
1289	COL5A1	1.45098	1.18619	0.991403	0.741555	2.17177	1.73763	1.28652	2.40095	0.583961	2.45088	2.4544	0.344879	0.751184	1.46793	1.55148	0.562895	1.13641	1.61598	0.259988	1.16967	0.983413	1.51304	0.646286	0.907584	0.541289	0.154958	1.86948	0.68852	-0.5011	-0.427552	0.0213482	0.193304	0.748674	1.96504	1.33622	1.05391	0.934868	0.5085	1.30991	1.19489	0.786553	-1.30803	2.18276	1.33404	-0.0786205	0.602816	0.983311	4.2862
1490	CTGF	0.588333	1.45971	1.62114	2.13592	0.906506	1.58573	0.77086	2.45735	1.24396	0.823709	1.05354	0.607548	2.57998	1.86888	1.14374	1.01172	0.448112	-0.128104	0.984058	1.50714	0.142446	1.17568	0.220764	1.09353	0.552318	0.14598	0.213413	1.33523	-0.0814701	0.564151	0.52204	1.48703	0.434101	1.23704	1.55174	-0.317812	0.667272	1.1243	0.858043	1.68776	1.55674	0.145625	2.58494	0.373063	0.467901	0.00944303	0.330577	1.41164
3490	IGFBP7	1.587	1.52251	2.37321	2.10058	1.37791	2.07286	1.07748	2.91652	0.749719	1.55245	3.27372	0.658924	1.68315	2.40854	0.885789	1.10598	1.25243	-0.118289	1.26416	2.30775	0.481352	0.0466433	0.291927	0.739826	-0.0583943	-0.306892	0.991116	1.99677	-0.219039	0.00246323	0.423155	-0.895811	1.1819	0.772179	0.929075	0.84505	0.614085	0.268474	1.05611	1.20175	1.86982	0.200193	3.13979	-0.0839986	-1.29485	-0.493445	-0.688125	0.379187
4856	NOV	1.11439	3.12716	2.43103	1.1813	0.977011	2.56153	1.19269	1.00881	0.814637	-0.147732	0.856411	1.14614	1.42599	1.7472	NA	NA	NA	NA	NA	NA	NA	NA	NA	NA	NA	NA	NA	NA	NA	NA	NA	NA	NA	NA	NA	NA	NA	NA	NA	NA	NA	NA	NA	-0.523608	1.35761	0.102277	0.356861	0.348538
1277	COL1A1	1.48048	1.33868	0.911784	0.860461	1.57013	1.83161	0.857668	1.7675	0.0602486	2.08672	2.41571	0.676538	0.911618	1.57633	1.03215	0.380879	1.55236	1.03145	0.104931	0.5031	0.238504	1.48671	0.301291	2.13697	-0.20376	0.40285	1.08247	-0.222672	-1.04052	-0.876601	-0.0307593	-0.702227	0.636513	0.393622	0.75252	-0.102432	-0.226548	0.463057	0.467049	1.6924	0.474266	-0.976947	1.1203	0.921281	-0.229072	-0.527087	0.780063	1.7198
1278	COL1A2	1.66277	1.36366	1.03113	0.727992	1.39833	1.80925	1.0093	2.0261	0.0345752	2.42444	2.3724	0.641069	1.02451	1.68973	0.84246	0.233218	1.44881	0.95377	0.475642	0.64582	0.231261	1.35078	0.409552	2.31866	-0.355332	0.103923	1.04369	-0.2838	-0.883661	-0.816791	-0.282774	-0.636192	0.287903	0.268937	0.799852	0.0421451	-0.127849	0.309609	0.67445	1.80814	0.173011	-0.810526	1.03712	0.301664	-0.250206	-0.495667	0.534411	1.11797
1280	COL2A1	2.20491	0.482517	0.704316	0.843252	2.13684	0.845446	0.588692	0.537541	-1.0439	0.733231	1.1293	0.944849	0.55714	1.603	-0.456432	-0.415562	1.93017	1.86687	0.741636	0.41899	-0.156976	1.15682	-0.792369	2.03431	-0.476318	0.458259	0.0941965	-0.67679	-1.4033	-0.00850336	-0.752604	0.212286	NA	0.253114	1.15575	-0.0757261	0.00850336	1.0146	1.08238	2.06282	0.226758	NA	2.00309	0.59983	0.233913	-0.266081	0.0167164	0.132342
1282	COL4A1	0.707791	-0.691329	0.0677952	0.454195	0.192148	0.857361	0.376633	0.594831	0.874757	-0.113598	-0.261729	-0.80306	1.03456	2.08712	0.665089	2.33837	1.6008	0.727227	-1.88679	0.0841598	0.753916	0.6101	1.50231	0.650422	-0.00204077	-0.439033	0.78956	0.36219	0.818954	-0.400721	-0.103363	-1.12405	1.11211	1.45015	0.244946	1.37605	0.45186	0.141473	1.05994	2.12934	0.104609	0.0146706	2.24925	1.04604	-0.328045	-0.129504	0.41978	1.51127
2817	GPC1	1.87599	1.01083	2.17357	0.807471	0.806979	2.06507	0.622181	1.08374	0.424384	2.62067	1.64117	1.03289	1.07086	2.75546	1.44955	0.0220995	-0.237174	1.66027	0.628444	1.14595	1.05371	0.510553	0.443186	-0.0144757	0.000811644	-0.697596	0.967485	-0.720496	1.26735	0.0144826	0.0190808	0.448659	-1.11535	2.02538	0.608305	-0.117926	0.513909	-0.000899253	1.53782	1.74544	-1.21692	-0.51332	1.8597	0.0700454	1.23524	0.871567	0.70641	0.435665
4052	LTBP1	-0.104455	1.25024	1.64525	0.447019	0.105908	1.7144	2.51789	1.59158	1.16896	1.38207	0.650934	0.109405	1.98538	0.339061	0.344556	1.15394	2.81944	-0.168187	1.04223	2.27184	0.141555	0.444026	1.13373	0.56564	0.127488	-0.878539	0.752202	0.104753	-1.09862	0.135898	0.257584	-0.463674	0.285327	0.536742	0.977196	-0.344518	0.268179	0.108751	0.683118	1.19802	-0.347013	1.15077	3.78653	-0.135612	1.72709	-0.0686601	1.06886	0.734954
4053	LTBP2	-0.267285	1.16825	1.43843	1.41523	0.517912	1.58015	2.11858	2.16161	1.86673	1.4784	1.89324	0.155729	1.26912	1.73807	1.14075	0.506991	2.46838	0.255949	1.35984	1.65739	-0.549529	0.929945	0.64753	1.67534	0.682308	-0.233731	0.481732	0.096311	-1.22004	-0.414213	0.570827	0.306878	0.166575	0.637892	1.53959	-0.0617882	0.717494	0.339496	1.02916	1.94938	0.162646	0.202016	2.12235	1.94877	-0.155947	0.705535	1.9545	2.40023
4054	LTBP3	-0.166793	2.24536	1.93021	0	0.301103	1.70242	1.34973	2.46658	0.592438	1.54823	0.703685	-0.641584	2.52048	1.05234	0.950574	-0.0144427	1.00433	0.0404876	1.69731	1.12219	-0.165951	0.132341	0.433336	2.44359	-0.299879	-0.334965	0.758393	0.705025	-0.391198	0.124142	0.421837	0.104663	-0.0400713	0.221377	0.949616	-0.355061	1.126	0.166415	0.73552	2.04702	0.436184	-0.616369	2.24788	0.556697	2.62595	0.937814	4.37676	2.53462
5654	HTRA1	2.14866	1.72126	0.851872	1.26459	2.12241	1.15271	1.28753	2.88379	1.08749	0.566328	1.688	2.70903	2.44308	1.47579	0.963924	0.0994101	0.552063	0.396233	0.110476	2.1589	0.115722	1.69929	-0.887822	0.634816	0.871906	0.266478	0.666392	0.516682	-1.10552	0.0962972	0.172352	0.258179	0.526719	1.96763	2.04398	0.000495863	0.745587	0.931932	1.38908	1.93285	0.945606	-0.809027	4.50789	0.958624	1.41049	0.425814	0.858394	1.84913
7043	TGFB3	1.06247	1.33111	1.60103	1.74258	1.14871	1.95986	1.97771	0.717507	0.605197	1.84525	0.819493	-0.292228	2.87421	0.520371	0.612048	0.78797	0.172217	0.776392	NA	1.81517	0.202893	0.546903	0.993794	1.32508	0.224777	0	0.884477	0.00124557	-0.0128952	0.683689	0.35488	0.740212	0.797012	0.954201	1.13835	0.725503	-0.264339	0.796807	0.493731	2.09796	0.0154439	0.184632	1.06294	1.40788	0.719644	0.0808354	1.11871	1.42248
7837	PXDN	0.808168	0.934478	0.90561	-0.0419257	1.26415	2.60887	1.9851	1.80202	1.05234	1.0993	0.881116	0.0461892	0.729435	1.03433	0.225571	1.01396	0.161944	0.171445	0.573357	0.179886	1.17956	-0.141219	-0.610323	1.093	1.03086	-0.403919	0.914265	-0.0868939	-0.764207	-0.405863	-0.110828	0.00973065	0.260795	0.827978	0.375456	-0.105541	0.37458	-0.235398	1.38772	2.04855	0.192299	-0.685165	2.39532	1.90662	1.33456	2.13908	1.21784	1.91094
948	CD36	-0.751221	-0.350108	-0.18437	0.702652	-0.44095	-0.0853953	-0.541869	0.389884	0.3193	-0.164599	1.98519	1.10889	0.267551	0.907255	1.12618	1.98932	0.502341	1.90867	-0.829066	1.39982	1.55568	1.1119	2.11591	0.339179	-0.161651	1.11208	0.653343	0.927331	1.45422	1.54602	0.879197	-0.700864	1.30534	0.228665	0.202896	0.926783	0.308229	-0.313763	0.548657	2.91364	0.277156	0	0.863871	0.397247	1.09015	-0.78247	0.455904	-0.263523
3483	IGFALS	0.461512	0.937956	1.36043	0.108047	0.956286	1.50784	2.55754	1.74817	1.27925	1.67025	1.96682	0.907964	0.0124925	0.431226	-0.570386	-0.527614	1.41118	-0.292008	0.173573	-0.114563	-0.50216	0.341083	0.619873	-0.21264	-0.380583	-1.11192	0.473195	-0.381637	-1.10125	-0.355047	0.0025489	0.294908	-1.05273	0.313444	0.427939	-0.193414	-0.571963	0.572678	0.351752	0.858515	0.530248	-0.395123	2.68347	0.125581	1.22649	-0.721012	0.171833	0.645523
8839	WISP2	1.72164	0.584336	1.61253	2.20136	0.552414	0.273765	0.933407	0.477804	0.974358	1.36722	2.54086	0.667994	2.31523	1.77446	0.314592	0.758123	1.97253	-0.139521	0.134897	1.15049	-1.06346	0.113769	-0.303589	1.26224	-0.579797	-0.148451	0.28286	0.108727	-1.91815	-0.348953	-0.333669	-0.406229	-0.101572	0.132078	1.23831	0.0132703	-0.356388	0.644232	0.0918062	1.73564	-0.318121	0.767094	1.06762	1.42666	0.167619	0.393018	0.572433	0.662299
27286	SRPX2	2.26252	1.25963	1.53237	2.48207	1.93306	1.38888	1.08027	2.45856	1.16309	1.69744	1.77271	1.86833	3.03151	3.06919	-0.233721	-0.137725	0.816354	1.50149	-0.0850716	0.751554	-0.0142709	0.123782	-0.840748	1.34029	1.39456	-0.00778702	0.960594	0.801572	-1.4292	-0.0803604	0.387955	0.937297	0.871584	1.64698	1.10951	-0.97555	0.629374	0.326513	0.647829	1.26794	0.14116	-0.933618	2.55603	2.00799	-0.44815	-0.242764	0.56967	2.79848
2321	FLT1	-0.584292	0.786823	0.985893	0.54505	0.540775	1.98423	1.25905	1.80176	0.676425	1.31527	1.0831	0.2661	0.136732	2.0426	0.587015	-0.69745	1.40904	1.50641	0.749917	-1.59408	-0.088114	0.533272	0.258939	1.60834	0.200602	0.140349	0.326041	-0.695682	-0.756934	-0.492362	-0.496632	-0.086742	NA	1.50138	0.600804	-0.527813	0.00505499	0.637473	1.03744	-5.26726	1.60242	NA	1.37502	1.43719	0.973405	-0.110509	1.58323	1.26359
3487	IGFBP4	0.492793	1.27309	1.22689	0	1.1232	0.905385	0.227699	1.21764	-0.180082	0.777984	1.70115	0.165644	2.018	0.912365	0.742816	-0.165492	1.29827	-0.853122	0.731071	-0.000636985	0.6016	0.61646	0.0902865	0.861559	-0.255257	0.0982068	0.63306	-0.359976	-0.260804	1.22196	0.695937	0.105573	0.446598	0.282059	0.00865942	0.360716	-0.14335	0.631716	0.0693621	1.14959	1.14465	-0.452407	3.09686	0.487451	-4.41908e-05	-0.851544	-0.695377	0.950065
3488	IGFBP5	0.932425	1.53719	0.135761	0.918034	0.579983	1.87104	0.294708	2.19752	1.12322	0.179218	1.0466	0.408202	1.13391	0.260598	0.141789	0.697227	1.35969	0.0335792	0.458139	3.29174	-0.709622	0.644086	0.235463	0.199916	-0.2033	-0.123069	1.06896	-0.295816	-0.181145	0.0591664	0.269511	0.853827	1.34225	1.65185	0.211015	0.112856	0.760761	-0.533157	1.03405	3.06129	0.311463	-0.455657	1.95805	0.922165	1.11194	-0.567995	1.51303	1.87698
3489	IGFBP6	0.107536	0.241193	1.10798	0.252024	1.43439	1.34713	0.726256	1.35166	-0.210724	0.658097	1.18295	0.473722	1.22622	1.18247	0.373924	1.13076	0.964717	0.94819	NA	1.62038	0.576549	0.839857	0.35107	2.69981	-1.50741	-0.907842	1.32337	-0.859614	-0.237082	-1.00702	0.587474	-0.104513	0.293949	-0.565652	0.347933	-0.644131	-0.448282	0.761474	1.58386	1.43764	-1.03217	-0.90997	1.01116	0.986828	0.351687	-0.159454	0.801494	1.11388
5159	PDGFRB	1.56534	0.559328	0.694408	1.28832	1.17269	0.383586	1.09744	2.29976	0.277006	2.68006	2.76226	1.19979	0.82921	2.15886	0.363061	0.580246	0.440895	0.108338	0.416073	0.64487	1.09368	1.48356	-0.0749608	1.33889	0.333211	0.32351	0.84919	-0.0812478	-0.177216	-0.678528	0.231435	0.230177	0.777278	0.0160035	0.738223	0.294276	0.356086	0.52408	0.276155	1.61845	1.13059	-0.124534	2.7091	1.12596	-0.319954	0.114718	-0.24185	0.705635
8829	NRP1	0.427227	1.00542	0.522284	0.857336	0.165138	1.55238	1.79942	2.09417	0.43463	1.38973	1.83924	0.832093	0.588958	1.57808	0.856544	0.0782424	0.255726	-0.411149	-0.33614	-0.14154	0.408796	-0.0298461	0.167755	-0.146776	-0.835239	-0.76864	0.11922	-0.282385	0.374002	-0.416032	0.360255	-0.450287	-0.253559	0.818567	0.469132	0.194538	-0.391712	0.371505	0.0983543	1.82792	0.30741	1.01011	4.74423	0.249403	-1.421	-1.06176	0.665684	-0.0763152
135228	CD109	0.404425	1.16341	1.54087	0.476263	-0.236574	1.06123	0.97174	1.0028	0.586677	0.374241	0.544086	-0.906839	2.26543	1.54575	0.242998	-0.368176	-0.110286	0.892996	0.0219224	0.689628	0.945818	0.3211	0.193506	-0.173024	1.57802	0.213698	-0.232428	-0.439717	-0.920223	-0.980458	1.35519	1.66141	-0.404158	0.823318	0.328214	1.27885	0.304091	-0.0333205	0.396164	-0.158926	0.715135	-0.457489	0.592083	1.5757	-0.547408	-0.188974	0.11201	0.600517
1311	COMP	1.35372	1.67304	1.31849	2.03742	2.41255	2.3981	1.66048	2.71705	1.3542	2.23029	2.73396	0.992411	1.21107	2.22038	1.44687	0.788062	1.29599	0.699702	-0.0669069	1.95432	0.153104	1.57689	0.230078	2.06277	0.984212	1.4611	1.82838	0.827477	-1.24847	-0.0109094	-0.352055	1.14448	0.00649667	1.43328	1.32629	-0.351175	0.445121	0.925894	0.558216	1.6684	0.624346	-0.287115	0.501842	2.39629	1.31117	1.17115	2.27851	3.36838
1842	ECM2	2.41258	0.965181	1.59533	2.29043	2.04557	1.45631	1.28269	2.41503	1.04217	1.20866	1.85372	1.88358	2.96405	2.87588	0.863019	-0.139652	0.710591	0.412424	0.308961	0.347143	0.690922	-0.0278221	-0.90656	0.61261	0.127915	-0.405784	0.924765	-0.191687	-0.734709	-0.636945	0.432558	-0.182427	0.238275	0.74688	1.7633	0.0406069	-0.297668	0.793444	0.969773	0.799421	0.629955	-0.21109	3.25554	-0.458923	0.426087	-0.0189546	0.569349	0.985607
7045	TGFBI	0.910058	1.15032	1.28429	0.926736	1.8356	1.19526	1.88163	1.23108	1.41613	-0.140077	2.96644	1.27976	1.74468	1.51629	1.55938	0.085179	1.00957	1.09707	-1.022	0.335546	1.8087	0.387191	-0.892486	0.226132	-0.00735139	-0.433452	1.61495	0.244762	-1.60207	-0.28887	-0.440205	-0.567341	-0.421303	1.71236	1.83872	0.488225	0.968092	0.283914	1.57008	0.243964	1.01428	-0.0703702	2.24166	0.321115	0.364376	-1.06526	1.54932	0.892597
22795	NID2	-0.148564	0.255402	0.726832	0.798714	0.686491	0.831866	1.05643	2.64712	0.753481	1.44945	1.39446	-0.0112909	-0.489497	0.600747	1.20564	1.4918	2.01188	0.977707	-0.415897	0.838606	1.40738	0.45165	0.992627	0.445978	-0.245787	-0.00894772	1.24575	-0.232771	-0.186075	-0.146188	0.242981	-0.640377	0.979613	1.31922	0.133919	0.527808	0.0651716	-0.120535	1.30282	2.20032	0.507305	-0.541864	1.38015	1.13448	0.013151	-0.697445	0.962789	0.740481
2316	FLNA	0.950175	0.521243	0.501214	0.439411	1.04126	1.01753	1.32831	1.96317	0.290017	1.50093	1.78964	0.790529	1.37328	2.4166	0.921514	0.701364	0.112206	0.514624	0.00676079	1.64677	1.17566	1.07547	0.751518	0.601627	0.105509	0.207836	0.979308	0.42046	-0.395826	0.554191	0.333116	-0.132133	0.933394	1.18744	1.1137	0.562532	0.639663	0.103252	0.99883	1.5973	1.67696	0.968036	0.202179	1.57597	-0.232855	0.138252	0.121226	0.839059
4627	MYH9	1.02077	0.1017	-0.190261	1.49206	0.641098	1.34812	1.26156	1.72727	0.246504	1.3731	1.28066	0.93037	0.832539	2.22519	0.663669	-0.431164	-0.0554401	0.304907	0.351444	0.612415	1.46067	0.865541	0.559107	-0.406962	0.411439	-0.395646	0.0836491	0.450064	0.285636	1.03205	0.898684	-0.0272292	-0.457713	1.54302	1.21126	0.449864	1.30761	-0.385781	0.730135	1.03362	0.670066	0.181016	0.4131	2.08355	-1.49709	-0.329573	0.129569	1.42584
7041	TGFB1I1	1.22395	1.18493	1.19452	0.961307	1.67441	1.71714	1.82106	3.24627	1.37347	2.07235	1.79914	0.905128	1.99454	1.79666	1.33556	1.04942	0.530306	0.602533	0.061337	2.17098	1.20235	0.515253	0.556153	0.389988	0.561885	-0.718743	1.15044	0.434407	-0.580251	-0.000845448	0.713874	0.477124	0.726477	1.3154	1.64514	0.623683	1.0895	0.323353	1.74588	1.38651	1.47149	0.900041	1.08441	1.64264	-0.450643	0.0551068	0.0983394	0.737659
176	ACAN	0.318952	-0.0830449	0.499979	0.735338	0.913536	0.92262	1.15198	0.998287	0.156461	-0.0601042	1.1823	0.0948265	1.94471	2.24598	0.399467	2.00934	0.3286	0.596851	NA	0.874782	0.435277	0.93039	0.805182	0	-0.731957	-0.570849	1.539	0.677177	0.283083	-0.488272	-0.180726	-0.718174	0.355077	1.0568	0.306598	1.13286	0.338789	0.692159	0.33552	0.915547	0.762102	-0.24675	4.97547	1.4918	2.22781	-0.198925	-0.456125	1.95188
1295	COL8A1	1.08808	1.46602	1.3133	1.42925	1.74978	2.43828	2.39894	1.85149	1.26935	2.09445	1.94747	1.28721	2.54537	1.48153	1.36299	0.858787	0.893282	1.26354	-0.159228	1.51251	1.32897	1.09352	0.909795	1.45525	0.512674	0.0966677	1.39333	0.0155091	-0.258091	-0.0403879	1.16228	0.877106	0.427827	1.0759	1.56892	0.469131	0.359729	0.683845	1.30894	1.86781	0.408039	-0.677756	0.512458	1.39711	0.246721	0.394962	NA	2.4155
1303	COL12A1	1.35705	1.4154	0.92203	2.06482	1.83124	1.2049	2.11699	2.71608	0.876277	2.7024	1.95926	1.59492	2.03968	2.33602	0.49317	-0.550976	0.0186054	1.98365	0.612348	0.594291	-0.00942057	1.04038	0.238292	-0.0906969	1.27712	0.0811139	1.11887	0.183918	-0.864952	0.0286614	0.779634	0.815732	-0.0915997	1.56032	1.45513	-0.306624	0.211683	1.09696	1.72134	0.402634	1.77039	-0.566839	1.79375	0.108338	-0.880734	-1.20434	0.0836712	0.665463
1307	COL16A1	1.51236	0.83627	1.5014	1.09433	1.08854	1.79041	1.26046	1.51814	0.241298	2.51598	1.99602	0.843794	0.399956	1.33234	0.770739	1.10364	1.86877	0.460313	-0.547267	0.838879	1.22692	1.79103	0.277707	1.39274	0.663909	0.276077	1.04687	-0.122139	-1.04477	-0.514853	-0.461636	-0.519552	0.792411	0.821486	0.575385	-0.418676	-0.203652	0.438702	1.11003	1.57365	0.426874	0	1.45744	1.35943	1.25145	0.223827	2.01513	3.05979
1462	VCAN	0.742175	1.53598	0.994076	0.579466	1.03441	1.59954	0.246025	2.50241	0.471403	2.53751	1.78281	0.168375	0.155903	0.846148	1.31597	1.4673	0.861297	1.41672	0.582151	1.86748	1.09391	1.32495	1.71945	0.95824	0.26311	0.537962	1.72094	0.18615	-0.186573	-0.0975846	0.479466	0.372011	1.20458	1.08125	0.811865	0.818872	0.581762	0.213153	1.02679	2.06941	0.738688	-0.116176	0.733346	2.39023	0.0530867	1.44772	1.1669	2.70035
2200	FBN1	1.01347	0.77254	1.13824	1.19985	0.930134	1.35863	0.731406	2.92581	0.172649	2.03077	1.79469	0.892789	1.23596	1.31265	0.662931	0.380323	0.894677	0.2806	1.21998	1.23262	-0.0376654	1.95384	0.778231	0.751976	0.848629	0.178531	-0.00822773	0.161844	-0.992006	-0.73743	0.170044	-0.058455	-0.216527	0.09467	1.45852	-0.103564	-0.0357451	0.721477	1.00151	2.26765	-0.0937341	-0.531172	1.80386	0.587454	-0.444594	-0.499442	0.60539	1.56341
3371	TNC	0.730226	1.2476	2.00235	0.826743	0.926412	0.929989	1.96557	0.826264	1.37307	1.0905	2.13629	0.325711	1.20459	1.4365	1.6144	0.350088	1.26173	1.23019	-0.238108	0.960332	0.753765	0.772888	-0.570937	0.105012	0.248161	-0.644712	1.31644	0.181751	-0.935505	0.678826	0.182918	-0.151772	0.410847	2.7817	2.05919	0.0441467	1.31143	0.227461	1.96683	0.408154	0.0369872	-0.769131	3.47049	0.925545	0.964514	-1.43529	0.765519	0.831419
3730	ANOS1	0.433624	0.533459	1.61036	1.09256	0.0826315	2.25191	0.602734	1.35515	0	-0.158537	0.841804	1.29343	1.872	1.04383	1.64714	0.789225	0.751484	1.75936	NA	0.351706	0.939332	0.122226	0.866641	1.15532	-0.92104	-0.660716	1.37254	-0.286409	-0.800917	0.00669954	1.12537	0.16097	0.199238	3.44107	1.07026	1.54253	-0.00669954	2.1046	0.946052	-0.0913244	-0.0361951	-1.16471	0.55174	NA	NA	NA	NA	NA
3910	LAMA4	-0.19789	-0.252101	0.794771	1.37588	0.389381	1.14757	0.54392	2.63153	-0.0188181	0.213041	0.978456	0.397421	0.429746	1.15602	1.06607	1.85163	1.30524	1.25153	-0.874544	1.10966	1.52996	0.899668	1.75689	0.371063	-0.240542	-0.0259142	0.671542	0.210283	0.539413	0.185481	0.406185	-0.444597	1.04269	1.13872	0.101801	1.03965	0.151073	-0.273964	0.756793	2.26214	0.986198	0.666767	1.52861	1.48278	0.00299598	-0.632766	0.695721	0.970748
3912	LAMB1	-0.252645	0.261501	1.24875	1.11317	0.304166	1.44515	0.83221	2.93013	0.408238	0.120638	0.9164	0.0995399	0.600954	0.834136	0.966762	1.83454	1.05593	1.45267	-0.112857	0.983392	1.72335	0.480038	1.58998	0.876411	-0.127856	-0.466097	1.07162	-0.166045	1.23452	-0.0868168	0.134759	-0.947288	0	1.02255	0.201017	0.947464	0.221148	-0.28602	1.11013	2.2361	0.505498	-0.282771	2.52259	0.798154	-0.136523	-1.13845	-0.0412462	0.30758
3915	LAMC1	-0.352222	-0.401289	0.644027	1.07325	0.0479057	1.34308	0.326088	2.05091	-0.0557579	0.400828	0.760566	0.13604	0.251015	1.10307	0.681088	1.8215	0.875241	0.304004	0.00135454	0.0712515	0.76494	0.355634	1.76538	0.0248045	-0.523242	-0.547022	0.585075	-0.505687	0.601928	0.288513	-0.09123	-0.652009	0.330131	0.0462496	-0.328162	0.669042	-0.199758	-0.624672	0.662119	2.69335	0.289382	1.44738	1.11309	0.968263	-0.212665	0.00725332	0.370743	0.743391
4239	MFAP4	1.05542	1.54365	1.6855	0.321968	0.316134	0.795525	0.39219	1.15196	0.951919	2.75761	0.839854	0.00829246	1.04413	1.55508	0.796882	0.650304	-0.627739	-0.181249	-0.95393	1.40436	-0.256713	-0.118452	0.230667	3.58962	-1.21869	-0.0722479	0.38578	-0.419444	-1.87602	-0.720568	-0.76362	0.288228	-0.691174	-0.704954	0.715237	-0.318911	-0.74255	0.273332	0.379495	2.18268	0.28232	0.718258	0.860779	1.93345	0.292227	0.282461	-0.625224	1.56719
4958	OMD	1.83742	1.54694	1.47762	0.935877	1.67092	1.01853	0.761468	1.36963	0.879533	2.71176	2.89864	1.64718	1.2276	2.10588	1.55145	0.479622	0.771348	2.10689	1.05059	1.25103	0.228578	1.18836	0.583689	2.53496	0.46073	0.804679	1.20164	0.595143	-0.393391	-0.0336213	0.0674715	1.07351	0.920612	0.252287	1.99393	-0.178542	0.0742105	2.21939	1.14588	1.80061	0.667049	0	0.863696	0.017013	-0.675713	-1.15213	1.03893	0.873336
7060	THBS4	1.10633	1.4	1.04657	1.43767	0.127536	2.37461	0.654014	1.49845	1.32869	1.51389	1.32195	0.386744	0.436183	1.80546	1.52928	1.10711	2.84409	0.45408	0.00332573	0.626727	0.0344937	0.664647	0.507478	1.71786	0.194592	0.338209	1.1085	0.315678	-0.700896	-0.049758	-0.953619	0.584196	NA	1.6689	2.14464	-0.0828032	-0.00332573	0.543413	0.880456	0.895532	0.916152	NA	0.642162	2.30067	1.13051	-0.0164674	1.01806	1.37973
10418	SPON1	1.55114	1.44157	1.37743	0.688751	1.21396	2.55775	1.24923	1.21495	0.685614	2.43268	2.08177	0.890258	1.72313	1.78775	0.150165	-0.552708	0.54738	0.526124	1.02237	0.479502	-0.159351	-0.0785384	0.0040728	-0.989937	0.0784977	0.615152	-0.524509	-0.888021	-0.169412	0.00393261	0.42779	0.264164	-1.04976	-0.55876	-0.524807	-0.42741	-1.7139	1.54234	0.698023	0.922053	0.362986	0.214987	-1.07178	2.08441	3.02971	0.284422	1.56794	2.71408
10631	POSTN	0.588155	1.15212	2.33582	2.07387	0.84934	1.19745	0.654363	1.63077	1.49542	2.29704	2.09919	1.3308	1.52585	2.01716	0.444584	0.498082	0.71245	0.918	-0.864853	1.74444	0.555502	0.418836	0.624649	0.961533	0.276628	-0.419188	1.18425	0.299077	-0.657538	-0.23579	0.130409	0.568097	0.555184	0.634571	1.44599	0.110814	0.711511	0.504678	1.39518	0.764912	0.575674	0.572048	3.6536	1.69207	-0.480813	-0.601188	1.49417	2.02169
11117	EMILIN1	-0.118307	1.19256	1.14861	0.765128	1.79025	0.214432	2.96752	2.20826	0.863452	1.64335	2.04315	0.026341	0.498263	0.871284	1.0846	0.728425	1.81585	0.471185	0.27778	1.04205	0.990158	0.679311	0.54236	0.511045	0.416164	-0.499522	0.959462	-0.275214	-0.96564	-0.197546	0.0230843	-0.642689	0.312624	1.16559	0.820754	0.275177	0.343611	-0.164644	1.24913	1.22341	0.326012	-0.0769999	1.93945	1.1884	-0.328306	-0.537047	1.81127	2.05651
22918	CD93	0.847576	0.0927751	0.97307	1.10013	0.144017	2.82632	1.43873	3.74897	1.56075	1.03702	2.29066	0.0691432	1.57789	2.46971	0.618327	0.218125	1.67299	0.253583	-0.174119	0.457734	-0.0718255	0.928618	1.10387	-0.944494	0.421089	0.698517	1.65781	0.747327	0.647368	0.235375	0.117049	-1.14512	1.68838	-0.075714	0.58416	0.992909	0.855252	0.478055	-0.474555	0.213027	0.273535	0.862415	0.947063	0.840932	-0.864567	-1.5824	0.592174	1.26161
63923	TNN	0.625723	0.851446	2.04426	-0.269906	1.65681	1.35704	0.668104	1.84043	0.298422	3.05353	2.32875	-0.173746	0.234737	0.755544	0.497234	0.697802	1.54055	NA	NA	0.841722	2.55167	0.970012	0.238332	0.342976	0.239965	0.519183	0.72237	0.114883	0.0253078	0.272763	0	NA	0.140168	NA	0.334589	-0.0888361	0.505366	0.453261	0.968261	0.198704	0.348481	0.462035	1.5139	NA	NA	NA	NA	NA
255743	NPNT	1.31567	1.11453	0.678679	2.30061	1.00854	1.32438	-0.180035	1.64231	0.779174	-0.0151805	-0.228433	1.10136	1.45581	1.49046	1.05987	0.958842	0.222913	1.17512	-0.444352	1.05133	0.502639	1.27739	0.374833	0.997835	0.824783	0.0872658	0.0151174	0.409639	0.322689	-0.1667	0.715705	0.374834	0.289767	1.46136	1.38732	0.0787745	-0.0112923	0.607824	0.71336	2.32186	0.15357	-0.809986	3.87575	-0.616101	1.10948	-0.390026	-0.402994	0.13726
1634	DCN	0.563097	0.814967	1.17867	2.07247	1.81104	1.31103	0.708984	1.54468	0.764789	1.47081	1.23339	0.893597	1.32426	2.06057	0.804527	0.500928	1.13223	1.18291	0.446366	1.04888	0.298264	1.02041	0.320962	1.9546	-0.561765	-0.514324	0.990508	-0.15482	-0.898136	-0.59009	-0.514957	0.160254	0.539339	0.490812	1.3435	0.207457	-0.406518	1.37903	0.548476	2.06233	0.705663	0.644793	0.975987	1.74592	-0.317902	-0.318261	0.210039	0.813098
4060	LUM	0.756632	0.748348	1.56007	2.22752	1.37612	1.8506	0.931922	1.37541	1.15276	1.20426	1.28709	1.20948	1.79127	2.37617	1.03179	0.421141	1.20941	1.16038	0.234915	1.23504	-0.00787097	0.997751	0.141378	2.54749	-0.363695	-0.379306	1.30622	0.22902	-1.10085	-0.327371	0.100766	0.282176	0.938261	0.944752	1.64201	0.284555	0.105221	1.45426	0.83879	1.89501	1.05092	-0.0201541	1.34995	1.56935	-0.897966	-0.521617	0.501782	0.955916
5118	PCOLCE	1.0607	1.49113	1.09012	0.414914	1.42719	1.76104	1.57612	2.69481	0.739912	1.49717	2.18153	0.918219	0.949798	1.5837	1.45742	1.02735	0.965068	1.47984	0.418131	0.827361	1.44289	1.48256	0.273154	0.887709	0.287386	-0.084055	0.955462	0.210073	-0.797515	-0.609879	0.300445	0.83875	0.994221	1.00065	0.900297	0.382942	0.414093	0.682494	0.586221	1.37811	0.701095	-1.10984	3.59076	0.999764	0.105884	-0.179415	0.729231	1.74001
8404	SPARCL1	2.15057	0.842078	1.91604	0.376018	1.7951	2.44155	0.39563	2.10955	0.702784	1.43342	1.16595	-0.0976302	0.629276	1.29198	0.718377	0.400614	1.72684	1.33728	1.05871	0.640235	0.341421	0.734559	0.120853	1.35562	0.143141	-0.636436	1.04464	0.710607	-1.14582	-0.337559	0.338206	-0.16043	1.66214	1.51238	1.4567	0.537648	-0.387287	0.391635	-0.263437	2.16759	0.499652	0.810086	1.86586	1.46419	0.177286	0.0556741	0.162092	0.821905
54829	ASPN	1.74752	0.617236	1.14956	1.79713	1.04694	1.73525	0.181629	0.961998	1.26069	2.01335	1.00993	1.61033	3.04486	3.33225	0.802539	1.07009	-0.253261	0.514372	-1.68405	1.85783	-0.115139	0.338731	1.27069	2.46922	-0.0203355	-0.263052	0.391305	0.75691	0.033574	0.859302	-0.36586	-0.129335	1.623	0.489552	1.1205	-0.387523	0.48833	1.05619	0.188223	2.3721	0.687338	0.995442	1.02647	1.18518	-1.07562	-1.57724	0.0108199	-0.26054
127435	PODN	0.910646	1.44959	1.47652	1.3254	1.22074	0.65529	0.346236	1.94427	0.798594	1.81222	1.45441	1.15024	1.58338	1.63155	1.57048	0.768495	0.147766	0.706298	0.132835	0.982573	0.629049	1.02898	0.54061	1.99275	-0.0619252	-0.605424	0.717491	-0.0642234	-0.118977	-0.295852	-0.0998436	-0.11795	0.86881	1.05724	2.24012	0.778031	0.626285	1.23367	0.940577	2.6211	0.530877	0.984979	3.28805	2.16997	0.0291851	0.0866965	-0.0939915	0.279057
5339	PLEC	1.58585	0.816204	0.201466	1.42169	1.03917	0.629909	1.9063	1.56678	0.452226	1.49278	0.855011	0.567082	1.56214	2.95686	-0.0495783	-0.815461	-1.34634	-0.0544004	1.10438	1.29638	-0.55503	0.483798	0.431067	0.00692009	0.557518	0.0931909	-1.03021	-0.0244539	1.16731	0.451652	1.11497	0.34738	-1.31354	2.24054	1.08027	-2.01845	0.355215	0.118068	-0.234973	0.528772	-0.907211	-0.485987	-0.757199	0.720667	0.302621	-0.845513	0.222711	0.00785445
7431	VIM	0.169473	0.566333	0.812854	0.480222	1.07433	1.4164	1.62574	0.678991	-0.0554688	0.223058	2.16897	0.660113	1.08194	2.37816	0.620257	0.201173	0.529414	1.1165	0.775527	1.2808	0.531285	0.804188	0.144785	0.889355	-0.57991	-0.308276	0.744387	0.371857	-0.886095	-0.471769	0.274902	-0.456791	0.720112	0.596365	0.827337	-0.148547	0.0433805	0.51054	0.277555	1.4356	1.04683	-0.135564	-0.200709	-0.337949	-1.32771	-1.36582	-0.332533	-0.233411
165	AEBP1	1.02928	1.28673	1.39165	1.74118	1.84875	1.9199	1.7368	2.58023	0.965516	2.3056	2.53428	1.56614	1.90627	2.62003	1.19245	-0.127686	0.636428	1.25066	0.0120208	1.18675	0.981513	1.14396	0.641823	1.13618	1.44613	0.279519	1.34062	0.286381	-0.736966	-0.168324	0.635274	0.650241	0.330743	1.83246	2.04286	0.173286	0.92617	0.788903	1.6553	1.42389	0.885884	-0.54475	1.78025	2.26703	-0.588549	0.191803	1.24568	3.17659
325	APCS	3.66849	0.565328	0.529249	0.854017	0.0815922	0	1.61528	0.0875387	2.03651	0.756321	0.205484	0.606385	2.06759	-0.0321861	1.06421	1.30564	1.40696	-0.0333025	-0.141709	1.1158	0.63825	-0.0265082	0.512586	-0.188523	-0.428813	-0.231714	-0.37352	-0.784813	-0.873952	0.290114	0.393339	-0.177071	0.883625	1.45415	0.348976	0.430104	-0.115903	0.261225	0.770032	1.24216	0.184293	0.6172	2.22348	1.29111	0.979898	0.760547	0.157518	0.463576
350	APOH	0.120393	0.316951	0.714521	1.45374	1.13731	1.84244	1.38145	1.1729	0.0782602	0.503433	0.562261	0.270795	0.446244	0.530203	0.503501	0.503572	2.52316	0.363175	1.58462	1.22359	0.0598084	0.184557	0.897963	0.884356	-0.871607	-0.308811	0.833212	-0.260197	-1.03184	-0.260011	0.565459	-0.112572	1.16041	0.775103	-0.180905	0.487634	0.0876642	0.736117	0.876906	1.76376	-0.21708	-0.447689	1.29008	0.196144	0.755849	-0.287756	-0.0627658	1.23567
633	BGN	0.515122	1.11554	1.3248	2.04921	0.991061	1.94014	0.623018	1.6326	1.20473	0.806433	1.04073	1.18614	1.16565	2.36611	1.21541	0.830298	1.36338	0.974598	-0.605138	1.34543	0.54597	0.548215	0.360646	1.88435	-0.369719	-0.246677	1.28147	0.4803	-0.8779	-0.0111963	0.145422	-0.112685	1.44126	1.20278	1.2102	0.364994	0.338327	0.881098	0.847583	1.58625	0.750307	-0.877208	3.82234	1.79533	-0.426439	-0.654882	0.762548	1.37002
1215	CMA1	-0.624749	0.328421	0.823565	0.91112	0.525527	1.24938	0	1.06563	1.26296	0.845019	-0.559617	-0.0546654	-1.06347	0.330203	0.759008	0.763596	-0.071547	0.531279	-1.25718	0.940949	0.949383	0.740316	1.4046	1.31096	0.0140187	1.26014	0.441795	-0.0842713	0.485552	0.73613	-0.243252	-0.352253	1.5872	0.541656	0.153907	1.02586	0.598289	0.771231	1.56415	1.05879	0.4886	0.0627178	-0.0958716	0.950815	0.481759	0.7784	0.0554503	0.221438
1284	COL4A2	0.670231	0.443875	0.446622	-0.128442	0.296851	1.14718	0.870624	1.84766	1.09244	0.250497	-0.104862	-0.377631	1.5288	1.86454	0.033416	2.14033	2.74472	0.574651	-1.23151	-0.00975529	0.223392	0.822403	1.07969	0.359185	-0.097468	-0.610631	0.448628	0.308461	0.0103939	-0.267973	-0.147919	-1.09535	1.23413	1.77626	0.0203648	0.744946	0.628381	-0.0328999	0.857135	1.96725	0.490613	-0.242177	2.80135	1.97863	0.482554	0.0885957	1.1566	0.897723
1290	COL5A2	1.51491	1.19146	1.32728	0.926265	2.00939	1.17613	0.850074	1.63432	0.484839	2.31497	1.86788	0.563498	0.939289	2.11909	1.41397	0.752252	1.59628	1.33954	-0.677668	1.25351	0.915991	1.65909	0.514883	1.10711	0.538148	-0.0608348	1.75425	0.198353	-0.817688	-0.651006	0.0235487	0.433408	1.69232	1.38881	1.43959	0.229078	0.744686	1.11999	1.01323	1.23113	1.08877	-0.558042	1.99177	0.244678	0.672286	-0.285908	1.79858	2.67417
1300	COL10A1	1.80362	1.06756	0.705264	1.76848	1.1365	1.2323	0.595122	1.82727	2.38551	0.911958	-0.0486702	1.76735	1.76025	1.17614	0.764932	0.33332	2.38436	-0.539185	1.22262	2.46401	-1.19906	1.88527	-0.613559	0.0607964	1.07903	1.25421	-0.406129	0.619964	-0.88192	-0.588335	-0.400447	0.461697	NA	0.00102491	0.914436	-0.866603	2.10722	1.68943	1.31851	1.37812	1.72406	NA	0.892361	NA	NA	NA	NA	NA
1893	ECM1	0.041894	0.38638	0.699182	0.243006	0.334655	1.44452	1.27617	1.05002	1.17399	0.885021	2.03083	0.108518	0.458323	1.28646	1.34541	0.31084	1.70777	1.29641	1.29156	0.788616	0.853246	0.389993	0.222252	0.443233	0.317488	0.216285	1.65508	0.31981	-1.11993	-0.407075	-0.303331	0.487044	0.661297	1.52746	1.33347	0.131286	0.980027	0.183048	1.56709	0.528215	0.099347	-0.43854	3.73405	-0.840835	-0.166088	-0.235126	0.0748006	1.41339
2192	FBLN1	0.37392	0.966421	0.636471	0.253535	0.895165	1.23925	2.22432	0.73312	0.390321	2.6695	3.23183	0.50442	0.570696	1.46168	1.14575	1.0794	1.56585	0.5039	0.402673	1.56586	1.28266	0.914053	0.884745	1.2921	0.639348	0.148606	1.22621	-0.116639	-0.646332	1.30439	-1.54454e-05	0.219737	0.891456	1.531	1.01667	0.0274379	0.169447	0.58015	1.30141	2.04957	0.219602	0.39252	1.20037	-0.101073	-0.476454	-0.670965	-0.262362	0.370968
2199	FBLN2	0.616001	1.36525	1.43078	0.0561169	1.14691	0.559239	1.67712	1.89023	0.340534	1.78789	2.92174	0.280596	0.629299	1.5667	1.09994	1.43049	1.05233	0.885652	1.47124	1.29237	0.608581	0.833923	0.610583	0.925079	1.29225	0.490907	0.782349	0.0967275	-0.272844	0.00608608	0.0707001	0.340778	0.864527	0.744564	1.94536	0.221505	0.716507	1.15967	0.91867	1.62607	0.568966	-0.534143	2.77196	1.76913	2.15816	0.583055	2.04953	2.63506
2202	EFEMP1	-0.549974	1.66379	0.902726	1.17911	0.0166681	1.29556	1.42517	2.20272	0.873286	1.52528	0.876266	-0.329738	1.44167	1.38269	0.823575	0.996123	2.42508	0.080501	0.575932	1.6228	0.58516	0.700301	0.686405	0.579229	0.494738	0.187915	0.949504	0.182979	-1.33972	0.0571374	0.269335	0.298976	0.956174	0.518166	0.835826	-0.110026	0.328771	0.596805	0.902253	1.39271	-0.0619153	-0.129565	2.2412	1.27151	1.00836	0.352439	1.24195	1.80355
2246	FGF1	1.2258	1.14769	1.15282	0.54312	0.294948	0.545038	1.63698	1.81136	1.50921	2.06499	1.84399	0.38895	1.68558	1.96526	NA	NA	NA	NA	NA	NA	NA	NA	NA	NA	NA	NA	NA	NA	NA	NA	NA	NA	NA	NA	NA	NA	NA	NA	NA	NA	NA	NA	NA	1.0789	-0.846804	1.84063	-0.515804	2.0564
2331	FMOD	1.83766	0.796652	1.20492	3.23612	2.28562	1.98858	1.25554	2.11188	1.34422	1.00178	1.52814	1.23025	2.90287	2.22312	0.686019	-0.0328849	0.956422	0.364371	-0.572267	0.366072	0.0198331	-0.0306268	0.349306	0.5605	-0.213584	-0.554875	0.669072	-0.956354	-0.753	-0.747228	-0.194173	0.169234	-0.310779	0.438181	0.860881	-0.229542	-0.41818	0.39366	0.48126	0.789344	0.133905	0.208765	1.2959	0.817354	1.05427	-0.66032	0.673891	1.60766
3339	HSPG2	0.424488	0.362742	1.01531	0.439464	1.59887	2.13263	1.72493	2.6984	1.15334	1.73915	2.27682	0.226721	0.554024	1.48799	1.2139	1.59449	1.73005	0.797966	0.75746	1.18711	1.99805	0.797181	1.25839	0.733445	0.145618	-0.287131	1.36086	-0.13451	-0.215307	0.0198353	0.189506	-0.376036	0.835695	1.23275	0.808021	0.651707	0.470167	0.0518475	1.72909	2.57873	0.793144	0.565309	2.3728	1.1619	0.688409	-0.28638	0.830785	1.15526
3956	LGALS1	0.515172	1.04456	1.03496	0.539848	0.813827	1.01693	1.45243	0.87846	-0.352467	1.19861	1.69343	0.713376	1.10656	1.71517	0.929082	0.698192	0.43874	1.31659	0.780888	1.22988	1.2092	0.776731	0.101034	0.519714	-0.126849	0.0243379	1.10225	0.543669	-0.588784	-0.255032	0.000647749	0.00586193	0.976007	1.07278	1.15563	0.0813941	0.837441	0.161592	0.965233	1.24313	1.58226	0.436813	-0.700037	1.30445	-1.74121	-0.742415	-0.00805526	0.948372
4016	LOXL1	0.849025	1.80813	2.98083	0.480677	1.51557	1.32708	1.84938	2.16332	1.23994	2.74445	2.26112	0.179904	1.24749	1.59125	0.63656	0.540528	1.20671	1.04104	0.127843	2.00236	0.7798	1.63697	0.505692	1.50696	0.619435	0.443124	0.997342	0.145521	-0.566385	-1.69491	-0.0223289	0.363731	0.618098	0.984863	1.67047	-1.06889	0.761014	1.05691	0.810868	1.83916	1.19107	-0.16981	-0.747936	0.930109	1.56127	0.610307	1.21605	2.16902
4237	MFAP2	1.15651	1.22155	1.50925	0.56964	0.643694	1.08009	0.885619	2.87632	0.254445	3.23661	1.09726	1.27407	0.850685	1.67062	0.771757	0.241794	1.10295	0.375948	1.37402	1.35298	-0.0249498	1.30961	0.64817	1.62542	0.651113	0.408203	0.377302	0.227396	-1.22377	-0.131199	-0.0111052	0.691777	0.117193	0.106896	1.5645	-0.422679	0.4338	0.594009	0.967681	3.0962	-0.111888	-0.462604	2.62505	0.388496	2.40035	0.971437	1.20314	2.44116
4256	MGP	-0.0539489	0.376424	1.072	-0.678654	-1.02249	0.968996	-0.926916	0.0235435	0.706657	-0.409916	-0.966822	2.91542	0	-0.0464191	1.85763	0.720224	0.453448	-0.259386	-0.0883299	1.03791	-0.275574	3.63532	0.883488	0.615269	-0.352869	0.176626	0.187163	0.000854557	-0.630303	-0.00847759	-0.597524	-0.319772	0.000170983	-0.309744	-0.00216716	1.40208	0.0780384	0.614661	0.698649	3.04618	-0.478935	0.598181	3.29469	2.15674	-0.0702606	0.428969	1.17816	1.35261
4313	MMP2	1.35581	1.47884	1.57032	1.10833	1.9037	1.7327	1.59565	1.87386	0.550946	1.95449	2.3197	0.77859	1.70261	1.86375	1.5736	0.99993	-0.344643	1.03136	0.237031	0.536463	1.73318	1.11526	0.731879	0.957851	0.85907	0.567131	1.4208	-0.126064	-0.0176896	-0.370262	0.498225	0.633253	0.117522	2.3135	1.60191	0.929801	1.09633	0.960458	1.43044	1.6592	0.993308	-0.956876	0.367187	1.32012	-0.866551	0.1839	0.02561	1.2864
4327	MMP19	3.26983	1.92041	1.63425	1.76265	1.19866	1.30821	2.21768	1.86117	1.38039	1.02025	1.26401	2.0183	1.96729	1.87628	0.765702	-0.676997	0.676245	0.593484	0.664595	-1.03558	1.35749	0.972422	0.0412747	0.869412	0.193024	0.107359	NA	-0.628923	-0.448339	-1.16745	-0.995755	-0.371355	-0.488022	1.17555	1.51841	-0.74279	-0.0792934	0.47809	0.834369	1.03575	-0.69468	-0.522757	1.46519	0.384401	NA	NA	0.0662134	0.318183
4637	MYL6	0.636206	0.345861	1.02635	1.23432	1.41168	1.2738	1.50766	1.36848	0.274213	0.0779544	0.495998	-0.107366	1.09626	2.68371	0.711611	-0.0333679	0.222987	0.921064	1.20043	1.38248	0.00867516	1.34187	-0.0801888	0.639242	-0.0979291	-0.663245	0.321024	1.04426	-0.709183	0.68222	0.761097	0.339869	1.36736	1.48658	1.28518	0.375009	1.32402	0.409433	1.47901	0.925778	2.24745	0.160464	-0.0145489	1.4523	-1.50222	-0.375031	-0.154225	0.696993
5176	SERPINF1	0.843291	0.872939	1.71713	1.97926	1.82402	1.94212	1.19501	2.19314	1.32279	1.31376	1.82545	1.7266	1.7698	2.52703	1.38394	1.17342	1.13691	1.99681	0.945069	1.70392	0.885965	0.300709	0.426043	1.61424	0.333811	-0.0538369	0.855911	-0.211024	-0.895363	-0.513139	0.169969	0.680994	0.619128	1.50341	1.22938	-0.0924099	0.516246	0.73151	1.37015	2.30191	0.881569	-0.0583509	1.12065	1.18904	0.386876	-0.0526763	0.435191	1.83702
5199	CFP	1.3465	0.957822	1.94721	0.740316	1.04872	1.13621	2.98617	1.98308	0.420656	-0.097886	0.299202	-0.111029	0.723193	-0.183259	0.899262	0.438122	2.21583	-0.84753	0.442143	1.23151	0.0916643	0.0650859	1.48715	-0.278464	-0.578396	-0.670242	0.365378	-0.359471	-0.737079	-0.735486	0.716857	-0.738286	0.601502	1.49247	0.260413	1.09302	-0.135045	0.920685	0.76181	1.33022	0.295479	-0.443949	1.58627	0.594042	0.733294	-1.26898	-0.926396	0.745487
5549	PRELP	0.683428	0.963673	1.4832	2.98535	1.30208	2.79363	1.34918	1.07048	1.45709	1.00711	1.14805	1.01661	2.60452	3.26521	0.875275	0.5589	0.291791	0.0914674	0.0196817	1.06769	-0.838399	0.36127	0.38729	2.75337	-0.875913	-0.0609852	0.0180756	-0.439796	-1.24499	-0.655478	-0.626918	0.967825	0.155607	-0.83023	1.42018	-0.878324	-0.509691	1.4322	-0.0532829	2.64827	0.286698	0.719264	1.33714	1.84076	-0.270344	-0.187634	0.512277	1.08388
5919	RARRES2	0.043268	1.32293	0.881357	-0.81761	1.5673	2.9957	2.25312	1.90161	1.37921	2.42962	3.26766	0.506486	1.31221	1.85957	1.78762	1.0217	0.87915	0.568554	1.09578	0.228441	0.853976	0.558572	0.49919	0.91178	0.385783	-0.249844	1.63261	0.154602	0.346496	0.140664	0.901955	0.520231	0.332403	1.46434	1.14117	0.278643	0.748393	0.13252	0.505467	1.618	0.800121	-0.590795	2.5141	1.88082	-0.17315	-0.195703	0.554342	2.14802
6423	SFRP2	0.622567	1.68056	1.38674	1.02887	1.74436	1.75112	0.885563	1.67222	1.01942	1.75199	1.94704	1.03845	0.932615	2.27557	1.02684	1.53626	-0.185948	1.48179	0.0261088	1.2699	0.592523	0.886498	0.716284	1.99449	0.190925	0.822741	1.0676	0.51587	-0.583895	-0.163127	0.654922	1.43583	0.376533	1.56142	1.17304	0.924284	0.341705	0.761939	0.822558	2.03074	0.768337	-0.0931574	0.600979	2.34802	0.45562	0.16156	2.45536	2.91679
7040	TGFB1	-0.0571923	2.25834	-0.0437185	0.165604	-0.543831	1.17814	1.81964	1.2383	0.988749	0.00144092	0.629618	1.0829	0.0256811	0.845554	1.12508	-0.420933	-0.290041	0.619946	0.271126	0.964562	0.350898	0.0459848	0.602261	0.69258	0.146629	-0.533183	0.257004	-0.203266	-0.35725	-0.322725	0.138045	0.176984	-0.481934	1.2174	0.472675	0.098276	0.334977	-0.502436	1.03134	0.632386	0.126117	1.17291	3.9211	0.614667	-0.0102897	-0.595491	0.634828	0.491235
7077	TIMP2	1.07418	1.27988	0.956756	1.2722	1.67536	1.17451	1.28389	1.59162	0.870254	2.02624	1.80709	0.993268	0.974187	1.83341	1.12182	1.33271	-0.497918	0.761919	-0.00894578	0.992776	1.22241	0.620957	0.199699	1.89178	-1.40044	-1.12886	1.51404	-0.231605	-0.629051	-1.67883	0.114596	0.12069	-1.2206	1.1876	1.21512	0.0873536	-0.0800015	0.518231	1.17383	1.42827	0.849932	-0.773208	0.291186	2.03053	0.187422	0.799932	0.705388	2.09633
7078	TIMP3	2.6842	1.10394	1.21524	3.30877	0.567218	0.661935	0.967028	0.374123	2.0726	0.635885	1.36685	2.75261	2.99377	1.52561	1.0953	1.20516	-0.0272018	0.661729	-0.471989	1.95757	0.32008	0.289087	0.0305941	0.973878	0.414437	0.771357	0.783023	0.544955	-0.908863	0.842252	0.0965797	0.163151	1.36529	1.55334	0.881709	-0.0566498	0.997524	1.001	2.00035	2.26055	0.451507	-0.699557	1.8629	1.93947	1.13003	0.432396	0.168525	1.44668
7123	CLEC3B	0.292874	1.32618	1.0801	1.97527	1.72487	1.39399	1.30447	0.743515	0.734363	0.288573	1.2006	2.14042	1.42537	2.11936	0.671361	0.75068	2.10321	0.642037	1.0081	1.11196	-0.201601	1.15083	1.15659	0.923324	0.174434	-0.344367	0.821036	-0.534775	-1.17698	-0.261814	0.273968	-0.405102	1.13036	1.61515	0.682714	0.198063	0.47427	0.8103	1.72305	1.25917	-0.111884	-0.840121	0.324046	1.1355	0.809701	-0.622539	0.615797	1.31317
8076	MFAP5	0.422305	1.3442	1.57662	2.08615	0.885099	1.96233	1.78141	2.66812	0.791087	1.08778	0.92136	0.800057	2.23661	2.22498	0.763309	-0.330692	0.541992	0.504184	0.654299	0.617189	-1.34341	1.06922	1.16629	-0.1354	0.395385	0.110014	-0.623952	0.684387	-0.366455	-0.219078	0.452391	0.267056	0.577642	0.174555	2.40048	0.583193	0.29175	1.53136	-0.131667	0.683648	0.51342	1.47908	-0.23481	1.24662	-0.00268247	-0.118313	0.523202	0.489601
8483	CILP	0.416807	1.32791	0.823305	-0.517383	2.00782	1.53319	1.49606	2.55127	0.391874	2.38312	1.4356	0.129841	-0.403661	0.136446	1.79793	0.766855	2.97491	0.984737	0.0399216	1.72379	1.13066	1.25446	1.10442	0.804334	0.809941	0.549515	1.03568	1.29172	0.122341	0.930778	0.871925	0.110305	0.918177	1.78007	1.5055	1.32078	1.08751	0.842062	1.57738	1.09609	0.4483	-0.536714	-0.110374	0.397789	0.86011	-0.609899	3.48703	2.62234
8532	CPZ	2.02325	2.28399	2.17788	1.14511	1.80208	1.6555	3.5752	2.22036	1.05375	1.35957	2.9328	1.47463	0.673164	1.81174	1.59149	-0.0979479	0.617649	0.909352	-0.151712	1.1015	0.0365681	0.536974	0.494892	0.725146	1.28433	1.21817	1.04173	1.28265	0.116427	0.729712	1.07642	0.191764	1.58028	1.57362	2.0406	0.461937	0.562237	0.907322	1.47088	1.09102	1.19157	-0.17876	1.53807	0.881438	0.417085	-0.0036895	NA	3.42294
9509	ADAMTS2	0.704771	1.21534	0.466215	0.715142	1.03201	1.54921	0.76407	2.32411	0.5664	1.26847	1.25551	0.536755	1.84324	1.34647	0.783168	-0.0359269	NA	-0.488787	NA	0.258948	0.77354	NA	0.0658798	0.841056	-0.592442	NA	0.445751	-0.988218	0.330188	0.103405	1.57462	-0.00440336	NA	-0.238726	0.625298	1.53159	1.9126	NA	0.169635	0.668264	0.137186	0.185527	1.67199	1.31845	-0.568327	-0.729499	1.29146	1.55397
10082	GPC6	0.278219	0.837091	0.744113	0.868098	0.607781	0.132504	1.16103	2.17669	0.235252	1.6936	1.42591	0.382096	0.308241	2.06273	0.518254	0.0554412	0.775176	0.583107	0.0354476	0.96359	1.45745	0.519572	-0.502264	-0.623443	0.977776	0.0577478	0.0273699	0.434909	0.549969	0.388776	0.641108	-0.780943	-0.100056	1.11548	-0.103546	-0.250418	1.19597	-0.17615	0.448812	0.36254	0.463313	-1.53417	1.41829	0.00387134	1.31447	-0.0915281	0.183757	0.974847
11081	KERA	2.72406	1.68421	2.50652	1.02971	1.74677	0.82944	-0.0152045	1.50319	0.68504	2.2307	1.87903	0.911738	1.16531	1.97092	0	0.740853	0.887476	1.51796	-0.130487	-0.880903	0.398409	1.41523	0.216094	1.11763	0.445846	0.418313	0.439225	-0.345603	-1.54457	-0.22605	-0.149898	0.628188	NA	0.138018	1.13812	0.261648	-1.84883	1.70772	1.24635	-0.0393957	0.0932613	NA	1.58064	NA	NA	NA	NA	NA
11173	ADAMTS7	0.527593	0.216488	1.05464	0.357189	0.0219635	1.88871	0.556731	2.55816	0.753825	-0.0604505	1.21335	0.585901	1.11098	1.40233	NA	NA	NA	NA	NA	NA	NA	NA	NA	NA	NA	NA	NA	NA	NA	NA	NA	NA	NA	NA	NA	NA	NA	NA	NA	NA	NA	NA	NA	1.03364	0.615556	0.0856609	1.72057	1.81774
29995	LMCD1	1.09173	2.18847	1.45987	0	1.41756	0.854878	1.26408	2.6889	0.944862	2.10345	1.95228	0.402932	1.69945	1.53822	0.917069	0.417849	0.712632	0.451279	0.390348	1.12053	0.710692	1.21852	0.283832	0.384966	0.927317	-0.176795	0.512456	-0.0856884	-0.21201	0.870013	0.591051	0.675505	0.685578	1.74078	0.8873	-0.151844	0.542017	0.49082	1.12175	1.67165	1.06246	-0.0383514	0.298066	1.74358	-0.641873	0.957907	1.18012	1.62361
54507	ADAMTSL4	-0.154383	0.526299	0.77716	0.0441189	0.173528	1.23055	3.00331	1.10053	1.03768	0.402435	1.02944	0.207213	0.537166	-0.167625	0.0171999	0.357788	0.805921	0.180762	0.247413	2.16078	0.236661	0.422853	-0.721688	0.328076	0.757118	-0.0266999	0.574883	0.227697	-0.578301	0.321459	-1.44321	-0.761091	1.38643	0.473347	1.03544	-0.993804	1.42996	-0.265982	0.5728	1.68088	0.11569	-0.778884	0.134251	-0.0952817	0.59513	-0.239616	2.59503	1.10891
57124	CD248	0.590763	0.574735	1.39926	0.866974	0.723607	0.856177	1.07871	2.33418	-0.542216	1.51916	1.75466	-0.045398	-0.656444	1.06438	0.717766	1.54763	0.341403	1.04066	-0.33743	1.71778	1.22966	0.898426	0.638764	0.964788	-0.025095	0.102046	0.941399	0.153997	0.890616	0.426909	0.0300699	-0.647139	0.684336	1.12467	0.0807401	0.988431	0.316164	-0.0996242	0.621417	1.58747	0.534049	-0.251574	1.92617	-0.250127	0.149336	-0.346157	-0.132175	0.448106
57188	ADAMTSL3	0.733115	0.207437	1.51836	0.853927	2.82033	2.65901	2.78048	1.60247	0.811006	2.44194	1.15182	0.79586	2.2917	2.13003	2.30184	0.282086	-0.118812	1.29025	NA	1.48274	-0.248731	0.956212	0.597687	1.86936	0	-0.301534	-0.585829	0.405768	-0.699617	-0.461925	1.22404	1.76118	-0.564214	0.670115	1.52931	-0.19523	-0.264585	1.38678	0.595514	2.5839	0.815251	-1.44328	1.78304	0.313841	0.478401	0.294754	-0.467159	0.325292
64094	SMOC2	1.11613	0.0376755	0.81968	0.626273	0.825369	1.99298	0.797001	2.19339	0.325938	1.88213	0.844959	0.792243	3.36258	2.37064	1.05331	0.361843	1.19747	0.413962	0.510816	1.03842	0.363656	0.994972	-0.465215	1.17726	0.215256	0.164596	1.22764	0.136192	-0.576384	-0.595668	0.470711	0.660999	0.631067	0.825312	2.64627	-0.00705541	-0.0454589	1.99551	0.609814	2.11863	0.637297	-0.191787	1.90167	0.846498	-0.900572	0.321753	0.0885276	0.936301
64856	VWA1	0.950662	0.782147	1.17798	1.22849	1.77441	1.6583	0.562585	2.42906	1.05768	-0.650422	0.468513	0.0596326	0.973321	1.23959	0.715293	0.990459	2.75069	0.663001	-0.675367	1.02694	0.56509	-0.974081	0.778054	0.438392	-0.547946	-1.14444	1.33368	-0.321373	-0.519417	0.634927	-0.284468	-0.504697	1.32326	1.29291	-0.033279	0.684607	-0.367094	-0.469408	1.74884	1.64007	0.0937851	0.208169	2.23932	0.876878	0.315198	-0.0603336	2.3201	1.08197
83716	CRISPLD2	-0.0199138	0.633269	0.162814	1.17693	1.9178	1.41841	0.238728	2.15785	0.219549	1.32434	-0.0347499	0.0480334	2.43689	0.054834	1.43451	1.01833	-0.704146	1.71282	-0.750745	0.899676	2.63326	0.883322	0.792852	1.26371	-0.524259	-0.117052	1.79532	-0.827226	0.572665	-0.113521	1.48994	-0.101665	-0.213506	1.47588	0.244584	2.19111	-0.804065	1.25325	0.859783	1.2942	1.41538	-0.345582	0.0643739	1.19582	-0.882286	-1.51774	0.951351	1.31129
83872	HMCN1	0.825696	1.25178	0.813316	0.599296	1.07066	0.819132	1.88656	2.02481	0.260933	1.96666	2.04319	0.196604	0.819226	0.847701	0.923283	1.29436	1.2203	1.55535	1.43557	1.28795	0.89155	0.757645	1.46889	1.46824	0.313469	0.840314	1.93426	-0.526485	-0.964275	-0.372102	0.421019	0.141598	-0.616761	-0.604758	1.01905	0.520537	-0.858785	0.440188	0.836941	2.60151	1.10604	-0.0149388	3.62681	0.0613632	3.02527	0.156113	0.467186	1.73492
92949	ADAMTSL1	0.0744051	0.195302	0.055155	1.31484	0.096709	1.40397	1.79966	1.26875	0.780779	0.268927	1.30448	1.3868	1.26903	0.945432	1.23505	0.130567	1.97365	0.779976	1.23627	0.334504	-0.577216	0.655169	1.08989	-0.416658	1.06272	0.204936	0.432757	0.312133	-0.518712	-0.254171	1.13483	0.931768	0.286901	0.201405	1.66728	-0.0320456	0.653251	0.488793	1.14292	1.62589	0.00167053	0.227094	2.42442	0.218319	0.0153059	-0.141556	1.01715	1.13951
119587	CPXM2	-0.264618	1.86087	1.58957	1.70062	1.72915	3.84861	1.37189	3.59579	1.33634	1.33527	1.31424	0.427232	2.2244	2.11772	0.381241	-1.11194	1.3706	0.204592	0.681348	0.0958658	-1.25625	0.122759	0.502567	0.567641	0.158145	0.326319	-0.370309	0.579772	-0.745731	-0.389981	0.356383	0.804895	0.82293	0.838463	1.08473	0.352648	0.617596	0.688699	-0.539596	0.750713	0.561308	0.462838	1.69616	1.3145	2.39145	1.22941	1.417	2.82822
148113	CILP2	2.13198	1.1963	1.18346	1.46898	1.39105	1.83442	1.29226	2.59	1.06129	1.87267	1.49963	1.84909	2.90308	1.70996	1.39091	0.772525	0.456157	1.55808	-0.00663721	1.29516	0.169647	1.31156	0.603383	1.78153	0.566707	0.229858	1.18447	0.0176832	-0.371649	-0.469319	0.352811	0.194976	0.0115327	1.22887	1.85522	-0.549995	0.260731	0.700903	1.14297	1.57651	1.05602	-1.42542	2.41179	NA	NA	NA	NA	NA
151887	CCDC80	0.996729	1.98986	1.61995	0.83023	1.54822	2.85777	1.87518	1.81457	1.04789	2.79634	1.89861	0.486575	1.4828	1.9816	1.53004	0.61596	0.414396	1.03722	-0.442509	1.56992	0.7798	1.41944	0.42366	0.259646	0.529956	0.233312	2.23289	0.306545	0.0142871	0.0373123	1.00523	0.347127	0.393597	2.00016	1.49743	0.577577	1.06901	0.765733	1.38455	0.855207	0.95246	-0.477132	0.553694	2.12568	1.04151	0.404203	1.53133	2.47958
157869	SBSPON	-0.4012	0.80632	1.59774	-0.239551	2.34133	0.225115	-0.263804	1.4377	0.99931	0.94661	-0.28523	-0.498785	0.132852	2.34412	0.37952	1.53255	0.0998642	-0.684675	-0.0381716	0.626133	-0.0799321	0.822487	0.888337	0.979395	-1.05014	-0.0949011	0.861895	-0.192344	-0.795772	0.525095	0.101318	0.159087	-0.427885	-0.986514	-0.96718	0.32376	-0.808891	0.479887	0.496222	1.09032	1.01201	-0.164994	1.45388	0.363511	0.344994	0.36508	0.521153	0.887029
169611	OLFML2A	1.04352	0.00144624	1.16347	1.8964	0.513284	-0.480905	-0.655282	2.7236	NA	NA	1.59653	1.01578	1.95913	0.99315	-0.212867	NA	0.128529	-1.61951	-0.0922693	NA	NA	0.0231154	NA	NA	NA	-0.273166	NA	NA	NA	0.0712946	0.75661	-0.066348	NA	0.392516	-0.242831	0.291746	0.122028	-0.163225	-0.272589	3.11256	NA	NA	4.4529	0.215963	0.301921	0.572063	0.0830389	-0.196978
256691	MAMDC2	1.36419	1.83165	2.03053	1.30758	1.17377	2.17866	0.81182	1.04726	0.998806	1.83879	2.82734	1.95815	1.76284	1.75976	-0.907893	-0.330045	1.7338	0.325487	1.23402	1.06468	-0.923999	0.376355	-1.40623	0.612729	-0.421263	-0.19265	-0.2494	-0.699568	-1.78214	-0.758977	0.775742	0.75952	-0.529521	0.719239	1.75655	-1.90924	-0.139695	0.46104	1.30167	1.67337	0.0883622	-0.683164	3.80987	1.43329	0.996832	0.0952409	-0.552421	1.09151
284297	SSC5D	1.05951	1.45401	0.504006	0.438589	1.17506	2.1362	0.556504	1.75932	0.300912	2.87055	1.12396	-0.311649	0.912922	0.716191	-0.0356635	0.141558	1.30965	0.882285	0.421544	0.958126	-0.0536162	2.13279	-0.416907	1.59673	-0.0244663	-0.00199425	0.637466	-0.303883	-1.18797	-1.09521	-0.344044	-0.232141	0.327136	1.53985	1.46647	-0.534409	0.0811814	0.336136	0.33285	2.54759	0.30303	-0.0840854	1.63419	1.60486	-0.323893	-0.438662	0.618408	2.35645
3672	ITGA1	0.408302	1.13611	0.866697	1.79373	0.177929	1.19712	1.02153	2.9928	-0.243047	1.62641	1.65917	1.19568	0.627278	1.77024	0.654272	1.97086	0.50918	0.797582	-0.116246	1.73412	1.8162	0.810905	0.905459	0.999126	0.544009	0.344066	0.790385	0.487554	0.222415	-0.0348815	-0.0191373	-0.369302	1.22822	0.29668	0.969372	0.231965	0.986999	0.0743843	0.541711	2.10007	0.869323	0.9635	2.91629	1.43748	-0.657614	-0.834821	-0.267443	0.647864
50509	COL5A3	1.5616	1.32221	1.84808	1.53333	0.295651	1.9797	-0.452939	1.54471	0.102184	1.72301	1.49014	0.386412	-0.142833	1.06942	0.0544705	0.678957	2.53985	0.473107	-1.24876	0.928866	0.75835	0.952945	-0.0978889	0.664543	-0.379393	-0.400724	0.480932	-0.0650578	-0.180603	-0.811079	-0.304187	-0.823506	NA	0.352532	0.366339	-0.324874	0.42375	-0.130191	-0.186589	1.95193	0.233665	0.0605305	2.49283	1.87147	0.372284	-0.570327	1.32537	0.874414
84168	ANTXR1	1.89049	1.5476	1.00246	1.33358	1.62899	1.26152	1.71774	2.38693	0.417504	1.76852	2.166	1.87022	2.01005	2.5577	1.08763	0.770391	-0.115819	0.388062	0.555286	1.63353	1.01184	1.09796	-0.281942	0.0365768	0.748689	0.00126811	0.408913	0.682161	-0.596422	-0.471899	0.304047	0.591444	0.433836	0.636237	1.65309	-0.276923	1.44467	0.764445	1.25122	-0.395014	0.6319	-0.722489	0.995141	1.00057	0.777617	2.07187	0.12908	1.92126
25	ABL1	-0.337749	0.636141	0.686087	-0.748091	0.0611058	0.0246292	1.14357	1.42202	-0.352054	0.586168	0.925212	-0.442656	0.667791	0.603172	0.321073	1.00407	1.52659	0.694442	-0.370085	1.21082	0.0246385	0.712459	0.820979	1.86084	-0.179649	-0.321684	1.48564	0.65518	-0.778513	-0.0584098	0.109673	-0.75077	1.23936	1.09561	0.121982	-0.168164	0.889622	-0.164582	-0.0478184	1.89855	-0.293772	0.972808	-0.209629	0.850817	-1.43745	-1.47896	0.206293	1.39844
1266	CNN3	1.17944	1.31265	1.19621	0.28189	1.83793	1.33779	1.87378	2.21678	0.867063	1.70616	1.57815	0.796067	1.99597	2.1889	1.38781	0.317168	0.462415	0.591284	0.53285	1.05424	0.313785	0.868803	0.174249	0.339134	1.20959	0.178415	1.52974	1.12119	-0.274718	0.169013	1.39564	0.945272	1.11092	2.00021	1.80351	0.222971	1.56516	0.906721	1.64697	1.46171	1.87493	-0.694163	-0.553865	2.1798	-0.598167	0.00849926	0.301551	1.45005
2241	FER	0.0902063	1.10086	0.185515	-0.572091	0.393214	1.84108	0.865814	1.63661	0.723934	1.19728	2.59651	-0.32681	0.72757	2.06777	0.629355	-0.40289	0.651489	-0.347734	0.0499371	0.217484	-0.19387	-0.152687	1.26864	-0.322565	3.31099	3.0534	0.221266	0.041197	-0.0949121	0.555877	-1.03171	0.0353259	0.559608	-0.515159	0.475946	-0.311007	-0.140522	-0.0479788	-0.0703736	1.10632	0.618731	NA	1.17055	0.381264	-1.02568	-0.255316	-0.411237	0.568354
4478	MSN	-0.745762	0.0775373	-0.065237	0.0847209	-0.389454	0.416554	0.712583	0.554484	0.0176549	0.0871234	0.23616	-0.12647	0.610897	1.28011	1.17136	1.15849	-1.20587	-0.49512	-0.0257191	0.432003	1.62614	-0.000692706	1.21846	0.354247	-0.081089	0.0502371	0.447235	0.108722	-0.198747	0.39382	0.0157276	-0.0417726	-1.17462	1.61832	0.315415	-0.0376415	0.102292	0.0166993	0.690816	0.718416	-0.893553	0.587997	-0.182573	0.695655	-0.814441	0.0628092	1.20421	0.465221
7094	TLN1	0.440926	0.147616	0.547987	-0.0810171	1.21045	1.28222	1.62181	2.2845	0.649078	1.10407	1.7837	0	1.05586	2.06163	0.449586	1.06186	0.0455811	0.184966	-0.301239	0.0989195	0.617555	-0.568868	1.00445	0.219315	-0.204014	0.547875	1.06316	0.358655	-0.0693586	0.426369	0.102207	-0.906772	0.606148	0.511802	1.3038	0.206001	0.731662	-0.1797	0.579205	0.799604	0.163313	1.4779	-0.348185	1.78886	-0.0704987	-0.395098	0.12311	0.507319
7414	VCL	1.07892	0.561988	1.18616	0.834532	0.688881	1.28374	1.61782	2.5061	0.410059	1.90738	1.86372	0.429327	1.37224	2.66524	0.973567	0.605678	0.10582	-0.317835	-0.463575	0.416915	-0.156501	-0.474124	1.04097	-0.145646	-0.531112	0.0234612	0.511108	0.0244232	0.0629613	-0.275315	-0.120482	-0.825616	0	1.03664	1.70084	-0.462612	1.03229	0.63777	0.783798	1.06909	3.36457	1.35614	-0.448245	1.54301	-0.0662157	0.139244	-0.113342	0.723308
8910	SGCE	1.87869	1.07762	2.24577	0.526173	-0.393399	0.590493	0.419416	2.7532	-0.317133	2.37004	0.958688	0.894254	1.27911	3.18205	1.4704	0.533909	0.279773	-0.2217	0.148902	1.04315	-0.0625892	0.478021	1.48935	0.89786	0.21401	-0.194991	0.568455	-0.469885	-0.354603	-0.423629	-0.273077	0.792651	0.718613	0.595798	1.23495	1.02757	0.288545	0.0764272	-0.50465	1.93984	0.375119	1.79467	0.187075	0.568082	0.40411	0.133786	0.169967	0.929764
9891	NUAK1	1.33851	0.32567	0.222878	-0.380183	0.372083	NA	NA	2.06224	0.281979	-0.854726	1.88493	0.798149	1.29282	1.55089	NA	NA	NA	NA	NA	NA	NA	NA	NA	NA	NA	NA	NA	NA	NA	NA	NA	NA	NA	NA	NA	NA	NA	NA	NA	NA	NA	NA	NA	NA	NA	NA	NA	NA
10174	SORBS3	0.748671	0.288546	2.03962	1.28781	0.0608822	0.664011	1.35519	0.161271	0.383094	1.74245	1.274	-0.0542754	1.48185	2.49321	0.628254	1.51433	0.370831	0.259545	-0.20993	1.82997	0.799435	1.1092	0.434723	1.32303	-0.25641	-0.352224	0.574721	0.217752	-0.999556	-0.238425	0.298664	-0.019469	0.988503	0.685663	1.24855	0.338104	0.83553	0.476213	0.693687	2.05949	0.727738	0.362591	1.30753	1.9647	-0.737724	-0.218191	-0.16824	0.647214
10611	PDLIM5	-0.330051	0.732669	1.58994	2.06447	0.889077	1.12689	1.49523	2.52689	0.607918	2.07472	1.03698	0.208235	1.44976	2.21988	1.44667	0.858813	0.871697	0.568503	-0.237755	2.20907	0.311271	0.776709	0.808716	0.562554	0.747255	-0.20106	1.40843	0.558813	-0.641815	-0.216128	1.10879	0.0748542	1.28147	2.10755	1.82527	0.545805	1.3063	0.767912	1.38966	1.52342	1.25087	-0.185675	0.580935	1.77168	-1.7718	-0.24077	0.440861	1.14098
11135	CDC42EP1	0.624191	0.399235	0.863678	-0.436727	0.807885	0.74265	1.38638	1.16187	0.19574	0.970778	0.338737	-0.120952	0.931978	1.18972	1.83124	0.730143	0.386233	1.12344	0.058487	0.976992	0.614388	0.0972954	0.357463	1.50731	-0.854951	0.348985	0.641028	-0.384956	-0.73498	-0.442439	0.188032	0.177091	0.249959	-0.170016	1.28183	0.362958	0.932696	0.0527769	1.55059	0.596694	-0.163812	0.257457	0.236815	2.96789	-1.18811	-0.096545	-0.344737	1.63674
23384	SPECC1L	0.602864	0.449901	0.903092	0.972863	0.136714	0.85798	0.436926	1.46745	0.38371	1.29357	0.189009	0.893076	0.742681	0.0654203	0.822386	0.44791	1.26955	1.30434	0.083866	1.91597	1.61822	1.23299	-0.516108	0.817769	-0.263222	0.136314	0.265875	0.236004	0.152716	-0.419918	1.03973	-0.0962176	0.956486	2.09847	1.3496	0.485597	0.760771	0.332741	0.40367	1.47532	1.7193	-1.00687	-0.00242114	2.52271	-0.149804	0.694324	-1.35044	1.00498
55742	PARVA	0.428508	0.632261	1.02187	0.46152	1.31593	1.04259	1.32537	1.52204	0.790138	1.85783	1.71496	0.558605	0.377605	1.49235	0.908899	0.976354	0.272602	0.827838	0.555342	0.427207	1.2181	0.305575	0.954425	0.122324	0.393406	0.558618	0.742456	-0.0719629	-0.0709588	-0.265188	-0.170736	-0.27724	0.181803	0.935887	0.663895	0.0570843	0.533879	0.232967	1.40313	1.13596	0.545943	0.415807	0.172762	1.56629	-0.499071	-0.170175	-0.544914	0.522472
79834	PEAK1	1.75572	0.95837	0.963181	0.393671	0.529157	1.83989	1.49465	2.66439	-0.26707	2.37579	2.24491	0.166813	1.03219	2.03589	1.00675	0.935713	0.999949	0.479796	-0.199731	1.34412	1.30694	1.46684	0.220568	1.30306	0.0269931	0.744514	1.41027	-0.256721	0.344048	-0.499545	0.149178	-0.523501	0.330896	0.43079	1.26446	0.734325	1.13193	0.0863446	-0.189978	0.796785	1.34323	0.54985	0.50135	0.653225	-0.00284866	-0.201033	0.822265	1.55315
83660	TLN2	1.19524	0.406434	0.863602	0.289874	1.59131	1.20483	1.52821	1.51403	0.637573	2.32662	2.21839	0.772809	0.808561	1.60726	1.05859	1.36467	-0.41422	1.37659	-0.762871	1.61497	0.618657	0.626742	1.52665	1.00739	0.426472	0.289224	1.01092	-0.329212	-0.274796	-0.322918	0.123431	0.203615	-0.308939	-0.0835512	1.29746	-0.328074	0.264585	0.279658	1.1113	2.63587	0.644656	0.256916	0.379013	1.72073	-0.597326	0.330076	0.010218	0.68599
87	ACTN1	-0.999638	0.298688	0.719614	0.839546	-0.00596066	0.63556	1.44631	1.37573	1.05147	1.84395	0.814293	0.410929	0.966975	2.5482	0.575015	-0.290071	-0.48321	0.213219	0.398312	1.37064	1.30677	0.106151	0.139373	0.717647	0.554162	-0.0753003	0.239737	0.579475	-0.522581	-0.0223525	0.521009	-0.0875929	-0.950474	1.05259	1.25253	-0.863565	1.21797	-0.0534059	0.937619	1.64855	1.7881	0	0.469288	1.65911	-0.590644	-0.169727	-0.119821	0.910452
259	AMBP	0.267264	0.590626	0.665293	0.738808	0.839601	1.58047	2.42939	0.574112	0.997001	0.17507	0.981872	-0.151521	0.721155	0.698161	0.930612	0.553985	1.93945	-0.0258879	1.13001	0.772385	0.190353	0.0133174	0.739421	1.58021	-0.124834	-0.480438	0.934068	-0.318259	-0.898255	-0.211396	0.107591	0.618672	1.04292	1.15383	0.375616	0.52678	-0.328459	0.0569963	0.832378	1.49067	0.132374	0.417224	3.1159	0.162611	0.669908	-0.090306	-0.00948764	1.26062
337	APOA4	-0.472822	0.503891	0.0224237	0.0745522	1.15727	1.64663	0.946209	0.0299561	-0.0636359	1.00431	1.28521	-0.284709	-0.602343	0.536312	1.40332	-0.11819	2.18463	-0.19193	2.15299	0.601417	-0.329596	0.819979	0.0168685	0.661107	0.398696	0.0737674	0.510283	-0.339264	-1.33326	-0.203257	0.181274	0.142308	0.505207	1.74623	0.50244	-0.410621	-0.2963	0.509428	0.894911	2.23474	0.241281	0.510217	3.2727	-0.549465	1.55764	0.514876	-0.339556	0.458922
953	ENTPD1	1.21101	1.32437	-0.264185	0.759215	-0.534991	-1.14642	0	1.58153	-0.882334	1.44064	1.34552	1.14404	0.1611	1.69983	1.0108	0.626333	0.389656	0.396809	1.58684	0.654257	0.906632	1.2706	0.757483	0.404026	0.853244	1.24229	1.09623	-0.10306	-0.027443	-0.922804	-0.370014	-0.431046	-0.661435	0.031607	1.52258	0.325069	0.222483	0.487543	0.66759	1.48822	0.118309	0.792021	2.54812	0.784564	-0.950012	-0.531596	0.768636	0.135141
1003	CDH5	-0.0627341	0.637017	1.10642	0.817072	0	1.76955	1.6554	2.87569	1.47555	1.07605	1.82711	0.0349974	0.02624	1.16383	-0.387997	0.620027	1.09381	0.923858	-0.36313	0.812123	1.00149	0.577222	0.787552	1.25539	-0.95335	0.126141	0.991097	-0.375582	0.438139	0.297508	-0.1905	-0.700765	2.19264	0.307198	0.0953621	0.21814	0.3181	-0.0123613	0.0937027	1.18575	1.07819	0.402938	0.687139	0.281824	-0.260798	-0.434357	-0.35987	0.180566
1009	CDH11	1.5891	1.2484	1.05406	1.16337	1.18631	1.05415	1.81176	2.20062	0.63395	2.24131	2.32396	0.905171	1.25866	2.3769	1.20418	0.850425	0.18464	1.32709	-0.339713	1.73091	1.53169	1.71559	0.776613	1.179	0.7101	0.177029	2.01337	0.446318	0.323719	-0.16701	0.502771	0.494028	0.734503	0.757384	1.44678	0.841292	0.85687	0.435213	0.80087	1.45484	1.64343	-0.372355	0.480186	0.707916	-1.66494	0.201474	0.79108	1.76139
1012	CDH13	1.2834	0.17955	-1.6892	1.09601	-0.0690589	0.223345	1.4305	1.82111	-0.295483	0.784047	-0.338738	-0.208476	0.705493	1.70365	0.603948	1.26204	0.640919	0.750103	-2.23501	1.30984	-0.0369379	0.467926	1.01572	-0.438323	-0.579619	-1.4211	0.484331	0.195374	-0.332788	-0.273849	-0.756071	-0.732624	0.852839	-0.442146	0.599671	0.00439163	0.315554	-0.302377	-0.404814	1.61257	1.27883	2.26051	3.52344	1.06063	-0.328474	-0.756773	0.463307	0.765394
1465	CSRP1	1.13137	0.215015	0.130505	1.43331	1.41572	1.77919	1.6731	2.9951	0.920742	2.08694	1.38578	0.485969	1.62579	1.81855	0.923775	0.5415	1.24047	-0.024427	-0.0809117	1.75345	-0.592819	0.324919	0.171397	1.42518	0.0297843	0.390059	0.425366	0.889729	-0.976784	0.542104	0.00372799	-0.425904	1.38124	0.66429	1.82967	-0.661629	0.971673	0.491067	1.05769	1.33959	1.14874	0.698727	0.478865	1.55794	-0.701851	-0.270061	0.373769	1.16593
2191	FAP	1.9535	1.13014	0.763043	0.342436	0.830774	1.20849	1.16897	2.3675	0.132804	2.62246	1.55254	0.562643	0.377666	1.20751	0.979647	0.611746	0.0265878	0.855358	0.149425	0.475021	2.65986	1.14498	0.747069	0.453302	1.61263	0.990343	1.0576	0.49852	0.52569	-0.0326746	0.632905	0.543701	1.23827	1.55767	0.898049	0.467236	1.11853	0.310622	0.995633	0.306793	0.974833	-0.240738	0.356619	3.0661	-0.748772	0.794449	0.880571	2.57867
2621	GAS6	0.911665	1.05074	1.0737	0.825687	0.89137	1.38178	1.75813	0.998594	1.68452	1.72615	2.16161	0.86501	1.47349	2.36969	1.0284	0.298848	-0.044765	0.735746	0.514306	-0.397313	1.03404	0.360874	1.37628	1.10592	0.20816	-0.240421	0.555382	-0.372914	0.28567	1.06211	0.093684	0.511279	0.585564	1.13156	0.81895	1.00181	0.046464	1.51951	1.05183	2.36489	-0.780921	-0.0690815	0.601202	0.772979	0.287916	1.44716	1.04194	1.09411
3611	ILK	0.636785	0.827199	0.909041	0.150814	1.7232	1.38736	1.65234	2.15307	0.980881	1.39127	2.1065	0.585833	0.730525	2.3528	0.63206	1.09567	-0.511587	0.44511	-0.0394835	0.239511	1.73164	0.777004	0.567595	1.09418	-0.0119599	0.0507406	0.460002	-0.017317	-0.102436	-0.474019	-0.363001	-0.240168	-0.911311	0.0859784	0.867315	-0.0542882	0.00346056	-0.0963062	1.43471	1.59564	0.426219	1.05328	1.74802	1.53117	-0.704558	-0.536771	0.0148177	0.877936
3671	ISLR	1.59862	1.45548	1.54079	2.15767	2.36417	0.872733	2.14812	2.44875	2.04068	2.60013	2.86707	0.662901	1.35965	2.12175	0.498405	0.742448	1.28364	1.16087	2.30785	1.26242	0.461998	0.884209	0.774695	1.5409	0.202182	1.01538	0.735433	-0.33442	-0.500042	-0.427763	0.321676	1.6948	0.0280001	0.284282	1.94053	-0.386794	0.466923	0.595544	0.472251	2.35458	0.843461	-0.379964	2.61686	2.13303	0.422289	1.12257	0.902113	3.52435
3678	ITGA5	0.828931	1.51018	0.740985	0.127835	1.21733	0.0552192	1.78764	2.44022	0.0471689	2.89113	1.71492	0.23475	0.529345	0.908477	0.343148	0.339639	0.974953	0.536524	0.580524	1.27274	1.52335	-0.0438303	0.606558	0.181911	1.00299	-0.152867	1.05428	0.0976831	-0.0948785	0.466716	-0.415128	0.531848	0.371323	1.77439	1.10021	0.0487354	1.1444	-0.367066	0.710666	1.14378	0.137304	0.521605	1.0717	1.33355	-0.128472	-0.0144461	1.38726	1.54873
3693	ITGB5	1.52308	0.702233	0.567227	0.912809	1.03604	0.738029	1.20205	1.64702	0.0301018	2.49327	1.56873	1.35937	1.20992	1.88361	0.827955	0.23268	-0.651065	1.29058	-0.105015	0.883869	1.4186	1.06766	1.25175	0.536211	0.0320339	0.326969	0.651513	1.02352	-0.10469	-0.600289	0.333283	0.287568	0.106458	0.240882	1.77889	0.127998	0.59108	0.34514	0.274391	1.60626	0.306856	-0.161905	0.164207	-0.13125	0.90921	0.671647	0.561864	0.705669
4026	LPP	0.55549	0.72993	0.993382	0.517107	1.08058	0.945394	1.45702	3.02853	0.941896	1.33076	0.781228	0.565537	1.01294	2.05756	0.73785	0.803271	0.0963266	-0.190127	0.345744	1.86082	-0.182937	0.357798	0.267209	-0.136118	-0.268213	0.0156363	0.726614	-0.0685583	-0.955384	-0.257543	-0.0800343	-0.930063	0.843571	0.611405	0.93708	-0.181679	0.557171	0.235968	1.03395	1.2089	0.932188	0.601148	0.300475	1.53057	-0.510204	-0.0841513	0.0806465	0.670193
4162	MCAM	0.240392	-0.331484	0.514063	0.549008	-0.651271	0.519516	0.542556	2.41564	0.432301	-0.00627293	1.39456	0.40038	0.53642	1.22651	0.919212	1.8015	1.33582	0.632783	-0.656157	0.569403	0.452613	0.689988	2.00716	0.0138891	-0.684269	-0.266662	0.500735	0.692049	0.358855	0.27638	0.451347	-0.828247	1.29904	1.43501	0.495282	0.580039	0.983155	-0.00399566	0.461547	1.05812	0.201777	0.855561	2.04527	2.45225	1.44171	1.16845	0.762845	1.86595
4267	CD99	-0.56251	0.0042479	1.46975	0.410579	0.238828	1.29019	0.633613	0.676004	0.899925	0.66438	1.30306	0.600783	2.56211	0.737698	0.813663	1.35563	0.68309	-1.41424	0.251698	0.367362	0.30021	1.07854	1.17131	-0.0234361	-0.519348	0.373918	1.23726	-0.0307903	0.215341	-0.602737	-0.0404469	-0.181474	0.639445	0.921272	1.08088	-0.29769	0.780421	0.81233	-0.325562	1.37348	0.154937	0.121401	-0.102996	-0.217155	-1.60479	-0.617823	-1.52387	-0.284716
4628	MYH10	1.55813	-0.639764	0.0990078	0.818187	0.685198	1.62837	2.09616	1.65749	0.178663	1.83496	1.36794	0.36056	1.06288	1.99616	0.535928	-0.795291	-0.386732	0.175737	0.78497	0.485265	0.908827	0.62635	-0.240308	0.0901234	0.880766	-0.026242	0.284368	0.191822	-0.202385	0.799483	0.755492	0.195834	-0.455584	1.71422	1.20051	-0.586732	1.6694	-0.465525	0.894662	1.41773	0.4799	-0.58321	-0.296001	2.36106	0.441581	1.04195	-0.0614255	1.85135
4907	NT5E	0.329043	0.174515	-0.831834	1.52704	-0.104047	0.0871149	2.65458	0.72378	0.294879	0.657071	0.971804	1.4271	2.83387	1.77802	0.366075	0.383886	0.915958	-0.115755	0.0644924	0.246851	0.133377	1.10114	0.637699	0.329294	1.39923	0.907926	0.383028	0.01963	-0.0888108	1.63901	0.389912	0.0844799	0.401693	0.084112	1.30297	-0.698496	0.880827	0.43778	0.573841	0.689109	1.26407	0.475549	0.674277	-0.229679	-0.777433	-0.688831	-1.08437	-0.76184
5797	PTPRM	2.00945	1.14736	2.05773	0.344428	1.49129	1.11428	0.844898	1.24815	0.322584	0.682946	1.8973	0.4819	-0.176088	3.11172	1.42578	-0.221389	0.344466	-0.468316	-0.813427	-0.259283	1.53463	-0.241171	0.443379	0.888375	-0.10102	-0.83353	0.366839	1.00912	1.04962	-0.313116	0.0249801	-1.10028	-0.142324	-0.537251	0.149025	-0.607843	-1.28788	-0.441235	-0.163302	1.08133	0.946514	0.745708	1.47565	0.968934	-0.00815402	0.293816	-0.913569	-0.406017
6387	CXCL12	1.59297	1.11264	1.14502	0.830929	0.4146	0.165415	1.04974	1.17142	1.81988	1.36044	1.32046	1.68931	1.51128	1.91721	1.37724	1.28005	1.10692	0.6344	0.0519342	2.19582	0.31916	0.480527	0.431607	0.669112	0.590006	0.0593444	-0.299525	0.554363	-0.810098	0.198329	-0.753049	-0.126713	0.237358	1.10885	1.1474	0.153916	0.512557	-0.0656147	1.06566	2.14282	-0.437595	0.0972276	2.51263	1.13236	1.12986	0.77306	-0.000439537	-0.460139
7059	THBS3	0.613013	1.37553	0.764472	0.31788	1.83141	2.1005	1.47017	1.63958	1.09511	1.54917	1.33632	0.00182906	0.243536	1.26488	0.890307	0.246189	0.470415	0.606276	0.647534	0.918006	1.40377	1.20102	-0.0108041	1.15342	0.046936	-1.19823	2.29081	-0.947471	-0.939176	-1.08044	-0.10945	1.00248	-0.226813	-0.454834	0.335881	-0.745802	-0.807506	-0.249032	0.777998	2.18643	1.09997	0.635963	1.59806	1.18006	3.02123	1.21091	1.70556	1.43048
7070	THY1	0.698197	0.757718	-0.341448	0.207587	0.531199	0.953524	1.7235	2.07907	0.0661157	3.02425	1.11723	0.605096	0.698768	1.57913	-0.0554257	0.735066	0.197517	0.655867	-0.400947	-0.128689	1.24214	1.32693	0.449467	1.30994	0.773672	0.0342596	0.797556	-0.107585	-0.258667	0.0271279	0.967656	0.320599	0.0213724	0.103073	0.227348	-0.324006	0.485056	0.175293	0.355743	1.23088	1.17677	-0.507422	1.41985	0.20657	0.14781	-0.176394	0.731645	1.26021
7130	TNFAIP6	0.782003	2.97764	1.75959	1.03933	1.42054	1.80156	0.606853	1.34085	0.373582	1.38241	0.576991	0.635508	-0.0727874	-0.00765717	NA	NA	NA	NA	NA	NA	NA	NA	NA	NA	NA	NA	NA	NA	NA	NA	NA	NA	NA	NA	NA	NA	NA	NA	NA	NA	NA	NA	NA	1.014	-0.443877	-0.631294	0.577561	NA
7791	ZYX	0.320976	0.304062	1.05751	0.220178	1.26206	0.963268	1.03716	1.57988	0.347745	1.28031	1.47373	0.0209464	0.88202	1.06039	1.38749	0.395983	0.598147	0.0684497	0.333986	1.40548	0.642633	0.24163	0.700816	-0.282628	0.208568	0.122194	1.39422	1.48084	-0.942993	0.439501	0.637002	-0.0128116	1.34692	0.993079	0.787623	0.376008	0.82826	0.871442	1.30066	0.8028	0.645703	0.297493	-0.246457	1.27578	-0.722803	-0.294186	0.0982633	1.06012
8406	SRPX	2.35254	0.834271	-0.290338	1.11271	2.01889	0.616715	1.34577	2.16673	1.13261	1.58791	0.853101	1.83059	2.17942	3.25274	0.359215	0.770464	0.534791	-0.155302	0.32189	1.05184	0.566542	0.0696071	-0.201839	1.7897	0.173653	-0.417572	0.717712	-0.347651	-0.860404	0.167782	-0.0489122	-0.0846282	NA	0.274809	0.822509	-0.0407333	0.0725932	0.129011	0.394037	1.02062	0.352903	0.205547	1.60319	0.286627	1.00304	0.24376	-0.279319	0.981339
8496	PPFIBP1	1.32951	0.996537	1.14511	0.281998	1.2398	1.24621	1.98156	1.64638	0.887647	1.91402	1.95613	0.731954	1.50569	2.04706	0.972233	0.0234998	-0.438806	1.26037	-0.0607227	0.199565	0.838069	0.571886	-0.0756905	0.324702	0.118989	-0.0600245	0.560935	1.08182	-0.559411	0.060428	0.27929	2.48709	0.347578	0.375815	1.07819	0.370369	1.3229	0.500105	3.12314	0.990754	0.562431	-0.814024	-1.01592	3.03301	0.644417	0.994542	-0.125146	1.5919
8639	AOC3	-0.356578	-0.343702	-0.200017	1.25362	-0.357614	0.763876	-0.846651	1.24867	-0.345645	0.412396	1.94388	0.771946	0.685738	1.31128	0.715046	1.2977	0.140333	0.8174	-1.17348	0.883077	0.648436	1.23236	1.63397	0.848379	-0.436893	0.556381	0.562725	0.327507	0.376074	0.68343	1.09694	-0.474656	0.743081	-0.285507	0.316526	0.65999	0.175583	1.04894	0.867965	2.18792	1.39279	0	0.312182	1.55082	0.00300883	-0.0945655	1.30558	2.00658
8642	DCHS1	1.37966	1.47971	0.891023	-0.0389892	1.18055	0.689466	1.50497	0.251927	0.233937	2.00368	1.93305	-0.172792	-0.611678	1.15223	0.647428	0.291815	-0.268987	0.580326	-0.725665	1.46001	0.89425	0.00756372	0.514589	1.80706	-1.22619	-0.216578	2.00882	-0.559922	0.00773862	-0.75855	-0.232653	-0.58229	0.954121	0.0804052	-0.342112	-0.878823	0.135065	-0.0525584	-0.470037	1.64924	1.40452	-0.35342	0.66344	1.54861	0.516153	0.378192	-0.474126	1.04963
9358	ITGBL1	1.97221	1.38294	2.11429	1.32053	1.05404	0.998312	1.37183	1.73454	0.5848	2.52102	2.11563	0.825033	2.5352	2.11696	0.650296	0.292463	1.27112	0.860368	0.527632	1.59649	-0.242732	1.80857	0.497986	1.52086	1.04582	0.787614	0.299597	0.526134	-1.63687	-0.209199	0.0664775	1.36084	0.795867	0.791965	1.67477	-0.52939	-0.0308157	1.29526	0.679173	2.06209	0.363332	-0.76376	1.25537	NA	NA	NA	NA	0.849553
10398	MYL9	0.682477	0.0765024	1.10455	1.41872	0.52985	1.42104	0.694223	1.12102	1.1557	1.39766	1.16409	0.558945	0.488585	2.04294	1.61048	0.555328	0.386774	0.984267	-1.04302	1.94379	0.592959	1.02761	0.432049	0.614627	-0.278761	-0.708555	1.09199	0.596581	-0.89831	0.264424	0.412031	-0.408468	1.16277	1.24957	1.31219	0.0345215	1.30205	0.31544	1.40487	1.06337	1.6571	0.733409	-0.300076	1.7484	-0.45801	-0.00866877	-0.130821	1.03697
10580	SORBS1	0.343398	-0.0517723	1.07687	0.258249	1.18603	1.14588	0.68169	1.93427	0.619414	1.31344	1.72725	0.544301	1.00529	1.71651	1.26932	2.20567	0.519099	0.758246	0.00786369	1.74796	-0.30023	1.17775	2.14842	0.465277	0.181612	0.571639	0.544019	0.681745	-0.155867	0.319494	0.69525	-0.203575	1.44659	0.00434607	1.48028	0.508808	1.27328	0.666157	0.870316	2.41786	1.28983	1.07469	0.373694	1.36821	-0.466277	-0.136064	0.207766	0.898094
10979	FERMT2	1.04678	0.934637	0.91393	0.274442	1.34805	1.23497	1.05765	1.79869	0.682256	1.95027	1.68959	0.560408	0.661369	1.77871	1.03898	0.725447	-0.121448	0.219451	-0.287234	0.777123	2.22073	0.833014	1.04279	0.336455	0.201229	-0.0883052	0.678668	-0.371422	0.0707013	1.0222	0.815257	-0.694237	0.266386	0.289583	1.068	0.300706	0.457731	-0.229003	0.782129	2.17543	1.1339	1.53999	0.950345	1.74013	-0.184128	0.0063436	-0.276286	0.666147
23166	STAB1	0.676827	0.598216	1.34782	0.618842	-0.0564011	0.817492	1.70282	1.55814	1.67121	0.408601	0.842058	1.00226	2.88389	1.62064	-0.477467	-0.371311	0.350346	0.476601	1.02594	0.473387	-0.0465518	0.409352	-0.578694	-0.113984	-1.02497	0.91085	-0.361669	0.148793	1.15541	0.170193	-0.19577	-0.530533	-0.110032	0.269424	0.419411	0.137807	-0.679393	0.0859952	-0.83162	1.4945	0.443904	1.47789	2.05583	0.196998	-0.934233	-1.32603	0.436117	0.344703
23396	PIP5K1C	1.0439	0.800913	0.390772	-0.0302783	0.817571	0.858838	2.65617	0.803708	-0.301417	1.38112	0.667896	1.43508	0.279315	1.74704	-0.223602	0.338305	0.0410973	-0.487251	0.654774	-0.0334046	1.30412	0.697074	-0.641289	1.1072	0.22198	0.142667	0.437294	-0.614579	0.0261735	-0.345098	-0.136879	0.166211	-0.536158	0.296196	-0.0039577	-0.0117852	-0.0446435	0.803452	0.156581	0.748823	1.64505	-0.700628	-0.0754296	0.423089	-0.190366	-1.48829	0.242453	0.254065
25992	SNED1	0.659691	1.25975	1.33663	0.738465	1.81876	2.27458	2.41723	2.04421	1.42233	2.29503	1.93681	0.651654	1.94264	3.71668	0.256167	-0.106874	0.974136	-0.364552	1.41722	2.31959	-0.502377	1.16898	-0.520671	1.26589	0.367411	0.625308	0.234296	0.355796	-0.620896	-0.487816	-0.395973	0.149079	NA	-0.408751	2.07883	0.118027	1.2297	0.335467	-0.14659	2.36313	-0.00859054	0.379841	2.08615	0.557086	1.32423	0.097784	-0.388417	0.848407
54751	FBLIM1	0.703518	0.302031	0.321626	0.786293	2.0942	0.344994	1.13385	1.92323	0.765864	0.894987	0.180127	-0.175019	0.875197	1.23088	1.16768	0.670829	1.11169	0.687705	1.29404	1.85247	0.977656	0.566537	0.893813	-0.1864	-0.0204372	-0.417013	0.831289	0.534832	-0.160403	-0.192405	1.11625	0.381321	1.72044	0.953538	1.86075	1.0776	1.36028	0.301517	1.7935	1.67834	0.648472	-0.298576	0.291765	0.706951	-0.29095	0.186936	-0.0651138	1.781
55612	FERMT1	0.820529	0.871148	0.453839	0.08669	0.363397	1.7971	1.21251	1.93541	0.723748	1.68343	2.37051	0.132631	0.137555	0.959932	0.769196	0.408316	-0.0114809	0.943352	-0.398439	0.726141	0.996828	-0.0107064	0.32077	0.567795	0.862804	0.160191	0.62447	0.322452	0.631933	0.612401	-0.357781	0.104517	0.855649	0.989231	-0.0792254	-0.230919	0.285117	-0.444143	0.268236	1.74248	0.678852	-0.849786	1.19474	-0.216845	-1.34252	-0.677694	0.897063	-1.10646
55679	LIMS2	0.339902	1.27	1.01724	0.257624	1.56338	1.25221	1.22883	2.28095	1.19614	1.98741	1.93539	0.404985	1.02968	1.39907	0.597181	1.21008	0.500449	0.33444	0.718416	1.50268	1.26353	0.672834	0.645698	0.123367	-1.05343	-0.193808	1.17223	0.997021	-0.876045	-0.202441	0.369719	-0.249974	1.37131	1.00873	0.724605	0.483668	1.14304	1.28707	1.15931	2.24694	0.00833368	1.77845	0.627612	1.58235	-0.267293	-0.198648	-0.165086	0.572533
57608	JCAD	1.22038	0.982736	0.976371	0.388389	0.711317	1.34813	1.59778	3.13983	1.6337	1.78012	1.90617	0.0389704	1.6711	2.81765	0.810872	0.700741	-0.0470446	0.850161	0.606319	1.30137	0.70195	1.37906	-0.147189	0.69919	-0.0127897	-0.64082	0.816112	0.242747	-0.209717	-0.851085	0.0374301	-0.865367	0.484159	1.38288	0.954548	-0.46649	0.774743	0.400158	0.0554861	1.75412	0.433511	-0.529432	0.877668	1.59655	-0.212236	-0.247276	0.00482628	0.789101
79987	SVEP1	0.925799	2.15139	0.961126	0.705064	1.64787	1.63243	2.05257	3.42556	1.86804	1.44315	2.03374	0.691433	1.63906	1.74911	1.87984	0.718472	0.521256	1.95059	-0.303681	0.769113	1.11089	1.26988	0.756615	1.16576	1.13761	0.645272	1.51562	0.54406	-0.219661	0.951067	1.00889	0.370268	0.937269	1.63846	1.10922	0.550085	0.910825	0.244146	1.76949	1.81391	1.22099	-0.762395	1.56606	0.683796	-1.1599	0.501556	-0.0308078	1.8264
83700	JAM3	NA	NA	NA	NA	NA	0.367243	0.878096	0.644005	-0.623105	3.22417	NA	NA	0.027164	1.20923	1.31265	0.817277	2.43218	0.86735	0.946767	1.27193	1.09856	0.798938	0.445669	1.82713	-0.0802954	-0.784806	0.858799	0.0994386	-0.858117	-1.05616	0.0161499	-0.562034	NA	-0.109123	0.713853	-0.215906	0.696104	0.0871856	-0.0125756	1.33417	0.0891675	NA	2.69487	1.29098	-0.734612	-0.336752	0.0808592	1.76854
91179	SCARF2	0.672405	0.374757	0.856326	0.511306	0.249166	0.570604	0.670123	1.02856	-0.130722	0.89192	0.625921	0.37191	1.38634	1.2714	1.29032	-0.196018	0.357618	0.440336	-0.426781	1.05096	0.301679	2.32931	1.11139	0.486235	-0.456068	0.75814	0.737182	0.0524323	0.441751	-0.71801	0.263664	-0.288413	1.91816	1.08845	1.77427	0.170552	1.15576	1.10993	0.261479	0.792402	1.07757	-0.0496227	0.285573	-0.149656	0.0799288	-0.0585604	-0.116796	0.752814
207	AKT1	1.44678	0	0.584144	3.60814	-0.0332562	0.0539674	-0.215707	-0.396377	-1.24768	0.456059	-0.212152	0.0983399	-0.198552	1.18679	-0.349284	0.64559	-0.634192	0.906494	0.432478	-0.425119	1.88314	0.247664	0.022714	0.739835	1.62055	0.771157	0.317712	0.269167	2.772	0.970381	0.47942	-0.948594	-1.04264	-0.104378	-0.127324	-0.636449	-0.240987	0.178258	0.814593	0.0104109	0.670395	-0.209413	-0.228768	0.766828	-0.421927	0.0404682	0.207241	2.65642
800	CALD1	0.978291	0.830025	1.28693	0.529942	1.3221	1.34738	0.896258	2.53125	0.168867	1.22149	1.43735	0.335288	1.00397	2.03691	1.33549	0.870847	0.834516	0.378259	0.902616	1.35293	0.654433	1.50664	0.785149	-0.253647	-0.0544488	0.0821608	1.68626	0.864745	-0.419769	-0.0302449	1.53209	0.425525	1.65143	1.34004	1.05089	0.956005	1.00233	0.8091	0.960491	1.48057	1.00601	0.153505	0.290633	1.50556	-0.466894	0.287432	1.03417	1.53501
1264	CNN1	0.622662	0.630502	0.801724	-0.264262	1.6581	1.11015	0.786948	3.08863	1.38231	1.77246	1.35709	0.282789	1.46907	2.62266	0.858083	0.647078	0.690131	0.612453	-1.80724	0.897884	-0.0100169	0.16985	0.254482	-0.0219711	0.344497	-0.416678	1.08737	0.887464	-0.750848	0.0430292	0.354881	-0.198158	1.06968	1.11362	0.961023	-0.281892	0.957356	0.237861	1.22563	0.861057	1.08046	1.48943	0.477472	1.5554	-0.581922	-0.571096	0.157648	0.91624
1265	CNN2	1.0544	1.51096	1.74335	0.161627	1.69381	0.915482	1.57974	2.46403	0.449029	1.50946	2.19285	0.78429	1.67879	1.64591	1.45552	0.129293	0.701371	0.630921	0.844069	0.942705	0.708287	0.181519	0.381838	0.674689	1.1964	0.212688	1.56477	1.17369	-0.383347	0.0902353	1.16948	0.578085	1.32402	1.24403	2.01625	0.178399	1.53753	0.764198	1.68283	1.48533	1.12239	-0.440647	-0.188613	1.16173	-1.45055	0.0605525	0.606392	1.19309
1609	DGKQ	0.356812	-0.0446835	0.984165	0.494956	0.408104	-0.350291	-0.764496	-0.119441	0.172251	0.422067	0.552792	0.174954	0.456856	0.574229	2.20221	0.195691	NA	0.65296	NA	1.35414	-0.425833	NA	-0.219171	-0.500719	0.922066	NA	-0.34464	-0.281593	-0.938068	0.568808	-0.291903	2.28263	NA	2.29232	1.74767	-0.287843	1.53398	NA	NA	NA	1.31473	NA	0.0226895	-0.412634	-1.40295	-2.42562	2.17745	-0.32766
2009	EML1	1.34311	0.856725	-0.00608401	0.402922	-0.223768	0.371053	0.355739	0.804632	-0.129691	2.00211	1.73856	0.317321	1.45208	1.93243	0.389253	0.955237	0.0420597	-0.473099	0.883166	1.58822	-0.040439	0.669971	0.10934	1.10981	1.08749	0.668735	-0.392807	-0.666174	2.62474	-0.0975877	0.716969	0.310927	1.66263	-0.0673328	0.221372	-0.715635	0.502891	0.998488	0.147906	1.20876	0.0025352	-0.029076	1.25247	1.32293	-0.973721	0.129887	0.0215865	0.998763
2318	FLNC	0.670554	0.766014	0.505533	0.445104	1.20032	0.879557	1.05937	2.30022	-0.198994	2.53547	1.22936	0.0573126	0.93557	1.29845	1.87484	1.28506	-0.144955	0.720519	-0.585988	1.66855	1.47351	0.902896	0.967955	0.213514	-0.0995131	0.317172	1.71779	-0.00189953	0.366412	0.569162	0.450364	-0.309715	0.99294	1.17264	0.704353	0.990972	0.924997	0.134743	1.724	1.35224	1.27597	1.08122	0.650026	1.39331	-0.289448	-0.0208477	0.157349	0.766272
2909	ARHGAP35	1.05738	0.6243	0.763794	1.49037	0.569156	0.604237	-0.231015	0.220138	0.604267	0.56375	0.321645	0.00432641	0.430071	0.0263575	0.830511	-0.560966	0.544946	0.73857	0.801603	-0.229793	1.08684	-0.237428	-0.0120888	-0.353412	1.15591	0.632266	-0.0472244	1.53399	1.56438	0.559353	-0.92526	0.0176793	1.01375	2.49086	0.462062	1.2208	0.568978	-1.00525	-0.441966	0.0522846	-0.545299	-0.0186932	-0.0558696	-0.214636	-0.154999	1.36783	0.085197	0.273058
2934	GSN	0.581173	0.244065	0.36545	0.698376	-0.109256	1.0958	1.25122	0.264007	0.208032	1.64246	1.13229	0.605904	0.645995	1.51122	0.964506	-0.267161	0.171115	1.57174	0.232517	1.22029	0.654981	0.677244	0.401359	2.34932	-0.518278	-0.15449	0.812798	0.59353	-1.2853	-1.01949	-0.133695	-0.466768	-0.193552	1.08488	0.806724	-0.482242	0.620808	0.418129	1.26443	1.95455	0.00259648	-0.442783	0.851556	-0.0426961	-1.04662	-1.37672	-0.239796	0.592828
3996	LLGL1	1.28765	-1.00165	-0.332972	-1.13711	0.888637	1.06346	0.948125	1.04247	0.248936	1.15517	1.5143	-0.433075	0.632926	0.180713	0.88483	0.519123	0.85563	0.0921596	1.78458	0.815776	0.673347	-0.0524721	0.336756	1.4405	-0.333535	0.29319	0.0744029	-0.244196	0.61052	-0.598259	-0.791951	-1.08779	0.440276	-0.554122	0.880503	-0.383883	0.141061	-0.53402	0.0163422	1.85484	-0.100632	0.742007	-0.0405662	1.85601	1.61605	1.42459	0.508166	1.51606
4659	PPP1R12A	1.17815	0.527649	0.791852	0.812143	1.3904	0.931239	2.93505	2.20907	0.47925	1.22385	0.962538	-0.286744	1.62327	2.28297	1.0808	0.642924	-0.276054	-0.613179	0.766875	0.366386	-0.340599	0.613515	-0.484922	0.70279	-0.914205	-0.410412	0.665624	0.56863	-1.60836	0.11912	0.230638	-0.294633	1.07201	-0.343891	0.873744	-0.0441928	0.868393	0.245938	1.07893	0.672113	0.263196	-0.418472	0.0806812	1.2604	-0.526095	-0.0686709	0.000754507	1.31999
4735	43710	0.173436	-0.212367	-0.379307	0.752615	0.326992	0.916338	1.06243	2.07753	0.154885	1.49062	1.49979	-0.423516	0.181018	1.28169	1.48776	0.839639	0.622199	0.46579	0.588679	1.43329	1.28757	0.183868	-0.233362	1.70652	-0.211809	-0.229374	0.698447	-0.702751	-1.14361	0.231269	-1.05806	-0.504678	-0.445913	1.26687	0.191546	-0.124888	0.296413	-0.627468	1.01338	1.82789	0.455146	0	0.374348	0.451102	-1.23314	-1.2051	-0.80833	0.308765
4854	NOTCH3	0.900335	0.10267	0.631265	-0.0561447	1.37766	0.923311	0.357056	1.80382	0	1.12982	0.814575	1.25981	0.271259	1.01694	-0.470422	2.89554	0.795991	-0.0824167	1.69495	0.308859	0.372034	1.59377	-0.65996	0.811254	-1.16921	-0.218789	0.113202	0.0517648	0.639591	-0.788979	0.454372	-0.247958	-0.202589	0.945394	0.258793	-0.565168	0.862796	1.15604	-0.207959	-0.879051	0.87141	0.450187	2.57813	1.50561	0.679918	3.49063	0.474001	0.57433
5413	43713	0	0.495616	1.07861	1.39437	0.817976	0.711727	-0.650428	1.43501	-0.214886	0.671559	0.20663	0.842205	0.101951	0.539347	0.291974	1.2872	0.418957	1.30368	-0.879341	0.505704	0.481691	0.111094	0.178211	1.06043	-0.788341	0.234741	0.823627	0.520952	0.267635	-0.233635	0.216806	-0.110016	1.14852	2.99115	1.17133	-0.330865	1.10643	0.179877	0.413312	1.51298	1.21741	-1.15233	1.27511	1.03752	0.397418	-0.132593	-1.18724	0.228496
6443	SGCB	0.843224	1.2	1.32415	0.397043	0.365379	0.788335	1.04998	1.0872	0.0780084	2.38454	1.10914	0.678145	1.25432	2.84691	0.646663	-0.0818428	0.836834	0.165684	1.10792	2.02472	-0.495527	0.551897	-0.144341	1.67057	-0.937621	-0.295351	-0.652173	-0.737918	-0.258208	-0.466034	0.159996	0.105471	0.498846	0.0791993	0.917493	0.0386043	0.426769	0.534847	0.403315	0.896075	0.877689	0.192605	1.09051	0.138135	0.519573	0.992709	0.00411326	1.2978
6444	SGCD	1.11968	0.91754	1.23863	0.604736	0.87635	1.32507	1.44245	2.86152	0.0881976	2.4226	2.49803	0.707931	1.77881	2.06776	0.746101	0.409149	0.862864	0.800555	0.582956	1.82595	0.59986	0.984134	0.546728	2.51848	0.441734	-0.270002	0.316997	0.0556212	-0.771811	-1.0298	-0.195776	0.137257	NA	0.136898	1.58214	-0.975189	0.822573	0.0774942	0.762172	1.71937	1.32883	NA	0.326687	1.0696	0.258713	0.396046	0.15619	1.38503
6525	SMTN	0.854452	0.674685	0.869838	0.635142	0.837196	1.53983	0.917817	2.66965	0.438956	1.61892	1.08665	-0.0635489	1.53543	2.57694	0.895445	1.74276	0.725034	0.711466	-0.519036	1.33301	0.448536	1.08084	-0.0855955	0.438246	0.0757877	-0.222963	0.991717	0.550064	-0.180544	-0.213344	0.429378	-0.0544608	0.379307	0.767839	0.994908	-0.496409	1.07509	0.449419	0.471584	1.15281	1.45719	0.793173	0.242654	1.44972	-0.238092	-0.161194	0.307943	0.941133
6840	SVIL	1.31066	0.874692	1.903	-0.467035	0	1.43965	0.789364	0.443469	0.618636	1.74603	0.789054	0.644425	0.280707	0.916486	0.28731	1.01985	0.82964	0.275314	1.59088	1.79463	1.45035	1.06822	0.898111	1.43379	-0.977592	-1.09333	-0.139899	-0.0195569	-0.831463	-1.09402	-0.221193	0.142577	0.895983	0.427088	1.19325	-0.65349	-0.115284	0.478991	1.22291	1.63214	0.23486	-0.234357	0.607258	1.56898	-0.142388	0.375495	-0.50925	0.88991
7145	TNS1	0.445625	0.318518	1.0123	0.508629	1.23452	1.19643	1.49097	2.88788	0.472006	1.23664	1.58074	0.176626	1.15561	1.71939	0.593459	0.705235	1.29271	0.575126	-0.0685315	1.10948	-0.0491383	0.47536	1.65785	0.855215	-0.289384	0.0605916	0.286042	-0.11453	-0.740833	0.171394	-0.293594	-0.929562	1.03975	0.175283	0.857759	0.0152273	0.757205	0.59249	0.492905	2.14032	0.311278	1.20755	1.13438	1.72036	-0.466203	-0.0566399	0.325179	0.663796
7168	TPM1	1.11145	1.29165	1.1252	0.638908	1.77059	1.49352	1.50383	3.11999	0.958546	0.981212	1.5115	0.512785	1.34261	2.47734	0.727592	0.572026	0.746121	0.585969	0.263507	1.30802	-0.042427	0.650839	0.465441	0.312932	0.126401	-0.146305	1.11464	1.08448	-0.618961	0.296358	1.10194	-0.0519539	1.71056	1.30834	1.75992	0.614576	1.36248	0.713152	0.804128	1.71151	1.07902	-0.177249	0.569293	1.35349	-0.612339	-0.194925	0.668177	1.21168
7170	TPM3	0.541531	0.618575	0.864904	0.821173	1.69074	1.10383	1.46683	1.81095	0.0599268	0.465059	1.86938	0.915802	0.777647	1.75286	0.733622	0.363801	0.99279	-0.309394	1.33398	1.30674	-0.131049	0.766786	0.134425	0.29581	-0.192137	-0.392077	1.25237	1.32715	-0.505283	0.645368	1.19655	-0.523489	1.8196	0.40666	1.83931	0.742461	1.28048	0.827367	0.207938	1.19059	1.08725	-0.620045	0.146578	0.944677	-1.15512	-0.215826	1.02926	1.41895
7171	TPM4	1.64635	1.20674	0.998329	0.732659	2.05937	1.49943	1.71607	2.82096	0.508146	0.626041	1.90317	0.905903	1.34548	2.12155	1.14563	0.436583	0.642902	0.442253	2.35908	1.69564	-0.205943	0.813595	0.52045	0.00843497	-0.0546018	-0.0604488	0.752248	1.12631	-0.303341	0.261051	1.50153	-0.0299655	1.88758	1.30445	1.9174	0.859435	1.26707	1.47781	0.512294	1.13772	1.65962	-0.158375	-0.084819	1.51477	-1.19274	0.0212907	0.961558	1.51578
7402	UTRN	1.11633	0.411415	1.09067	-0.156169	1.03561	0.488369	1.55443	0.932918	0.212769	2.35566	1.85634	0.399764	0.753763	1.81652	0.0110539	-0.277858	-0.290601	-0.29398	0.620925	0.980103	-0.236798	0.598223	0.0975006	0.977006	-0.845136	-0.205524	-0.0149953	-0.726542	-0.687837	0.285724	-0.278152	-0.474958	-0.76482	0.461211	0.20889	-1.04834	-0.791446	-0.318761	-0.569772	1.65386	0.198837	1.66132	0.0335717	1.0297	-1.24911	-1.33878	-0.831351	0.101965
8871	SYNJ2	-1.26158	-0.521323	1.14373	0.677282	-0.44758	0.411147	-0.446394	-0.522211	1.30684	-0.0682294	0.485319	2.11077	-0.603381	1.06847	0.921021	0.143049	0.134684	0.45853	-0.247025	1.32692	1.0212	0.976888	0.451106	0.225533	-0.203829	0.276054	0.935567	-0.0487192	0.187739	2.28573	0.505208	-0.361772	-0.18655	0.835696	1.26911	0.938756	0.463563	0.323566	1.19014	0.328101	1.03306	-0.0866612	1.12501	1.21798	-2.14097	0.617424	0.00629094	3.10317
8976	WASL	1.45194	0.92952	1.3869	0.806056	0.0296186	1.04993	0.511212	0.382605	0.282362	1.15907	0.483535	-0.228286	1.04908	1.36377	1.47129	0.252557	0.695047	-0.287877	0.52756	0.44987	-0.222335	-1.2169	0.50969	0.368529	1.22258	-0.0855626	0.593922	1.36616	-0.775462	0.485372	-0.742658	-0.110098	0.44032	-0.400901	0.830156	0.106777	0.155419	-0.335829	0.449186	-0.607458	-1.36273	0.778925	0.153618	0.408199	-1.47415	-0.471582	-0.725842	0.743091
9260	PDLIM7	1.29496	0.862928	1.08971	0.169852	1.60605	1.55157	1.10651	3.22972	0.479871	2.10221	2.07357	0.714441	1.6293	1.42808	1.5961	0.846565	1.07635	0.883851	0.292726	2.19237	0.636252	1.34227	0.937861	0.394967	0.191918	-0.16684	1.06444	0.9701	-0.369192	-0.167224	0.876799	0.0125597	1.21739	1.47183	1.49921	0.135372	1.44056	0.759128	1.10686	1.76099	1.47866	0.511354	0.65874	1.6403	-0.635593	-0.306628	0.318819	1.00917
9590	AKAP12	-0.103274	0.598914	1.40074	0.0902701	0.515346	1.57795	-0.236438	1.69469	0.389733	1.62144	1.57726	0.083443	0.695561	0.900071	1.33369	1.34115	1.09963	-0.0170118	0.469047	1.21315	-0.477631	1.23007	0.93983	0.948802	-1.11513	-0.0160891	-0.264601	-0.0633046	-0.971175	0.725537	0.654709	-0.0840074	1.06413	0.897221	0.444045	-0.257603	0.508758	-0.296643	-0.0197844	1.69671	0.448567	0.434942	-0.813283	2.77231	0.92625	0.348472	0.449147	1.25432
10152	ABI2	1.24916	-0.285055	1.30788	-0.130533	-0.0796434	1.069	0.70734	2.4921	1.04245	2.13721	0.729074	0.516705	1.84534	0.765312	0.289878	-0.237494	-0.160067	-0.816543	1.39435	-0.169173	-0.830869	-0.607303	0.353183	0.459834	-1.19713	0.878212	0.349416	1.00075	0.71059	0.372283	0.298325	-0.723177	0.846169	-0.479895	0.261462	0.86285	0.00860202	0.839774	0.60983	-1.14332	1.68354	0.169072	-0.245538	1.74453	1.36805	0.0231877	-0.503956	1.16937
10395	DLC1	0.660042	1.17168	1.2165	0.448317	0.267393	0.40195	-0.974044	2.08892	0.318112	1.64234	1.36333	-0.03476	1.11354	NA	NA	NA	NA	NA	NA	NA	NA	NA	NA	NA	NA	NA	NA	NA	NA	NA	NA	NA	NA	NA	NA	NA	NA	NA	NA	NA	NA	NA	NA	1.3129	1.53522	1.75927	-1.04226	0.407848
10435	CDC42EP2	1.32282	-0.252362	-0.942968	-0.589805	-0.609191	0.592476	1.41913	0.628173	0.107875	0.601759	2.69411	-0.820141	1.32483	0.587672	0.262211	0.0431516	2.37134	0.761744	1.22472	-0.595658	0.211036	1.10405	-0.107634	1.26057	0.363996	0.917975	NA	0.0719503	-0.244422	0.047197	-0.0688233	0.643746	0.572094	0.847609	0.206714	0.288066	0.579905	0.304325	-0.850324	0.0955989	-0.78671	0.664886	0.413929	2.23017	0.645758	0.382774	0.322369	0.263238
11034	DSTN	1.35525	1.07954	-0.0418978	0.213973	2.30758	0.393349	0.843109	0.647842	1.008	0.586765	-0.0119265	0.322719	0.628445	1.57593	1.08394	1.52375	-0.260009	0.496017	-0.794062	0.629554	0.889423	-0.381642	0.483642	1.16066	-0.0814408	-0.0566449	0.601718	0.230122	-0.389024	0.659332	-0.316028	0.591863	1.16566	0.0653858	1.37263	1.20579	0.277102	0.0478659	1.41694	0.89821	0.260215	0.30795	0.870425	1.16774	-0.232736	0.12528	0.43422	0.565501
11346	SYNPO	1.57212	0.676125	1.66325	0.124654	1.89681	1.88413	1.80866	2.07189	0.503471	2.09846	1.53805	-0.459405	1.36336	2.2828	1.46342	0.504438	1.22301	0.289891	-0.325201	0.919914	-0.0961342	0.395959	0.144082	1.26805	-1.42644	-1.14191	0.957977	-0.262722	-1.49468	-1.22864	-0.363601	0.0217711	-0.123035	0.723345	0.0776718	0.2357	0.293868	-0.415329	0.966201	1.22106	0.232728	-0.402416	0.75917	1.64052	-0.000463779	0.377905	0.331059	1.19594
23022	PALLD	1.17902	1.01236	1.09803	0.197098	1.09053	1.41858	1.37783	2.66757	1.16932	2.16582	1.9262	0.943563	1.2134	1.75232	1.44115	1.22166	0.990244	1.5938	1.21127	1.90626	1.16857	0.955694	0.951717	1.12284	0.816634	0.032474	1.49888	0.802149	-0.327971	-0.18648	1.07761	0.640857	1.04806	1.32885	1.95722	0.172914	1.0868	0.764668	1.64651	1.90374	1.36957	-0.02422	0.135485	1.52309	-1.01138	-0.298188	0.100264	0.978328
23136	EPB41L3	-0.775104	-0.00493863	0.454748	-0.868547	0.161782	-0.0809005	1.23469	0.810828	0.639362	1.03461	0.313652	-0.360275	0.24199	0.192751	1.01974	2.07702	1.36574	0.341978	0.732283	0.902844	1.09124	0.979177	0.977992	1.46505	-0.175383	0.900416	0.974213	0.254543	-0.0545773	0.327148	0.04705	-0.649722	0.588926	-0.88306	0.481876	0.285481	0.128176	0.489933	0.505049	2.14041	1.31593	0.895295	3.0564	0.00315942	-1.57705	-1.00569	0.916831	0.869397
23157	43714	-0.666334	-0.389647	-0.638214	-0.60956	0.956576	-0.242825	0.345371	0.695168	0.102954	1.77298	-0.120554	-0.630117	0.187222	0.776746	1.38772	1.36365	0.371396	0.293869	0.707424	0.0243281	1.28731	0.712561	0.396704	1.14475	-0.0571304	0.344316	0.46536	0.465939	-0.143593	0.0745471	-0.00398904	-0.968368	1.13217	1.01463	0.515382	0.144135	1.23345	0.800867	0.96031	1.27243	0.526586	-0.385994	0.745299	0.262044	0.269581	-0.247927	-0.458023	0.975706
23164	MPRIP	1.12077	0.710931	1.51214	1.16115	1.08824	1.58288	2.03473	2.42595	1.13572	1.69942	1.81771	0.45832	1.9918	2.22397	1.31567	0.7939	0.645338	1.04687	0.930744	1.44319	0.0928584	0.794654	0.665075	0.929534	0.176483	-0.0347922	0.959527	0.555573	-0.567742	-1.02408	0.682138	-0.533021	0.332329	0.91841	1.83262	0.368948	1.80456	0.705032	1.71056	1.35106	0.901154	-0.45172	1.57361	1.73476	-1.32673	0.549103	-0.668793	1.4822
23176	43716	0.870181	-0.412096	0.41081	1.22731	1.63819	0.343935	0.320321	0.949711	0.768308	1.98148	0.852893	0.110747	0.579678	1.58389	1.17008	0.553943	0.498184	0.454039	0.168333	1.17027	0.409952	0.828413	0.285048	0.246875	0.93724	0.832871	-0.371152	-0.340155	0.783172	-0.167215	-0.0456078	-0.809527	0.524894	1.40679	0.410274	0.161403	1.11938	-0.0564698	0.0343982	1.34339	0.259612	0.202875	1.039	0.529324	-0.957084	-0.650753	-1.48425	-0.164832
23345	SYNE1	0.573195	0.737773	1.35344	0.496576	0.195982	0.480911	1.50531	1.61466	-0.234714	1.9801	1.58131	-0.232096	1.07846	2.93667	1.17027	0.31475	0.38648	0.507391	0.0637884	1.31486	1.10087	1.07453	0.847225	0.291232	-0.204468	-0.0410961	0.38849	-0.275578	-0.00943675	0.119468	-0.27968	-0.152771	0.520739	0.500468	0.975239	0.243964	0.195523	-0.351124	0.375823	1.42628	1.07443	1.30566	0.0942199	1.17079	-0.0536428	-0.531072	-0.0204669	0.702644
23603	CORO1C	0.429419	0.14346	0.167102	0.242283	1.35899	0.488621	1.90382	1.11792	0.914399	-0.0885607	0.811243	-0.0439945	0.571399	1.33454	0.530056	1.13569	-0.66701	0.0192716	1.01001	-0.274001	1.90893	0.304021	0.29787	-0.458602	-0.401634	0.423251	1.11063	1.39581	-0.136108	-0.0734866	0.381426	-0.258914	0.538811	0.886766	1.50689	0.41861	1.75412	0.534552	1.04488	1.54932	0.282686	1.3763	-0.561418	1.0893	-1.18342	-0.491966	0.605206	0.568335
25932	CLIC4	-0.0706825	0.346359	1.35377	0.569587	0.705049	1.41383	2.05488	1.55103	1.20853	2.12802	1.11313	-0.21545	1.26632	2.0316	0.783914	0.0948384	-0.398782	0.535772	-0.0729097	1.4435	2.16171	0.467525	-0.756829	0.020242	0.137967	-0.9281	0.57444	0.707471	-0.504107	0.190436	0.948436	0.572395	-0.103288	0.997661	0.725146	-0.417074	1.28844	-0.230268	1.49176	0.366406	1.02639	-0.638627	0.479753	1.11603	-0.544991	-0.0197353	-0.238842	0.42721
26064	RAI14	1.46811	1.2379	0.622071	0.800115	1.23813	1.77759	1.97009	2.35394	0.9487	1.62044	1.47274	0.795255	1.74962	1.86175	1.10842	1.11436	0.858287	0.355564	0.723345	1.82614	0.594607	0.632608	-0.100998	0.0884599	0.726875	-0.0879045	0.879399	0.791089	-1.08958	-0.813332	0.208835	-0.24784	1.14318	1.51272	1.28891	0.107311	1.61623	0.615778	1.10932	1.01748	0.767041	-1.47897	-1.03338	1.50094	-0.32236	0.077212	-0.664699	1.5156
27295	PDLIM3	1.01564	0.0527855	0.942218	-0.453555	1.12123	1.29306	1.3229	0.949828	1.08193	2.20722	0.9872	0.837878	0.62384	1.89586	1.66171	0.436142	1.19712	1.0501	0.349264	1.94498	0.717276	1.23128	0.575296	0.405266	0.842545	0.0804367	1.40571	1.1687	-0.266755	0.219174	1.02705	0.207817	1.01554	1.62341	1.8792	0.470742	1.51175	0.155039	1.84012	1.67353	1.32816	-0.227972	0.425961	1.71435	-0.51405	-0.250596	0.946996	1.25459
29767	TMOD2	-0.161948	0.292282	1.0802	0.0767967	-0.47543	0.422807	1.373	1.18177	0.339971	0.718929	0.638138	0.910764	0.319562	1.09926	0.851937	1.41957	0.466794	0.676737	1.39901	0.297731	0.576901	1.0766	0.544705	2.13969	-0.438894	0.250504	0.179547	0.188852	-0.558933	0.294176	-0.273403	0.0794892	0.380063	-0.0389515	0.897043	0.847044	0.273127	0.688041	1.22504	1.93997	0.560692	-0.261424	0.154662	1.10782	-0.929691	-0.588042	0.565729	-0.311278
30846	EHD2	-0.00467106	0.0996751	0.626484	0.555014	0.361573	0.456543	0.00537017	0.899722	0.110981	1.01259	1.71473	0.575682	0.190552	1.39277	1.28979	2.14987	-0.0693016	1.33114	-0.146974	0.807096	0.842794	0.962925	1.8503	1.06663	-0.724868	0.235297	0.489811	0.405192	0.711337	0.465977	0.852571	-0.553005	0.893794	0.00932157	0.80501	0.816806	0.307443	0.742348	0.66443	3.28473	1.27572	1.22264	1.05221	1.84478	-0.651237	-0.276947	0.0114652	0.615692
30851	TAX1BP3	0.986599	0.348977	1.25145	0.620359	1.68697	0.988526	1.55358	1.28543	0.53633	1.65118	1.84911	-0.448601	0.951347	1.41033	-0.396802	1.05335	1.10985	0.598417	0.357362	0.977851	-0.080711	-0.568442	0.398286	-0.351117	-0.371566	0.463606	0.739191	0.4762	-0.820066	1.01169	0.176944	0.625929	NA	0.236531	-0.146912	0.97466	1.40803	-0.833346	0.626736	0.444546	-1.02483	NA	-0.371759	0.387774	-1.25911	0.631744	-1.9729	2.58408
54434	SSH1	0.621718	1.84694	0.619334	0.638008	0.418837	1.66501	1.56797	0.562929	1.02441	1.26138	1.38461	0.0875894	0.726732	0.914534	0.29269	1.11064	0.120514	-0.0709675	-0.161509	2.04313	1.3391	0.280893	-0.532004	0.718085	1.21923	0.448066	-0.274368	2.12586	0.845187	NA	0.694339	-0.604757	NA	0.797386	1.27586	1.28851	0.884846	0.203438	-0.00634322	0.675578	0.0101509	-0.457685	1.3175	0.276412	-0.0364559	0.112099	1.18672	1.09169
55075	UACA	0.845354	0.541583	1.91125	0.0365229	0.794631	1.77044	0.0979965	1.52467	0.166541	1.4283	1.36181	0.476121	1.5905	1.30823	0.354985	-0.413068	-0.390768	0.321067	-0.281649	0.710018	-0.775071	1.02449	0.786362	1.24174	-1.89072	0.0769287	0.698616	-0.606257	-1.14312	-0.819105	-0.111337	-0.207557	0.174579	-0.482511	0.284445	1.06453	-0.478488	-0.0429823	0.538225	1.5178	0.515359	-0.379183	1.52649	0.312846	-1.67013	0.386734	-1.14777	-0.109513
55700	MAP7D1	0.800321	0.0977609	0.880302	-0.418696	-0.811377	-0.0754829	0.909724	2.03788	-0.793742	0.800422	1.07684	0.239865	1.05364	1.54098	0.92369	1.08921	0.859453	0.102616	0.0459674	0.372569	0.531982	2.06354	0.494423	-0.431427	0.126243	0.684474	1.37726	0.538965	0.0897751	0.205911	0.468925	0.636589	1.4274	-0.0225292	0.673806	0.712439	1.20903	0.751995	-0.264458	-0.139637	1.06669	-0.184241	-1.56154	0.748918	0.154863	-0.117703	2.16829	2.8695
55740	ENAH	1.08704	-0.410722	1.31029	-0.0479139	0.614181	0.374035	0.504529	1.10762	0.0524338	1.42959	1.16342	-0.394678	0.494853	0.284605	0.949105	0.842474	1.61646	-0.147072	1.11546	1.15896	-0.936877	1.1349	-0.129	-1.34176	-0.369234	-0.767712	1.4204	0.586261	-0.696524	0.827022	0.439692	-0.11797	2.17028	1.66715	0.739633	0.687811	0.742797	0.159529	0.777536	-0.168733	0.45369	-0.349624	-1.14389	1.41666	0.415686	-0.0613193	1.13659	1.71969
60312	AFAP1	1.10512	0.620532	0.789134	0.113027	0.277982	1.17187	1.38812	2.2785	0.520228	1.30966	0.817005	0.141186	0.533406	0.931268	1.46976	0.426967	0.768029	0.293029	0.939178	0.971991	2.00766	1.10668	0.922063	-0.179846	0.991224	0.728164	0.242448	-0.755882	0.347879	-0.180311	1.12652	0.256268	0.0878626	2.72295	0.896405	1.09729	1.7309	0.849135	0.676149	0.870778	0.351169	-0.147209	0.332726	1.34801	0.568416	0.294372	0.803085	1.38809
64236	PDLIM2	1.40708	1.7283	1.87056	0.724805	0.956534	0.668444	1.32962	2.50181	0.786106	2.03852	1.00886	0.200819	1.46274	1.99396	0.622413	0.439725	0.518435	0.971288	0.838884	0.917536	0.373245	0.694552	0.215823	1.01668	0.256319	-0.175331	0.673383	0.548486	-0.796442	-0.123576	1.12783	0.216441	0.895204	1.21135	0.919777	0.293089	0.701236	0.208657	1.0947	1.26865	1.12269	-0.561574	1.51897	1.82805	-1.96253	-0.676386	0.815901	1.64612
83478	ARHGAP24	0.496584	1.48041	0.699282	-0.0118707	0.329462	1.0894	1.60824	1.59974	0.378909	1.13382	1.0231	0.198327	1.28503	1.62568	1.89543	NA	0.39152	0.323276	NA	-1.01063	NA	0.644388	2.61892	NA	-0.825507	-0.11919	NA	0.260278	1.36197	0.225602	0.873216	0.188554	0.948176	0.46259	1.8274	1.65635	-0.202403	-0.132628	NA	0.438704	0.288266	2.11533	NA	1.08078	0.666897	-0.706421	0.0736015	0.331502
90102	PHLDB2	1.48332	0.362674	0.438443	0.526432	0	0.28445	0.936936	1.43165	0.0408479	1.41221	1.31412	-0.506128	2.98154	1.62806	1.4386	0.804592	-0.199404	0.321539	-0.235171	1.85063	1.079	0.860092	-0.445706	0.408812	-0.328037	-0.354588	0.131483	0.288549	0.203018	0.360421	0.141928	-0.292678	1.56319	1.45984	0.61378	0.820602	1.25294	-0.381323	0.121864	0.996781	1.58348	-0.231344	-0.0968587	1.246	2.34876	0.416611	-0.300763	1.0632
91624	NEXN	1.0144	0.861132	1.41451	0.407684	1.20771	1.24044	1.49723	2.11202	0.979041	1.91581	1.39081	0.626634	1.52353	2.03806	1.72371	0.672619	0.74526	0.960978	0.286077	1.75614	0.494292	1.28881	1.1689	0.971377	0.178959	-0.142476	1.44345	0.364171	-0.453751	-0.0509496	1.14959	0.310209	1.1313	1.55089	1.7471	0.20299	1.34368	0.655644	1.26798	2.05358	1.44258	0.325259	0.203503	1.74134	-0.395954	-0.0351632	1.03941	1.69288
91663	MYADM	-1.55013	-1.33607	0.860968	1.20244	0.810264	-0.967556	0.622836	0.525857	0.0028364	1.13079	1.62932	0.02672	0.208683	0.950541	0.434075	0.532406	0.265548	0.686189	-0.120296	0.573853	1.23587	0.44747	0.805043	0.554913	0.0603072	-0.743032	0.989132	-0.321905	0.592107	-0.0913782	0.00746071	0.099092	0.12573	0.766294	0.320319	-0.104698	-0.594897	0.628719	1.16479	0.856402	0.817796	-0.64265	0.536217	1.21976	0.145153	-0.554623	0.504386	-0.896145
122786	FRMD6	1.82636	0.363482	0.778623	0.64014	-0.0756658	1.05102	0.26844	0.248151	-0.282417	0.695206	0.207264	-0.524747	0.327178	0.754275	0.4064	0.111581	0.399597	-0.0357212	-0.0115931	0.0713001	1.78229	0.999307	0.510832	0.68302	-0.303349	0.0680992	0.789055	0.790276	0.507424	0.180095	0.754028	0	1.21658	1.40465	0.7635	-0.478902	0.666594	1.11129	0.373249	1.47934	1.04792	-0.0782778	-0.536246	1.0216	1.24159	0.743014	-0.816502	0.578548
163782	KANK4	1.59291	1.09572	1.1373	-0.5283	1.42501	-0.362812	0.683431	1.23602	0.114837	2.29587	2.66008	0.282121	-0.0951082	1.36865	0.581518	0.431933	1.36569	1.7724	NA	0.918741	-0.695093	0.127163	0.656214	0.121185	0.335255	-0.0102638	0.0975636	0.135023	-0.355141	-0.26074	0.0164186	0.230234	1.38143	0.982095	0.658895	-0.396513	0.228867	-0.318798	0.719716	0.982911	1.31491	0.152833	-1.90842	-0.277672	-0.228703	1.42904	-0.0292705	2.61168
166614	DCLK2	0.873715	0.904248	1.18205	-0.287024	-0.0730637	0.96739	1.30196	1.70865	0.516155	2.65084	0.882123	-0.0395364	1.01467	0.826571	-0.0579491	1.04733	0.913876	1.3208	0.109138	0.494716	0.195766	0.691711	0.0872033	0.358632	-0.682664	-0.617703	0.187648	0.030854	1.89553	-1.2999	-1.26293	-0.179502	0.195622	0.2236	0.897842	-1.07148	-0.0617714	0.263346	0.648855	0.364613	0.287921	-0.944321	-0.554916	0.482486	1.76445	-0.783425	1.39488	2.43054
219899	TBCEL	-0.211663	0.948944	1.39162	-0.396001	0	1.21778	1.69949	1.02862	0.785792	1.20506	0.267813	-0.798132	0.930883	1.46903	0.594729	0.50867	-1.00828	-0.266638	-0.886387	1.0493	0.00562377	-0.283449	-0.0510427	1.19818	-0.444331	-0.240715	1.60816	0.00218245	-0.749457	-0.140186	-0.226854	0.725659	-0.612938	0.36201	2.03718	-0.307025	0.768636	-0.134443	0.656683	1.93784	0.651554	-0.468514	0.606858	1.03312	-0.47657	0.630544	-0.13432	0.648538
1291	COL6A1	1.00366	-0.0170429	0.310167	0.486742	1.10622	1.28806	0.286774	0.931857	-0.0550584	1.34959	1.68478	1.01839	0.540867	0.771181	0.731671	0.342225	1.08883	0.492803	0.333258	0.324817	1.10109	0.370448	0.0239416	0.787292	-0.393327	-0.851213	0.706094	-0.773086	-0.632457	-0.762908	-0.585027	-0.957115	-0.0898827	0.145865	0.601762	-0.301718	-0.301077	-0.0777951	0.314435	1.13342	0.570603	1.68324	1.64391	0.858117	-0.0789398	-0.340749	0.945809	1.08694
7049	TGFBR3	0.622824	0.285083	0.915766	1.16638	-0.0627982	0.319506	-0.827022	-0.199666	0.90371	0.364851	-0.233671	2.07949	0.615431	-0.254947	0.918485	-1.00787	-0.5471	-2.10736	0.310855	NA	-0.54903	-0.374881	-0.742167	-0.482923	0.0349568	-0.171953	-0.465619	-1.75053	-1.53133	-0.447494	-0.825147	-0.528956	NA	-2.4093	0.293485	-1.44874	-1.70902	0.534946	-0.647427	0	NA	NA	1.99436	0.51701	1.09402	0.437033	1.56262	0.153601
8425	LTBP4	0.595504	0.845803	1.48845	0.00359386	0.468788	1.59359	1.65872	0.930357	0.52062	0.846645	1.52415	-0.390976	1.18499	1.44992	-0.299059	0.0966078	1.71801	-0.209262	2.05225	0.377297	-1.27372	0.23273	-0.0714691	0.686868	-0.882782	-0.664924	0.505645	-0.332349	-1.05284	-0.542806	-0.575488	-0.181572	0.0913867	-0.797849	-0.265248	-0.398878	-0.245974	-0.296386	-0.0883293	2.4122	-0.0938126	1.03938	2.47385	1.4055	0.0465114	0.502353	1.75199	0.682687
2022	ENG	-0.5063	0.523388	-0.797459	1.9287	-0.034033	0.467823	1.22539	2.9311	-0.328508	0.927879	0.434749	0.198937	0.651849	1.33521	-0.379288	0.766617	0.598978	0.182522	0.98125	0.0813156	-0.0675334	-0.469361	0.0912787	-0.150674	-0.63583	0.139055	0.170819	-0.566401	-0.240179	-0.652367	-0.0296959	-0.594569	0.285875	-0.176382	0.0396139	0.0128183	0.23972	-0.501559	-0.262368	0.88581	0.378955	0.58762	2.59053	1.28783	-0.602958	0.0707891	0.390833	0.912808
5156	PDGFRA	-0.988588	-4.07048	-0.901014	-0.0739354	0.674924	-0.38772	-1.48965	0.499226	-0.207247	2.30343	2.46024	-0.249628	0.235897	0.0828232	0.904578	0.42862	0.101271	-0.362693	0.675961	0.682495	0.967598	0.615737	0.647543	0.815796	-0.526753	0.484986	0.732552	-0.380389	0.0500952	0.119721	-0.188523	-0.692658	NA	0.389402	0.308209	1.1587	-0.126775	-0.212196	0.765128	2.64456	0.404193	NA	0.747155	0.257926	-0.288818	-0.132234	-0.386561	0.114884
7048	TGFBR2	NA	NA	NA	NA	NA	NA	NA	NA	NA	NA	NA	NA	NA	NA	-0.118123	NA	2.93212	-2.08548	0.681717	-0.733096	0.887866	0.0708199	0.461169	NA	NA	0.0662972	-0.207187	NA	0.389162	NA	NA	NA	NA	-2.36764	0.406219	NA	NA	-0.190881	0.717077	-0.0797413	1.45149	NA	NA	2.2244	-0.0876217	1.3252	-0.0965628	-0.344484
3554	IL1R1	NA	NA	NA	NA	NA	NA	NA	NA	NA	NA	NA	NA	NA	NA	NA	NA	NA	NA	NA	NA	NA	NA	NA	NA	NA	NA	NA	NA	NA	NA	NA	NA	NA	NA	NA	NA	NA	NA	NA	NA	NA	NA	NA	-0.325465	-1.07714	-0.731342	-0.649847	-0.131578
3572	IL6ST	-0.806017	0.677664	0.741909	-0.822583	-0.341934	0.648769	-0.488648	-0.240522	0.516046	0.166844	0.286401	1.36225	1.1845	0.701252	0.975791	0.663087	0.359539	-1.35969	-0.433896	0.702251	1.00691	0.146945	0.839004	1.06235	-0.0955995	-0.772375	0.581623	0.0190891	0.801867	-0.631557	-0.700339	-0.785318	1.14676	-0.75713	0.161201	0.044347	-0.626684	0.124826	0.199147	1.17274	-0.0648069	0.449276	3.41453	-1.3957	-0.601289	-0.571831	-0.913414	-0.0813437
3643	INSR	-0.584485	0.652361	0.500431	1.42664	-1.49067	-0.937712	-0.785766	0.643406	0	0.187961	-0.889218	-0.855383	0.844253	1.08045	-1.00947	-0.460201	-0.328964	0.512196	0.640941	0.262537	1.14228	-0.50763	-0.675621	0.508087	0.475993	-0.762133	0.144314	-0.591529	0.0527719	-0.467371	-1.01331	0.418498	-0.373799	0.127722	-0.510674	-1.18403	0.0240204	-0.103295	0.307221	-0.113479	0.427072	-0.378173	0.111059	0.09831	0.45891	-0.337455	-0.507232	0.676131
4804	NGFR	-0.669294	-0.413141	-0.194463	-0.295385	NA	0.308236	0.782696	1.42737	1.06817	0.817898	NA	0.249023	NA	0.479659	NA	1.58382	NA	0.683061	NA	0.552655	1.17541	0.0570248	NA	1.13813	NA	NA	0.131696	NA	NA	NA	-1.36012	-0.464983	NA	0.153961	NA	NA	NA	-1.08232	-0.0420604	1.46514	-0.696533	NA	2.189	0.0758686	0.448513	0.381512	2.09275	0.462007
5764	PTN	1.40295	1.36553	0.267833	1.40716	0.0845111	2.21282	0.876478	1.13088	-0.0887522	1.24327	0.944314	0.487635	0.168303	0.599103	-0.698729	0.300945	1.02742	0.335604	-0.243301	-0.33775	-0.499407	0.947586	-0.799217	0.624484	0.478133	-0.274928	1.51174	-0.290053	-0.832222	0.367062	1.0747	-0.220258	-0.274103	0.0391512	0.351322	-0.0498582	-1.32547	0.784177	0.393205	1.87339	-0.581859	-0.506723	0.12277	0.466374	1.40913	-0.244683	0.340216	-0.512976
9702	CEP57	-0.683032	-0.537608	0.198599	-0.73844	0.164483	-0.172239	-0.00556304	-0.602168	0.92419	1.31449	-0.70346	-0.824014	-0.412605	0.946696	-0.0502875	-1.53497	NA	0.615819	NA	-0.808402	0.0933902	NA	0.400579	0.107188	-1.02181	NA	0.246226	0.975272	0.926275	-0.0933639	1.34427	-0.0587229	NA	-0.421805	-1.77025	0.528829	-0.686763	NA	NA	0.182981	-0.0951094	NA	1.05046	-0.778388	0.378429	-0.141724	-0.0729673	0.46918
51232	CRIM1	0.814806	2.00716	0.207098	-0.897748	-0.00836838	NA	NA	1.34421	-0.54528	-0.00102033	0.434674	2.68106	-0.205278	0.665369	NA	0.232389	NA	-0.400883	NA	NA	-0.885481	3.61548	NA	-0.346974	NA	NA	-0.808408	NA	NA	NA	1.50429	-0.807058	NA	1.27823	NA	NA	NA	0.928537	-0.0250948	NA	0.0704353	NA	0.625589	0.696745	0.654172	-0.481551	-1.42853	0.054261
64285	RHBDF1	1.64129	-0.891549	-0.0242983	0.451761	0.777939	-0.094365	-0.0660669	1.22918	-0.242738	0.481201	0.0419989	-0.984394	0.502082	0.178396	-0.718897	-0.452969	1.32019	-2.20853	1.84329	-0.0606641	0.548575	1.44065	-1.78195	-0.744785	-0.0276616	2.69426	-1.38845	-1.65703	0.826013	-1.10963	-0.200732	0.0345	NA	2.05866	0.980109	-0.110803	-0.281256	3.382	1.5605	0.384158	-0.630381	NA	0.124061	-1.19156	-1.76004	-1.17393	-1.20225	-0.787778
4811	NID1	-0.80712	0.107987	0.924162	0.42132	0.59345	0.943152	0.107017	1.76319	0.324257	0.555964	0.828766	-0.0463801	0	1.37954	0.463255	2.10361	1.15585	0.632318	-0.959377	0.473965	-0.236178	0.184135	1.16081	0.55921	-0.500881	-0.694513	0.709418	-0.0516621	-0.185975	-0.219882	-0.108516	-1.03	0.863784	0.457964	-0.208308	0.664817	-0.261801	0.110098	0.583038	2.56387	0.490019	0.741213	2.80859	1.1031	-0.525546	-0.91753	-0.195581	0.287073
7373	COL14A1	-0.377465	0.673541	0.725282	-0.421125	0.0804522	1.89904	-0.603136	0.554989	0.128099	1.03259	-0.021801	0	-0.523101	0.260769	0.189839	0.274839	-0.58333	0.131285	0.102698	0.332429	0.306532	0.32907	-0.145247	1.61687	-1.30748	-0.700264	-0.104897	-0.786913	-0.639865	-0.169422	-0.462627	-0.907902	-0.348692	-0.182485	-0.248653	-0.37961	-0.789909	-0.170949	-0.406176	1.76124	0.168117	0.427959	0.311868	0.98734	-0.301167	-0.361832	0.662442	0.743824
7450	VWF	-0.735371	-0.0864416	-1.30493	0.394191	0.0136659	-0.0539591	0.0965269	1.587	0.297245	-0.0460936	0.536569	-0.681342	0.20353	-0.329497	0.0708195	1.68379	0.484034	0.47586	-0.960457	0.00404712	1.13234	0.336151	0.705132	-0.298537	-1.09724	-0.0584621	0.592904	0.0559524	1.1713	0.30485	-0.348157	-0.796459	0.329656	-0.0295328	0.206308	0.596647	-0.531373	0.209522	-0.092165	1.58237	0.422834	1.69089	1.68167	1.21819	-0.310196	0.0177645	0.253505	0.552732
71	ACTG1	-0.392112	0.304761	0.0925355	1.23117	-0.416543	0.534948	1.5579	0.827679	0.334936	0.758188	1.56137	0.379904	1.1625	2.03565	0.296649	-1.07706	0.112062	1.52661	0.699093	0.398408	0.537055	-0.1879	-0.628394	2.1486	-0.815551	-1.14401	0.0187858	0.103569	-0.576518	0.473908	0.4135	-0.42863	NA	0.550263	1.07425	-0.464945	-0.0187858	-0.222635	0.953063	0.61106	2.91903	NA	0.262347	1.04415	-0.823175	-0.641529	-0.281023	0.486339
3315	HSPB1	-0.449251	-0.190536	0	3.62312	-0.982964	0.601961	0.619551	0.736548	0.223162	-0.223386	0.561964	2.4411	0.558074	2.08669	0.560479	-0.763956	-0.617074	0.0166962	0.607909	0.853665	-1.85432	-0.416237	0.769861	0.394415	-0.500732	-0.401813	0.30362	-0.287596	-1.46397	-0.3297	-0.339119	-1.1346	0.0412253	0.47604	-0.34759	-0.945386	-0.35714	-0.183993	-0.906988	-0.0107824	0.604314	0.333465	0.140448	0.00726779	-0.601458	-0.509991	0.8046	0.190718
1292	COL6A2	0.914509	0.418209	0.285136	0.458414	1.28277	1.09556	0.579676	1.08047	-0.0130545	1.13367	1.71785	1.22547	0.523235	0.477603	0.130226	0.0430348	0.825796	0.657213	0.301899	0.404512	0.892948	0.460637	0.0992537	1.09629	-0.469022	-0.803046	0.830952	-0.795423	-0.412334	-0.720808	-0.540388	-0.571151	-0.423069	0.267672	0.736773	-0.253873	-0.36538	-0.292351	0.356938	1.38429	0.697931	1.2064	1.77176	1.49581	-0.181371	-0.435305	0.927055	1.4627
1293	COL6A3	0.52171	0.373704	0.430865	0.566221	1.24598	0.939129	0.505806	0.805505	0	1.40017	1.34006	0.955587	0.276254	0.759643	0.25354	0.317043	1.1589	0.342789	0.639122	0.417153	0.956958	0.184953	-0.0649125	0.944151	-0.519401	-0.924239	1.06536	-0.707186	-0.709765	-0.8321	-0.647772	-0.752485	-0.159124	0.358136	0.794439	-0.381905	-0.346203	-0.0739377	0.745252	1.3009	0.658286	1.21871	1.70692	1.28027	0.0515701	-0.244478	0.926348	1.29319
1306	COL15A1	-0.308665	0.325108	0.0380716	0.0467496	-1.32828	1.21856	0.70379	0.94653	-0.179931	0.540846	-0.392637	-0.00326515	0.275713	1.9202	0.0825749	2.34201	2.10739	0.690536	-0.210246	0.737706	0.388327	-0.201661	0.116811	-0.0241873	0.112615	-0.46719	-0.274741	0.338958	0.0941782	0.339843	-0.904084	-0.870079	0.680716	1.5781	0.141485	0.682619	0.220245	-0.780118	0.507979	1.83705	0.300692	0.415153	2.89465	1.52689	-0.147794	-0.307683	0.348503	0.687865
1805	DPT	-0.549998	0.640702	0.790205	1.00714	0.364967	0.333795	0	0.7387	0.933298	1.38861	-0.266725	0.189011	-0.0963313	0.281136	1.10286	0.558177	1.19786	0.324311	-0.95886	1.00958	0.647797	-0.0806161	0.195795	1.63538	-1.22394	-0.595168	0.939696	-0.743284	-0.577685	-0.175784	-0.497946	-0.429689	0.215439	0.469401	-0.00777248	0.399108	0.135306	0.350157	0.447205	2.14253	0.236213	1.01357	1.24864	1.6539	-0.256291	-0.395075	1.00524	0.539881
3908	LAMA2	0.0674822	0.698433	0.366236	1.07661	0.348207	1.16696	-0.620419	1.06829	-0.205609	1.06652	0.675588	0.0398267	-0.115789	0.572205	-0.127447	0.0269997	-0.393883	-0.835536	0.379679	0.142549	-0.372414	-0.179383	0.00685248	0.544178	-0.946352	-0.901883	-0.512466	-0.910849	-0.0592729	-1.20981	-1.19763	-0.960866	-1.34453	-1.35329	0.165961	-0.455957	-0.956823	-0.389196	-0.57023	0.771924	-0.277848	1.27599	2.18777	0.280736	-1.1113	-0.66144	-0.267904	0.607625
3911	LAMA5	-0.862411	-0.299373	1.3619	1.15938	0.296071	0.998351	0.169169	1.24546	0.494765	0.815192	0.019873	-0.73328	0.121963	0.899911	0.0923655	0.767093	0.0848916	-0.976797	0.510088	-0.271452	-0.931363	-0.13873	0.620982	-0.411413	-0.859884	-0.448392	-1.18524	-1.01847	0.682659	-0.410621	-0.590157	0.769112	-0.14697	-0.929354	-0.686138	-0.304554	-0.850413	-0.0951846	-0.518851	1.57759	-0.0393318	1.59775	1.25875	0.216539	0.376394	-0.217685	-0.031854	0.453484
3913	LAMB2	-0.466608	-0.3373	0.926881	0.477851	0.38254	0.688086	-0.268621	1.49316	-0.43863	0.0117655	0.706373	0.101299	0.515789	1.53217	0.178845	0.721552	0.0522567	-0.25326	-0.429911	0.0686115	-0.851958	0.219708	0.901541	-0.0144573	-0.63397	0.330074	-0.436221	-0.926161	-0.640116	0.0585479	-0.518968	-0.0299938	0.341555	-0.996189	-0.527222	-0.27464	-0.0142755	-0.168646	-0.210114	2.20331	0.0864573	1.72875	0.277272	1.21305	-0.486354	0.310986	0.467425	0.943643
7042	TGFB2	0.38368	2.52042	1.28892	-0.219789	0.416006	0.673839	1.41358	1.411	0.856019	2.52255	0.114212	0.519959	-0.167913	0.454554	-0.722722	0.284582	1.1177	-0.163054	0.372851	0.587278	-0.538638	0.364387	0	1.55409	-0.079458	-0.362806	0.702648	-0.418837	-0.77088	-0.351299	0.0639464	0.598864	0.0784571	-1.06343	0.0930515	-0.766709	-0.778977	0.0775356	0.594454	1.10795	0.400782	NA	0.428352	0.86952	0.957847	0.519663	2.45712	1.7192
7148	TNXB	-0.746121	0.582713	1.08139	1.47845	0.00892761	-0.266123	-0.694673	0.0681174	0.163417	0.918477	-0.726864	-0.653346	-0.212689	0.433488	-0.0544994	0.230028	0.759467	-0.287193	-0.21426	0.304273	-0.743001	0.00868547	-0.288167	0.866588	-1.00029	-0.5435	-0.0400048	-0.415988	-0.770353	-0.214155	-0.290541	-0.702805	0.355796	-0.445195	-0.00558585	-0.231384	-0.284938	-0.333476	-0.262807	0.578844	0.226117	1.26363	0.656498	1.3099	-0.890818	-0.765337	-0.127244	0.0137261
10319	LAMC3	0.483588	0.997517	1.85211	1.0446	-1.24852	1.1059	0.412872	1.85184	-0.174658	0.686262	0.00352952	NA	0.760057	0.498083	0.846676	0.818426	0.719393	-0.30243	1.23108	-0.637771	0.149545	-0.254613	0.0954677	-1.03193	0.629442	0.798502	-0.424229	-0.128405	0.668439	0.133205	-0.581254	-0.276241	-0.317336	0.426179	-0.566357	-0.188075	-0.313521	-0.263847	-0.462204	1.501	-0.137709	1.01959	0.768417	-1.1476	-0.933682	-0.22712	-0.644302	0.133785
10516	FBLN5	-0.102502	1.71356	1.21933	0.714272	0.767141	-0.00121982	1.32962	1.16246	0.288489	1.38492	1.41469	-0.979163	0.0287728	0.848734	0.658488	0.594337	0.833846	-1.08578	1.00024	1.14997	-0.223156	0.482559	0.449938	1.40268	-0.956443	-0.826416	0.37244	-0.565551	-0.480188	-0.285335	-0.0127422	-0.234032	-0.632891	-0.59806	0.470709	-0.245358	-0.344242	0.321161	0.629156	2.2448	0.0290257	1.07979	1.28123	1.08332	-0.338686	0.138411	0.824633	0.449091
10752	CHL1	0.0988506	0.991987	1.21505	-0.51985	-0.205726	1.25317	0.861524	0.685332	-0.135815	1.15701	NA	-0.172658	-0.240324	0.203926	0.131459	-0.738612	0.0695575	0.975633	0.210279	0.295696	-0.978436	-0.53011	0.707572	0.0276147	-0.312645	0.404557	-0.757854	-0.823008	-1.49211	1.21656	1.40227	-0.139177	0.653969	-0.890787	0.179937	-0.458032	-0.624166	-0.137361	-0.345916	0.95542	1.0512	0.402877	-0.0789474	-0.0819392	1.53376	0.637035	-0.393364	0.256719
22915	MMRN1	-1.00931	0.0651158	0.463257	0.798179	0.741417	0.310359	-0.412688	0.494912	0.285934	-0.688015	-1.72965	-0.163813	1.00228	0	0.151982	0.34374	-0.622787	-0.242358	-1.62473	-0.277765	0.686375	-0.118753	0.958642	-0.421908	-1.61046	-0.731153	0.246584	-0.276261	0.753514	-0.0196941	-1.18691	-0.178009	0.585928	0.452192	0.108393	-0.0734044	-0.216407	0.353984	-0.798617	-0.250381	-0.638777	1.51666	-0.124178	0.047706	0.605145	-0.369142	-0.256107	-0.300768
23768	FLRT2	0.0430092	0.646648	0.590612	0.363695	0.0638689	NA	NA	0.0308236	NA	NA	NA	-0.330084	0.526792	0.752082	NA	1.03354	NA	0.623241	NA	0.239297	1.61831	NA	NA	0.607247	-0.494957	NA	NA	-1.18398	0.361591	-0.421373	-0.465586	-1.10602	NA	-0.892086	NA	0.13987	NA	NA	NA	1.57313	0.381896	NA	0.24036	NA	0.431069	0.828422	-0.0905904	-0.210373
64129	TINAGL1	-0.560107	0.735458	0.649318	-0.247855	-0.106278	-1.17422	0.332381	2.21045	0.31207	-0.160783	-0.920439	-1.3924	-0.25202	1.54374	0.338897	1.81269	0.826107	-0.0548378	-0.335474	0.203928	0.110732	0.0210993	-0.254325	0.305874	-1.53587	-1.02219	0.232469	-0.066966	-0.52337	0.514676	-0.494045	-0.582814	0.557723	-0.282403	-0.595897	0.742343	-0.538509	-0.275163	0.543388	1.72347	0.186718	0.114268	2.6598	0.136285	0.403503	-1.89089	0.498239	-0.115636
80781	COL18A1	-0.680143	-0.204116	0.557113	0.447278	0.280424	1.74254	0.73457	1.48435	0.809857	1.1526	0.629623	-0.234859	-0.11594	1.43448	0.236594	0.691245	1.82969	0.201569	0.479637	0.0723542	-0.180818	0.167541	-0.267959	0.0745643	-0.892573	-1.40333	0.599511	-0.105215	0.167538	-0.919126	-1.17849	-0.892175	-0.183552	0.229918	-0.657046	-0.443178	-0.98128	-0.138662	0.343478	1.32901	0.00751841	1.13266	3.57843	1.43591	1.62791	0.00282456	1.21025	0.927918
129804	FBLN7	0.175495	1.0393	0.587786	-0.660279	0.976082	0.435852	0.107464	1.40202	0.376843	0.778854	0.312963	-0.46011	0.458232	0.807442	0.217633	0.91666	-0.579014	-0.315332	0.15586	0.273815	0.386686	0.371645	-0.50529	-0.587118	-2.02389	-0.699847	0.954209	-1.43439	-1.10731	-0.645043	-0.310094	0.123643	-1.12249	0.537531	0.219345	-0.0237173	-0.224514	-0.15246	0.641772	1.66609	0.204127	-0.574019	4.27431	1.26281	-0.277137	-0.682976	-0.90133	0.303516
131873	COL6A6	-0.543153	0.225936	0.0499478	-0.0374562	1.74212	-0.291913	-0.335606	0.643953	-0.465542	0.833374	0.0756138	0.720499	-0.518597	0.137318	-0.243067	0.958006	-0.568929	0.395941	0.822328	0.17489	1.88302	1.06425	0.76087	0.33248	-0.869596	-0.161576	0.408568	-0.610272	1.35817	0.159059	0.171875	0.046905	0.699691	0.667478	-0.218812	1.15327	-0.134198	-0.570495	0.470489	0.533857	0.207905	1.3687	0.077183	NA	NA	NA	NA	NA
284217	LAMA1	0.107312	1.10945	-0.158213	-0.174647	0.652543	NA	NA	NA	0.360623	0.916241	-0.112018	-0.36602	-1.54467	0.389095	0.675177	1.02527	0.717159	-0.0891255	1.09232	-0.597737	-0.633716	0.852802	-0.488985	-0.138407	-0.0386623	-0.829699	1.12264	-0.916382	1.27146	1.02277	-0.183087	-0.618081	-0.365191	-0.150031	-0.265268	-0.443784	-0.329647	-0.24801	0.700296	0.277652	0.931863	1.92054	-0.105743	0.434473	0.514989	0.971469	0.239635	0.175508
25890	ABI3BP	-1.0308	1.21172	0.787225	-0.168402	1.15517	1.24808	-0.599593	-0.128239	0.63407	0.989761	-0.297234	-0.746252	-1.1391	-0.0490124	0.412136	1.80525	1.64356	0.0766308	-0.129176	0.990689	1.27871	0.761454	0.493963	1.76333	-0.312386	0.00770843	0.423074	-0.262179	0.0368938	-0.307148	-1.38027	-0.451189	0.432462	-0.124439	0.119618	0.331966	0.0250451	-0.269829	0.0576518	1.92913	-0.211917	1.46109	0.738074	1.52724	-0.194329	-0.281286	1.72851	0.92721
2317	FLNB	-0.686625	1.24985	0.260548	1.19212	-0.31327	0.573582	0.0200773	0.819997	0.0204313	0.86768	0.0290174	1.89857	0.688176	1.07113	0.335186	-0.312888	-0.311518	0.462257	1.17525	1.91401	-1.15568	-0.361615	1.17608	-0.064008	-0.347004	-0.716129	-0.130268	-0.525001	-0.855086	-0.567755	-0.184231	-0.807239	0.671207	1.3866	0.861533	0.343517	0.763615	0.040865	0.243755	0.309728	1.00416	0.306519	1.16956	1.65129	-0.844474	-0.167985	-2.64782	-1.43837
10763	NES	-0.210834	-0.503428	0.314274	-0.389596	-0.357409	0.517938	0.579848	0.351265	0.465404	-0.0463993	-0.720233	-0.67515	0.0708411	-0.399243	0.000243114	2.31672	1.77097	0.480102	-0.511063	1.15267	0.862936	0.872397	0.201337	0.356279	0.231977	-0.598446	0.551826	0.333693	1.0459	0.646474	0.575439	-1.20472	2.34695	0.639152	-0.212272	0.603689	0.239781	-0.212832	1.10881	0.736153	0.596676	-0.0469063	2.23799	1.46759	-0.453028	-0.190874	-0.921834	0.218551
197	AHSG	0.671075	0.380582	1.17554	0.784669	0.143565	1.0992	1.46549	1.88418	-0.325173	0.238371	0.93584	-0.232334	-0.625725	0.550878	0.705916	-0.137796	1.13692	-0.0537638	1.03479	0.85983	0.328853	0.620673	1.07801	0.92841	-0.585206	-0.322959	0.920825	0.174227	-1.06426	-0.889502	-0.471054	-0.340526	0.466143	0.534778	-0.769751	0.426435	-0.384062	-0.017599	0.49761	1.92126	0.378397	0.414762	2.3566	-0.142327	-0.0771013	-0.715324	-0.562597	0.672654
1101	CHAD	-0.20539	1.38087	2.15766	0.401559	0.240077	1.14795	-0.714529	1.11434	0.17575	0	-0.0989641	0.163758	1.25244	2.88082	NA	NA	NA	NA	NA	NA	NA	NA	NA	NA	NA	NA	NA	NA	NA	NA	NA	NA	NA	NA	NA	NA	NA	NA	NA	NA	NA	NA	NA	1.17516	NA	NA	-0.509413	0.076841
1397	CRIP2	0.834337	0.309428	1.2291	0.298458	1.05716	1.2785	0.4067	0.324956	0.253273	0.852862	-0.349513	0.0732017	0.621391	0.799696	0.107707	0.179034	-1.07157	1.01675	0.192881	0.314106	-2.09791	0.311425	-0.485116	0.327219	-0.378405	0.307178	0.985923	-0.761717	0.593454	-0.71202	-0.0660679	0.71469	0.279446	-0.191802	-0.877253	-0.724793	-0.582194	1.36611	0.164661	-0.122212	-1.20971	-0.87817	0.171365	-0.277691	-0.186627	0.440312	0.518416	0.892263
2006	ELN	0.652619	-0.221236	0.799292	1.03579	0.176518	1.22633	0.404506	0.305662	0.774466	1.28975	0.426567	0.167102	1.59898	1.29669	0.759357	1.04072	-0.500138	0.264934	-0.998154	1.20873	-0.119962	0.283771	0.137348	0.954115	-0.531838	-0.0955716	0.446337	-3.37042	-0.869441	0.276992	-0.832062	0.304811	-0.411549	-0.0558907	0.683961	-0.326282	0.525699	0.912245	0.222458	0.807543	0.476924	-0.164913	0.403886	1.05413	-0.34109	-0.958584	2.15433	0.754232
2201	FBN2	0.321889	0.229432	0.324564	0.267592	0.735693	0.910855	0.709975	1.55576	0.156546	2.17126	0.8351	0.547656	1.03846	0.733337	-0.306363	0.449979	1.6689	-0.174436	1.60249	0.519403	-1.13171	0.915973	-0.332406	0.177413	-0.250979	0.582164	-0.443998	-0.803726	-1.12953	-1.08691	0.297556	-0.351316	-1.05318	-0.781871	0.510933	-0.577067	-0.766257	0.0398315	0.301433	2.07975	-0.386219	0.364146	1.28097	-0.16501	1.46959	1.33888	0.856117	1.86768
2822	GPLD1	0.212832	1.02154	0.438167	-0.0455208	0.594221	0.276094	2.29922	0.148505	0.889742	-0.853036	0.921448	0.392517	-1.10956	-0.454031	-0.714784	-1.03186	0.835664	NA	-0.0820285	0.874538	-0.185478	-0.309744	-0.733888	0.274588	-0.285452	-0.0430638	0.254669	0.863855	-1.74668	0.16956	-0.381585	-0.741333	0.204937	NA	-0.188853	-1.52084	-0.847564	0.530134	0.435513	1.06293	0.430006	-1.7107	1.00145	0.532112	1.91709	0.305994	-0.413988	-0.0634142
4000	LMNA	0.56273	0.11579	0.725851	0.951505	0.0652568	0.44504	0.994919	0.541778	-0.101227	1.51063	2.56996	-0.611843	1.54382	1.72422	0.00019829	-0.502224	-0.626668	0.199312	0.653602	0.665678	-1.09519	1.0543	-0.495026	0.957904	0.243321	0.501572	-0.332074	0.268492	-1.57759	-0.322513	-0.265483	1.47476	0.580736	0.16741	0.425367	-0.66668	-0.204408	0.258221	0.0479005	0.932682	0.492001	-0.5687	-0.628321	1.64682	-0.804082	-0.232209	-0.515639	0.555137
4147	MATN2	1.03111	1.18055	0.478738	-0.679418	2.36769	1.13591	-0.233676	0.0416867	1.87232	-0.0220029	-0.617713	-0.66033	-0.522496	-0.291583	-0.872554	1.36608	0.491826	0.11623	0.0151289	0.0653284	-0.812429	-0.353635	-0.866898	-0.15174	1.68782	-0.225221	-0.650412	0.525418	-0.448716	0.439093	1.06801	-0.872949	-0.242895	0.131564	-0.695088	-0.462794	1.00744	-1.50911	-0.246917	-0.253303	-0.783814	1.52847	1.80991	0.401375	1.07327	-0.419178	1.30593	1.24371
4314	MMP3	1.16649	1.23831	0.464997	2.06592	1.8554	1.45404	1.08409	1.2593	1.00992	1.26631	-0.476073	-0.7018	0.428058	1.67722	NA	NA	NA	NA	NA	NA	NA	NA	NA	NA	NA	NA	NA	NA	NA	NA	NA	NA	NA	NA	NA	NA	NA	NA	NA	NA	NA	NA	NA	1.20744	-0.260115	0.324447	-0.738951	-0.0655343
4653	MYOC	NA	NA	NA	NA	NA	NA	NA	NA	NA	NA	0.0976466	NA	NA	NA	NA	NA	NA	NA	NA	NA	NA	NA	NA	NA	NA	NA	NA	NA	NA	NA	NA	NA	NA	NA	NA	NA	NA	NA	NA	NA	NA	NA	NA	NA	0.231428	-0.26834	-0.137755	0.0467104
4969	OGN	-0.301505	0.626794	0.819578	0.425038	1.21287	1.14486	-0.269285	1.13951	0.692836	1.22138	0.17582	-0.376324	-0.318694	0	0.866622	1.30163	0.514894	0.534583	-1.17278	1.0551	-0.555093	-0.128534	0.386628	1.36661	-0.790294	-0.84096	0.43201	-0.232281	-1.09067	0.129816	-1.33903	-0.866831	1.65103	-0.236556	0.129682	-0.0165175	-0.104451	-0.26355	0.153385	2.27389	-0.00356412	2.18104	-0.0811538	1.73047	-0.170561	-0.60999	-0.340228	0.681018
5212	VIT	NA	NA	NA	NA	NA	NA	NA	NA	0.718893	-0.18285	0.356932	-0.203777	0.188938	NA	NA	NA	NA	NA	NA	NA	NA	NA	NA	NA	NA	NA	NA	NA	NA	NA	NA	NA	NA	NA	NA	NA	NA	NA	NA	NA	NA	NA	NA	NA	NA	NA	NA	NA
5265	SERPINA1	-0.290774	0.820145	0.231212	1.00827	-0.0351251	0.926949	1.43442	1.3697	0.723644	1.11973	0.697721	0.0586301	-0.0336374	0.349827	-0.498628	0.00236847	1.49417	0.368908	1.25363	-0.856346	1.45225	-1.08062	-0.129937	0.379943	0.601029	-0.249584	0.157265	-0.67199	0.303165	-0.244282	0.367466	0.35903	-0.378717	0.904163	-0.145305	-0.274713	-0.229817	-0.4143	-0.178779	-0.414278	-0.578506	0.242699	3.67165	-0.658696	0.484428	0.200718	0.10903	0.170686
5270	SERPINE2	-0.816568	0.539119	1.50449	-0.0513095	0.066139	2.45255	0.740807	0.112575	1.38634	2.51783	1.97141	0.421327	-0.0185964	1.97542	-0.782607	-0.0542394	0.250543	-0.895072	-1.26772	-0.218806	-0.683708	-1.20219	1.34685	-0.119399	-0.544493	-0.933038	-0.576076	-0.20402	-0.851538	0.73202	-0.0868269	-0.642028	-0.307033	0.889591	0.518925	-0.0386435	-0.545809	-1.41132	0.223524	-0.101285	-1.21017	1.14498	2.7493	0.12997	2.8407	0.276156	2.00806	-0.419552
5327	PLAT	-0.267222	0.175299	0.649729	1.15602	-0.620519	0.755715	-0.373985	0.053947	0.89733	0.0247028	-0.570948	2.87245	0.642365	2.63732	0.676216	0.877167	0.122411	-0.411664	0.264077	0.951936	-0.198638	0.182229	0.0459206	0.594814	1.77085	0.138074	-0.109341	1.03763	2.05407	0.633077	-0.177869	0.0453365	0.651755	-0.32056	0.476602	0.110454	0.584211	-0.956877	1.00012	0.809125	-0.147534	0.24997	2.60319	1.98816	0.139484	0.213536	0.13799	0.99968
6422	SFRP1	-0.84301	0.358746	-0.0408859	-0.653109	0.486744	0.109504	0.162936	-0.0763038	0.215652	0.181763	-0.734502	-0.999521	-0.756339	-0.394962	-0.290809	0.996132	1.0072	-1.32644	-1.06999	0.0914844	-0.453568	-0.0343597	-0.116767	-0.299081	-0.792623	-0.600099	0.741164	-1.13911	-0.601666	1.89971	-0.690886	-0.883605	0.354825	-0.317765	0.292922	0.0552821	0.0640632	-0.610243	0.0338834	1.87489	-0.319645	0.676387	0.589358	0.819559	-1.2754	-0.245273	-0.217897	0.244403
6649	SOD3	0.654628	0.423088	1.19743	-0.0195534	0.575305	0.255237	0.579997	1.44782	-0.0229254	0.582978	0.268207	-0.306681	1.21619	0.921253	-0.307134	0.386455	1.9018	0.332261	1.04353	1.16654	-0.355284	0.768896	-0.50483	0.944471	-0.215833	0.54042	-0.0574957	-0.418819	-0.712065	-0.448088	-0.677553	-1.12041	0.507117	0.203719	0.0975258	-0.618136	-0.265559	-0.344887	-0.476018	1.70753	0.252705	1.60973	2.25118	1.3013	1.73187	0.356953	-0.267595	-0.0609598
7177	TPSAB1	0.335903	-0.175362	0.597708	2.73852	0.262931	0.970314	0.287168	-0.148246	0.699364	1.34409	0.447416	0.333413	0.107769	-0.0133984	1.30649	1.02381	0.122458	0.5921	1.30754	1.58618	1.04557	0.162553	1.21002	0.902375	-0.597435	0.508251	0.516586	-0.489394	0.632198	0.0667315	-0.754392	-0.113073	0.966826	0.914641	0.141222	0.805952	0.178045	0.85961	0.757418	1.92296	0.43872	0.546357	0.0583565	2.67301	-0.197222	0.0809783	0.00488479	0.0180158
7472	WNT2	0	0.0779685	0.07349	0.433062	0.389389	NA	NA	2.13282	0.315718	1.47366	1.63958	-0.0770445	1.64276	2.40093	NA	NA	NA	NA	NA	NA	NA	NA	NA	NA	NA	NA	NA	NA	NA	NA	NA	NA	NA	NA	NA	NA	NA	NA	NA	NA	NA	NA	NA	0.439368	-2.49683	-1.26876	-0.340824	-0.348162
7474	WNT5A	1.5919	-0.405349	1.42772	-0.0713389	1.683	0.873514	0.498947	1.56105	2.18383	1.63165	0.745248	1.51228	0.583835	1.23234	NA	-0.252688	1.52733	-1.85763	2.67112	-0.00497796	0	1.29449	-0.937459	-0.419203	-0.193372	-0.533	0.0183444	-0.301246	-0.498533	-0.237635	-0.61617	0.455509	NA	-0.153234	0.258535	-0.57041	0.0246615	-0.15965	-0.403697	-0.496903	0.263729	NA	2.64469	0.832409	0.251537	0.888354	-1.52166	0.118529
54361	WNT4	NA	NA	NA	NA	NA	NA	NA	NA	NA	NA	NA	NA	NA	NA	-0.0240684	0.342879	0.00185045	0.10941	1.2005	0.3219	0.314807	1.10135	-0.923564	0.894567	NA	0.833216	0.386691	NA	0.375275	NA	NA	NA	NA	-0.571235	-0.372349	-0.0529326	0.458865	0.58586	0.618019	0.803531	0.51032	-0.106775	3.9155	0.994364	-0.394584	0.0145854	0.218565	1.42317
55118	CRTAC1	0.17332	1.08098	1.54809	1.27242	-0.841808	0.839207	2.96334	0.0313974	0.629589	0.530939	0.871171	0.938774	-0.238668	0.502697	1.15232	-0.526405	0.868624	-0.190355	0.977731	0.510154	-0.583851	0.140837	0.958972	-0.20126	-0.101445	-0.337563	-0.363827	-0.687831	-0.96167	-0.738514	-0.649023	-0.0876694	-0.100734	-0.618726	-0.264733	-0.614019	-0.278423	-0.886496	0.141455	0.613686	-0.561951	0.80397	2.45826	0.40489	1.52316	0.303026	3.13241	1.7298
57094	CPA6	NA	NA	NA	NA	NA	NA	NA	NA	NA	NA	NA	NA	NA	NA	NA	NA	NA	NA	NA	NA	NA	NA	NA	NA	NA	NA	NA	NA	NA	NA	NA	NA	NA	NA	NA	NA	NA	NA	NA	NA	NA	NA	NA	NA	NA	NA	NA	NA
79812	MMRN2	-1.10888	0.226377	1.26867	0.811962	-1.3287	0.324425	0.685069	1.94914	1.17096	-0.433308	-0.291527	-0.516778	0.0573485	0.257493	0.169795	1.2775	1.82577	0.210024	-1.17177	0.455356	-0.15909	0.93316	0.742016	0.678675	-1.30057	-0.791528	0.530981	-1.00046	-0.000862027	-0.0873149	0.0574656	-0.441432	-0.0874216	0.350799	0.685798	0.80277	-1.11906	-0.246443	0.0282539	1.47003	0.39166	0.88722	1.69673	1.26209	0.393987	-0.357433	0.138314	0.668182
79875	THSD4	0.144729	0.746696	1.41402	1.25139	-0.093957	1.7886	-0.629681	1.2183	0.717162	0.211386	0.112628	0.750773	1.97864	0.782387	-0.457461	-0.744979	2.03457	-0.917162	-0.611853	1.98835	-1.08934	1.45549	-0.56436	-0.41369	2.4502	-0.686421	-1.1572	-0.438722	-1.082	0.914885	0.765882	-1.29028	-0.468202	1.43977	1.53841	0.313249	1.08787	-0.671609	0.719562	-0.475693	-0.134845	1.82734	-0.495902	-0.452426	-0.243804	0.437749	1.23418	0.303792
81578	COL21A1	NA	NA	NA	NA	NA	NA	NA	NA	NA	NA	NA	NA	NA	NA	0.879695	0.670531	-0.310419	0.371632	-1.6229	0.712704	1.22263	-0.725296	-2.36615	-0.118261	-1.01996	-1.98553	-1.84244	-1.62668	0.807081	0.162739	-0.268797	-0.117522	NA	-0.41273	-0.207656	0.740005	-0.952948	0.241025	0.0868953	1.03308	1.22482	NA	1.39406	0.336181	-1.04715	-1.61419	0.0375878	-0.266002
89932	PAPLN	-0.36408	-0.0576298	-0.134184	-0.416415	0.674129	0.300942	-0.278899	0.681319	-0.261019	-0.0648024	0.580764	-0.570461	-0.830471	-0.195772	0.81395	1.62357	1.93437	0.130034	-0.299721	0.884381	2.26093	1.40404	0.725813	1.15702	-0.268351	0.292735	0.43622	0.492407	0.417179	-0.340293	-0.903664	-0.464893	0.689826	0.414423	-0.439796	0.112581	-0.0851715	0.257548	-1.00307	1.31211	-0.334695	1.36467	1.4056	1.29348	0.312968	-0.361527	1.10608	0.224813
90187	EMILIN3	NA	NA	NA	NA	NA	NA	NA	NA	NA	NA	NA	NA	NA	NA	-0.293985	0.22034	-0.299432	-0.296291	0.59081	0.162793	-0.475974	-0.537374	0.0382335	0.0857444	-1.23898	-0.343853	0.546945	-0.493181	-1.32093	0.0383977	-0.323299	0.183074	-0.407606	-0.422467	-0.81805	-0.37566	-0.982194	-1.0574	-0.543076	0.569082	-0.546075	-0.384596	2.92978	-0.289099	0.274356	-0.0408571	0.184274	-0.106026
133584	EGFLAM	-0.15865	1.65674	1.22434	1.44004	0.299505	1.24787	2.37907	1.19884	0.40398	-0.709935	NA	-0.325624	0.665402	0.223818	0.191554	-0.133471	0.710017	-1.33176	NA	1.27816	1.1973	0.281106	-1.50694	0.140769	-0.0501656	-0.645683	1.25939	-0.63203	1.586	-0.579559	0.854968	-1.55501	-0.264704	-1.88552	0.0536463	0.472289	-1.05006	0.279956	0.426205	1.17263	1.40158	0.668904	0.74464	1.07446	-0.21499	-0.299188	-0.0210959	0.227444
140766	ADAMTS14	1.23327	0.356858	0.511417	0.562354	0.412326	0.619704	0.525867	1.53382	-0.379353	-0.511273	NA	0.798437	-0.829921	1.73353	NA	NA	NA	NA	NA	NA	NA	NA	NA	NA	NA	NA	NA	NA	NA	NA	NA	NA	NA	NA	NA	NA	NA	NA	NA	NA	NA	NA	NA	NA	NA	NA	NA	NA
161198	CLEC14A	-0.104171	0.219895	0.204213	0.650748	-0.551605	1.23573	2.2598	2.55712	1.34498	0.13261	2.04132	-0.00756276	-0.312835	1.7806	NA	NA	0.717496	1.15461	0.951812	NA	NA	0.473526	-1.06649	NA	NA	0.379326	-0.101803	NA	NA	-0.149195	-1.60296	-0.444583	NA	0	-0.169015	-0.299398	NA	0.47649	0.773285	NA	NA	NA	1.10847	0.557554	-0.620343	-0.91366	-0.127069	0.00606198
339366	ADAMTSL5	NA	NA	NA	NA	NA	NA	NA	NA	NA	NA	NA	NA	NA	NA	NA	-0.197459	NA	NA	NA	1.87535	-1.10079	1.48408	NA	-0.219045	NA	NA	-0.447176	NA	NA	NA	1.04522	NA	NA	NA	NA	NA	NA	-0.521936	-0.883803	-1.2323	0.901254	NA	0.723517	0.864281	-0.00871805	-0.618385	0.280928	-0.634385
375790	AGRN	-0.127337	-0.0505961	0.618561	0.653902	0.182742	1.01577	0.345192	0.628234	0.609254	0.75663	0.0472263	-0.685354	-0.478826	-0.279055	0.449686	0.954824	2.11978	-0.348434	1.42233	-0.901902	0.141952	0.716862	1.37354	0.853119	-0.55039	-1.36877	0.277425	-0.670004	-0.502775	0.807143	0.47164	0.304508	0.0112907	0.565291	-0.205762	0.330527	-1.01608	-0.569112	1.50745	0.354223	-0.455449	0.334755	1.79107	-0.031425	1.16765	0.509075	0.771096	-0.348225
4921	DDR2	NA	NA	NA	NA	1.0881	-0.431621	-0.217921	1.56271	NA	NA	NA	-0.353031	-0.822424	1.32326	-0.201559	0.760744	-0.186996	0.0757793	NA	1.51802	0.908626	NA	-0.224188	1.12736	0.162484	0	1.11897	-0.654572	-0.460097	-0.369285	NA	0.952363	-0.11588	0.890004	-0.43488	-0.582818	-0.397569	NA	-0.313475	1.42441	NA	-0.0902669	0.622957	0.368004	0.583892	1.55327	-0.0695148	1.20751
3680	ITGA9	0.961707	1.08407	0.197907	0.716811	NA	NA	NA	-0.829128	NA	NA	-0.189438	NA	NA	3.59787	-0.229982	-0.424348	1.06983	0.613865	-2.46943	0.566096	0.120469	0.909025	-0.148127	-0.032448	1.21644	0.54978	0.0924657	0.0153806	0.774148	1.00332	-0.0962183	-0.520508	0.433511	-0.1277	0.0303333	-0.180597	-0.140606	0.0651144	-1.42266	-0.221236	0.640603	0.0356352	0.992468	-0.380152	-0.917563	-0.758145	-1.09337	-0.752082
3688	ITGB1	0.748674	0.230609	-0.623992	0.495211	-0.451509	0.352281	1.26404	2.02678	0.151702	1.86473	1.23641	0.699182	0.381913	1.37347	-0.447978	-0.015208	-0.291937	-0.0638132	0.908117	0.333574	1.56505	-0.35721	0.334283	-0.625629	1.30944	0.16305	-0.345357	-0.1313	-0.469584	0.133814	-0.544709	-0.966367	0.258798	1.23584	0.767322	-0.253401	0.703888	-0.291645	0.582767	0.814039	-0.829094	0.05409	1.9093	-0.639489	0.392554	-0.0253892	0.466152	0.527504
60	ACTB	-0.385648	0.33879	0.0834614	1.18627	-0.361218	0.572649	1.6199	0.850266	0.383381	0.753241	1.53427	0.397396	1.14615	2.04432	0.118422	-0.85046	-0.171243	0.821028	0.695028	-0.286563	1.51092	0.212159	-0.515624	0.900167	-0.159504	-0.460442	-0.0973985	-0.00663635	0.00186769	0.590837	0.125135	-0.202863	-0.371764	0.529701	0.349376	-1.19448	0.0491369	-0.531449	0.658697	0.517882	1.4513	0.74366	0.448158	1.0019	-0.837785	-0.621671	-0.207632	0.546612
88	ACTN2	-0.397751	-0.575652	0.176031	0.791104	-0.069732	0.55091	0.894674	1.57843	0.389115	1.48733	0.369728	0.289147	0.805512	1.55541	0.412753	0.207715	-0.79781	-0.718534	0.00384935	1.10461	-0.432425	-0.542879	0.0490557	0.444627	0.232388	-0.773028	-0.192875	0.843889	-0.427799	0.0410726	0.224896	-0.488667	-0.969948	0.711853	1.18516	-0.629577	0.993368	-0.103239	0.117327	1.2899	1.13383	-0.26224	1.5454	1.93422	-0.229166	-0.0974391	-0.0408927	0.611541
1605	DAG1	-0.239283	0.396848	0.349016	-0.192205	2.36098	1.12373	0.291096	0.647142	-0.26823	1.1766	1.30831	0.234284	0.51411	1.03033	-0.369171	-0.126629	0.86128	-0.416843	-0.103839	0.54353	-1.33299	1.16386	0.0648276	-0.50666	0.824927	-0.25076	-0.489994	-0.672846	-0.098235	-0.326373	-0.420599	-0.18634	0.00541114	0.19162	1.29037	-0.0702391	0.680715	-0.259333	-1.00985	0.750346	0.331555	1.3254	0.583486	0.0412528	-0.166425	-0.154869	-1.6364	1.11742
2995	GYPC	-0.78978	-0.584701	-0.451604	-0.0283772	-0.0793259	-0.380322	0.486875	0.595488	1.06377	-0.620077	-0.249253	-0.996059	-0.963264	0.0904426	0.713778	0.376735	-0.00322807	-0.152	-1.09361	1.44382	1.46029	0.072108	0.467197	-0.363913	-1.25894	-0.722432	-0.105721	-0.0390965	0.957553	-1.6113	0.313165	-0.162527	NA	0.606722	-0.260689	-1.1351	0.00322807	-0.149317	-1.37067	1.6693	-0.0255314	NA	-0.109462	0.213246	0.841404	-1.3077	-0.186894	-0.222242
5581	PRKCE	0.99797	-0.370253	0.0482149	-0.652272	-0.119393	1.32053	0.24861	0.743421	0.215179	1.35729	-0.577207	-0.351726	-0.502433	0.440373	0.078494	-0.542842	-0.885142	-0.438863	-0.940969	0.457546	-0.178342	0.16545	-0.591948	0.983098	-0.661058	-1.04167	-0.565316	-0.952297	0.612856	-0.633903	-0.149449	-1.67942	-1.05209	-0.51082	0.167493	-1.21989	-1.17292	-0.698501	-0.169542	-0.0545625	-1.36471	0.366779	0.0874896	0.0116937	0.972032	0.258807	1.43499	0.173517
6093	ROCK1	1.63849	0.0902048	0.388958	-0.0418779	-1.23674	0.0860691	0.437334	-0.173875	-1.57296	0.862009	0.187908	0.012997	-0.204366	-0.104549	0.268013	0.445302	-0.245653	-0.384757	-0.593604	0.770209	0.720071	0.522273	-0.466897	0.198056	-0.327493	0.0324055	0.447185	-0.524549	-3.27663	-0.497095	-0.335072	-1.01286	0.154451	0.314323	-0.595089	-0.588672	-0.148141	-0.94052	0.462181	0.5817	0.0660977	0.0359351	0.198108	1.04376	-0.412436	0.101518	-0.0174053	1.2053
7122	CLDN5	NA	NA	NA	NA	NA	NA	NA	NA	NA	NA	NA	NA	NA	NA	NA	NA	NA	NA	NA	NA	NA	NA	-0.0325567	NA	NA	NA	0.345052	NA	NA	NA	NA	NA	NA	NA	NA	NA	0	NA	NA	2.416	NA	NA	NA	NA	NA	NA	NA	NA
8470	SORBS2	0.22932	0.00124206	0.755445	-0.0920162	-0.690348	-0.14951	-0.445547	-0.050891	-0.315731	0.233607	-0.952621	-0.133848	0.953833	2.32576	1.01477	1.75701	0.281666	0.32466	2.57832	1.00784	-0.617497	1.00586	-0.461933	0.161702	-0.37452	0.129059	0.551571	0.240635	-0.532805	-0.440925	0.160469	-0.282107	0.888841	0.402252	0.766155	-0.406934	0.633092	1.28571	0.443568	1.61195	1.01392	-0.761449	0.217595	-0.409182	-1.46642	-0.967114	-1.7387	0.276024
8727	CTNNAL1	-1.37538	-0.159932	-0.394886	-0.637651	0.984563	-0.193021	-0.230006	NA	-0.257242	0.0908739	0.0171482	NA	0.459149	NA	-0.763246	-0.435637	1.17079	-0.776188	0.494062	-0.241273	-0.346115	0.805763	NA	-2.59799	-1.27115	-0.32903	NA	-1.76111	0.181237	NA	0.176762	NA	NA	0.0978194	-0.902709	NA	0.839186	0.138329	0.897249	0.717186	0.0945882	NA	NA	-1.59027	2.4416	-0.447151	-0.244982	1.04163
9124	PDLIM1	-0.765757	-0.169752	0.226195	2.44191	0.082513	0.260054	-0.223341	0.518585	0.549324	0.458289	-0.544894	-0.0112264	-0.476578	0.596026	0.597521	1.45118	-0.180568	-0.305993	0.179977	1.33006	-0.519106	0.0368486	-0.0667516	-1.40251	0.539182	-0.911302	0.367477	0.444171	-0.153371	0.961085	-0.0731913	-0.119922	0.1009	0.800627	-0.361444	0.726385	0.637327	-0.282981	-1.22287	0.517672	0.544879	0.45829	-0.631681	-0.671526	-0.921127	-1.02202	-1.65238	-1.21966
9270	ITGB1BP1	-1.40016	-0.00554941	0.780394	-0.297577	-0.212846	0.27127	0.268804	-0.356709	0.515602	0.451103	NA	-0.746639	NA	0.241438	1.70096	-0.380495	-0.955225	0.378864	-1.09743	0.66594	-0.0722553	-0.536144	0.189419	0.497511	0.477441	-0.754921	0.104086	-0.118979	-0.749364	0.628775	0.528862	0.116363	0.962077	-0.33127	-0.0472983	1.54056	0.601482	-1.62602	0.0930197	0.609318	0.136779	-0.231765	-0.0637448	-0.521101	0.242939	0	-1.651	-0.157519
29780	PARVB	-0.890342	0.184887	0.413053	-0.21496	-0.113477	-0.185845	1.72675	0.741412	0.688267	-0.243755	1.42558	0.489985	1.40808	0.269973	0.438433	0.600955	0.122421	0.0484812	-0.200831	1.0317	2.076	0.0418206	1.10941	-1.11242	0.95805	0.208756	0.0131134	0.0784187	0.151797	-0.575735	-0.427132	-0.583601	0.145058	0.12353	0.297051	0.28569	1.06012	-0.0766798	-0.191881	1.1427	-0.128201	0.643656	0.786284	1.51535	1.28527	-0.345151	0.508722	0.429712
320	APBA1	1.85914	-0.0492964	-0.0953716	0.322597	-0.801095	-0.269897	0.152356	0.679722	-0.347633	0.287326	0.653942	-0.173276	2.85363	0.154654	NA	NA	NA	NA	NA	NA	NA	NA	NA	NA	NA	NA	NA	NA	NA	NA	NA	NA	NA	NA	NA	NA	NA	NA	NA	NA	NA	NA	NA	0.437117	-1.04027	0.610373	-0.133109	0.0255002
563	AZGP1	0.225365	4.46758	-0.161352	-0.119465	-0.06767	-0.29211	0.800264	0.0849294	2.33804	0.720507	-0.401138	-0.711249	0.135338	-0.450981	0.372016	0.497317	1.73147	-0.095604	1.16368	0.343325	0.729949	0.327354	0.445133	0.697091	-0.0646476	-1.06511	1.11233	-0.323733	-0.441997	-0.823294	0.435877	0.5006	0.878346	1.41324	0.330302	0.13485	-0.421395	0.758079	0.901127	1.07205	-0.697022	-0.347075	3.18621	-0.285772	1.11651	0.447842	-0.217884	0.527478
575	ADGRB1	NA	NA	NA	NA	NA	NA	NA	NA	NA	NA	NA	NA	NA	NA	NA	NA	NA	NA	NA	NA	NA	NA	NA	NA	NA	NA	NA	NA	NA	NA	NA	NA	NA	NA	NA	NA	NA	NA	NA	NA	NA	NA	NA	0.741952	-0.0159198	-0.747738	0.671919	0.381281
596	BCL2	-1.39697	0.0172088	-0.409093	0.613483	-1.63894	NA	NA	0.547296	-1.15246	1.2474	0.0809174	1.89739	0.384861	-0.669136	NA	NA	NA	NA	NA	NA	NA	NA	NA	NA	NA	NA	NA	NA	NA	NA	NA	NA	NA	NA	NA	NA	NA	NA	NA	NA	NA	NA	NA	NA	NA	NA	NA	NA
677	ZFP36L1	0.40761	0.114645	1.01326	-0.34297	1.34168	0.386514	1.19102	1.11802	-0.142359	1.03973	0.480023	-0.287578	0.0480326	0.22084	0.280996	0.763624	1.08337	-0.879341	0.112111	0.435206	0.743108	1.38875	0.257639	-0.288813	-0.494606	-0.98184	0.309086	-0.166066	-0.27274	-0.31722	0.191662	0.380569	0.415889	0.874891	0.391876	0.581747	0.963927	0.0852748	0.795307	0.255436	0.726231	-0.0320244	-1.22425	-0.362016	-1.6913	0.160179	-0.681923	0.0568047
928	CD9	-0.00962304	0.544144	-1.68565	0.526421	0.524091	0.320293	-0.3981	-0.78998	0.157198	-0.302998	-0.533903	1.47255	0.754991	1.36589	-1.01133	-1.52707	-1.13151	-0.918062	-0.178152	1.62821	-1.1744	0.152005	-0.887823	-0.835324	-0.262056	-0.483476	-1.21351	-0.566439	-0.305438	-0.602436	0.32845	-0.288637	-1.07209	0.918649	-0.705441	-1.44978	-1.83632	0.412795	-0.991989	-0.0932336	-0.758005	-2.03298	1.08673	-1.32956	-0.11263	-1.26886	-0.714043	-0.106741
947	CD34	-0.0813872	0.0842984	0.922253	0.355359	-0.378365	0.652855	-0.271643	1.00013	-0.371496	0.230661	0.165712	-0.222537	0.621365	0.0912101	-0.723255	1.8131	0.494061	-0.0168556	-1.03801	0.67027	0.194388	-0.470671	-1.18877	1.23237	-1.0172	-0.583248	0.221145	-0.237061	-1.46024	-0.0601066	-0.425096	-0.79443	0.526023	-0.544459	-0.93648	-1.01024	-0.406477	-0.463168	-0.271173	2.21228	1.85655	-2.56513	0.244216	1.29396	-0.572546	-1.09069	-0.267936	0.0638898
977	CD151	1.71997	0	-0.298787	0.949996	-0.768548	0.0818244	-0.32816	-0.192682	-1.41832	0.875102	-0.258411	0.782411	-0.0411366	0.843487	-0.0492835	-0.459388	-0.469346	-0.742065	-1.40505	-0.194683	0.493095	0.438397	0.866745	-1.09122	0.863313	0.971122	0.116383	-0.652447	-0.0816421	-0.872101	-0.109077	-1.18038	-0.468244	-0.771983	-0.145055	0.290882	-0.696482	0.119589	0.179078	0.775662	-0.62079	-0.205625	-0.166501	-1.09882	1.77235	-0.482044	0.329625	0.00417065
1272	CNTN1	1.19229	1.60266	0.570168	0.0479497	1.17073	1.10054	0.953809	-0.352526	0.338676	1.09743	2.88849	1.05415	-0.601092	1.2182	0.782415	0.3403	0.790469	0.465036	1.74795	1.16725	-1.71601	0.498707	0.115264	0.741472	-0.302225	0.341962	0.316671	-0.326831	-0.791032	-0.546391	-0.568924	0.00714251	0.184883	-0.622052	0.603408	-0.936568	-0.470784	-0.0740497	0.312671	2.1868	0.410296	-0.258388	2.0898	0.213831	-1.11092	0.864498	0.0851065	1.07027
1288	COL4A6	NA	NA	NA	NA	NA	NA	NA	NA	NA	NA	NA	NA	NA	NA	0.520802	1.44146	0.486826	-0.0400351	-0.575727	-0.16585	0.46396	-0.74919	-1.44821	0.708311	-0.376828	-0.500761	-1.34875	-0.132755	-0.554745	-0.115764	-0.598555	-0.298632	-0.200599	-0.0130767	0.392369	0.165996	0.122733	-0.413675	0.142302	-0.0285636	-0.150982	0.427622	0.444849	-0.413005	NA	NA	0.623197	0
1803	DPP4	1.24415	1.13894	0.562396	-0.0165811	1.7111	-0.59112	1.82264	1.1902	-0.267823	1.42405	1.01805	0.241557	0.00948505	0.105972	-0.357438	-0.400833	0.482593	-0.606553	-0.357144	0.0502545	0.392188	0.475223	-0.708742	0.0572952	0.219305	-0.231745	-0.387401	1.28069	0.303618	-0.197146	0.718358	-0.0832209	0.0261318	0.399794	-0.176242	0.370658	0.034835	-0.0448358	0.0107072	-0.576622	0.3396	-0.681248	0.708493	1.14144	-1.17767	-0.971799	-0.859662	-0.955257
1942	EFNA1	0.454598	0.844658	0.352139	-1.99047	1.75627	-0.0110219	-0.530367	-0.240297	1.38335	0.787386	1.08797	0.379007	-1.00559	-0.43417	NA	-0.633163	-0.0145089	1.0335	0.0843356	NA	-0.388223	1.11097	NA	0.259097	-0.58816	-0.422119	0.552812	-0.519283	-1.95481	-0.122031	1.3134	NA	-0.96538	0.0167259	NA	NA	-0.573898	0.345691	-0.0423128	NA	0.218691	NA	0.884569	-1.97305	-0.629095	-0.665725	-0.0652953	-0.312983
1947	EFNB1	-0.160717	0.051131	1.13929	2.25251	-0.172361	0.730069	0.453303	0.671217	-0.676793	0.359347	1.08278	-0.461867	0.955863	1.24147	-0.300866	0.615013	-0.307191	-0.628265	2.25835	0.898768	0.801249	0.182878	0.24164	-0.282102	-0.380859	-0.416462	-0.985077	-0.477674	-0.0929638	-0.0918652	-0.642439	-1.14671	0.124049	-0.636249	-0.509803	1.33768	0.455159	0.274243	-0.51466	-0.268024	-1.40648	-0.758671	0.470961	0.566987	0.0275789	1.16201	0.817126	-0.856813
3026	HABP2	0.0258588	0.0322774	1.31274	0.68099	0.538163	1.14098	2.09704	1.43766	0.0442695	-0.0122457	1.82648	-0.560881	0.052828	0.0076038	0.180184	-0.362229	1.68534	0.168872	1.65709	-0.236055	0.80356	0.641518	0.318604	-0.132545	0.232183	-0.252931	-0.254315	-0.605879	-0.298279	-0.419315	-0.0293981	-0.179064	-0.0695556	1.98523	0.14487	-0.246116	-0.693919	0.713163	0.997995	0.0954283	-0.217717	0.511213	2.15158	0.0995561	1.76026	-0.257692	-0.112431	0.361958
3384	ICAM2	0.0595185	0.360091	0.312385	0.517469	-0.0428685	0.324304	1.10043	1.38403	-0.0152006	0.853018	-0.366108	0.0805352	-0.562274	0.457775	-0.382623	0.721623	-0.254374	-1.11591	-1.10715	1.19275	0.715616	-0.583176	0.736015	-0.545028	-0.480421	-0.451048	0.830722	-0.358726	-0.0649887	0.613577	0.121257	-0.388481	NA	-0.324136	-0.16565	0.793833	1.02447	-0.90853	-0.809277	1.29703	0.0816559	NA	3.18191	1.17014	0.152699	0.489785	0.66908	0.748239
3679	ITGA7	-0.766133	-0.104855	0.738054	1.04184	-0.364828	0.00781848	-0.804693	1.01544	-0.351085	0.0656225	1.02406	0.913772	0.230988	1.22004	1.0552	2.09286	-0.269489	0.691333	-0.883584	-0.0058987	0.385565	0.405571	1.70623	0.742097	0.0464795	1.00102	0.688073	0.522087	0.567888	1.03624	-0.287065	-0.942172	1.1277	-0.793748	-0.148867	0.646553	0.409754	0.153653	1.72171	2.6507	0.84995	0.674914	-0.367207	0.94796	-0.982396	-0.91476	0.0546812	1.99812
3909	LAMA3	0.636439	1.06521	0.112724	-0.832064	0.381395	0.0479158	-0.568196	1.38263	1.25156	0.5777	0.0790248	-0.575244	-0.227511	0.706428	0.014572	-0.177801	0.62525	-0.0425798	1.51347	0.288945	-1.05877	-0.480498	-0.117003	-0.569027	-1.23538	0.930955	-0.663055	-1.08547	-1.14249	-0.948196	0.0781481	3.02566	-1.27084	-0.421693	-0.6764	0.529288	-1.13364	0.644748	-0.332219	0.561526	-0.362409	0.725064	1.48054	0.103909	-1.16389	-0.681609	-0.228641	0.502347
4045	LSAMP	-0.0849055	0.128225	0.286378	0.502876	0.0215927	NA	NA	NA	NA	NA	NA	-0.701321	NA	-0.57355	0.523325	1.29548	0.0865113	0.105938	-0.188585	0.93199	0.186921	0.646917	0.424047	1.43012	-0.26033	0.505843	0.322792	-0.831395	-0.35343	-0.947104	-0.468679	-0.078123	-0.19978	0.0172646	0.0103495	0.486481	-0.0965963	-0.15158	-0.897775	2.72892	0.304908	0.890165	0.23033	-0.14667	0.959518	1.15704	0.94253	0.889452
4059	BCAM	0.877919	-0.829434	0.411246	1.74161	0.171387	0.0453804	-0.308449	-0.030151	0.173924	1.06065	-0.103353	0.808869	0.3703	0.117468	-0.325203	-1.55422	0.403502	-0.5292	1.11655	-0.145222	-0.902978	1.95928	-1.01858	0.370813	-0.477546	0.21784	-1.81779	-1.6664	1.25948	-0.69721	0.589716	0.000726864	-2.05015	0.364959	-0.136019	1.32884	-0.934898	0.668092	-0.229571	-1.06042	-0.0169997	-0.438753	-0.197304	1.56825	2.57581	1.38124	0.663341	1.50619
4345	CD200	-0.228503	-1.2539	-0.759618	0.480735	-1.28101	1.00682	1.16709	0.562387	0.0743984	0.781692	0.574346	0.298533	1.20612	1.60996	0.309812	0.187679	-0.18066	-0.7665	-1.18912	0.940003	0.330568	-0.00478618	0.110943	-0.521791	1.18886	-0.370205	0.21461	-0.399808	-0.900508	-0.0814943	0.78426	-0.504675	1.02271	-0.821106	0.168009	-0.760557	-0.408514	-0.65449	0.692657	0.544575	1.37646	0.922636	0.623521	1.80231	-0.216511	0.288066	-0.0145372	1.78928
4359	MPZ	NA	NA	NA	NA	NA	NA	NA	NA	-0.842166	-0.363482	0.297657	NA	NA	NA	NA	NA	0.292771	0.27998	0.369298	-0.82633	NA	0.19941	NA	NA	NA	-0.217889	NA	NA	NA	0.387197	0.256627	0.0549167	NA	0.375864	-1.59891	-0.0672488	-0.322251	0.252239	0.570512	0.715439	0.126051	NA	0.356078	NA	NA	NA	NA	NA
4684	NCAM1	1.45459	-0.701021	0.145553	0.437212	-0.400268	1.10583	0.750453	1.28231	0.60135	0.830919	0.817086	0.328344	1.73659	1.36036	0.952209	-0.435025	0.202643	-0.658052	0.743152	0.292548	-1.49642	0.554024	-0.70226	-0.786399	-0.0451621	-0.104157	-0.608466	-0.188143	-1.33044	-0.806494	1.41601	0.938351	-0.485053	-0.641089	0.514172	-1.02279	-0.1996	0.800605	-0.315873	0.510285	0.298449	0.113702	0.401241	1.2892	2.51574	0.061792	0.0829009	2.33699
4685	NCAM2	1.30608	1.32828	0.132198	-0.0172973	1.39881	0.179369	-0.0794111	-0.360717	0.895725	1.55968	0.756331	1.10821	0.931569	-0.38045	NA	NA	NA	NA	NA	NA	NA	NA	NA	NA	NA	NA	NA	NA	NA	NA	NA	NA	NA	NA	NA	NA	NA	NA	NA	NA	NA	NA	NA	NA	NA	NA	NA	NA
4756	NEO1	0.944415	0.00341419	-0.372426	0.186303	-0.62187	0.991213	-0.335008	1.83046	-0.0626897	0.210187	1.19864	0.144887	-1.77283	0.449729	-0.836645	0.204839	1.164	0.379434	-0.148927	-0.51611	-0.757571	1.21166	-0.0671106	-0.735388	1.53073	1.35349	-0.12688	0.227422	-0.203043	-0.597	-0.00180496	0.723764	-0.0287259	-0.879019	1.14957	-0.0534616	-0.162276	-0.00263994	-0.901728	-0.0636226	1.78749	0.351814	4.13528	0.178147	2.05628	0.641781	0.983688	3.82132
5010	CLDN11	NA	NA	NA	NA	NA	NA	NA	NA	NA	NA	NA	NA	NA	NA	1.00275	1.76656	1.07173	0.125838	-0.570459	NA	0.689059	0.61719	0.137272	2.27092	-0.805307	0.269823	0.503731	0.656574	1.38446	-0.162101	-0.656585	-0.820575	NA	-0.842376	NA	0	NA	-1.20235	-0.742182	1.57942	NA	NA	-0.60635	NA	NA	NA	NA	NA
5098	PCDHGC3	0	0.207915	-0.116006	0.534636	0.570197	0.89501	1.66212	0.714944	-1.32213	-0.289184	-0.130275	-2.1437	0.92086	0.968797	0.347207	-1.11798	0.0374574	-0.722553	0.361906	0.219037	-0.807619	1.53953	-0.262298	-0.889087	-1.36121	-0.47888	-0.819976	-1.29489	-0.296502	-0.361161	-0.116058	-0.164406	0.0308855	0.302233	0.23388	0.454032	0.175205	-0.110896	-0.838215	1.41909	1.77327	0.148677	1.50597	-0.874678	NA	NA	-0.174476	0.437136
5175	PECAM1	-0.425312	0.294212	-0.931929	0.359309	-1.52658	-0.376606	-0.182438	1.92175	-0.255933	0.123917	0.0927149	-0.176524	-0.0783213	1.18461	0.256216	1.52624	0.806524	-0.0245978	-1.11533	1.61058	1.04751	0.400474	0.627353	0.335731	-0.902111	0.433369	0.513954	-0.404959	0.656273	-0.376719	-0.313767	-1.3309	0.762078	-0.0604126	0.464566	0.752477	-0.182828	0.0949236	-0.0234856	1.00536	-0.0652827	1.20564	-0.234983	0.720044	0.0409031	-0.678076	0.942341	0.105193
5239	PGM5	-0.234008	0.38361	1.00974	0.0345016	-0.482386	0.0169567	-0.771989	0.160394	0.0348138	1.70054	1.15228	-0.592569	0.931284	2.44201	0.332047	0.74019	0.251265	0.21455	0.582443	-0.378321	-0.247203	0.265607	-0.386337	0.383672	-0.267534	-0.184847	-0.284359	-0.286548	0.0635915	-0.215475	-0.612126	0.117541	0.0648449	-0.557163	0.332332	0.0793355	-0.367873	0.482479	-0.130028	0.711973	0.0219013	1.23936	0.394641	1.64112	-0.368322	-0.485804	0.0541857	0.532769
5420	PODXL	-0.76326	-0.101305	-1.29625	0.641779	-1.2254	-0.604305	-0.42284	0.008336	-0.317183	0.765145	-0.515865	0.197287	-0.861761	-0.483372	0.334835	-0.096613	-0.517189	-0.639451	0.188302	1.47846	-1.08402	0.113305	0.0134408	-0.673978	-0.387542	-0.788041	-1.09998	-0.0993068	0.332847	0.344802	0.621992	-0.318459	-0.677809	0.402647	-0.345366	-0.221465	-0.950693	1.10791	-0.187687	-0.594206	0.823557	-1.78487	1.58615	-0.915376	-1.21771	-1.45296	-1.12632	-0.406042
5578	PRKCA	0.689016	0.253757	0	-0.154801	0.050649	0.569638	1.19452	0.679958	-0.358004	1.75697	0.418224	-0.204463	-0.162944	0.780257	-0.436694	0.234471	0.0993805	0.754798	-0.19996	-0.342468	0.756547	-0.106212	-0.651724	0.590917	-0.296668	2.92984	-0.730187	-0.668488	-0.286154	-0.272659	0.368889	-0.732427	0.426776	0.28473	-0.444073	-0.026927	0.535285	0.457012	-0.9261	0.880946	-0.704977	-1.0191	1.30181	1.20353	0.69021	-0.288373	-0.649075	-0.358244
5802	PTPRS	-0.546435	-0.839928	0.112251	0	-0.378169	0.569854	1.37226	0.175231	0.116128	1.00417	0.673227	0.756073	-0.0325202	0.161056	-0.636538	0.105118	0.477421	0.127149	0.248458	-0.184165	-0.243956	-0.175332	-0.529975	0.630239	-1.06238	-1.11362	0.699289	-0.665929	-1.11709	-1.96223	-0.283688	-0.619051	-0.667414	-0.600403	-1.20013	-0.840002	0.781562	-0.780025	-0.38013	0.455931	-1.08072	-1.03371	1.35189	-0.883382	0.522294	-0.162556	1.08414	1.22808
5829	PXN	0.127814	-0.29399	0	1.26864	0.416196	0.377984	1.44171	2.24822	1.05458	0.0968352	0.491615	-0.402141	0.724666	1.30829	0.890091	0.0310084	-0.41471	-0.849147	0.308187	0.631118	-1.09539	-0.682932	0.209331	-0.552649	-0.631771	0.685055	-0.640665	0.147389	0.835541	-0.820893	-0.0120424	-0.900948	0.290148	0.734467	1.22232	-1.09171	0.359312	0.51191	0.494166	0.0388227	0.888047	0.39581	-1.2565	0.0210579	1.76584	-0.768417	0.597893	0.896069
5979	RET	-0.710861	-1.51274	-0.394124	0.207894	-0.519449	NA	NA	0.64059	NA	NA	NA	NA	-0.157103	NA	NA	NA	NA	NA	NA	NA	NA	NA	NA	NA	NA	NA	NA	NA	NA	NA	NA	NA	NA	NA	NA	NA	NA	NA	NA	NA	NA	NA	NA	NA	NA	NA	NA	NA
6366	CCL21	-0.58138	1.49321	1.27977	-0.394236	0.296064	0.235893	-0.769338	0.113831	-0.466642	0.588347	-0.296508	-0.48602	1.59918	0.665985	NA	NA	NA	NA	NA	NA	NA	NA	NA	NA	NA	NA	NA	NA	NA	NA	NA	NA	NA	NA	NA	NA	NA	NA	NA	NA	NA	NA	NA	0.873856	-0.727119	-1.17576	0.119005	0.18054
6402	SELL	-0.643363	1.0881	1.20202	-0.22859	0.78654	1.0168	1.66526	0.597237	0.500863	0.720822	0.851312	-0.142322	0.268714	0.364696	0.412964	0.422292	2.02546	0.427324	0.321883	0.669149	-0.0479241	0.746313	0.0786348	0.546663	0.0026832	-0.106347	0.415413	-0.298886	-0.715592	-0.862569	-0.136834	-0.9689	NA	0.471192	-0.06957	0.367124	-0.569784	0.760127	0.0846644	1.17658	0.54885	-0.745838	1.44899	0.222467	0.485601	-0.282563	-0.521443	0.113692
6403	SELP	-0.477586	0.694286	1.41493	0.0786792	NA	0.656987	1.457	-0.41493	0.53165	-0.252693	0.348014	-0.665037	0.408838	-1.04271	0.171823	0.855867	NA	0.0417304	NA	0.0825406	-0.321198	1.19302	0.804671	-0.167342	-1.39301	NA	0.0136168	-0.493889	0.117998	NA	-0.368666	-0.807618	NA	0.125489	-0.294763	0.236596	0.427829	0.748067	-0.631266	0	-0.113359	0.413776	1.04165	0.872804	1.42245	0.0547665	-0.0677371	-0.746775
6722	SRF	0.549923	-0.42701	-0.481421	-0.325874	0.689809	0.255869	0.525017	0.682388	0.475193	1.09281	0.601952	-0.71079	0.675199	1.16625	NA	-0.0389864	-0.179613	0.702463	-1.80625	0.609734	0.434557	0.491107	-2.11978	-0.480719	0.778069	0.614124	-1.8394	0.111002	1.65231	NA	NA	NA	NA	0.417452	-0.994958	NA	-1.02475	-1.32494	NA	-1.0062	-0.140777	NA	NA	1.18403	-1.45551	-0.826279	-0.020273	0.84635
6812	STXBP1	0.353503	0.254071	-0.33497	0.00394724	0.334048	0.442064	0.615496	1.425	-0.155058	0.524754	0.235674	0.790879	-0.567302	0.691207	0.597814	0.346982	-0.794221	-0.283878	-0.550809	0.0228618	-0.186902	0.377552	-0.32277	0.32576	0.431427	-0.494666	-0.614682	0.132521	0.362734	0.616629	0.505672	-0.8746	0.200265	-0.440917	0.893305	-0.276053	0.530722	-0.429723	0.189507	0.960984	0.589769	-0.11494	4.77763	1.02487	-0.556843	-0.450029	0.0149639	0.46809
6814	STXBP3	0.373637	-0.0164201	1.30282	-0.255811	1.07549	-0.246427	-0.411444	-0.202802	0.437541	-0.0922248	-0.517067	0.883914	1.14762	0.977013	-1.16364	-1.18535	-0.755987	-0.561376	-0.610376	-1.20559	-0.310377	-0.601048	0.65522	-0.095496	1.36456	1.41712	-0.191099	-0.698628	1.03519	-1.23383	0.431855	-0.0435898	-0.133636	-0.986422	0.242968	-1.3098	-1.15593	-0.0793736	-0.441895	-0.262197	-0.509156	-0.443594	-1.32624	0.00116353	-1.37553	-0.758572	-1.08966	-1.5197
7248	TSC1	0.69411	-0.214729	-0.0359712	0.234614	-0.139742	-0.0647245	1.3043	-0.26992	-0.633468	0.889362	-0.694244	-1.10046	-0.357762	0.377218	-0.297453	1.50669	0.870269	0.741627	0.787427	-0.345098	0.12898	1.4209	-0.503654	1.25413	-1.02403	-0.70273	0.628989	1.2109	0.75639	-1.07387	0.122268	-1.9393	0.281043	0.12812	0.0819916	0.311254	0.581915	1.04983	-0.102301	1.57617	1.14777	-0.523096	-1.13785	0.142794	0.657928	-0.918286	0.047063	1.57589
8082	SSPN	NA	NA	NA	NA	NA	NA	NA	NA	NA	NA	NA	NA	NA	NA	NA	NA	NA	NA	NA	NA	NA	NA	NA	NA	NA	NA	NA	NA	NA	NA	NA	NA	NA	NA	NA	NA	NA	NA	NA	NA	NA	NA	NA	0.613608	NA	NA	-0.573623	1.04482
8506	CNTNAP1	NA	NA	NA	NA	NA	NA	NA	NA	NA	NA	NA	NA	NA	NA	0.632879	-0.521454	1.26183	-0.78237	0.446205	-0.160296	1.30915	0.480587	NA	-1.04044	0.421918	-0.909794	0.0279529	0.902282	0.448604	NA	1.29643	0.159459	NA	-1.01607	-0.800349	NA	-1.17431	1.66148	0.0454146	-0.0548196	1.70344	NA	-0.798851	0.076579	-0.277414	0.181074	-1.04262	-0.155613
8516	ITGA8	NA	NA	NA	NA	NA	NA	NA	NA	NA	NA	NA	NA	NA	NA	NA	0.206636	0.00493446	NA	NA	0.628518	-0.919851	0.388061	NA	0.150516	-1.24859	-0.763983	-0.812288	-1.88212	NA	-0.409119	0.301011	NA	-1.46833	NA	NA	NA	-0.80425	0.106908	-0.611424	0.945495	1.00387	NA	-0.00493446	0.35458	-0.707446	-0.801174	-0.0859804	0.051353
8578	SCARF1	0.514865	0.115967	1.22627	-0.039024	-0.853421	-0.138328	0.663967	NA	-0.292879	0.708292	0.501979	-1.76494	-0.358663	NA	NA	NA	NA	NA	NA	-0.458586	NA	NA	NA	NA	NA	NA	NA	NA	NA	NA	NA	NA	NA	NA	NA	NA	NA	NA	NA	-0.602773	NA	NA	0.629661	1.63386	-0.373751	-1.61373	2.21385	1.12716
8613	PLPP3	0.579465	-0.442717	-2.28012	-0.277132	-1.32638	NA	NA	0.481928	-0.439651	2.23413	-0.40845	-0.0311453	0.103779	0.812807	-1.13029	0.631993	-0.122285	-0.245093	0.268702	0.776834	0.934672	0.205029	-0.876612	2.30258	-0.85517	-0.597644	-0.09795	-0.710581	0.223671	1.48882	-0.918539	-0.221662	NA	-0.0239914	2.48663	-1.04812	0.236304	-0.145559	-0.0373276	0.770178	0.456836	NA	-0.301888	0.644775	1.91913	0.894783	-0.235594	0.0895719
8777	MPDZ	0.460468	0.00949618	0.572909	-0.025341	-0.241587	1.30803	-0.228898	-0.857344	0.23372	0.481899	0.0926566	-0.27104	0.288929	0.461774	0.0894975	1.04452	0.261935	-0.105576	0.864343	-0.114846	-0.363051	-0.571124	0.000842095	0.527792	-1.12568	0.131891	0.850026	0.985382	0.0359394	-0.842931	0.103992	-0.521034	1.20554	-0.152817	-0.743469	-0.218687	1.80652	1.20594	0.501304	1.4664	0.823025	-1.14811	1.24491	0.103135	0.450213	-0.403908	-0.923328	0.804018
9037	SEMA5A	NA	NA	NA	NA	NA	NA	NA	NA	NA	NA	NA	NA	NA	NA	0.252567	NA	0.435921	-1.13526	NA	NA	NA	NA	-0.0128061	NA	0.758888	0.0693926	NA	-0.016042	-0.0991143	0.413896	NA	-0.861393	0.0340039	-0.603984	0.0553461	-0.354919	-0.0770658	NA	NA	NA	NA	0.0128061	-0.141977	-1.26204	-0.959024	-0.0675236	-0.361942	0.657076
9423	NTN1	1.29556	0.765766	0.9903	0.0869816	-0.190842	NA	NA	0.585488	NA	NA	0.620808	0.622859	0.0947786	1.43661	0.0428128	-1.46623	-0.00502883	0.579494	NA	-0.536684	-1.94898	NA	0.817939	-0.42536	-0.159593	-0.581672	-2.70612	-0.867168	0.725151	1.15271	0.0294143	-0.604356	-0.0783061	1.67342	0.0873998	0.309279	-0.542001	NA	-2.29022	-0.577706	NA	0.238293	0.0490703	-0.301168	-1.51233	-0.612183	-0.968344	-1.15792
10076	PTPRU	1.21906	0.500792	-0.338429	0.0126373	0.0279943	NA	NA	0.679012	-0.263384	0.16832	1.25228	0.510814	1.11321	1.29153	1.66526	-0.603324	-0.622359	0.086289	-0.845007	-0.0906077	0.460993	1.10401	0.780629	0.284641	-0.0590046	-0.467372	-0.66482	0.282331	0.985422	-0.885419	-0.799057	-0.400795	NA	0.916192	-0.777133	-1.14707	0.499622	-0.395309	-0.643911	-0.730533	-0.89386	NA	0.139204	-1.1376	-0.122745	-0.531896	-1.41827	-0.402151
10278	EFS	-0.419026	-1.86196	-0.318534	0.0560727	-0.00530497	-0.515703	0.672552	-0.196924	-0.510547	0.933553	0.58941	-1.84899	-0.89002	0.027977	NA	NA	NA	NA	NA	NA	NA	NA	NA	NA	NA	NA	NA	NA	NA	NA	NA	NA	NA	NA	NA	NA	NA	NA	NA	NA	NA	NA	NA	0.739331	0.977403	0.234864	1.34824	1.25423
10627	MYL12A	0.342694	-0.528805	0.877472	1.71486	0.301375	0.922829	0.253434	0.699888	0.936934	0.799542	0.907567	0.559143	-0.0559928	1.52283	1.53213	0.500032	0.33317	1.05583	-0.814131	1.93871	0.536351	0.953219	0.21441	0.832267	-0.377136	-0.764261	0.955575	0.58772	-1.03571	0.416346	0.185618	-0.50758	0.808726	1.00923	1.06419	-0.150109	1.11692	0.191344	1.38605	0.869508	1.61204	0.370865	-0.526613	1.56009	-1.15336	-0.371709	-0.550536	0.872671
10894	LYVE1	-0.345032	0.749759	1.6406	-0.0736124	0	0.910992	1.53135	0.798309	-0.0771258	1.17312	0.255225	-0.63693	-0.142117	-0.255849	0.0303609	1.12609	1.70486	0.497156	0.566003	0.204201	-0.0920541	0.446866	0.188055	0.467487	-0.300876	-0.519826	0.323715	-0.132433	0.770481	0.241377	-0.166711	-0.385885	NA	-0.145043	-1.11979	0.372555	-0.511371	-0.0380322	0.13488	1.26912	0.637185	-0.446386	1.64116	0.230331	0.577856	-0.16499	0.430462	0.835003
22859	ADGRL1	0.345424	0.715833	0.613449	-0.62896	-0.30546	1.61214	0.122808	2.07488	0.327459	-0.215591	1.88065	-2.38609	0.0575067	1.27096	NA	NA	NA	NA	NA	NA	NA	NA	NA	NA	NA	NA	NA	NA	NA	NA	NA	NA	NA	NA	NA	NA	NA	NA	NA	NA	NA	NA	NA	0.373319	1.4897	1.17817	0.564967	1.39025
23114	NFASC	-1.92583	-0.930275	0.467332	-1.10505	-0.623378	-0.978708	0.293318	NA	0.672816	0.529416	-0.21566	-2.24117	0.598283	NA	NA	-0.572984	0.429108	0.515654	0.846907	-0.860833	-1.06267	-0.044437	0.492067	0.557419	1.49252	-0.189091	0.106865	-0.580384	-0.483501	-0.00133104	NA	-0.296173	0.00133104	0.7395	-1.05478	NA	-0.701538	0.508782	0.509349	NA	1.32514	NA	1.19803	-0.282163	0.179581	-1.25292	NA	-0.394981
25865	PRKD2	-0.263954	0.0594327	0.306847	-0.218672	-0.516709	-0.466729	0.465727	-0.520288	0.427101	0.475349	-0.259457	0.0167978	-0.0312104	-1.11693	0.661351	-0.308025	-0.205995	0.275302	0.35386	-1.201	0.367949	-0.944486	0.593315	0.519215	0.384197	0.925554	0.297384	0.0451191	2.07696	0.135404	0.0741479	0.394884	0.0282271	0.401695	0.757361	0.846494	-0.63288	0.21445	-0.88197	0.222825	-0.33346	0.56223	-0.222903	1.22581	-0.220693	1.8009	0.0165264	0.338412
27020	NPTN	1.60234	0.698011	0.816972	-0.0161288	0.492206	1.17739	0.789	0.616486	0.419641	1.13833	-0.196824	0.245097	-0.10362	0.762095	-0.197205	-0.725759	-0.280613	-1.33647	0.995382	-0.680739	-2.249	0.0022902	0.776835	-1.05393	1.27499	0.686164	-1.14048	-0.0146837	-1.74286	0.065464	-0.233609	0.601022	-0.250429	-0.344435	0.172254	-0.685618	0.340109	0.8007	-0.70955	-0.521457	0.788653	1.63224	0.469737	-0.614832	0.230989	-0.150887	-0.53076	-0.734076
28513	CDH19	NA	NA	NA	NA	NA	NA	NA	NA	NA	NA	NA	NA	NA	NA	NA	NA	NA	NA	NA	NA	NA	NA	NA	NA	NA	NA	NA	NA	NA	NA	NA	NA	NA	NA	NA	NA	NA	NA	NA	NA	NA	NA	NA	NA	NA	NA	NA	NA
30835	CD209	0.427842	1.19507	0.242027	0.554766	-0.269367	0.377838	1.34464	1.73841	0.682916	-0.510554	-0.0821767	0.0946597	-0.553756	-0.68034	-0.0485215	2.39294	-0.175047	0.576175	0.794619	0.274616	-1.11813	2.55157	NA	0.194876	-0.420508	-2.23237	NA	-0.96268	0.704196	1.21175	1.28615	0.981576	NA	-0.347978	-0.618241	1.23763	-0.201707	-0.742444	-0.655577	0.959631	1.37019	NA	1.77756	-0.723266	0.636159	-0.423811	0.444869	-0.175222
51294	PCDH12	0.164619	0.328301	0.72323	0.00809409	-0.0591074	NA	NA	2.81485	0.789799	0.252309	NA	0.663584	NA	NA	NA	NA	NA	NA	NA	NA	NA	NA	NA	NA	NA	NA	NA	NA	NA	NA	NA	NA	NA	NA	NA	NA	NA	NA	NA	NA	NA	NA	NA	NA	NA	NA	NA	NA
54510	PCDH18	NA	NA	NA	NA	1.39828	1.23276	1.07961	0.994796	NA	NA	1.37736	NA	NA	NA	NA	-0.274502	-0.637321	NA	NA	-0.623959	1.2319	-0.061369	NA	-0.0745658	-1.15979	-0.674713	-0.162323	-1.15502	NA	-1.79684	-0.187586	NA	-0.910151	NA	NA	NA	-1.09707	-0.401986	0.142933	0.595871	1.65962	NA	NA	0.343939	-1.324	-0.369279	-1.0329	0.192519
54549	SDK2	NA	NA	NA	NA	NA	NA	NA	NA	NA	NA	NA	NA	NA	NA	NA	NA	0.0590283	NA	NA	0.81595	NA	-0.0532013	NA	NA	-0.443675	-0.863265	NA	-0.928353	NA	-1.09693	1.03729	NA	-0.674329	NA	NA	NA	-0.775877	0.119686	NA	0.866727	0.138601	NA	2.30152	-0.313172	0.342771	-0.830757	-1.00546	-0.40719
54749	EPDR1	1.06763	-0.0889757	-0.803923	-0.218494	0.983371	-0.343538	0.361987	1.77545	0.053456	-0.0473178	NA	0.742351	0.608828	0.549724	NA	1.38919	-0.518178	0.261257	-2.29659	NA	0.767054	-1.05869	-0.0206593	-0.755938	0.0858356	-1.22687	-0.898526	-0.495153	0.155236	0.364737	0.707168	0.0685315	NA	0.800688	0.217529	0.645611	NA	-1.62462	-0.611204	NA	NA	NA	0.783806	0.0570518	-0.610249	0.0568313	-1.11096	-0.861538
55243	KIRREL1	-1.33951	-0.196577	-1.09622	-1.20968	0.413895	0.40745	0.449419	NA	0.467139	0.930368	0.931981	-0.51269	NA	-1.09512	0.0457073	-0.991772	0.130193	0.413354	0.515352	2.58233	0.174313	0.458707	-0.487653	0.121482	-0.337796	-0.588468	-0.0131684	-0.385655	0.395434	-0.0987053	-0.0885333	-0.417738	-1.27476	0.499732	-0.388895	-0.799375	0.294045	-0.383276	-0.52361	1.14164	0.276737	-0.154713	-0.368692	2.02707	0.607274	1.54477	0.882005	2.00826
57502	NLGN4X	NA	NA	NA	NA	NA	NA	NA	NA	NA	NA	NA	NA	NA	NA	NA	NA	NA	NA	NA	NA	NA	NA	NA	NA	NA	NA	NA	NA	NA	NA	NA	NA	NA	NA	NA	NA	NA	NA	NA	NA	NA	NA	NA	-0.117596	0.123903	0.220179	-1.60927	-0.312885
58494	JAM2	0.262459	0.0654927	-0.0455876	0.0996975	NA	NA	NA	NA	NA	NA	1.15398	NA	0.562417	NA	NA	NA	NA	NA	NA	NA	NA	NA	NA	NA	NA	NA	NA	NA	NA	NA	NA	NA	NA	NA	NA	NA	NA	NA	NA	NA	NA	NA	NA	0.922848	-0.705177	-0.710387	-0.305988	0.223005
60626	RIC8A	1.51582	0.537368	0.830219	-0.278361	1.27757	-0.338877	-0.21085	1.53902	1.17867	1.03272	0.481186	-1.00276	-0.814342	0.153777	-0.917194	-0.319251	-1.00274	-0.0555258	-1.27045	0.0582794	-0.109089	-0.294999	-0.549117	-0.709608	1.49797	0.699238	0.999739	-1.19674	-0.406983	-0.480385	-0.301835	1.65559	-1.16819	0.519827	0.280321	-0.585371	0.549328	-0.345929	0.961158	0.989856	-0.394898	-1.60101	0.894986	1.06154	2.38259	0.191002	-0.192617	1.77493
64084	CLSTN2	0.149153	0.302264	0.77447	-1.16333	1.24722	1.50514	-0.582476	0.164752	-1.16492	-0.00856822	0.386217	1.20157	1.12084	1.18962	NA	NA	0.2417	NA	0.364363	NA	NA	0.194463	NA	NA	NA	0	NA	NA	NA	0.0285277	0.0170817	0.589793	NA	NA	NA	-0.587164	0.0981233	0.250822	-1.50613	NA	NA	NA	3.71683	NA	NA	NA	NA	NA
79633	FAT4	0.364625	0.464858	0.0660277	1.13233	0.874882	1.15446	-0.132501	NA	0.753702	0.27047	NA	-0.175717	NA	1.85578	0.751611	-0.0429176	1.65096	-0.845286	0.743129	-0.0626452	0.902641	1.09029	-0.619052	-1.53209	1.08616	0.615304	-0.558369	-0.54993	-0.01564	-0.753077	-0.403274	-0.327346	NA	1.13967	0.345094	-0.102862	0.0722739	-0.290669	-0.445054	NA	-0.838838	NA	1.42434	-1.48661	0.265887	-1.01098	-1.2548	0.818633
79778	MICALL2	0.603538	0.414422	1.04928	1.01994	-0.387979	0.781273	1.73525	0.903339	0.383891	0.747236	0.684064	0.0285367	2.3011	1.62998	0.468003	-0.0478199	0.840578	-0.592004	0.0189692	0.71724	0.633909	0.42576	-0.195008	1.0701	0.451166	-0.683852	0.731598	0.306723	0.0280844	-0.067087	0.440751	0.405598	0.389901	-0.383934	0.564088	-0.057675	1.31794	-0.400557	0.590021	0.26852	2.08911	-0.0722536	0.246502	-1.13447	-1.88339	-2.04154	0.469441	0.373723
83692	CD99L2	-0.909994	0.226043	0.392706	-0.633788	-1.127	1.17838	0.872503	0.786551	0.280856	1.00531	0.153228	0.818662	2.49331	0.895076	0.72563	1.08428	0.291177	0.501844	-0.289556	0.582495	0.161661	0.547283	-0.137433	1.30144	0.565078	-0.183078	-0.103997	1.29395	-0.341641	-0.0136364	-0.411837	-0.4316	0.78688	0.470769	0.460211	-0.517041	-0.135168	0.180727	0.0399198	1.28843	0.69559	0.131558	0.980269	0.814349	0.454806	-0.310492	0.181327	0.841773
90952	ESAM	0.647389	0.17733	0.0602161	0.231894	0.474436	0.951463	-1.42456	0.923348	0.0700452	-0.344361	-0.172885	-0.54104	-0.93259	0.769144	-1.34599	0.314497	1.22336	-0.315406	-0.443159	0.156223	0.150413	0.591858	-1.15154	-0.41639	0.60583	-0.141622	-0.218517	0.804599	-1.41722	0.195318	-0.466485	-0.968296	1.52053	-0.246211	-0.498556	-1.03027	0.166395	0.358526	0.175508	1.77805	0.749267	-0.503214	0.551663	1.40513	-1.28181	-1.83001	0.0905687	0.0512468
257194	NEGR1	1.41444	0.618105	0.40583	0.364258	-0.231572	0.177873	0.0199121	1.56004	-1.37566	1.38067	1.42622	0.196192	1.4399	2.44554	0.73572	1.9357	-0.826664	0.328849	-0.314371	1.01005	0.123954	0.199982	NA	2.36208	-0.225328	-0.329804	NA	-0.526837	0.13538	0.0255814	-0.502473	-0.248929	NA	-0.36082	1.04121	0.0176162	-0.253491	-0.475379	-0.301035	1.98133	0.850176	NA	0.230376	1.64055	0.196823	-0.129356	-0.257286	0.578835
261734	NPHP4	-0.321049	1.62974	1.33576	-1.23348	0.530463	NA	NA	NA	0.283429	-0.119535	0.565788	0.0643786	-0.208672	NA	NA	NA	NA	NA	NA	NA	NA	NA	NA	NA	NA	NA	NA	NA	NA	NA	NA	NA	NA	NA	NA	NA	NA	NA	NA	NA	NA	NA	NA	-0.243601	-0.257719	0.164833	0.636333	-0.235449
340267	COL28A1	-0.386029	-1.1232	-0.41984	0.484118	NA	NA	NA	0.33743	NA	NA	NA	-0.0520792	-0.206376	NA	-0.834854	3.19405	1.77583	0.228416	-0.096146	0.213936	NA	0.831894	NA	0.0954596	-0.698661	0.654501	NA	-0.565235	NA	-1.40413	-0.719152	0.0404912	NA	0.107615	0.830904	-0.290025	NA	0.486103	1.02498	0.510373	0.288142	NA	1.87091	-0.888107	-1.75286	-1.3094	-0.347535	0.626879
340706	VWA2	1.60585	1.34794	0.654085	-1.05912	0.887648	0.359644	0.645244	1.31159	0.878535	1.17805	0.386567	0.681385	-0.814669	-0.155043	1.07465	0.239474	1.20395	-0.561152	-0.460293	0.452083	1.06765	0.453164	0.684072	0.477589	-0.278462	-0.24941	1.35754	-0.73587	-0.122567	-0.202311	-0.418144	0.417741	NA	-0.65047	-1.30056	0.171159	0.557335	0.25538	0.00741268	1.32345	-0.416056	NA	3.6951	-1.99566	1.43388	0.35772	-0.490358	-0.64368
58	ACTA1	-0.481983	0.125784	0.189362	0.647464	-0.00732868	0.941328	1.30299	0.762644	0.444594	0.820993	1.47156	0.453663	1.14623	2.48803	0.228123	-0.420266	0.231491	0.849315	1.38202	0.086971	1.20285	0.302359	-0.15517	0.745179	-0.12843	-0.394608	0.284016	0.0332115	-0.519531	0.401274	0.0290912	-0.220014	0.211007	0.542995	0.897872	-0.806482	0.0808328	-0.260977	0.91788	1.03477	1.66895	1.69216	1.02706	1.4412	-0.438676	-0.373483	0.0143375	0.800971
59	ACTA2	-0.575318	0.108621	0.275368	1.05987	0.0260508	0.900131	1.41637	0.787893	0.649525	0.998259	1.33797	0.500854	1.47406	2.42478	NA	NA	NA	NA	NA	NA	NA	NA	NA	NA	NA	NA	NA	NA	NA	NA	NA	NA	NA	NA	NA	NA	NA	NA	NA	NA	NA	NA	NA	1.32085	-0.421329	-0.437581	-0.00531984	0.869633
81	ACTN4	-0.667508	-0.870744	-0.310365	2.08841	-0.464827	0.507137	1.42036	1.42687	0.241652	0.659388	-0.130182	0.146247	0.365758	1.71091	0.151773	0.0834878	-1.04885	-0.34162	1.03161	1.02159	0.295991	-0.834736	0.325401	0.555976	-0.0207403	-0.402232	-0.613954	0.0795772	-0.0974685	0.140869	-0.564554	-0.52212	-1.48417	1.51297	0.508956	-0.875937	0.0358263	0.654896	0.232207	0.601867	0.331831	0.352007	0.114301	2.65428	0.0401005	-0.130332	-0.460444	0.332822
111	ADCY5	0.0142588	0.172485	-0.462758	-0.144105	-0.15109	NA	NA	NA	-0.394576	-0.371594	-0.35912	-0.0339489	-0.13661	NA	NA	0.502254	1.60507	-1.16637	NA	-0.292899	0.67196	-0.541512	NA	0.904444	0.237724	0.316941	1.05668	0.57565	NA	-0.528214	-0.175871	-1.52106	0.962803	-1.68111	NA	NA	0.424761	-0.846193	1.2084	0.89556	-0.17954	NA	0.570555	NA	NA	NA	NA	NA
120	ADD3	-0.17549	0.959715	0.773728	-0.0685506	0.646398	0.887358	0.22501	-0.0170933	0.588014	2.14729	0.802051	-0.0120904	-0.365341	0.553273	1.12271	0.25259	-0.582105	0.896487	1.06349	1.77678	0.346486	0.786848	0.505306	0.635385	-0.811897	-0.319384	-0.64241	-0.678692	-0.188731	0.288697	-0.431586	-0.672367	-0.513687	-0.67319	-0.25179	-0.477342	0.0228341	-0.328317	0.237975	1.42411	0.0593462	1.47172	-0.549627	-1.85723	0.659766	-1.59646	-2.02241	-1.70705
273	AMPH	0.742388	0.260886	0.597316	-0.203258	0.0784717	0.450244	0.49825	0.157214	-0.0676519	0.784305	1.14148	4.21713	0.252542	0.777088	0.151572	0.596737	-0.999271	1.00991	0.634261	0.0267741	0.502104	1.38375	-0.278864	0.89347	-1.54929	-0.245297	0.4306	-0.324907	0.204246	-0.141386	0.423173	-0.335275	0	-0.0705564	0.82106	0.139127	-0.610102	0.744495	0.0372929	0.241763	0.926831	-1.05772	-0.675964	1.19736	0.262704	0.322049	-0.80654	0.247625
274	BIN1	-0.623072	-0.206584	0.645603	-0.460471	-0.600852	0.787978	0.797637	-0.324097	0.0375581	0.877972	0.11593	-0.470523	0.732252	0	0.67845	0.455552	-0.339233	-0.436184	0.353763	0.000837534	-0.780125	-0.362584	0.406186	0.518671	-1.87219	-0.384713	-0.120556	0.617956	-0.921701	0.401975	0.514393	-1.45901	0.16279	-0.0745611	0.402582	0.423158	-0.779073	-0.118167	-0.275657	0.657187	0.675354	-0.190283	-0.365822	0.59227	-0.594524	-0.74354	0.051422	-0.357589
287	ANK2	-0.936234	-0.764343	0.736184	0.289277	-0.0119565	0	-0.270669	0.045773	0.469786	1.44634	-0.569012	0.271274	-0.270368	0.111317	-0.303913	-0.109947	0.27888	-0.0746744	0.707346	0.692984	-0.824599	-0.501836	-0.446102	1.2002	0.642067	-0.477633	-0.805466	-1.16929	-0.885804	-0.354968	-0.73519	-0.557832	-1.13289	-0.100054	-1.52484	-1.03789	-0.811121	-0.550958	-0.178075	1.16319	-0.343037	1.34048	-0.399959	-0.141526	1.58182	-0.593519	0.122937	0.525078
288	ANK3	-1.34858	-2.5206	-0.0876532	-0.596073	0.168747	-0.549814	-0.502904	-1.0898	0.189818	0.946303	-1.92556	-0.702454	0.257997	-0.970341	-0.682221	-1.15469	-1.23815	-1.37192	-1.13931	0.867615	-2.79875	-0.985264	0.385654	-1.19333	-0.244265	-0.962314	-0.717149	-1.07709	-0.442202	-0.282479	0.166481	-0.176091	-0.555366	0.556354	-1.74844	0.370441	-0.61931	0.29223	-1.77383	0.412597	-0.810743	-0.0405466	-0.326967	-1.67037	-0.480736	-1.55099	-2.02991	-1.69021
357	SHROOM2	0.702261	-0.314618	0.169284	0.0798674	0.119408	0.775819	-0.0698558	-0.400549	-0.420774	-0.667872	-0.675033	0.15567	0.558456	0.206335	0.12383	-0.419096	-0.432541	-1.57899	0.250269	0.222757	-0.497967	-0.147544	-0.957784	-0.0125086	-0.512819	-1.00339	-0.321118	-0.261187	-2.72831	-0.193164	-0.478914	-2.01378	-1.0427	1.42581	0.624118	-0.327632	0.36667	-0.32307	-0.183823	0.292083	0.45303	-1.35154	0.0559591	-1.51018	-0.285061	-0.303957	-1.63023	-0.00144399
395	ARHGAP6	1.31454	-1.1197	0.701819	0.809893	0.334863	-0.221739	0.350456	0.956395	0.290841	0.194462	2.06704	0.519158	-0.545216	1.13813	0.263513	0.282221	0.698404	0.00942939	-0.354053	0.367558	-0.0521331	0.1564	-0.875799	-0.0187233	0.266567	0.982894	0.247458	-2.15499	-0.205563	-0.489279	-0.0260231	-0.948397	0.144041	-0.749913	0.0125483	-0.954169	0.3807	0.0711233	-1.64967	0.373527	-1.10665	-0.671183	-0.433345	1.60514	0.644915	0.128164	0.238601	-0.0170669
824	CAPN2	1.93471	0.428717	1.54182	0.183376	-0.516599	-0.00565364	0.867949	-0.381629	0.300372	1.49065	1.18802	0.829966	-0.303501	0.791683	0.666241	-0.308371	-0.482677	0.13105	0.376224	0.134397	-0.0784757	0.34441	-0.404768	0.221958	-0.541116	0.0845527	-0.225302	-0.698556	0.684527	-0.519801	-0.139108	-0.528664	-0.652821	0.871222	0.681148	-0.398591	-0.367234	-0.159634	0.0266385	0.967779	0.43826	-0.0839141	-0.85251	-0.0922245	-1.75589	-1.45193	-0.986379	-0.906287
830	CAPZA2	-0.731602	-0.110635	-0.100049	0.199451	-0.28695	1.4507	0.602395	-0.652032	0.957084	1.13024	-0.117776	-0.480081	-0.302105	0.178662	0.0769188	-0.722755	-0.198212	0.302518	-0.00240353	-0.546345	1.32156	-0.238778	-0.398354	0.712593	-0.709005	-0.541911	-0.529817	0.944713	-0.873949	-0.0213426	0.0856274	-0.0788896	-0.373689	-0.338519	0.607012	0.173403	-0.466895	0.415162	0.654469	0.215574	0.186883	-1.45227	0.437521	-0.0402821	-0.66753	-1.0849	-0.555412	-1.58817
832	CAPZB	0.510787	0.212516	0.101699	0.622251	-0.1485	0.179923	0.920867	-0.806953	0.175041	1.18017	-0.696247	-0.0614085	-0.142539	1.05087	0.282007	-0.0558148	-0.303405	-0.444142	1.06874	-1.01899	1.07618	-0.855649	0.0566927	-0.896166	-1.28798	-0.160555	0.379905	0.508341	-0.0320093	-0.322743	-0.0532584	0.793812	-0.047238	0.428987	1.02196	0.600571	-0.402296	-0.147549	0.403413	0.502257	-1.20813	0.0344499	-1.36755	-0.323472	-0.991279	-0.623559	0.245178	-1.48893
1073	CFL2	-0.832963	-1.44733	-0.747527	-0.181691	0.571693	1.76301	0.281766	0.585557	0.19507	-0.794546	0.266648	0.489085	1.40257	1.96533	0.219774	0.6388	0.0975173	-0.131703	-1.12154	-0.136456	-0.0128659	0.647545	-0.257179	-0.275132	-0.494031	-0.348274	0.145306	1.3607	-0.284012	0.731974	-0.103856	-0.755938	1.20417	0.389024	-0.0721913	0.0939743	-0.18219	0.302079	0.00215374	0.239036	1.91989	-0.164544	-0.869023	0.765097	0.386927	-0.200708	0.405337	1.25616
1398	CRK	-0.543077	-0.935601	1.38967	2.36073	-0.387311	-0.0357172	0.929533	-1.0597	0.497557	2.03159	0.649805	-0.860225	0.398147	1.1264	0.463746	1.61032	0.0966483	-0.337654	0.869181	1.13096	-0.0054961	1.16019	-0.349289	1.12854	-0.252028	-0.310051	2.07613	-0.0932783	-1.08901	1.65067	1.00079	-0.0289877	0.776038	-0.262204	-0.075623	-0.531628	0.844445	0.109159	1.06195	0.818161	-0.581918	-0.628603	-0.675461	1.52521	-1.31761	-0.195602	0.120144	0.182583
1410	CRYAB	-0.524597	-0.465316	0.0925956	0.56378	-0.635953	0.308524	0.122309	0.0928402	0.222422	0.0381767	0.81297	-0.131183	0.512841	0.391548	2.54307	0.233001	-0.666231	0.476144	-0.207884	1.65232	-0.329755	0.154822	1.7996	1.73663	-1.05708	0.0782372	0.817832	0.356997	-0.307505	-0.0918086	0.762016	0.765855	0.303546	0.774066	-0.158362	0.271216	-0.115595	0.538444	-0.177228	1.48282	0.84391	0.0987014	-0.0765866	0.767178	2.13689	-0.499572	0.0839081	0.0820374
1639	DCTN1	1.1222	-0.885836	0.685648	1.00885	-0.888451	1.22918	1.2125	-0.184615	-0.168381	0.420774	-0.365439	0.27946	0.267423	2.30563	-0.200131	-0.0479651	-0.231635	-1.3275	0.0173154	0.421532	1.03071	0.257901	-1.30353	0.516248	0.00910547	-0.0504081	0.516048	-0.0869183	-0.81408	0.361486	0.736249	0.296355	-0.996067	-0.0481123	-0.00958863	-0.670968	-0.225072	-0.0359216	0.504896	1.64421	0.457008	-0.0332038	-0.452044	-0.12406	-0.155865	-0.557452	-0.826831	0.206842
1641	DCX	0.109801	-0.390776	1.791	-0.720623	-0.410619	1.27116	0.161516	0	0.254688	0.277297	0.296007	0.286815	-1.76228	0.261669	NA	NA	NA	NA	NA	NA	NA	NA	NA	NA	NA	NA	NA	NA	NA	NA	NA	NA	NA	NA	NA	NA	NA	NA	NA	NA	NA	NA	NA	1.31515	-0.279465	1.16954	-0.462998	0.0821078
1674	DES	-0.647365	-0.232746	1.37941	0.290086	0.542287	0.00604843	0.114925	0.181601	-0.202171	0.760919	2.11268	-0.340835	0.314205	2.10497	0.111702	0.238599	-0.507575	0.141112	-1.5358	-0.2344	-0.212849	-0.591178	-0.61029	-0.201738	0.287031	-0.349683	0.0468149	0.822307	0.0994009	0.0677226	-0.387366	-1.20926	1.37497	0.524874	0.0406342	0.418521	0.686019	-0.28379	0.0579694	0.0251562	0.61344	1.69377	-0.302108	1.4534	0.115956	-0.0776733	-0.10381	0.258639
1756	DMD	0.0134135	0.341471	0.627796	-0.117982	0.476135	1.34248	0.209943	1.17452	0.162172	0.466395	1.65211	0.341556	0.218164	2.26753	0.744467	-0.0394497	0.433122	-0.0434875	0.279872	0.347667	-0.425329	0.187396	0.712898	0.245719	-1.59319	-0.200655	-0.35659	-0.641107	-0.264043	-0.704691	-0.627756	-0.886951	-0.205481	-0.878346	0.832418	-0.321006	-0.28535	-0.0641602	-0.0459883	2.15585	0.511331	2.47385	0.153932	1.61035	0.0745483	0.0756949	0.0244905	0.674265
2017	CTTN	0.715967	-0.235774	0.343673	-0.0684789	0.209673	0.180843	0.374763	0.477584	0.165682	0.377982	0.308238	-0.314632	0.501512	-0.0593159	0.231537	-0.571431	-0.159001	0.0986789	0.108852	0.353117	-1.2994	-0.10056	0.0794366	0.332012	0.158712	-0.332818	0.0303732	1.99967	-1.22532	-0.77621	0.716246	0.477176	0.258123	0.0623844	0.533779	0.0136777	0.280867	0.12171	-0.149568	-0.725594	-0.22539	0.111365	-1.65894	-0.406943	-0.198415	-1.48162	-0.66062	0.867058
2036	EPB41L1	0.551868	0.863955	-0.0784825	-0.470303	0.852363	0.286541	-0.612217	0.161698	-0.0850852	-0.120473	-0.612825	-0.065639	-0.624862	-0.256658	-0.121287	-1.05551	-1.2179	0.497163	-0.169309	-0.861095	-1.70706	-1.42407	0.428979	0.664228	-0.0207081	-0.00255725	-1.28705	-0.521661	-1.12881	-1.30499	-0.908811	-0.0598124	-0.818415	0.580141	0.126961	-0.792929	-0.545877	-0.488926	-0.0131368	-0.279344	-0.908001	0.316489	0.260623	-0.442259	-0.187563	1.30966	-1.44863	-1.38042
2245	FGD1	-0.923637	-0.525657	0.115518	-0.338786	0.936709	0.309628	-0.495285	0.708761	0.883789	0.432623	1.06014	0.248226	0.49587	0.168529	NA	NA	NA	NA	NA	NA	NA	NA	NA	NA	NA	NA	NA	NA	NA	NA	NA	NA	NA	NA	NA	NA	NA	NA	NA	NA	NA	NA	NA	-0.00478433	0.000971998	0.495089	0.0163368	-0.00136272
2670	GFAP	0.210766	1.03535	0.934856	1.86627	0.41084	0.404176	0.69411	0.498696	0.24468	2.01757	0.850689	-0.191834	0.708695	2.24402	0.370378	-0.348006	-0.0944449	-0.596008	1.43526	1.59218	-0.76973	-0.119222	-0.133592	1.81612	0.124271	-0.267705	1.29332	-0.139474	-1.0334	-0.48068	-0.245919	0.410681	-0.121397	0.54193	0.870866	-0.30492	-0.365606	0.570745	-0.0955129	0.911082	0.521254	0	-0.107971	0.0529715	-1.25608	-0.835967	-1.14986	-0.593097
3005	H1F0	0.157316	-0.276286	-0.0564877	2.39324	-0.622268	-0.204629	-0.608626	-0.367708	-1.32185	0.661372	-0.43731	-0.417918	0.130084	-0.654351	0.248518	-0.600557	-0.13184	-0.556554	0.051595	0.596735	-2.03993	0.246746	-1.02848	1.56665	-0.212921	-0.741443	-1.58996	-0.461572	-1.01945	-0.287637	-1.30497	-0.626961	-0.193588	0.554197	0.468049	-0.909174	0.688837	-0.583436	-1.06596	-0.121093	-1.00167	-0.41232	0.32058	0.37405	-0.850231	-1.23814	-1.23238	-0.858144
3092	HIP1	0.116613	0.498737	0.980181	0.259772	-0.0684199	0.565536	0.712264	1.93186	0.458079	1.01272	0.487099	0.460541	1.43345	1.58175	1.05997	-0.0656132	-0.891189	-0.342261	0.12403	0.244938	-0.0625582	0.433682	0.592053	0.0102371	0.248584	-0.423898	-0.138194	-0.396132	-0.90606	-0.817829	-0.138878	-0.884446	-1.95258	-0.333874	0.300533	0.0884028	-0.849575	0.100056	-0.433545	0.841278	0.563138	0.692659	2.1122	-1.34495	-0.433741	-0.52879	-1.55057	0.25441
3224	HOXC8	-0.505573	0.351047	0.946078	-0.797508	-0.321215	-0.526982	0.145068	NA	-0.666516	3.0414	2.05157	2.525	0.355789	1.92072	NA	NA	NA	NA	NA	NA	NA	NA	NA	NA	NA	NA	NA	NA	NA	NA	NA	NA	NA	NA	NA	NA	NA	NA	NA	NA	NA	NA	NA	NA	NA	NA	NA	NA
3716	JAK1	-0.134658	2.27244	1.16541	-0.0597801	0.171775	-0.281359	-1.27947	-0.120004	-0.637762	0.616215	0.100098	1.44913	0.591865	2.3281	1.19855	-0.619011	-0.647706	-0.268827	0.20492	0.502998	1.19081	-0.19863	0.313459	0.182158	-1.72819	-0.722093	0.193566	-2.06373	0.824573	-1.26306	-1.45523	-1.14869	-1.37864	-0.172109	0.428915	0.169568	-0.900445	-0.709489	0.145803	1.03931	0.704516	0.790006	0.329354	0.0536021	0.216192	-0.592393	-0.383555	0.445811
3927	LASP1	0.215529	-0.268574	0.859607	0.397189	-0.176477	0.436085	0.33185	0.881191	-0.227137	0.203086	0.359619	-0.20269	0.111537	0.0433258	0.575416	0.449633	0.49975	0.152351	0.0903874	1.25782	-0.414651	0.747084	-0.278174	0.185962	-0.675098	-0.716847	0.667875	1.13472	-1.52897	0.212361	0.416018	-0.788686	1.14001	0.560083	0.772665	-0.39105	0.941723	0.187993	0.625006	1.04321	0.834592	0.0832312	1.04443	1.35475	-0.372442	0.589807	-0.967665	0.674814
3983	ABLIM1	1.55357	0.583625	0.404068	-0.342431	-0.702631	-0.160478	-0.495125	0.286335	0.226758	0.502735	-0.696805	-1.13049	-0.646493	-0.524255	0.309887	-0.239379	-0.437822	-0.353722	0.854322	0.722794	-2.35016	-0.713102	0.426231	-0.170511	0.0532508	0.916079	-1.39899	-0.79095	-1.43584	-0.759736	-0.688802	1.03584	0.427774	-0.501166	-0.21747	-0.550499	0.109778	1.00726	0.136477	0.408226	-0.412175	-0.0837814	-0.928853	1.19296	1.94701	-1.13938	-1.14051	0.432178
4137	MAPT	-0.849304	0.45492	0.94748	0.088121	0.0654203	0.333484	-1.0544	0.532448	0.00429206	0.953278	0.0211664	0.328066	-0.379061	0.000864472	0.56399	0.958959	0.113118	1.84396	0.715391	0.106194	-0.0757749	0.0613441	0.713874	1.83411	-0.687638	0.633569	0.182265	0.0514057	-0.324604	-0.610429	-0.431816	-0.165926	0.546893	0.896672	-0.0513143	-0.422225	0.0104551	0.00449686	0.539012	0.645655	-0.100887	-0.550335	0.400769	0.830442	0.0880955	0.767957	0.0375348	0.76572
4139	MARK1	-0.726498	-1.18115	0.623362	-0.1659	-1.05868	-0.00613973	0.308331	-0.38029	0.058201	-0.236566	-0.192328	-0.437497	-1.15881	0	0.72148	1.57143	1.78379	-1.42542	NA	-0.567438	-0.447677	1.65981	-0.338137	2.04466	1.02687	1.10063	1.81456	1.81281	1.14794	1.06054	0	-1.98471	1.37023	-1.11381	0.741594	0.399401	1.26037	0.897528	0.850465	-0.844061	1.04695	0.754688	1.36758	0.016043	-0.0717344	-0.016043	-0.614746	-0.141725
4842	NOS1	NA	NA	NA	NA	NA	NA	NA	NA	NA	NA	NA	NA	NA	NA	NA	-1.05145	NA	NA	NA	NA	-1.75554	NA	NA	-0.892077	NA	NA	-2.58828	NA	NA	NA	NA	NA	NA	NA	NA	NA	NA	NA	-1.10513	NA	NA	NA	0.926442	NA	NA	NA	NA	NA
4846	NOS3	0.244865	0.345485	0.714641	0.819298	-0.80726	-0.274357	-0.18135	-0.376501	-0.405974	-0.57026	-1.22537	-2.01246	-0.0639654	2.1782	0.929941	0.65118	-0.0372325	-0.835305	NA	0.386167	2.55927	1.27411	0.803543	-0.738159	-1.80733	0.900459	1.24619	-0.899479	0.878839	0.738214	-0.173569	-1.49917	2.55426	-0.580741	0.45162	0.100768	-0.445044	0.595505	0.67676	0.316612	0.72917	1.21804	NA	0.53907	-0.618298	-0.749279	0.245736	0.0620108
4983	OPHN1	-0.0350535	0.498369	0.0098793	1.41462	-0.544464	0.0667858	1.18821	-0.513274	-0.674689	0.0129131	-0.377456	-0.728574	0	1.14015	-0.800251	1.18463	0.998982	2.3189	NA	0.227323	-0.401375	-0.518285	-0.995575	0.811982	0.972407	0.618703	0.467937	0.588959	-1.34774	-0.316348	-0.0885489	0.0835791	1.55192	1.99315	-0.768048	-0.955323	0.0903062	-1.25195	-0.300891	-0.646321	-0.503253	-0.571982	1.85974	1.07973	0.278324	0.049517	0.521685	-0.15723
5147	PDE6D	-1.22014	0.318705	0.505861	-1.64625	-0.31552	0.931171	0.387925	0	0.776939	0.397855	0.888186	-1.38546	0.391694	0.697828	-0.873687	-0.136895	-0.205374	0.787267	-1.05846	0.775304	0.499885	-0.192092	-0.185372	0.305627	0.158584	0.413603	-0.414672	-1.30942	0.00301476	-0.610816	-0.104677	0.379675	NA	0.650634	-0.0991823	0.391402	1.21007	-1.04054	-0.134461	-0.156287	-0.135937	1.35456	1.76508	-0.871234	0.818981	-0.314133	-1.96209	-2.77951
5594	MAPK1	-0.103322	-1.16546	0.839205	-0.196464	-0.689921	0.720086	0.0949063	-0.508611	0.694701	2.24998	0.733033	-0.301092	-0.756007	0.559647	-0.00103519	-0.18893	-1.36129	-0.488652	-0.265241	-0.858259	1.87943	-0.902973	-0.763304	0.705149	-0.489184	0.0773727	-0.256826	-0.176024	0.501968	0.343926	0.0895213	-0.619275	-1.45022	0.129854	-1.24935	-0.478267	-0.466592	-1.05888	0.682601	0.751153	0.0170852	-2.21027	0.505455	-0.0201191	-2.26326	-1.47248	-1.95444	0.573406
5595	MAPK3	1.06811	-0.277143	0.224369	1.74322	-0.928243	0.26686	0.22622	0.379092	0.236254	1.20022	0.629954	-0.479835	0.438621	0.451296	-0.432002	-0.436603	-0.612332	-0.791518	-0.315747	-0.120841	0.860634	-0.536274	-0.497377	1.12732	0.162988	0.600716	0.0369903	-0.504578	-0.426786	0.218549	-0.429034	-0.55408	-1.30693	0.410116	-0.670037	-0.652054	-0.518864	-1.11399	-0.5283	0.854214	0.412799	-1.66571	0.708675	0.52944	-1.55313	-0.470556	-0.354342	0.548405
5747	PTK2	1.21405	0.908364	0.0716328	0.648648	0.963603	-0.269634	0.470987	0.97453	0.372479	-0.615676	-1.55322	-0.221295	0.609428	-0.0131929	-0.542339	0.376854	1.2263	-0.825061	-0.147536	-0.872599	-0.711841	-0.427548	-0.180067	-0.607065	0.407793	0.722692	-1.382	0.299277	1.14394	0.0763194	1.36598	-1.13024	1.05567	1.55615	0.899197	-0.431709	1.07269	1.21791	0.20361	-1.34948	1.51923	-0.00412093	-0.148062	0.931881	4.06527	0.157479	-0.748891	1.61919
5914	RARA	0.372308	0.724813	0.324974	0.196903	0.543866	0.417271	-0.231858	1.02464	-0.061943	-0.170259	0.568758	0.24997	0.195295	-1.01401	NA	NA	NA	NA	NA	NA	NA	NA	NA	NA	NA	NA	NA	NA	NA	NA	NA	NA	NA	NA	NA	NA	NA	NA	NA	NA	NA	NA	NA	0.314906	0.17141	0.741398	-0.541411	2.87067
6595	SMARCA2	-0.500099	0.146671	0.107122	-1.418	-0.177624	-0.775263	-1.33545	-1.10447	0.351209	0.240563	-0.899489	-0.768128	-0.529343	-0.090439	-0.585583	-0.541054	-0.126078	0.0676227	1.87606	-2.08074	0.705846	-1.31505	0.265126	0.0843995	-0.836452	-0.127603	-0.146991	-0.158725	0.543269	0.536642	-0.0470106	0.0610544	0.434803	-0.154994	-1.22536	-1.26968	-1.00729	-0.126556	0.572481	-0.678919	-0.755359	-1.18343	-0.156892	0.67462	1.18484	1.6153	1.4724	-0.0917015
6640	SNTA1	0.691522	-0.0696888	-0.256241	-1.37483	1.02064	0.688898	-0.443632	-0.451685	0.502784	0.321948	0.142058	0.0622914	0.520126	0.402634	2.22172	2.17644	-1.72637	-0.45799	-0.896893	NA	-0.794318	0.0553549	2.57921	0.213062	-0.5777	-0.931327	1.24383	-0.0197075	-0.185725	-0.592078	0.712773	-0.895989	NA	-1.49699	-0.202305	-1.54001	0.778591	-0.631533	-0.415037	1.72297	NA	NA	-0.281225	0.750696	1.28145	0.899607	0.852306	0.273514
6709	SPTAN1	-1.83606	-0.422378	0.424518	-0.221066	-1.81194	-0.466411	-0.575619	-1.08693	-0.150553	1.20763	-1.0396	0.0746661	-1.11564	0.0355213	0.272891	0.838486	-0.550296	-0.337025	1.06366	1.40162	-1.72121	-0.252506	0.283302	0.769942	-1.20554	-0.762032	-0.326317	0.0849415	-0.692129	-0.0693186	-0.339701	-0.704216	0.0891961	-0.389358	-0.0160663	0.900847	-0.571943	0.451146	-0.638738	1.95704	-0.611991	-0.534595	-0.925354	-0.391197	1.10633	-1.02612	-1.3402	-0.901841
6711	SPTBN1	-1.63745	-1.44358	0.498728	-0.368173	-1.55104	0.156005	-0.705032	-0.558739	0.132684	0.414369	-0.63388	0.226722	-1.00852	0.104313	0.526593	0.901425	-0.636962	-0.817323	1.36598	0.922831	-0.232387	-0.213542	0.478388	1.39135	-1.12829	-0.400097	-0.0738479	-0.881691	0.269297	-0.334378	-0.558886	-1.44937	-0.790076	-1.0755	-0.5322	0.399654	-0.969097	-0.751735	-0.657484	2.70313	-0.195612	0.492577	-0.1381	-0.0165795	0.959304	-1.07462	-1.05379	-0.723911
6867	TACC1	0	0.0418095	0.337563	0.913461	0.261701	1.88388	1.94642	0.0718798	0.148567	0.84198	0.564787	0.761512	0.0857762	1.63196	0.707508	0.96874	-0.108107	0.507302	-0.648481	1.1021	0.0612305	0.271329	0.781504	1.51911	-0.404967	0.111125	0.930675	0.943432	0.939794	-0.255946	-0.390884	-0.645933	-0.0659505	0.643151	0.375781	-0.13625	-0.0345648	-0.500021	0.849943	0.788321	0.46275	0.824058	-0.45726	0.600215	-1.92577	-1.09183	0.106132	-0.440105
7111	TMOD1	-1.3697	0.153627	0.36126	0.591513	0.013077	-0.7342	-0.227878	0.041359	0.525034	-0.225248	-0.450864	-0.509282	-0.359202	0.618246	-0.406268	0.241285	-0.738925	-0.107114	-0.0252669	0.162151	-2.21147	-0.369663	-0.745831	-0.423964	-0.460751	-0.3038	-0.083459	-0.312174	-1.57785	-0.602924	1.7234	0.211122	-0.0392127	-0.657534	-1.53043	-0.0389146	-0.837357	0.772613	-0.24314	-0.312182	-0.402857	-0.0945772	-0.431333	1.42823	-0.608962	-0.947601	-0.315394	0.823933
7205	TRIP6	0.191866	0.0800272	0.420169	1.84836	0.789535	-0.123502	0.566135	0.420238	-1.09911	0.730363	1.10058	-1.11985	1.47163	0.331817	0.522771	-0.917269	0.10851	0.111963	1.66077	1.23976	-1.23211	0.574533	0.910007	-0.982911	0.152738	-0.0491894	-0.526958	1.31502	-0.127561	-2.23793	0.661248	0.0302485	0.0467453	0.0776254	-0.0514142	0.048295	-0.667273	1.1732	0.279586	0.777638	0.271958	-0.0630591	-0.062935	1.09029	0.188439	0.61978	-0.279161	0.534696
7408	VASP	2.05985	0.738645	0.751578	1.62974	2.30469	0.0435669	1.24977	2.72359	0.711872	0.814464	0.149454	-0.267646	0.219574	1.31467	1.14686	0.108294	0.497396	-0.226429	0.103671	-0.0397547	-0.0605171	-0.882905	0.249661	-1.53644	-0.160433	-0.366073	-0.06806	0.509352	0.80954	0.128764	0.770826	0.319493	2.19737	1.14072	1.23381	1.65999	-0.178965	0.925652	-0.412164	-0.0604219	-1.37895	0.0506664	0.920075	1.12316	-1.10469	0.225479	0.252205	-0.369817
7690	ZNF131	-0.598922	2.10043	-0.446372	0.574071	1.01052	0.494755	0.0877152	0.0405222	-0.0677994	-0.0813395	1.99923	-1.04253	-0.421083	1.22877	0.590626	-2.45703	1.56876	-0.589159	NA	-1.07784	-1.76187	-0.122973	-0.804793	-2.13735	0.66275	0.7687	-1.83925	0.367544	-0.968563	0.417826	0.146679	0.280432	1.0194	0.246588	-0.621885	-0.0166679	0.991039	0	-1.83283	-0.439071	1.01218	0.00708508	-0.114234	-0.137906	1.24424	1.24638	0.687295	2.50372
7727	ZNF174	-1.13032	-1.84082	-0.556331	0.175851	0.68092	NA	NA	0.593617	0.0435364	-0.251898	0.51216	-0.402254	0.463007	-0.54337	0.445945	0.417029	-0.381038	0.72172	-0.726939	0.58679	-1.19065	-0.244249	1.09706	1.82983	-0.911065	-1.45693	-0.249692	0.0652442	0.0839511	-0.0125533	0.800432	-0.374887	0.147294	-0.377513	-0.206792	0.330838	-0.101948	0.934907	0.297301	0.894533	0.870948	-0.938992	0.204466	1.32703	-0.319124	-0.707408	0.201036	0.53938
7739	ZNF185	-0.425571	-1.02274	0.155612	2.75204	-0.538019	0.072002	0.775685	-0.443604	-0.115222	0.374256	0.120247	-0.82406	1.25018	0.0757909	-0.0549401	-0.122886	-0.609359	-0.651836	1.18254	-0.484989	-1.19308	-0.560663	-0.304997	-0.847234	0.498004	0.488943	0.017812	-0.490966	-0.651239	1.05693	-0.498275	0.497846	0.058206	-0.0990834	-0.553127	1.5843	0.0387602	1.14844	0.393205	-0.920448	-0.298207	-1.30347	-0.951679	-0.268098	0.554595	0.428983	-0.480151	0.164256
8826	IQGAP1	2.44071	0.340923	1.25118	0.67091	-1.24686	0.637472	0.325853	-0.306639	-0.196393	1.29598	-0.611163	-0.318586	-0.551758	1.33775	-0.410208	-0.727837	-0.831749	-0.546369	-0.602838	-0.563775	0.383576	-0.179288	0.190006	-0.575354	0.510432	0.0699491	-0.767672	-0.631607	-0.0667073	0.00250272	-1.2468	0.100856	-1.22993	0.39361	0.326892	-0.262567	-0.455393	-1.1078	-0.213109	-0.547365	-0.9016	2.3184	0.070433	-0.676094	-2.36767	-1.46052	-0.781609	-1.79311
8997	KALRN	0.287742	0.728341	0.730599	0.770246	0.0629254	-0.683226	0.737939	1.10755	0	0.525124	0.133086	-0.341642	-0.285218	1.00404	NA	NA	NA	NA	NA	NA	NA	NA	NA	NA	NA	NA	NA	NA	NA	NA	NA	NA	NA	NA	NA	NA	NA	NA	NA	NA	NA	NA	NA	1.18468	1.32194	0.518336	0.372149	1.71516
9118	INA	NA	NA	NA	NA	NA	NA	NA	NA	NA	NA	NA	NA	NA	NA	0.0159643	0.137661	0.47666	0.0939948	0.478606	0.897097	0.524786	0.368843	-0.18812	1.03011	-0.265392	-0.154238	0.320462	0.173879	-1.46319	-0.0272467	0.303957	0.14916	0.681109	-0.0300201	1.16814	-0.0182236	-0.530901	0.507205	0.859072	0.467359	1.08788	-0.182808	-0.155447	0.126096	0.0857259	-0.0044466	-0.915878	-0.400279
9322	TRIP10	0.603056	1.02401	1.02605	-0.413417	0.144433	1.11842	1.63375	1.59071	0.247446	1.3274	0.58276	-0.94278	1.64544	1.66009	0.497699	0.594145	-0.355793	0.36739	-0.329065	0.652624	0.0724011	-0.331645	0.158309	1.43797	0.601984	-0.566429	1.0865	1.71289	0.353321	-0.196277	-0.66988	1.99027	0.173283	-0.201828	0.555296	-0.286021	1.06462	-0.560188	0.28618	1.04201	-0.566425	0.355974	-0.369012	0.120269	-2.1983	-1.01562	-0.809284	0.103814
9344	TAOK2	1.45122	0.424114	0.141259	0.743275	-0.762819	-0.385733	-0.00970498	0.382944	-0.580373	1.09453	0.193805	-0.124941	-0.0792936	0	0.00822594	0.517842	0.425943	-0.539889	0.191352	0.607728	-0.000446594	1.12893	0.855922	-0.444084	-0.0027987	0.57373	0.363294	0.33255	-0.100613	-0.0744143	0.57116	-1.07937	-0.358804	-1.33799	-0.875826	2.35542	0.111074	0.134805	0.490772	0.117191	0.022462	-0.0498021	-1.44677	-0.849821	-1.83832	-0.865161	-1.47956	0.631163
9578	CDC42BPB	1.79364	-0.22201	0.546884	1.90593	-0.634446	0.639588	0.178577	0	-0.596195	0.919988	-0.0330925	0.549612	0.96845	1.1593	0.36613	-0.758537	-0.0807485	0.21699	-0.184401	-0.140106	1.31436	0.187199	-0.978866	0.361327	-0.103951	0.836641	0.139263	-0.636435	2.24494	-0.251508	-0.601649	-0.589016	-0.0577486	-0.452712	0.0462395	-1.05419	0.0868647	-0.68931	-0.225352	0.541907	0.191867	-1.16834	1.0061	0.0691482	-1.5194	0.59335	1.67621	1.28169
9696	CROCC	1.06507	-0.103577	0.748667	-1.02439	-0.270263	0.877829	0.129587	0.703086	0.625659	1.11378	0.544067	-0.668758	0.180427	1.21314	-0.070692	0.161924	0.379077	-0.0732481	0.598278	-0.136682	-1.13349	0.880403	-0.691292	-0.0494435	-1.43686	-0.229788	0.0371815	-0.524609	-0.589791	0.115606	-0.285335	0.847989	-0.168814	-0.931861	-0.688981	0.0319261	-0.656716	0.378356	-0.310427	0.62806	0.403915	-1.90096	0.210103	0.103153	-0.275868	-0.297704	-0.310749	-0.274543
9867	PJA2	0.218471	-0.344906	0.20629	0.642418	0.523026	0.0777098	1.03725	-0.203287	-0.460887	-0.234928	0.0908331	-1.12209	1.16427	-0.368647	0.330443	-0.452272	1.17972	1.22592	NA	0.456358	-1.13711	NA	0.571015	0.240432	1.73321	1.43099	0.632038	0.630066	-1.73997	0.688378	NA	-0.309997	0.340241	0.135082	-0.0420225	0.06	1.16432	NA	-0.768246	-0.264563	NA	-0.0737878	-1.51563	0.241199	-0.0857273	0.482002	-0.174346	-0.204967
9948	WDR1	1.24695	-0.410721	-0.18466	1.99864	0.303057	0.850926	0.614906	-0.102183	0.838868	0.56141	0.227437	0.179945	0.130268	1.61915	0.487056	0.68096	-0.588925	0.646855	-0.598335	-0.451966	1.34909	0.486106	0.684243	-0.775151	0.599163	0.578191	0.271559	-0.757995	-0.0159052	0.55927	0.125812	-0.37532	0.0861562	1.19786	0.647803	0.495409	0.323254	0.0685317	0.578495	1.59383	0.720804	0.134804	-0.398933	0.314635	-1.55481	-1.44374	-0.774012	-0.0574484
10120	ACTR1B	0.129406	-1.29135	-0.0535111	0.198063	-1.34287	1.62084	1.34074	0.403847	-0.30082	0.98044	0.183603	0.982267	-1.31455	0.961845	0.0744046	-0.30941	-0.58595	-0.742848	0.810759	-0.308433	0.872161	-1.08399	-1.70483	0.526792	-0.572322	-0.198193	0.123394	-0.957423	0.116493	-0.85133	-0.895058	-1.52925	-2.97778	0.336464	-0.142522	-1.35445	-0.75125	-0.285798	0.86026	0.167772	-0.416787	0.535389	-0.439534	0.441939	-0.759637	-0.702278	-1.59926	-2.03962
10160	FARP1	2.46113	0.801992	1.21011	1.38381	0.435365	0.982	-0.432373	0.91602	-0.267499	2.2758	-0.183702	-0.754468	-0.791008	1.90309	0.193935	-0.499236	0.0233787	0.480161	1.27507	0.666647	0.778848	0.328421	-0.533497	0.0886354	-0.178904	0.126436	-0.244191	-0.916991	-0.14161	0.0132252	-0.591404	-0.413028	-0.342832	0.491522	0.0840465	-0.0851729	0.399944	1.3597	-0.282369	0.333113	0.220524	0.105365	-0.472207	-0.245311	-0.185794	-1.05237	-1.75114	0.183207
10163	WASF2	0.984101	0.314725	0.316668	-1.11852	-0.541265	0.772216	0.547999	0.284676	-0.84781	0.0602138	1.37879	-1.45911	0.279778	0.382794	0.180756	0.228376	0.401564	0.103398	0.480246	0.169742	-0.627762	0.0293173	-0.0577108	-0.30206	0.100969	0.153726	0.48745	0.608809	-0.630174	-0.613308	-0.532346	-0.563841	-0.709311	0.0482606	0.468498	0.152739	-0.602725	0.0995488	0.119902	-1.30204	-0.248722	-1.05928	-0.990695	-0.297263	-0.306222	-0.308292	0.468934	-0.147441
10391	CORO2B	-0.3609	1.87238	0.303323	0	1.28404	0.169932	1.2094	2.47538	-0.0110733	1.0514	2.60371	0.25851	0.7506	1.25333	0.708467	0.976437	0.0451076	0.357784	-0.112761	-0.651699	-0.514885	0.896562	-0.294635	0.171872	-0.844627	-0.224896	0.611922	-0.71948	-0.498939	-0.854778	-0.440435	-0.451623	-0.5444	0.072067	-0.470713	-0.807931	-0.48465	0.448581	0.276604	0.864108	1.02075	-1.18211	2.53589	1.76353	-0.392175	-0.228192	1.08588	1.338
10486	CAP2	0.377874	0.262618	-0.0288484	0.20046	0.809092	0.865165	-0.463827	1.30067	1.80558	0.271806	-0.171553	0.106454	2.1559	0.931835	0.885122	1.5366	-0.478111	1.44472	-0.285113	-0.00431325	0.223409	0.690264	0.0504614	1.33903	0.434797	0.857316	0.224695	-0.644951	-0.321612	0.42769	0.824279	-0.102281	-0.164883	0.683395	-0.0493882	-0.909626	0.657531	-0.341109	1.04942	1.38532	1.52076	0.178594	-0.734101	0.913475	0.277809	0.451021	-0.562893	1.44494
10552	ARPC1A	1.25731	-1.49864	-0.203678	0.1967	-1.17066	0.276736	-0.771505	0.536005	0.0694919	0.33979	-1.0099	-0.263416	-0.186389	1.66935	-0.320891	-0.498419	-1.60501	0.730922	0.62609	-0.641024	0.430364	-1.18019	-0.105493	-0.830173	-1.2407	-0.725122	-0.546396	-1.19216	0.673145	-0.596971	0.195598	-0.5619	-2.19309	0.338542	-0.310298	0.557408	-1.29889	0.00787105	-0.44371	0.963759	0.449109	0.0732001	1.56914	1.42396	-0.654124	-0.679254	-0.813898	-0.251757
10801	43717	-0.242821	-1.0697	0.111138	1.24084	-0.657943	-0.935426	-0.755238	1.12132	-0.294605	-1.04798	-0.073534	1.56904	1.34808	0.111476	0.707813	0.692197	0.695536	0.449924	-0.258868	-0.501384	-0.545543	-0.675427	-0.487887	0.368869	0.246389	0.139348	-0.0774042	-1.14482	-0.741178	0.512636	0.19995	-1.41892	-0.0951153	1.5568	-0.00347956	0.229127	0.147443	0.40364	-0.256365	-0.101399	-0.013641	-0.597029	0.0401458	0.0882306	-0.105414	0.00287527	-0.28352	1.37893
10810	WASF3	-0.181733	0.258843	0.0417469	-0.605669	0.263141	-0.15318	0.973848	0.307189	0.535584	0.852953	1.08075	-0.444927	-0.402849	0.579208	-0.114144	-0.253596	1.12193	0.413421	NA	0.496022	-0.972775	-1.41078	-0.103713	0.723693	2.00806	0.309588	-0.0329011	0.972021	0.304178	0.518006	-1.39534	-0.926664	1.33864	0.362427	0.0992634	-0.220531	0.753539	-1.06562	-0.757907	0	-1.36813	-0.997504	-0.0488445	0.125325	1.77056	1.62662	0.977035	2.48981
11078	TRIOBP	0.96622	0.348701	1.58529	0.485005	0.0381822	0.317941	0.200737	0.530572	0.351053	1.79275	0.337011	-0.03478	0.178115	0.00726148	1.39353	0.772935	0.9285	0.421246	-0.863469	1.4437	0.696562	0.727617	-0.224633	0.0125519	-1.18524	-0.243207	0.904123	-0.275293	-1.30402	-0.853074	-0.403996	-0.52374	1.12338	0.478669	0.633979	1.4828	0.364407	-0.18452	0.281083	1.58889	0.215395	0.119809	-0.988026	1.33159	-0.662469	-0.18827	-0.557926	0.168892
11155	LDB3	-0.261172	-0.0892531	0.0190649	0.31324	-0.390454	-0.00019335	-0.49387	NA	0.0500183	0.367853	-0.779233	-0.640882	0.949452	0.815815	-0.215803	0.81831	-0.235601	0.36982	-1.42639	0.320558	0.659275	-1.32812	0.343597	0.0829757	-0.48375	-0.782118	0.667124	0.0537862	0.182482	-0.309513	-0.746497	-0.323362	1.57537	0.370127	0.288007	-0.273941	1.05565	-0.988388	-0.430869	0.818432	0.239942	1.30787	1.62263	0.894111	-0.317349	-0.213945	-0.660458	0.553811
23012	STK38L	2.12449	0.939164	0.428467	-0.409334	0.0498378	1.19416	-0.0692866	0.507874	0.251837	1.12314	-0.273035	-0.229733	0.216	1.87637	-0.590698	-0.783987	-0.647788	0.0950716	-0.00414607	0.891109	0.566627	-0.591793	0.234167	-0.44671	-0.253797	-0.377818	-0.266569	0.0191707	0.283579	0.0866675	-0.784579	0.521874	-0.196948	-0.1662	0.449064	-0.828481	0.228183	0.0316591	1.92079	0.473631	0.410255	-0.380261	0.901091	0.385222	0.379728	-0.0693757	0.0631302	0.115117
23075	SWAP70	1.22823	1.24426	0.785086	-1.20789	-0.289513	-0.48834	1.29779	1.1158	-0.63426	1.03493	1.28912	-0.613286	-0.346886	1.31605	-0.374404	-0.145019	-0.11194	-0.691963	-0.32515	-0.41473	1.32832	-0.211375	-0.868012	0.00185614	0.00335567	-0.139533	-0.172401	0.150283	0.517542	-0.349988	-0.217207	0.150447	0.749997	0.0183973	-0.14874	-0.428148	-0.274633	-0.542556	-1.11411	1.18024	0.152249	0.117702	-0.497963	-1.10736	-0.165637	-0.862934	-1.49985	-1.00321
23247	KIAA0556	0.613648	0.815668	0.527572	-0.47855	-0.123666	0.784737	0.4912	1.01551	-0.378089	-0.470913	0.689428	-0.588524	0.266995	-0.166346	-0.604714	NA	-0.182802	-0.682235	-0.295382	0.735162	-0.721527	1.31749	0.332549	NA	0.595238	-0.0418883	0.543734	0.384852	-0.0372601	0.284536	0.387407	0.839679	0.285907	-1.88958	-0.147679	0.136007	0.766103	-0.122755	-0.589159	0.109722	0.935631	0.655945	-0.873918	-0.0204058	-0.582749	-1.36984	1.36446	-0.127641
23268	DNMBP	-0.486018	-0.640623	-0.176349	0	-0.80292	0.979772	-0.202722	0.892708	0.198157	0.655184	0.179079	-0.204505	0.418713	0.574424	0.729476	0.461379	-0.219808	0.408722	-0.138446	-0.899331	0.501191	0.102207	-0.777689	1.65113	-0.94615	-1.19246	1.10068	-0.691237	-0.167526	0.163531	-0.354055	0.33267	-1.24209	1.18427	0.0164897	-0.110647	0.584534	-0.808016	-0.680829	0.183665	0.872994	-0.205542	1.72388	0.547197	0.827235	-0.185601	-0.480534	-1.22492
23336	SYNM	-0.291367	0.409808	0.267196	-0.858828	-0.0424651	0.196194	-0.357992	-0.0248424	1.21073	0.121396	-0.304585	-0.581688	-0.544782	0.355176	0.385945	0.819392	-0.477999	0.454258	-1.89588	0.289233	0.0224273	0.271264	0.467753	0.0132133	0.423141	-0.354136	-0.376196	0.526484	0.187077	-0.252882	-0.532572	-1.23613	0.477031	-0.0591242	0.415419	-0.473791	0.717852	0.291844	0.433259	0.780404	1.02146	1.18594	0.253984	0.992425	0.147192	0.0612488	0.0509454	0.843871
23580	CDC42EP4	-0.788772	-0.343738	-0.754227	-1.09887	-0.0815801	-1.42283	-1.60479	0.0979907	-0.319809	-0.967272	-1.10566	-0.117355	0.309588	-0.234718	-0.857308	-0.395751	1.39794	0.275685	0.136183	0.163578	-2.00303	0.348121	-0.774694	-0.665834	0.607556	0.212056	-0.563322	-0.424199	-0.725581	0.332306	-0.946225	-0.693514	-0.0508743	-0.388241	-1.56697	0.0119222	-0.248952	0.291085	-0.297703	-0.136582	-0.893005	-0.392917	-0.21203	1.52994	-0.147478	0.804049	0.577861	4.32068
27019	DNAI1	NA	NA	NA	NA	NA	NA	NA	NA	NA	NA	NA	NA	NA	NA	NA	NA	NA	NA	NA	NA	NA	NA	NA	NA	NA	NA	NA	NA	NA	NA	NA	NA	NA	NA	NA	NA	NA	NA	NA	NA	NA	NA	NA	-0.873078	-0.456975	-0.585628	-1.39313	-0.560486
27129	HSPB7	NA	NA	NA	NA	2.40572	1.48211	1.75267	3.74411	1.06933	0.83978	2.07557	-0.747429	0.878108	1.10882	0.711589	0.699178	-0.349933	-0.0980063	-2.40086	1.29218	0.361244	-1.37699	0.141804	0.283258	0.615027	-0.300945	0.764911	0.120376	0.286917	0.699308	-1.05213	-1.00763	0.8769	0.417469	0.384563	0.122645	0.620903	-1.03383	0.8267	1.00047	-0.221174	1.07301	0.750157	1.24604	-0.200472	-0.0909541	0.233478	0.601761
27145	FILIP1	1.37389	0.524218	0.66531	0.750988	-0.705049	-0.290686	-0.0884512	1.50098	-3.28296	2.31089	-0.465005	-0.871582	NA	1.06706	0.830494	0.530102	0.296387	-0.459681	1.71227	0.505888	-0.135327	0.16435	0.0637561	-0.641106	-0.333626	0.140887	0.612853	0.547339	-0.375204	0.458925	1.04735	-0.514636	1.1768	0.146457	0.503621	0.840656	1.55134	0.850679	-0.90011	1.04011	-0.249607	-0.589972	-0.0704536	1.18209	-1.08858	-0.1796	0.0220809	1.18597
27147	DENND2A	0.405246	0.176879	-0.265246	-0.349495	0.539491	1.3767	1.16693	-0.744357	1.42442	2.48089	NA	0.725098	-0.209713	1.53403	-1.67381	1.2372	-0.445548	NA	NA	NA	2.40315	-0.62353	NA	0.482576	-1.06166	-0.862768	1.1174	-1.48197	-1.4231	-0.664058	0.59479	NA	-0.374773	NA	1.37953	-0.350544	-0.597046	-0.54524	2.10579	NA	-0.925029	-0.832397	NA	1.00101	-0.463617	0.349478	-0.227986	-0.192395
51088	KLHL5	-0.0110919	0.663265	0.536283	-0.494381	-0.41132	0.182139	0.220369	-2.14672	0.323776	-0.369104	1.42962	0.015937	0.826832	0.647112	NA	NA	NA	NA	NA	NA	NA	NA	NA	NA	NA	NA	NA	NA	NA	NA	NA	NA	NA	NA	NA	NA	NA	NA	NA	NA	NA	NA	NA	1.25253	-0.589119	0.370184	-0.087343	0.727121
54828	BCAS3	0.297976	0.294355	0.248025	0.363911	0	0.074823	0.613354	0.76487	0.606028	0.420317	0.906615	1.01296	0.018733	0.0682818	0.809666	-0.0183474	-0.254065	0.299429	0.537914	-0.0950743	0.296733	0.0728334	0.695046	0.2375	0.196832	0.35947	0.550464	-0.349518	-0.837567	-0.601896	-0.714761	0.368356	-0.421732	-0.0477884	0.276478	0.541332	0.991908	0.669794	0.440143	0.756405	-0.335386	0.166112	-0.283481	0.143634	-2.27789	-0.081468	-0.352969	0.989369
54961	SSH3	2.03976	0.0338576	1.12706	0.715524	-0.282724	1.62742	-0.162902	0.717583	-0.0900846	0.921159	0.0169987	-0.872095	0.451295	0.634243	-0.516785	-0.997082	-1.08079	-1.1708	-0.796387	-0.125872	-0.264607	-0.0878073	0.281041	0.605187	0.289977	0.704875	-0.275338	0.516024	-0.500241	0.481261	0.509596	1.02524	-0.934635	0.251738	0.7451	-0.348146	-0.114369	-0.611041	-0.682752	0.514595	-1.32145	0.128419	-0.868652	-1.40252	-2.20026	-1.8283	-1.35377	-1.25485
55915	LANCL2	-0.201975	-1.48225	-0.519648	1.25932	1.97646	-1.60387	0.261581	-0.0967729	-0.513872	0.0944315	-0.723938	0.404928	-0.85912	0.731559	0.588946	-0.15351	0.745715	-0.862997	1.52669	0.29671	-0.72371	-1.47255	-0.854705	-0.566784	-0.159412	0.336029	0.445203	0.00170922	-1.32419	0.372814	-0.460256	0.699632	-0.135992	-0.672709	-0.559078	0.255575	-0.571997	-1.07191	-0.129921	-0.603039	-0.819416	0.358593	1.86282	-0.365922	1.70475	1.52137	0.238049	-1.0425
56062	KLHL4	NA	NA	NA	NA	NA	NA	NA	NA	NA	NA	NA	NA	NA	NA	NA	NA	NA	NA	NA	NA	NA	NA	NA	NA	NA	NA	NA	NA	NA	NA	NA	NA	NA	NA	NA	NA	NA	NA	NA	NA	NA	NA	NA	1.15787	-1.22771	-1.16189	NA	0.579869
57477	SHROOM4	-0.180555	0.108722	0.242912	0.602669	0.147781	0.070935	-0.139887	0.555168	0	-0.0756828	-0.0513019	-0.808273	0.44131	0.658457	0.780771	0.71068	-0.294885	0.757953	NA	NA	-0.281433	-0.263671	0.941481	0.00430444	0.0268202	0.578475	-0.355287	0.0327604	0.804228	0.60208	0.00992523	-0.112331	0.563631	0.224117	0.235518	-0.0317798	0.475901	-0.68963	0.175736	NA	-1.24438	0.631685	-1.20574	2.15039	-0.257939	1.249	0.207906	0.799674
57545	CC2D2A	NA	NA	NA	NA	NA	NA	NA	NA	NA	NA	NA	NA	NA	NA	-1.05731	NA	0.160096	1.12047	0.296446	-1.01602	NA	0.0726693	-0.417238	NA	NA	0.0562406	NA	NA	-0.795899	-0.37986	1.14391	1.13569	NA	0.179022	-0.497986	-0.127333	NA	0.30943	0	-0.406271	-0.880022	-0.981254	0.673502	0.228874	-0.43661	-0.228744	-0.37785	-0.440711
57584	ARHGAP21	-0.0455264	0.351467	0.397179	-0.636628	-0.217538	0.501847	0.566915	0.201855	-0.475579	1.04903	0.550511	0.171777	0.916953	0.767783	0.911025	0.393732	0.098732	0.749424	0.790731	-0.526969	-0.111784	1.102	0.0913035	0.0648042	-1.1792	0.377267	1.1118	1.59946	-0.490356	-1.67347	1.26886	-0.98339	-1.03975	1.18693	0.619413	1.25393	0.0670585	-0.222877	-0.171503	0.033404	0.665242	-0.335624	-0.750245	-0.62822	-0.917424	-0.386128	-0.00602869	1.55888
57619	SHROOM3	0.96608	-1.04032	0.286277	2.67262	1.00211	0.14783	-1.18677	0.192235	0.819237	-0.0342613	-0.338052	0.709674	0.113976	1.24562	-0.454646	0.520827	0.786907	-0.202508	0.923574	-0.192764	-0.921256	-0.199798	-0.324426	-2.36175	0.957394	-0.281377	-0.695944	0.538149	-0.520947	-0.178135	0.975796	0.99021	-0.00488265	0.518852	0.75876	0.0541006	-0.0838312	-0.0127608	-0.16503	-0.543793	0.513817	-0.504792	-0.348275	-0.879049	1.17944	-1.71522	-0.954543	0.813891
57728	WDR19	1.11051	1.24552	1.0826	-1.37999	-0.0838966	0.566451	-0.908995	-0.0857366	0.0570187	0.376806	0.77198	0.295606	0.191598	0.359025	0.78345	-0.258914	0.172056	-1.02094	-0.151641	1.23917	-0.70033	-0.0397486	1.22932	-0.0914489	-0.353156	-0.188818	1.4729	-0.998442	0.618924	-0.263932	-0.575158	0.413252	NA	-0.767348	0.563567	0.60364	0.575508	-0.371635	1.27675	-0.19477	-0.30371	0.399956	0.905462	0.00840626	-0.374193	-0.987377	-1.11607	0.291165
58529	MYOZ1	NA	NA	NA	NA	NA	-0.102454	-0.606417	NA	0.274395	-0.482527	NA	NA	0.787997	NA	-1.5278	-0.0350939	0.180656	-0.155608	NA	0.874773	0.976331	NA	-0.898715	-0.298337	-0.763907	-0.330334	-0.323945	-0.269796	-0.625572	0.312585	1.3777	0.453909	0.172708	-0.398128	-1.02596	0.639161	-0.124787	NA	-0.0744575	0.317987	0.872272	0.309972	2.54988	NA	NA	NA	NA	NA
63935	PCIF1	0.0522264	0.190355	0.950735	-1.01016	-0.54928	-0.504231	-0.139906	-0.346979	0.0126071	0.676667	1.53426	-0.0794069	0.747191	0.37011	-0.390479	0.174384	-0.175302	0.742821	0.442003	-0.482428	-0.0609569	-0.690571	-0.0180423	1.07193	-1.34424	-0.0115088	-0.909391	-0.186234	-0.3019	-0.384035	0.0719662	1.07472	-0.933072	-0.793073	-0.0382399	-0.917444	0.389269	-0.0298852	1.46423	0.248322	-0.313904	-0.782463	1.16695	0.427337	0.642311	2.07041	1.32421	1.60635
64411	ARAP3	-0.00915534	0.529991	0.135436	0.403808	0.226881	-0.509368	0.855369	1.06563	0.0738364	0.658421	0.681839	-0.835904	-0.316388	0.419223	-0.259483	0.0873556	-0.835643	-1.83988	0.297067	-0.75917	-0.456372	-0.211085	0.697405	-0.203103	0.472085	1.46784	-0.337976	-0.675124	1.12791	-0.231002	-0.0556635	-1.14276	0.018983	-1.6522	-0.271547	0.334921	0.753292	0.646036	-0.581851	-0.47844	0.337218	1.34957	0.608584	0.114144	-0.66664	0.516956	-1.05026	0.928537
65059	RAPH1	0.244882	-0.366278	0.852647	3.21384	-0.862143	0.802738	-0.915646	0.967822	-0.273946	0.207076	1.19651	0.604843	1.1127	0.0714091	0.910571	0.934736	0.588114	0.68953	-0.14106	0.214755	0.229801	0.565521	0.333132	1.27912	-0.811636	-0.144991	0.777685	0.666679	0.732645	-1.83799	-0.0740089	-1.77155	0.990466	1.36619	0.725491	-0.123176	0.707349	-1.0779	-0.162125	1.32721	0.448791	-0.202541	0.298022	-0.313066	0.4926	-0.250751	-0.114258	-0.347093
79026	AHNAK	0.695675	0.829004	0.782459	-0.467215	1.14095	0.260119	0.707069	0.839997	-0.105216	1.29283	0.489543	0.143405	0.946116	2.24721	0.19349	-0.559943	-0.696437	0.59348	0.696033	0.528332	-1.08649	0.40966	0.854006	1.04846	-0.598565	0.594529	-0.323564	-0.505819	-1.53096	-0.1456	-0.553913	0.569338	-0.00637068	-0.323568	-0.120088	-0.579003	-0.672866	0.103492	0.169102	0.893843	0.182176	0.62879	-0.971981	0.705737	0.225703	0.32558	1.14254	0.850257
79809	TTC21B	-0.463965	0.0921991	0.546908	-1.48275	-0.142855	0.879886	-0.740284	-1.03237	-0.0286105	0.879502	-0.196772	-0.816018	-0.231291	0.111474	-1.25574	-0.243861	-0.053868	0.307655	0.109975	-0.22641	-0.199834	0.199506	-0.15345	-0.0180601	-0.527738	-0.484652	0.0432571	-0.0549787	0.748192	0.144572	-0.401007	0.804636	0.541905	0.603286	-0.0470455	-0.925184	-0.166541	-0.952394	-0.245502	0.330158	-0.105388	0.187692	1.04661	0.140885	0.269285	-0.446678	-1.4651	0.124499
79933	SYNPO2L	NA	NA	NA	NA	NA	NA	NA	NA	NA	NA	NA	NA	NA	NA	NA	0.401901	NA	1.47555	NA	NA	1.50076	NA	NA	0.180345	-0.0778617	NA	NA	-0.340121	1.75456	NA	NA	NA	NA	3.01235	0.138045	NA	-0.292498	NA	NA	-0.281798	NA	NA	NA	NA	NA	NA	NA	NA
83742	MARVELD1	1.69454	-0.561423	-0.550775	0	-0.611739	NA	NA	NA	-0.726755	1.66018	NA	0.480158	1.98888	NA	0.00393891	NA	NA	NA	NA	NA	NA	1.88602	0.235637	NA	NA	NA	NA	NA	-0.316443	NA	0.455351	NA	NA	NA	0.493174	-0.0813583	NA	-0.0191458	NA	NA	0.0280818	-1.08165	0.388061	NA	0.744524	0.0254424	1.44198	1.56533
83786	FRMD8	0.905976	0.378488	1.29446	-0.571448	0.467467	-0.751266	0.904289	1.03753	0.423517	-0.0997044	-0.227749	-1.71581	0.715583	0.01354	-0.186682	-1.39648	-0.216894	-0.990863	0.262404	-0.625024	0.0300434	-0.163031	1.02026	-0.555667	1.47048	1.92299	-0.781302	0.298787	0.308753	-0.469503	-0.814081	-0.470967	-1.43691	1.17339	1.91898	1.10761	-0.121335	1.20045	-0.426808	-0.233672	-1.23648	0.792266	-0.256552	-0.0279313	-0.000591307	-0.738413	0.389738	-1.01714
84448	ABLIM2	-0.669878	-0.0904608	1.18449	2.63204	-0.344523	-0.309888	-0.463328	-0.617302	0.46285	-0.231385	-0.635242	0.196224	2.74355	0.392343	0.514024	0.0441898	-0.793825	-0.0345948	0.618426	0.630624	-0.445394	-1.12383	-0.278315	0.0965839	-1.1029	-0.226981	-0.364991	-1.72062	-1.43628	-0.893359	-1.14514	0.598653	NA	-0.67398	-0.322041	-0.414614	-0.186914	-0.114279	0.231538	1.5869	0.718362	-0.443588	-0.509249	0.342079	0.796704	0.942908	-0.144024	-0.312841
84687	PPP1R9B	0.210594	0.120538	0.519161	0.64967	-0.938933	0.729195	0.439261	0.941399	-0.31162	0.340358	0.338977	0.192476	0.893955	2.41804	1.11584	-0.00222777	0.455517	0.44458	0.716282	1.27598	1.11334	0.196123	-0.197973	0.593215	-0.850791	0.241058	0.189092	0.135738	-0.679121	-1.13891	-0.648101	0.28589	0.314828	0.613547	0.400479	0.296618	1.0129	0.789554	0.131926	0.763462	0.387418	-0.509115	-0.194827	1.44212	0.104312	-2.25449	2.45746	2.5712
84951	TNS4	-0.05571	-0.367622	-0.627237	-1.10639	-0.327192	-0.484229	-0.3184	-0.243973	0.718703	0.371546	0.349374	-0.852197	0.836929	1.29821	NA	NA	NA	NA	NA	NA	NA	NA	NA	NA	NA	NA	NA	NA	NA	NA	NA	NA	NA	NA	NA	NA	NA	NA	NA	NA	NA	NA	NA	NA	NA	NA	NA	NA
85456	TNKS1BP1	1.86185	-0.270065	1.12459	-1.66146	1.44961	-0.84951	1.32489	1.39868	0.530539	1.08612	0.857971	0.760166	-0.0449909	-0.561598	0.472936	0.305201	0.116549	0.00991264	0.415886	0.647124	-0.286526	-0.133107	0.073414	-0.109389	-0.613623	-0.487341	0.58928	0.471843	-0.855151	-0.768185	-0.422268	0.279781	0.532771	-0.0727165	-0.12445	0.626013	-0.370324	-0.659216	0.293907	-0.151019	0.0696901	-0.68273	-0.850939	-0.537062	-0.352039	-0.339948	-1.66866	0.053297
91544	UBXN11	NA	NA	NA	NA	0.285739	-0.244565	0.250548	NA	-0.595	-2.21278	0.0502814	NA	0.349519	0.07855	NA	NA	NA	NA	NA	NA	NA	NA	NA	NA	NA	NA	NA	NA	NA	NA	NA	NA	NA	NA	NA	NA	NA	NA	NA	NA	NA	NA	NA	-0.991905	-1.23367	0.0860992	-0.568089	-1.80413
91807	MYLK3	NA	NA	NA	NA	NA	NA	NA	NA	NA	NA	NA	NA	NA	NA	NA	NA	NA	NA	NA	NA	NA	NA	NA	NA	NA	NA	NA	NA	NA	NA	NA	NA	NA	NA	NA	NA	NA	NA	NA	NA	NA	NA	NA	1.23661	-0.70915	-0.032933	-1.38981	0.0596876
92154	MTSS1L	0.479754	0.718418	0.529002	1.93397	0.500932	1.56033	1.49278	1.47372	0.94232	1.30761	0.708411	0.346641	1.06695	1.03006	0.645734	0.734873	-0.0939478	-0.74031	-2.1662	-0.458208	-0.069522	1.79411	-0.386227	-0.558201	-0.346087	-0.0999375	-0.0290899	0.326336	0.704436	-1.19469	0.699272	-1.23803	0.279655	0.0491125	-0.12809	0.054759	-0.27546	-0.150295	-0.893764	-0.556511	-0.143897	-0.247786	-0.010204	1.01344	-1.21943	-1.19276	0.221676	-0.364256
112752	IFT43	-0.943597	0.489017	0.448652	-1.5941	-1.05715	-0.0564305	-0.81489	0.294363	-0.111856	0.470571	0.200911	-1.13961	0.580106	-0.682345	0.0627294	-0.195581	-0.472742	-0.402699	-1.79425	-0.452309	0.113356	-0.157733	-1.456	0.192764	-0.313576	0.267955	-0.348828	-0.126759	0.175822	-1.79678	-1.1106	-0.475098	NA	-0.528726	-0.373979	-2.06084	-0.04692	-0.0652448	0.558935	0.287026	-0.252146	NA	-0.256497	-0.981254	-0.893266	-1.55949	-1.18344	0.289842
114088	TRIM9	-0.188171	0.256131	-0.429627	-0.870209	-0.285069	NA	NA	0.208026	NA	NA	0.873278	NA	3.34555	NA	NA	-0.873369	NA	NA	NA	NA	-2.09589	NA	NA	0.280261	NA	NA	-0.74263	NA	NA	NA	NA	NA	NA	NA	NA	NA	NA	NA	-0.461995	NA	NA	NA	1.11728	0.267461	0.172591	-0.177048	-0.509499	NA
115677	NOSTRIN	0.684515	-1.22998	0.222669	-0.089047	0.324732	0.216367	-1.14313	0.239912	-0.0965785	0.738142	0.0461803	-0.937482	0.590472	-0.464973	-0.284059	0.5343	0.234154	0.544368	-0.152822	-0.27842	-0.571467	-0.117825	0.254461	-0.334478	-0.597287	-0.207435	0.240819	-0.651583	0.162233	-0.0287355	0.207946	0.76732	0.266904	0.195515	0.0196799	0.132011	-0.610454	-0.301328	-0.336513	0.694698	0.332974	0.468421	-0.189974	0.360651	-0.82878	-0.685351	-1.23241	-0.720882
130271	PLEKHH2	NA	NA	NA	NA	NA	NA	NA	NA	NA	NA	NA	NA	NA	NA	NA	NA	NA	NA	NA	NA	NA	NA	NA	NA	NA	NA	NA	NA	NA	NA	NA	NA	NA	NA	NA	NA	NA	NA	NA	NA	NA	NA	NA	0.985587	0.00637571	-0.417672	-0.183865	0.934129
132884	EVC2	NA	NA	NA	NA	NA	NA	NA	NA	NA	NA	NA	NA	NA	NA	NA	0.014871	NA	NA	NA	-0.850979	0.236926	NA	-1.28735	-0.0173395	-0.41966	NA	-1.54101	-0.432858	0.492995	0.503783	0.617362	0.564487	NA	NA	1.02862	0.381441	0.44293	NA	NA	NA	-1.0098	NA	0.38202	NA	NA	NA	NA	NA
134492	NUDCD2	-0.0168537	0.254078	-0.320039	-0.874911	0.552565	0.0747757	0.156974	-0.461819	0.914659	0.441937	-0.0706556	0.187355	0.926174	0.607362	0.452639	0.0348171	-0.431246	-0.34237	-3.02678	0.29232	-1.72292	-0.487109	0.320961	-0.0181823	-0.592019	0.869325	-0.421022	-0.410414	0.127677	1.00427	1.81234	1.22842	0.350177	-0.707521	-0.0955306	-0.496211	-0.82637	0.208728	-0.445668	-0.668791	0.208791	-0.942244	0.222901	0.461075	-1.3232	0.552788	-1.22388	-0.791861
148170	CDC42EP5	0.506927	0.646602	0.696516	1.92733	0.357725	0.837322	1.25206	1.4032	-0.102333	0.995124	1.21433	-0.252561	1.00862	0.848527	-0.272707	-0.874159	0.962534	0.849186	0.568025	-0.517735	0.653325	-0.0574204	-0.264882	0.911173	-1.23477	-0.0494124	-0.147903	-0.793833	-0.249918	-0.986605	-1.09375	-1.19336	NA	-0.0695368	-1.3246	-0.917124	0.871932	1.0052	-1.92986	0.551782	0.546037	NA	0.000220574	0.530251	-0.95133	-0.0740014	-0.564406	-0.320709
151011	43718	0.309003	-0.252434	0.162453	-0.735633	0.245208	0.136105	0.441795	0.0406677	0.289708	0.375251	-0.352921	-0.99847	0.0719538	1.41554	0.106863	0.333372	0.539053	-1.52974	-1.78472	0.994986	-1.28936	-0.188409	-1.71973	-0.672375	-0.107205	0.054537	-0.920185	-0.619578	-1.87933	0.955747	0.709419	-0.108277	-0.378013	-0.455931	-0.725075	0.0145235	0.0805288	-0.791954	-0.616842	-0.460917	0.454185	0.170772	0.141156	1.53286	-0.172827	-0.100731	-0.922705	-0.607594
152273	FGD5	1.1431	0.854849	0.977536	-0.182118	0.914887	0.567987	1.31244	0.712057	1.21946	0.215327	0.0315917	0.164857	0.881826	1.44643	-0.326534	0.310547	0.249981	1.77371	-1.22731	0.599767	0.35121	-0.397054	0.504769	0.510247	0.523206	0.00711049	0.606782	1.43829	-0.829088	-0.439141	-0.35329	-0.0593269	0.034994	-0.434731	-0.56246	-0.247547	-0.335736	-1.15388	-0.719523	-0.0438484	0.57696	0.477528	1.4168	0.85026	-0.338377	0.24768	0.733378	-0.465878
171024	SYNPO2	-0.0734691	0.176838	1.34772	-0.21203	0.0690627	1.52131	0.237426	2.14946	1.0289	1.06646	0.586293	0.960755	1.15702	1.96147	0.185976	1.49836	1.6155	0.0633932	-0.495775	1.18557	0.294749	0.333908	0.0188316	0.0117721	-0.388953	-0.475408	0.394654	0.133068	-0.120925	-0.150703	-0.218668	-0.862031	0.665762	0.00767021	0.466941	-0.00966141	0.311788	-0.0129409	-0.332069	1.61452	0.60018	1.77151	0.673826	1.53309	-0.487078	0.0212102	0.393981	0.762704
201161	CENPV	-0.915652	-0.537987	-0.659037	-1.81717	0.488097	0.566557	-0.437505	-0.6459	-0.470338	-0.0673364	0.99321	-0.46422	-0.192245	0.190296	1.07642	1.29247	0.170561	0.574566	0.115861	0.315441	0.42547	1.09662	0.712846	0.0718324	0.628803	-0.295352	1.30469	-0.32867	0.121176	-0.878986	-0.17076	-1.11092	0.760785	0.48349	0.982054	0.0429688	1.31358	-0.0521167	1.43147	1.01119	0.0865347	0.597023	1.10129	2.32101	-0.36757	-0.201954	0.679958	-0.0675955
246176	GAS2L2	NA	NA	NA	NA	NA	NA	NA	NA	NA	NA	NA	NA	NA	NA	NA	NA	NA	NA	NA	NA	NA	NA	NA	NA	NA	NA	NA	NA	NA	NA	NA	NA	NA	NA	NA	NA	NA	NA	NA	NA	NA	NA	NA	-0.0745092	-0.758052	-0.181985	-0.0484149	-1.704
256364	EML3	1.42956	1.6008	-0.419734	-1.00604	-0.794769	-0.337213	-0.0556695	2.30129	-0.169753	1.47733	-0.400845	-1.64701	1.0333	2.50114	-0.27374	-0.730822	-0.847684	-0.317163	-0.843655	-0.798177	0.731282	-0.148381	0.886194	0.224874	1.03292	1.5317	-0.604723	-0.269658	0.565516	0.282233	-0.677393	-0.418271	-0.243981	-0.231689	-0.236587	-0.510081	-0.425237	-0.0748378	-0.2285	0.780899	0.133586	-0.515174	0.44945	0.32298	-0.678397	-2.20595	-0.179871	0.348853
345651	ACTBL2	-1.01484	-0.234702	0.0124043	1.60197	-0.458429	0.33283	1.4662	0.392935	0.231946	0.107348	0.94329	0.516599	1.22098	1.59535	-0.126373	-0.520455	0.0503913	0.753345	1.57724	-0.100413	1.85947	0.338623	-0.319424	0.881592	-0.204867	-0.315193	-0.334678	0.0758185	0.0759088	0.352403	-0.112842	-0.338485	-0.118218	0.270013	0.654315	-1.44529	0.113665	-0.177565	0.861214	0.670086	1.1081	1.29738	0.490139	0.875959	-0.826344	-0.759329	-0.103129	0.79973
[truncated: 486 more columns]

## Sheet: Figure 7
Fig. 7d	Supplementary Data 2
Fig. 7e	Supplementary Data 5, Supplementary Data 2
Fig. 7a, 7b, 7c expression data matrices below
ID	NAME	OV:01OV045	OV:01OV046	OV:02OV032	OV:04OV033	OV:17OV025	OV:17OV039	UCEC:C3N-00734	UCEC:C3L-01249	UCEC:C3L-00032	UCEC:C3L-00946	UCEC:C3L-01312	UCEC:C3L-00449	UCEC:C3L-00780	UCEC:C3L-00918	UCEC:C3N-00866	UCEC:C3L-00963	UCEC:C3N-00326	UCEC:C3L-00770	UCEC:C3N-00388	UCEC:C3L-00161	UCEC:C3L-00921	UCEC:C3L-00156	UCEC:C3N-00848	UCEC:C3L-00008	Colon:05CO032	Colon:05CO006	Colon:05CO037	Colon:05CO048	CCRCC:C3N-00834	CCRCC:C3L-01352	CCRCC:C3L-00010	CCRCC:C3L-01281	CCRCC:C3L-00791	CCRCC:C3L-00369	CCRCC:C3L-00004	CCRCC:C3N-01178	CCRCC:C3L-00088	CCRCC:C3L-00606	CCRCC:C3N-00733	CCRCC:C3N-01522	CCRCC:C3L-00610	CCRCC:C3L-00812	CCRCC:C3N-00320
9619	ABCG1	NA	NA	NA	NA	NA	NA	0.782808	0.698956	1.32613	0.344048	0.58684	0.78033	0.639556	0.768822	0.436454	0.529633	0.299171	1.78721	-0.57784	0.384679	0.497457	2.07636	0.751255	2.24565	NA	NA	NA	NA	0.581619	0.349608	-0.822607	1.67881	0.964795	1.4984	0.421654	1.02055	0.583677	-0.675689	0.10675	1.85438	0.828373	0.473805	0.102903
164	AP1G1	-1.25479	-1.03638	-0.0400533	0.107233	-0.169126	0.945296	0.953784	0.238402	0.905674	1.94994	1.07376	1.78025	1.57246	1.72229	0.814814	0.286989	0.822877	0.231694	-0.181991	0.758958	0.726374	1.65386	0.687367	-0.153582	0.26172	-0.243004	-0.234459	0.223749	1.23751	-0.00834267	0.934677	0.162588	1.04523	-0.142592	1.17924	0.611809	0.241938	1.83067	0.439585	1.38045	0.403526	-0.348418	0.150029
130340	AP1S3	NA	NA	NA	0.82863	0.975087	0.305871	0.427722	-0.377664	-0.205849	2.72071	1.02936	1.51563	2.40939	-0.359902	0.0300151	1.42261	0.136107	-0.115862	0.0609027	2.71	-0.586297	-0.0134205	-0.23929	0.0134205	NA	NA	NA	NA	2.68493	0.224731	1.43377	-1.30363	0.48995	0.6842	0.56188	-1.39385	1.52811	-0.0459072	0.908458	1.40901	0.0779288	-1.12746	1.02668
8943	AP3D1	0.112467	-1.56649	-0.0108882	-0.553192	-0.754973	0.826096	0.391873	0.0731433	1.61686	2.3846	1.74	2.08167	0.048167	0.755032	0.658493	-0.646487	0.940931	0.878358	0.119887	0.525972	0.720615	1.75571	0.583624	-0.561912	0.67049	0.942586	0.501245	0.76732	1.57159	-0.423727	0.588169	0.135048	0.370691	0.0443667	0.923448	0.715833	-0.704389	0.894803	0.860136	0.972053	0.0870274	0.0110258	1.40587
372	ARCN1	0.661813	-0.11612	0.0759681	0.918798	-0.699542	0.66274	0.690982	-0.128604	0.813936	0.737153	1.39968	1.30436	1.14806	0.345514	0.68914	-0.399698	1.12274	0.766641	0.148522	0.150168	0.505267	1.34791	1.8735	-0.497217	1.7506	2.22869	1.2235	1.39315	1.3038	1.16676	0.425154	-0.333999	1.01634	0.847074	0.277258	0.531441	0.393944	1.90674	1.1082	0.889769	0.565229	-0.563967	0.691369
26286	ARFGAP3	0.856084	-0.233491	-1.21196	0.419607	-0.0590759	0.814441	0.0439903	-0.805737	0.956369	0.149948	1.17955	-0.00273647	-0.24737	-0.351148	0.962386	-1.63377	0.0717721	0.803702	0.438624	0.4042	-0.0688728	1.5317	1.22099	0.681092	1.19828	2.27912	1.05404	-0.301565	1.92741	1.39569	-0.837445	0.114122	0.362476	1.22934	1.72739	-0.471564	1.01263	1.46253	0.777658	0.525887	0.939458	-0.499091	0.753243
27236	ARFIP1	0.77277	1.40121	2.28509	2.20298	0.494304	0.606966	0.92968	0.305068	0.91978	1.39157	0.975185	1.52932	1.15194	1.01023	0.0301526	-0.0253045	1.26068	0.264299	0.388741	-0.225627	1.02624	1.54486	1.33972	0.588538	0.659675	0.756466	-0.60711	-0.199884	1.39451	-0.736026	0.88294	-0.603172	0.175237	0.557621	-0.435669	0.354408	0.965633	1.46982	0.217639	-0.437746	1.94989	-0.998937	1.12051
23647	ARFIP2	-0.323939	0.714318	1.09769	0.648258	-1.19998	-0.0543032	0.636104	-0.138975	1.64283	0.461733	0.63153	0.31696	0.45209	0.252277	0.114835	-1.14483	0.973307	-0.0764778	1.06206	-0.296819	-0.845805	1.57531	1.346	0.334363	0.817831	0.734273	0.617109	0.793259	1.79949	0.495376	0.789648	-0.015304	0.880788	0.631872	0.687115	0.409397	1.87702	1.28906	-0.986062	0.953133	1.77419	-0.330204	0.35351
10139	ARFRP1	NA	NA	1.37111	0.735881	1.07495	0.775564	0.0367281	-1.49739	0.310619	-0.768855	1.26341	0.998141	0.167169	0.325172	0.941409	1.1761	0.678405	0.395153	-0.546042	0.187847	2.43801	0.566551	-0.777571	-1.28211	-0.283626	-0.608545	-0.445359	0.370743	1.0375	0.150422	-0.167014	0.384991	0.369091	0.0956899	0.454266	0.347636	-0.128913	2.93827	0.271452	0.423186	3.1578	0.168596	0.727627
9743	ARHGAP32	0.800712	0.629928	0.675807	0.958376	0.237081	0.816858	0.00100816	-0.98592	0.483352	-0.205777	1.11916	2.63988	0.92902	-0.00100816	0.101413	0.330106	0.420274	-0.338256	-0.525071	0.702887	0.580187	0.217147	1.05586	0.64372	0.78298	1.26798	-0.489554	0.0256351	0.61212	0.892373	0.261968	1.87887	-0.00844002	0.156212	-0.730087	0.295429	1.04226	0.492364	-0.524729	-0.35618	0.00190198	0.905751	0.0583586
374868	ATP9B	NA	NA	0.86172	0.67317	0.360706	0.829824	1.12389	-0.204449	2.19926	0.853093	1.02567	2.13739	0.96645	0.550019	0.099051	0.216189	-0.415638	0.261071	-0.90436	0.85099	0.00932118	-0.180857	-0.715887	0.956265	1.71629	1.67872	0.160098	1.4221	1.43113	-0.282217	0.35137	0.903185	-0.324098	-0.233359	0.0263405	0.4835	-0.0537334	2.1756	1.44942	0.197723	1.13041	-0.181599	0.185064
93010	B3GNT7	-1.41521	-0.276093	0.252615	-0.168012	-0.53311	-0.981856	1.53969	1.43957	1.83792	NA	0.504108	3.66656	0.832115	1.48228	2.16287	-0.692565	-0.654163	1.95509	0.57916	2.54079	0.977642	2.41521	1.6294	0.816211	NA	NA	NA	NA	NA	NA	NA	NA	NA	NA	NA	NA	NA	NA	NA	NA	NA	NA	NA
8703	B4GALT3	0.0046328	0.497545	1.07976	-0.486025	-0.182685	0.0498557	0.0340454	2.12195	-0.564759	-0.235047	0.169565	1.39902	0.0309841	-0.437154	1.93609	1.08825	1.5769	NA	0.165957	0.598558	0.238903	0.218194	0.0468572	0.584486	0.529164	NA	1.04876	1.96052	NA	NA	NA	NA	NA	NA	NA	NA	NA	NA	NA	NA	NA	NA	NA
8702	B4GALT4	1.56889	1.83522	NA	1.48114	0.091221	-0.205283	0.53975	0.577305	1.6235	2.02736	0.513822	1.12624	0.952068	0.551658	1.67815	-0.524285	-0.404628	1.25568	-0.415614	1.43352	1.26693	2.49786	-0.169233	1.63725	1.6581	2.23881	3.31367	1.70313	-0.881527	0.311424	1.42229	-0.102755	-0.982914	-1.05994	0.346453	-0.656046	-0.718165	1.06917	0.3797	0.510866	1.34702	-0.215765	0.0862058
56913	C1GALT1	NA	NA	2.77738	0.0275497	0.812885	NA	0.362864	0.400701	1.13782	1.85109	1.26943	1.82921	1.02986	0.771486	1.005	-0.562753	0.14492	1.11304	-1.1669	1.30735	2.06732	3.09584	0.387924	-0.00975714	NA	NA	NA	NA	0.755928	-1.22513	-0.0191137	-0.920296	-0.313391	0.446527	0.0484977	-0.280631	-2.24112	1.7802	-0.937585	0.0741839	2.206	-0.917157	-0.419583
29071	C1GALT1C1	NA	NA	2.66427	0.369618	-0.32503	NA	0.568911	0.139515	1.97341	1.19148	-0.417363	0.227393	1.15559	0.967813	1.34922	0.16093	0.0887249	1.75199	-0.921119	1.32784	1.47593	2.55542	0.244546	0.170307	NA	NA	NA	NA	0.869851	-1.04626	0.530324	-0.304815	-0.206872	0.058493	-0.0750945	NA	NA	2.57286	-0.335238	-0.229228	2.43733	-0.470044	-0.425696
966	CD59	-1.48955	-0.503586	0.947467	1.0833	-1.1514	0.209905	-0.252	2.50749	0.447472	-0.0195939	2.18079	0.350526	1.89236	-0.282681	1.04103	-0.171066	-0.0202623	0.511395	-0.432697	0.951944	2.85469	1.6232	0.28299	-0.376436	-0.3077	0.0465359	0.262632	-1.05994	0.777671	1.14824	-0.0843618	0.991506	-0.139255	1.08638	0.0259081	-0.0023643	0.0817719	0.400834	0.272247	-0.29305	0.443473	1.11199	0.634736
998	CDC42	0	-0.421826	2.28211	0.734842	0.854097	0.0802649	1.21421	2.38613	0.413292	1.86215	1.97879	2.47865	1.86792	0.99632	-0.146707	0.944025	0.303988	2.73597	-0.902545	0.095571	1.26713	1.34565	0.334277	0.0170356	-1.60962	0.195124	-0.789856	-1.25535	-0.301774	-0.528555	-0.460277	2.50275	0.589498	-0.374392	-0.491316	1.02935	-0.280105	0.550115	1.31934	0.286487	-0.130427	0.490823	-0.137271
8218	CLTCL1	NA	NA	NA	NA	NA	NA	1.38221	2.6393	1.12322	2.63405	1.15515	2.59361	2.4071	1.31366	-0.503738	0.844382	0.757664	1.40044	-0.590127	-0.1022	0.600156	0.777995	1.44027	-0.793819	NA	NA	NA	NA	-0.0837169	-1.66704	0.0886967	1.00252	0.393689	-0.169952	0.302773	0.00542546	-0.406517	0.162087	-0.597026	0.37229	0.585022	-1.03619	0.299216
9382	COG1	0.515878	1.09357	0.597951	0.946776	0.263729	0.525622	1.29798	-0.506681	1.55539	0.778054	0.945616	1.09639	-0.000606016	0.276402	0.81163	-0.291846	1.17595	0.75884	0.245287	0.823839	0.0296429	1.71644	0.514759	0.907296	1.00221	-0.0358235	-0.752577	1.0224	1.85898	-1.92721	0.23537	-0.213257	-0.301576	-0.00281853	0.744918	0.0381151	-0.16675	2.12282	-1.07871	0.538321	1.15126	-0.528054	0.783996
1314	COPA	-0.869729	-0.672115	0.195143	0.443428	-0.218965	1.05367	1.62005	0.52064	1.42643	1.77273	0.713723	2.05423	1.65869	0.828897	0.105402	1.28465	0.843547	0.457686	-0.374782	-0.0775933	0.136253	1.14805	1.6011	-0.235003	1.32666	1.81773	1.32714	1.53236	0.891885	-0.371602	0.293633	-0.0399805	0.628149	0.0354036	0.495106	0.522219	0.230729	2.03805	1.42262	1.15639	0.939855	-0.190374	0.366586
1315	COPB1	-0.651345	-1.10851	1.15405	-0.186418	-0.412026	0.863744	1.07268	0.93174	1.37742	0.8057	0.610395	1.36133	1.52787	0.758899	0.535004	0.403231	0.858534	0.250199	0.0164658	0.35086	0.520942	1.43274	1.5249	-0.274659	1.03598	1.6999	1.17487	0.761114	0.625564	-1.20559	-0.335855	-1.31616	0.109975	-0.62738	0.164038	0.506676	-0.0843908	1.30845	0.188475	0.714659	0.80718	-0.966323	0.0861399
9276	COPB2	-0.658895	-0.858357	1.04926	0.460638	0.193078	0.722787	1.42802	0.216474	1.16648	1.69507	0.754975	1.79711	1.75629	0.825359	-0.133771	1.61743	0.43166	1.20988	0.0165079	0.398506	0.0761565	0.882712	1.70051	-0.48955	0.869415	1.70302	1.22131	0.863686	0.815377	0.402013	0.741247	0.168022	0.689175	0.355543	0.592702	0.218248	0.518894	2.03982	1.41101	0.715466	0.954183	-0.500068	0.312456
11316	COPE	1.37341	0.694674	1.28531	-0.163317	0.488521	-0.173089	1.04637	0.478225	1.2889	-0.554879	0.511848	1.47923	0.888512	-0.291847	0.441814	-0.0146255	0.875054	1.03278	-0.231388	-0.291981	0.583991	1.91346	2.21214	-0.166672	0.905012	1.93272	0.447822	0.994054	0.582295	0.68601	-0.180595	-1.32845	-0.00974633	-0.217976	-0.279084	-0.232965	0.3243	1.16383	0.771092	-0.14543	-0.332138	-1.26655	0.947728
22820	COPG1	-0.318005	-0.872782	0.425336	0.533905	0.0807476	1.07792	1.56748	-0.210116	0.621676	1.0258	0.385839	0.802664	0.739356	0.218539	0.3076	0.253587	0.93159	0.484228	-0.360484	0.534348	0.623292	1.64148	1.68473	-0.75527	1.78332	2.04478	1.62363	1.47498	0.649957	0.470667	0.626407	0.294943	0.71792	0.132849	0.627167	0.74756	0.304747	1.75668	1.0079	1.173	0.896974	-0.236215	1.02752
22818	COPZ1	-0.0643822	-0.687088	0.449956	-0.0833061	0.760094	0.916951	1.23137	-0.0484017	0.956733	1.47641	1.20949	1.90336	0.372675	0.741856	0.231224	1.12551	0.591947	1.59433	0.00673325	0.00177828	0.931611	1.61245	1.59063	-0.132348	1.62716	1.09245	0.34157	-0.403622	0.223019	-0.539958	0.493129	-0.299013	-0.140521	-0.57498	0.905609	0.573421	0.0562257	1.20463	-0.38211	0.64551	0.674494	0.263566	-0.360586
2131	EXT1	NA	NA	-0.372063	1.71787	-0.523106	1.01028	0.881917	1.41868	0.137829	0.636802	-0.100644	1.8	NA	NA	0.453704	4.17421	0.380378	0.49674	-1.0033	0.510522	0.926709	0.723727	-0.104074	NA	NA	NA	NA	NA	NA	NA	NA	NA	NA	NA	NA	NA	NA	NA	NA	NA	NA	NA	NA
2525	FUT3	NA	NA	NA	NA	NA	NA	2.2093	-0.119754	1.69844	0.489135	0.221298	2.8979	0.994762	0.0107723	0.904114	-0.212492	0.775224	0.661795	0.518704	1.44901	1.10422	1.71848	2.03443	1.33681	0.337315	-0.776161	0.281884	0.0456954	NA	NA	NA	NA	NA	NA	NA	NA	NA	NA	NA	NA	NA	NA	NA
79623	GALNT14	NA	NA	0.64636	NA	NA	NA	0.802827	0.864585	0.658909	1.24077	0.126945	0.277492	1.21869	2.01344	0.514416	1.10393	-0.492602	0.544772	-0.417906	0.0155751	1.29717	1.17102	0.243445	-0.83708	NA	NA	NA	NA	1.52066	1.19148	1.3184	0.219445	-0.46102	-0.414247	0.735056	-1.41484	0.758072	1.89764	1.64455	-0.144229	1.19362	-0.475365	-0.643671
11227	GALNT5	NA	NA	1.77883	0.66526	-1.59113	1.38387	NA	NA	NA	NA	NA	NA	NA	NA	NA	NA	NA	NA	NA	NA	NA	NA	NA	NA	1.29459	1.6862	0.807115	3.14153	NA	NA	NA	NA	NA	NA	NA	NA	NA	NA	NA	NA	NA	NA	NA
2801	GOLGA2	0.309676	1.82148	-0.795257	0.745814	0.572893	1.61289	-0.095114	0.321083	1.50481	-0.526556	0.0297527	0.0438259	-0.14998	-0.546552	-0.0601084	-1.06498	0.489948	0.958003	0.519027	2.18741	0.247915	0.760084	-0.018468	1.5108	1.04434	2.24352	-0.48193	0.650155	2.27694	0.82377	0.366804	-0.219748	0.73254	0.487755	0.664468	-0.631553	0.358845	1.05465	-1.77802	0.413051	0.743627	-0.497605	1.658
9950	GOLGA5	0.938167	1.30301	0.866663	1.24837	2.27626	-0.361006	0.545907	-0.517773	1.13305	0.995275	0.945217	0.722707	0.403046	0.729237	0.438955	0.108899	0.472679	0.634051	-0.291182	1.61094	-0.124898	1.2694	0.470277	0.645414	1.65259	0.954706	0.619286	0.771489	-0.225396	-0.173913	-1.33323	1.4258	-0.0134009	0.908228	-0.348315	0.448106	1.614	2.65287	-1.45965	0.710681	0.76559	0.584737	1.46713
2804	GOLGB1	0.881719	1.53937	0.595672	1.66782	0.186512	0.0677472	0.84863	-0.351968	1.43563	0.763887	1.02434	0.748624	0.180087	0.702573	0.994662	0.623478	0.931408	-0.337325	0.131621	1.38065	0.338033	1.09638	0.426174	0.845487	0.866669	1.5059	1.0385	0.504315	0.0870855	0.108246	0.655695	-0.143673	0.105718	-0.301738	0.982159	-0.393597	-0.333115	1.24082	1.07765	0.599159	0.482612	-0.143488	0.731283
9527	GOSR1	0.402965	1.21493	1.46776	0.967392	-0.00442667	0.338035	0.666251	1.88638	0.359916	0.856697	0.123685	0.436991	0.135409	0.99178	0.748656	1.08357	0.556274	0.462638	-0.0673638	1.1333	-0.0134206	1.5324	-0.893777	1.16558	0.173044	1.42792	-0.158649	0.673866	-0.357362	-0.985611	0.329031	0.160869	-0.268401	0.962946	0.364327	-0.900688	-0.846331	2.63241	0.23483	0.272398	2.11521	-0.61722	-0.630416
283987	HID1	0.858125	0.596112	1.61425	1.17413	0.429116	0.718685	0.911194	-0.534896	1.63527	0.423581	0.668781	0.957545	0.419659	0.628865	0.823921	-1.10413	1.17189	0.10164	0.597538	0.112193	0.495854	0.910339	1.066	1.24401	0.865025	1.49493	1.45252	0.248124	0.0978037	-0.0585039	-0.85583	NA	-0.36686	0.112556	-2.23657	-0.211637	0.552651	-0.179635	-0.514829	-0.648187	1.13349	1.2295	0.162441
51763	INPP5K	-1.75136	-2.18366	0.0585305	-0.763204	-0.112653	0.511385	0.383689	-2.48679	1.92746	0.14976	0.278286	-0.161206	0.667537	-0.12139	-0.18149	-0.95482	-0.600528	-1.65786	1.14126	1.36152	-0.731292	0.759775	0.532323	0.561069	0.357459	0.414279	0.354911	1.13798	0.40789	0.848336	0.246129	0.664511	0.945459	0.947977	1.17401	1.00933	0.912731	4.83403	1.26365	0.998215	5.9463	0.265668	0.681079
25843	MOB4	NA	NA	1.14116	-0.495517	1.26857	-0.379381	0.0114042	-0.627495	0.117732	0.852534	-0.23369	3.4638	1.79889	-0.159331	-1.12665	1.10628	-0.174059	0.055407	-0.726676	0.787399	0.152623	-0.0167834	0.239792	0.190025	0.7958	-0.194299	1.34744	0.738503	0.967912	2.1238	-0.0117602	0.0705792	0.160766	0.889693	-0.296824	0.224218	0.081023	1.21825	0.335206	0.491098	0.732076	0.74129	0.965185
94025	MUC16	0.0816817	-0.660939	0.923369	0.986852	-0.86402	-0.97304	2.23223	1.20619	1.20099	0.463292	0.951549	1.04175	2.24526	1.22263	2.08694	-0.1218	1.64525	1.74318	1.41539	0.749532	2.16936	2.34877	1.45732	2.22362	NA	NA	NA	NA	NA	NA	NA	NA	NA	NA	NA	NA	NA	NA	NA	NA	NA	NA	NA
4585	MUC4	NA	NA	NA	NA	NA	NA	2.65934	0.115423	1.73925	NA	0.906324	3.45828	1.47541	0.900538	0.390414	2.30546	0.284135	0.581948	-0.156557	-0.391692	1.15028	1.57308	1.12135	-0.210284	0.888378	-0.3542	-0.352838	0.994602	NA	NA	NA	NA	NA	NA	NA	NA	NA	NA	NA	NA	NA	NA	NA
4586	MUC5AC	NA	NA	NA	NA	NA	NA	1.34852	1.24486	2.23247	0.864492	0.602823	0.889071	2.57925	0.125264	2.15039	-0.267211	1.01944	2.29133	1.28132	1.68157	0.00715783	2.62827	1.97858	1.94925	1.55372	2.45679	0.299341	2.64722	-0.130837	NA	NA	NA	1.62504	2.91423	NA	-1.60707	-1.03424	NA	-0.203216	1.39631	NA	NA	0.947144
727897	MUC5B	0.89454	0.980866	0.720146	-0.374997	0.398496	0.0866957	2.20636	1.59183	1.93968	0.506286	0.921463	0.296111	2.63216	0.274808	1.32585	-0.868138	1.03068	1.91917	1.17805	0.891786	-0.35673	2.32863	1.30195	1.71399	1.6089	0.528824	1.57573	2.91971	0.450017	NA	NA	0.291766	NA	NA	0.411026	0.723126	0.175368	0.19078	0.0301601	0.302253	0.328059	-0.667275	0.968865
9600	PITPNM1	0.143398	-0.513659	2.04552	1.00092	-0.846055	-0.444534	1.05339	1.14349	2.18333	1.25713	1.74742	2.3713	0.769981	2.14686	1.99169	0.305881	1.37201	-0.183724	0.691046	2.22427	-0.455723	1.41632	-0.0624395	0.745164	-0.0969944	-0.469619	-0.697669	0.692195	1.14715	-0.761095	1.20447	-1.60746	1.04718	0.262708	0.678255	0.930366	-0.137593	-0.713504	-0.689739	0.42228	-0.188924	-1.54738	-0.142152
5337	PLD1	0.456205	0.483676	0.6225	1.19819	0.665649	-1.37716	1.17359	0.753271	1.88378	0.244974	1.48006	1.41364	1.77326	0.137397	-1.72914	0.525909	-0.718415	1.62433	-1.46009	0.161033	0.450437	1.28941	0.134522	0.125702	0.179273	0.156981	1.61689	0.632443	-0.102202	-0.805944	-0.63782	0.266077	0.839825	0.479807	1.08523	-0.102886	0.548903	0.873063	0.664475	0.794578	0.591264	-0.162926	-0.283668
23011	RAB21	-0.545753	-0.114513	1.38409	1.65375	-0.478445	0.483059	-0.64166	0.528723	-0.898163	-0.451807	1.61326	0.924621	-0.696833	0.915609	0.305488	0.126512	-0.84667	0.33586	-1.15145	0.859169	0.916575	0.612713	0.804095	-0.0461106	-0.328051	0.104663	0.629401	-0.0670587	0.596581	0.89175	1.1543	1.69032	-0.00232541	0.69628	1.3664	0.179491	0.131056	1.29566	1.12838	0.415004	1.59113	0.271943	1.03211
117584	RFFL	NA	NA	0.598323	NA	NA	NA	1.50906	4.26411	1.08662	0.785472	-0.139282	-0.306501	2.12189	1.3053	1.17462	0.770046	-0.143961	NA	0.683704	0.791122	-0.00138707	0.987526	0.210516	0.560272	NA	NA	NA	NA	0.407027	0.194449	0.318611	0.6321	1.37859	0.755095	-0.829315	NA	NA	0.619741	NA	0.259757	0.571277	0.0984057	0.801088
10313	RTN3	1.02437	-0.373674	3.09296	-0.985393	0.0666791	0.111892	0.739276	2.9537	0.0730773	1.33928	0.34261	0.491025	0.292552	-0.348809	1.10335	1.027	-0.296213	0.885082	-0.246566	0.496649	0.804017	1.22196	-0.017523	1.03701	-0.328734	-0.260064	0.81323	-1.5881	1.40635	-1.15332	0.596868	0.0230443	-0.904548	0.0204556	0.188535	-0.203526	0.0894478	2.69279	1.08272	0.863892	2.6748	0.0828762	0.697175
10066	SCAMP2	-0.804963	0.663179	-0.108362	0.32045	-0.111516	0.365585	0.417968	0.0483616	0.862736	0.863185	1.36372	2.62487	1.08912	1.28389	-1.69785	0.625597	-0.307737	0.951878	-0.739399	1.59146	0.884338	0.708836	0.277384	-0.42347	0.670689	1.49237	0.811771	0.63764	1.60638	-0.656577	1.15879	1.45809	0.670224	0.531351	-0.0225545	-0.0333572	1.22126	0.883054	0.593895	-0.293485	0.495115	0.0766723	-0.17969
23256	SCFD1	-0.161235	-0.984531	-1.67905	0.053316	0.521992	0.630518	1.57879	-1.30404	1.38219	-0.0147739	1.02916	1.55778	1.84348	0.612886	-0.629613	0.768126	0.822282	-0.109864	0.299966	0.908014	1.31976	1.79767	1.2143	-0.842177	1.73256	1.42748	1.88523	1.51337	1.05812	-1.35753	-1.77765	0.757832	-0.00950828	0.105332	-1.09949	0.674884	0.442179	2.33486	0.779781	-0.583685	1.61513	0.00950828	-1.41198
6396	SEC13	0.241921	-0.659012	0.528219	0.80461	-0.00416936	0.968334	0.984875	1.41243	1.87064	0.826493	1.2836	1.31404	1.34363	0.33459	-0.706457	-0.72874	0.979878	1.27495	0.374295	-0.522787	1.13338	0.598433	2.49466	-0.0312777	0.391342	0.931527	1.02667	0	0.933733	1.34113	-0.536044	-0.413741	0.511123	0.556338	1.06088	0.0920892	-0.439052	1.10671	-0.107756	0.0288951	0.0786389	-1.05693	0.153643
9919	SEC16A	0.747557	1.07879	0.54676	0.472023	1.02472	-0.173619	0.556692	-0.0207689	1.47036	0.892744	0.161973	0.842059	0.463775	0.179994	0.386822	-1.75098	0.523212	0.189483	0.486806	0.399369	-0.152581	0.629495	1.96776	1.00588	1.44622	2.22985	1.20707	2.27587	1.54073	0.93337	-0.18614	0.813613	0.677209	0.670801	0.54744	-0.331282	0.727381	0.760227	-2.24496	0.405338	0.367387	-0.119091	1.51967
22872	SEC31A	1.11735	0.210517	-0.415523	1.10557	-0.711037	0.811857	0.515447	1.25869	1.73514	-0.324881	1.22303	1.75405	1.23136	0.311964	-0.128088	-1.1377	0.736863	0.00443602	-0.278503	-0.821403	0.611914	0.0931161	1.99429	-0.244795	1.46565	1.9239	0.864298	-0.027771	0.869111	-0.0755797	-0.468345	-0.0910178	0.478281	-0.107306	0.593824	0.560752	0.0147439	1.4022	-0.119615	0.302821	0.582729	-0.269392	0.20718
55343	SLC35C1	NA	NA	NA	NA	0.515695	1.56678	1.35748	0.909638	1.70527	1.22724	0.218326	2.13668	NA	NA	NA	NA	NA	1.6662	NA	NA	NA	NA	NA	0.930007	-0.152194	0.706302	-1.1819	NA	NA	NA	NA	NA	NA	NA	NA	NA	NA	NA	NA	NA	NA	NA	NA
55808	ST6GALNAC1	-0.95183	-0.129131	0.441805	1.16429	-0.0328903	NA	1.56593	1.15864	2.21961	0.319378	1.57269	2.25817	1.04076	0.817872	2.11561	-0.494176	0.843164	1.85571	-0.00321507	0.992256	1.31262	2.5553	1.60806	1.35409	1.22521	0.432955	0.984711	0.455929	NA	NA	NA	NA	NA	NA	NA	NA	NA	NA	NA	NA	NA	NA	NA
6892	TAPBP	0.446371	1.18491	1.5487	0.0788141	0.823423	-0.260912	0.767253	1.44442	-0.100075	2.35908	0.331527	0.703265	0.840234	2.09422	-0.656615	2.5413	-0.815728	1.20425	-0.779398	-0.978713	-0.670322	0.800287	-1.14849	-0.558348	1.45294	0.636768	-0.0907397	0.948924	1.16267	-0.234058	0.628108	0.435672	1.34862	-0.596061	1.02845	2.42048	0.511127	2.11538	1.94627	0.331775	2.11018	0.311035	0.0548126
7098	TLR3	0.309947	1.83312	0.603941	0.638268	-0.470441	-0.404402	2.08028	-0.129931	1.39867	0.139193	0.514602	2.57601	1.38552	0.854423	1.23948	1.41547	-0.531437	0.65202	-1.3347	-0.105568	-0.579708	2.12715	0.0953117	1.21901	2.28132	NA	0.238854	NA	1.31757	0.59222	1.39322	0.655893	0.487728	0.126427	0.621322	0.00613776	0.933716	-0.727887	-0.938623	0.24904	-0.0639969	-0.181479	-0.227124
51014	TMED7	0.0113807	-1.08587	0.506251	0.311396	0.555978	0.346586	1.78312	1.89291	0.790944	1.70811	1.00713	1.34156	1.51373	0.787492	0.525523	1.6681	-0.537734	2.37113	-0.942907	0.913277	0.34753	1.26129	-0.116774	-0.367463	1.03501	1.41073	2.07897	0.561204	NA	NA	NA	NA	NA	NA	NA	NA	NA	NA	NA	NA	NA	NA	NA
9218	VAPA	0.576186	0.127994	0.198306	1.01294	0.0181869	0.47762	0.603863	2.27964	0.645406	0.762441	1.89206	0.411636	1.22845	1.4119	1.33486	0.999269	-0.294759	1.69696	-1.66701	0.955596	1.01762	1.19692	-1.25882	-0.285362	1.06038	1.85516	1.16209	-0.270029	0.353329	-0.711769	0.790915	0.358802	-0.0707235	-0.0196655	-0.372181	0.205694	-0.688867	2.03153	1.10144	-0.310804	2.07227	0.339187	-0.0734907
54503	ZDHHC13	0.988579	1.20134	1.25153	-0.180952	-0.602811	-0.67465	1.26445	-0.442731	1.06547	1.72417	0.276213	1.35854	2.08761	1.56051	0.439122	0.519355	0.336379	0.811951	-0.193912	1.8548	0.906443	0.694216	0.552114	0.177902	-0.20716	-0.0877292	-0.147617	-0.35782	0.248717	-0.676202	1.50583	0.652634	-0.261981	0.474906	-0.427287	-0.0798061	0.986592	2.51416	-1.13033	-0.277054	0.871416	-0.029248	0.611871
340481	ZDHHC21	NA	NA	NA	3.22724	1.04499	NA	0.451013	0.449229	0.709112	NA	0.26552	1.6299	0.003061	0.872769	-0.336202	0.770923	0.292112	0.384353	0.25954	1.4186	NA	NA	NA	0.165155	NA	NA	NA	NA	2.78363	NA	NA	NA	NA	NA	1.74618	NA	NA	NA	NA	NA	NA	NA	NA
ID	NAME	CCRCC:C3L-01603	CCRCC:C3N-01524	CCRCC:C3N-01214	CCRCC:C3L-00917	CCRCC:C3L-01861	CCRCC:C3N-00194	CCRCC:C3N-00495	CCRCC:C3N-00831	CCRCC:C3L-00183	CCRCC:C3N-00168	CCRCC:C3L-01885	CCRCC:C3L-00447	CCRCC:C3N-00246	CCRCC:C3L-00902	CCRCC:C3N-00177	CCRCC:C3N-01176	CCRCC:C3N-01808	CCRCC:C3L-00907	CCRCC:C3L-00418	CCRCC:C3L-00910	CCRCC:C3L-00813	CCRCC:C3L-01560	CCRCC:C3L-00799	CCRCC:C3L-00796	CCRCC:C3L-00792	CCRCC:C3L-00766	CCRCC:C3L-00800	CCRCC:C3L-01553	CCRCC:C3L-00790			ID	NAME	Breast:03BR004	Breast:06BR005	UCEC:C3N-00383	UCEC:C3N-00322	UCEC:C3N-00333	UCEC:C3N-00836	UCEC:C3N-00339	UCEC:C3N-00323	UCEC:C3N-00335	UCEC:C3N-00379	UCEC:C3N-00386	UCEC:C3N-00340	UCEC:C3N-00321	UCEC:C3N-00324	UCEC:C3N-00328
51327	AHSP	1.3639	1.57339	1.64452	2.24439	2.49468	1.23423	2.28347	-0.859568	1.88411	-1.24655	2.18009	1.30125	0.268503	0.811951	1.04499	1.48458	1.7867	1.88046	1.15595	1.84502	0.626801	0.958217	-0.116182	1.68249	1.41801	1.3771	1.76681	0.746408	1.09442			51327	AHSP	0.916285	-0.591484	0.129443	-0.0815604	0.936754	0.125064	-0.102961	-0.616838	0.135062	-1.02411	-1.70656	-0.971451	-0.815565	0.591984	0.428281
3039	HBA1	0.880073	1.95735	1.29717	1.96396	2.19083	1.40814	2.1333	0.780608	1.7792	1.43535	1.90057	1.07851	0.770544	1.34063	1.9346	1.43824	2.09769	1.76654	1.27354	2.16841	0.38774	1.46668	-0.0417666	1.5356	1.13883	1.75218	1.59909	0.843745	1.05861			3039	HBA1	0.0375803	-0.592006	0.23706	0.297189	1.54657	-0.0906098	0.683069	-0.481213	0.708414	-1.08902	-0.875062	-0.329636	-0.126774	0.591352	0.518917
3043	HBB	0.923123	1.77569	1.27796	1.99816	2.00392	1.25401	1.97053	0.77685	1.65244	1.41795	1.83243	1.0149	0.820568	1.34948	1.85934	1.22317	2.01045	1.80444	1.12062	2.12322	0.341976	1.43259	-0.130864	1.4741	0.967474	1.68043	1.49618	0.825607	1.04542			3043	HBB	0.126027	-0.667057	0.143611	0.366001	1.30769	-0.302073	0.584723	-0.572743	0.532005	-1.0392	-0.783683	-0.4545	0.0863061	0.625645	0.367012
3045	HBD	0.901692	1.77253	1.25915	1.97023	2.03433	1.23056	2.01582	0.740592	1.70912	1.36176	1.82296	1.03107	0.775791	1.35748	1.9195	1.28992	2.08771	1.83072	1.13586	2.08077	0.366937	1.46122	-0.106571	1.4648	0.970511	1.6809	1.48284	0.842958	1.04867			3045	HBD	0.119546	-0.6589	0.208001	0.336353	1.35797	-0.355617	0.423494	-0.52163	0.553062	-1.23026	-0.805764	-0.395282	-0.0599727	0.622247	0.407802
3047	HBG1	0.128792	2.0443	0.828403	1.9578	2.04194	1.23995	1.72862	0.500694	2.62518	1.00397	1.45237	0.812444	0.816076	1.47585	2.67611	1.44917	2.2598	1.73033	1.08509	1.96238	0.616828	1.92764	0.0428622	1.32974	1.10867	1.60168	1.54069	0.771193	1.4319			3047	HBG1	-0.126784	-0.117679	0.596196	0.610193	0.857365	-0.201541	0.529112	-0.736954	0.727417	-0.490368	-0.609781	-0.366896	-0.338703	1.14203	0.608062
3048	HBG2	0.178015	2.2351	0.894421	1.97695	2.06497	1.24116	1.80601	0.515336	2.54128	1.07141	1.46404	0.776342	0.973309	1.4951	2.60093	1.4925	2.35684	1.82251	1.16719	2.01248	0.617927	1.98999	-0.0100987	1.3791	1.17514	1.58953	1.58612	0.808815	1.40572			3048	HBG2	-0.106204	-0.153597	NA	NA	NA	NA	NA	NA	NA	NA	NA	NA	NA	NA	NA
3042	HBM	0.64554	1.20398	0.027032	0.740954	2.70727	1.27062	2.19858	1.90406	3.74915	2.13525	1.43379	1.92402	1.47685	0.221554	3.05284	0.693403	0.540647	NA	0.27895	NA	-0.173891	1.10093	-0.183455	1.08108	0.796826	0.428688	0.611691	0.864109	0.410883			3042	HBM	0.105969	0.097143	NA	NA	1.20152	NA	NA	NA	-0.347121	-0.000304041	-1.86826	0.130463	-0.417511	0	-0.29117
3049	HBQ1	0.741868	1.78184	1.08409	1.64308	2.23614	1.75471	2.35997	1.28653	2.02438	1.0511	2.02694	1.04123	0.734659	0.870002	2.32237	1.33877	1.75279	2.40978	1.32018	2.55983	0.623059	1.03576	0.219549	1.36051	0.959074	1.79006	2.16589	0.816529	1.44093			3049	HBQ1	0.170108	-0.279456	0.236162	0.127993	0.637947	-0.390761	-0.686975	-0.982826	0.00548359	-1.4213	-1.90695	-0.457799	-0.497508	0.0827119	-0.0571637
3050	HBZ	0.790498	2.03539	1.4654	1.97211	2.24812	1.46203	2.03728	0.714429	1.54741	1.56505	1.85749	1.00986	0.731388	0.989728	2.14997	1.22326	2.00213	1.58675	1.08177	1.98331	0.318381	1.49336	-0.0253072	1.46099	1.11702	1.72577	1.56145	0.801631	1.14492			3050	HBZ	0.105189	-0.235336	0.326528	0.522596	0.830691	-0.188343	0.0498422	-0.821576	0.478177	-1.45591	-1.26581	-0.982957	-0.135006	0.266892	0.561408
ID	NAME	Breast:11BR017	Breast:11BR028	Breast:11BR020	Breast:09BR007	Breast:20BR008	Breast:11BR010	Breast:22BR005	Breast:05BR044	Breast:11BR042	Breast:11BR059	Breast:13BR009	Breast:11BR058	Breast:01BR010	Breast:11BR060	OV:01OV019	OV:01OV026	OV:02OV005	OV:02OV006	OV:02OV040	OV:02OV045	OV:04OV057	OV:13OV004	OV:17OV034	OV:22OV001	OV:26OV010	UCEC:C3L-01307	UCEC:C3L-01282	UCEC:C3L-01304	UCEC:C3N-00337	UCEC:C3L-00145	UCEC:C3N-01211	UCEC:C3N-01267	UCEC:C3L-00905	UCEC:C3N-00743	UCEC:C3N-01521	UCEC:C3L-00137	UCEC:C3L-00136	Colon:05CO002	Colon:09CO005	Colon:09CO008	Colon:09CO014	Colon:05CO034	Colon:16CO011	Colon:01CO015	Colon:05CO047	Colon:11CO072	Colon:21CO007	CCRCC:C3N-01651
550	AUP1	-0.340788	1.91042	0.924474	1.50657	1.48015	0.00134452	0.440865	1.61376	2.62846	0.673623	0.0572122	-1.85279	1.2252	3.11986	2.5345	0.93747	0.10307	1.109	NA	NA	0.635151	-0.0468222	1.12082	NA	0.981905	0.870037	-0.746776	1.63126	-0.147862	0.104482	0.54022	-0.212155	1.03568	0.415289	0.600206	0.711684	0.947764	0.300107	-0.739676	1.06949	-0.0190704	2.67107	1.74939	0.71306	0.689618	-0.219023	2.20636	-0.163436
2181	ACSL3	2.55535	-0.270867	0.0890286	-0.916549	2.79263	1.70343	0.0911412	4.47358	3.25687	0.793541	-0.451114	1.88951	5.36802	0.319681	0.852517	-0.63544	-0.304084	0.40087	-0.271513	-0.891263	-0.516634	0.593465	-1.04218	-0.124214	0.0307999	0.96751	-0.0343521	0.272032	-1.00386	-0.448601	-0.401765	0.0104846	2.44732	-0.609636	1.01092	0.507573	0.738363	-0.519069	-0.297044	-0.918128	1.45882	-0.385217	-0.746639	0.142027	2.04829	1.7791	-0.674073	0.86577
51703	ACSL5	0.670336	-1.00479	2.63345	0.26009	-0.476846	1.61442	-0.182432	1.87561	4.72111	0.168178	-0.487419	0.692293	0.505752	0.217713	0.920263	0.112217	-0.288994	-0.0271619	-0.316765	-0.43819	-1.04506	-0.599323	-0.575156	0.470231	-0.183028	-0.316259	0.21308	1.94821	-0.375228	1.41229	0.866242	3.12321	-0.338096	1.99269	-0.768513	1.37408	2.6504	1.04207	1.11072	0.416882	-0.0287024	0	0.887937	0.0890327	-0.200816	0.3149	1.53386	0.912417
10554	AGPAT1	-1.30511	0.81617	0.496728	0.0353137	0.582817	0.462909	0.584087	-0.21766	-0.559671	0.380185	0.676627	0.669761	0.545991	1.80286	NA	0.202508	-0.664724	2.37302	NA	NA	-1.20167	NA	NA	NA	NA	0.762077	-0.455382	1.25128	0.256069	0.507979	-0.335728	0.777421	0.658722	1.23262	-0.0455401	0.328762	1.3919	0.565293	1.49853	0.764508	0.524881	1.37475	0.263118	-0.114962	0.824231	0.997617	0.464584	1.48316
56894	AGPAT3	0.258919	0.175424	0.919841	0.372088	0.632979	0.987721	0.434743	1.08644	1.12104	0.049032	1.11439	1.55951	1.18042	1.77553	-1.01922	0.204724	-0.202801	0.277098	-0.374626	-0.284521	0.288748	0.262658	-0.0851125	-0.0639109	-1.20392	0.988523	0.851326	-0.0691202	-0.122881	0.396969	0.051917	0.319234	-0.577298	0.212954	0.334574	0.478418	0.305016	-1.47479	0.168932	-2.22752	0.454909	3.12903	2.26355	0.00339616	0.919515	1.64533	1.51402	-0.248278
56052	ALG1	-0.268625	-0.240084	1.24538	0.738396	0.846171	0.974196	-1.07773	1.7684	1.49771	0	1.18505	0.845451	1.29844	1.38303	0.391517	0.701775	0.795462	-0.0240326	0.727682	0.545528	-1.13645	-0.342338	0.251942	0.146274	1.13842	1.47499	-0.939383	1.88458	-0.0413045	0.0369129	0.879986	1.27642	0.513261	1.48201	0.334207	0.285472	0.713019	0.43235	-0.927449	-0.178493	-0.305241	0.115888	0.112286	1.31678	2.42779	0.875246	-0.92615	0.95513
440138	ALG11	0.692098	0.00262013	1.61764	1.61834	0.922686	0.463583	-0.340031	2.50185	2.39863	-1.06208	1.53257	0.122173	2.51029	3.30355	-1.29604	-0.494713	-1.08435	-1.35508	1.69492	1.635	-2.16269	NA	-1.28608	1.93759	-1.21241	0.796301	-0.0167507	1.91492	0.490776	0.302088	0.229789	0.822112	-0.257747	0.722051	-0.65647	0.838452	0.941812	0.381145	-0.123518	-0.331137	1.50221	1.98899	1.97732	1.29467	-0.222803	1.64437	0.31945	-0.870347
29880	ALG5	0.974934	1.5337	1.22375	0.302389	1.5469	0.539857	-0.965019	3.23416	2.54499	0.164339	1.43357	0.780947	2.75887	2.34581	0.998454	0.156865	-0.19087	0.112724	-0.321597	-0.590757	-0.167043	0.225337	-1.01271	-0.42971	0.368254	1.19918	-0.19038	1.18912	-0.0634527	-0.181701	0.823125	0.854748	-0.640431	0.400282	-0.0181312	0.241795	0.843221	-0.187478	-1.04972	-0.333557	1.03133	2.91301	2.29931	0.885458	-0.139418	0.414137	0.876194	-0.246912
79053	ALG8	0.455796	1.63999	-0.150355	0.165107	-0.371436	2.15849	-0.150193	-1.66114	-0.306632	0.241887	2.26753	0.414738	2.20372	0.990512	-0.0586838	0.856199	-0.390991	0.00388572	0.531457	0.426469	-0.12956	-0.971063	0.15613	0.205086	0.208767	0.761715	-0.321719	1.12309	-0.774476	0.513322	0.909134	0.641254	1.08748	0.947555	0.549128	0.980927	0.356832	NA	NA	-0.380829	NA	0.134745	NA	NA	NA	-1.63611	0.933082	0.140578
10550	ARL6IP5	0.0525536	1.09963	1.12162	0.559908	1.13523	0.611275	0.574511	1.52741	1.06367	2.72865	0.276665	1.55709	1.14043	1.10135	-0.0183643	0.704914	0.085316	-0.217574	0.0998545	0.134991	0.25524	-0.437887	0.222604	0.180088	0.158346	1.05341	-0.641733	0.241089	1.01017	0.542041	-0.164575	1.36537	0.0297489	-0.272137	-0.821148	0.546649	0.351977	-0.0864987	0.610576	1.19855	1.14717	1.28441	0.76776	-1.40665	-0.316685	0.780225	-0.284508	-0.292222
83787	ARMC10	0.667433	0.0316093	0.420247	-0.243813	0.382118	0.41808	-1.19416	0.913138	0.145811	0.158488	1.0173	1.06433	0.216469	0.342519	0.116519	0.719476	-0.202028	1.85856	-1.13656	-0.423061	-0.345063	0	-0.374336	-0.640252	0.941673	0.665687	-0.277994	0.417523	0.685549	-0.17766	-0.260267	1.74243	0.797067	0.0443655	1.64616	0.385945	2.33381	1.03558	0.159231	0.135705	1.4938	1.84615	0.559208	0.307423	1.06695	0.265015	0.227383	1.3973
64801	ARV1	0.0344031	0.23848	0.515498	1.33893	1.40818	1.20738	0.754777	0.877561	1.71628	0.933501	1.82378	0.792062	2.04948	1.69896	NA	NA	0.607172	NA	0	-0.0442356	0.392258	0.0936816	NA	-2.6273	NA	1.25002	-0.071916	0.108362	0.184352	-0.301698	0.557325	1.02367	-0.0666983	0.381705	1.07957	NA	1.11625	NA	NA	NA	NA	NA	NA	NA	NA	NA	NA	0.138542
51062	ATL1	-0.920808	0.92217	0.207437	-0.108039	-0.556025	0.0879034	-1.02229	0.86014	1.90435	2.24442	0.530573	1.94623	1.52701	1.58782	1.19215	0.995233	0.420104	0.590507	-1.24904	-0.945003	-0.179674	-0.467492	1.72958	-2.44348	1.51718	0.800708	0.0828844	2.98132	0.630654	1.0723	-0.468485	4.85454	-0.247369	1.05497	-0.339888	-0.00307707	4.15229	-0.792047	0.829816	-0.428669	0.537295	0.012284	-1.14986	1.53071	0.554652	0.375463	-0.627907	2.52911
64225	ATL2	1.84011	1.54094	0.621814	0.496108	1.19966	-0.335568	0.855408	1.42733	2.39087	2.45358	0.131742	0.680777	0.726493	1.21867	0.842237	-0.394216	0.167347	-0.387324	0.0841453	0.199873	0.211483	-0.105688	0.66599	-0.159652	0.655876	0.839173	-0.145919	-0.714496	1.36355	-0.1918	1.11188	-0.656661	1.85651	0.19526	-0.0181197	0.131871	0.337334	0.179901	-0.290446	-0.774242	-0.810933	0.696035	2.40257	-0.440758	-0.267051	-0.353649	0.417916	0.647865
25923	ATL3	0.0982458	1.42643	0.516874	1.30875	1.42887	3.16966	-0.438701	2.52021	2.32759	1.79912	0.65513	2.49984	2.37354	2.40904	0.437639	0.015202	-0.714628	-0.74507	0.10964	-0.171158	-0.648014	-1.29066	0.502955	-0.156762	1.1903	0.768579	0.124497	0.0804249	0.671904	-0.322396	-0.211395	1.77908	0.586851	0.0626174	0.463785	0.0586605	0.878007	-0.263516	0.000426258	-0.674543	0.970378	-0.593055	-1.01707	-0.661543	-0.0909481	0.992621	-0.0188904	0.224423
57130	ATP13A1	0.957022	-0.644844	-0.190537	-0.184931	1.1014	2.65435	-1.06742	0.773909	2.2207	0.942615	0.885891	1.20242	1.71188	2.33044	0.657684	0.387474	0.667891	1.73912	0.177348	0.360017	-0.119708	-0.662611	-0.00870331	0.597287	0.681077	2.55362	-0.563697	0.755874	0.611819	0.535181	-0.236717	0.185443	1.39463	0.266962	-0.250667	0.288254	0.886547	1.19825	-0.339311	0.772466	0.118909	-1.19353	-0.555989	-0.472168	0.389511	-0.180375	0.429912	0.933924
55973	BCAP29	1.39175	0.219289	1.15294	-0.898962	2.47404	1.14645	0.624412	2.73547	1.90624	0.414553	2.46996	0.639907	2.13148	1.85925	-0.68854	1.80274	-0.342029	-0.0136906	-0.024499	-0.556104	1.19274	-0.451514	-0.0620558	-1.759	0.594821	-0.186475	-0.678865	0.664669	0.505607	0.205113	-0.143243	1.15259	0.132992	-0.473642	-0.0499601	0.228132	1.60706	-0.358943	-0.00938688	-2.24112	-0.325612	1.35897	0.318242	0.42295	1.02357	-0.856327	-0.0576177	-1.71713
10134	BCAP31	0.430653	0.851207	0.950011	-0.458984	0.666125	0.43894	-0.58697	2.14952	1.30688	0.908385	3.05011	-0.0461768	1.94009	1.54916	-0.331499	0.35823	0.404697	0.620419	0.239025	1.19564	-0.0248002	-0.636308	-0.503773	0.559034	1.19386	1.30122	0.138901	0.381655	-0.413585	-0.0119351	-0.338793	2.34278	0.286917	0.336305	0.603591	-0.378712	1.01609	-0.0469301	-0.42972	0.203538	1.04683	2.15589	0.754574	1.05084	0.328864	0.45972	1.9299	0.226296
10423	CDIPT	-1.0722	0.863648	0.119023	-0.0512426	-0.332879	0.0253361	0.277428	-0.306393	0.797222	0.610731	3.34052	0.931685	0.575557	0.361311	-0.534353	-0.0499015	-0.484103	-0.290579	0.108242	-0.413553	-1.08922	-0.0927685	-0.686378	-0.388179	6.14965	0.574015	-0.243286	0.78845	-0.0568111	0.26054	0.190925	0.699262	0.00862523	-0.505828	1.01945	0.399753	0.754964	-0.050726	1.02357	-0.0409255	1.20328	1.876	-1.47061	0.988175	0.095851	0.360444	2.13373	0.297054
253782	CERS6	0	0.490964	0.79565	0.480669	-0.129955	-0.0573898	0.695778	0.794812	-0.0940111	0.678816	-0.0963231	1.00704	4.87874	0.487634	-0.501472	-0.3955	-1.28039	-1.24085	3.34273	3.03556	-0.486282	-1.02843	-0.865825	-0.161733	-0.302681	-0.67294	-0.496784	1.85759	1.99819	1.59631	1.87719	1.58406	0.566095	0.871575	0.444944	0.916603	1.69917	0.0336467	1.08764	0.0809415	1.32982	-0.840952	1.64181	0.151379	0.45991	1.25839	0.461671	NA
10970	CKAP4	0.918665	0.299173	0.234677	0.271061	0.0327158	2.69208	1.11896	0.642263	0.804423	2.75107	2.02695	2.61171	2.1848	1.15287	-1.45213	-0.91658	-0.158685	-0.8459	0.883905	-0.888633	0.234309	-0.445696	0.0689108	0.302317	-0.465053	2.15662	-0.960271	1.30383	0.39756	1.24962	0.312716	0.511729	0.995717	-0.103099	-0.366913	0.608826	2.38438	-1.59804	-0.46339	1.26478	0.696209	0.448401	-1.05127	-0.798799	-0.0171222	-0.899984	-0.833102	2.14804
1573	CYP2J2	NA	0.394808	1.80691	-0.138308	NA	1.18585	0.319275	2.28953	0.897842	0.374323	0.459014	0.0253159	1.76322	1.55335	NA	NA	NA	NA	NA	NA	NA	NA	NA	NA	NA	1.73607	0.340972	-0.73815	0.432002	-0.00554481	-1.01449	-0.24361	1.8036	0.0749357	2.23232	-0.0249342	-0.137238	NA	NA	NA	NA	NA	NA	NA	NA	NA	NA	0.612496
260293	CYP4X1	0	-0.406465	1.98191	2.3873	-0.947507	1.25418	1.48606	-0.404244	-0.503844	-0.198125	3.20812	-0.281277	-0.952189	0.998376	NA	2.01358	1.08377	0.458332	NA	NA	-0.195893	NA	NA	NA	NA	1.44185	-0.390304	1.17827	1.74116	0.435766	1.50298	1.091	1.39686	-0.00196888	0.383953	0.00196888	1.64467	NA	NA	NA	NA	NA	NA	NA	NA	NA	NA	NA
1595	CYP51A1	0.334351	1.0654	-0.184215	0	1.20848	1.37304	-0.27121	4.28681	1.90467	3.61324	-0.335175	0.80962	1.59677	2.41668	0.0377175	0.300406	-0.0319067	-1.09712	NA	NA	0.511142	-0.300532	-0.44884	NA	0.430492	0.136918	0.928999	0.0909601	0.972091	0.171606	1.855	0.748327	1.21938	0.723689	0.460111	-0.00872011	2.15651	0.0611713	0.769055	0.504226	0.0343845	-1.68835	-1.99253	0.942296	0.865215	-0.105604	-1.37482	0.47695
1718	DHCR24	1.4544	1.45288	0.728579	0.115531	0.92944	2.00193	0.167016	2.40256	2.83658	0.669626	0.71998	0.768247	2.13432	2.21224	0.952286	0.813863	-1.1266	-1.12139	-0.335399	0	0.682969	-0.0325468	0.521734	0.184129	0.978277	0.867889	-0.151526	-0.255014	-0.0051235	-0.720722	2.17953	-0.294539	1.53794	1.53204	3.36706	-0.420664	0.552414	-0.137428	-0.246945	-0.41509	-1.09502	-0.0129512	-1.00808	0.571812	1.52123	0.850331	-0.444896	-0.546082
1717	DHCR7	0.12617	1.14677	0.874172	-1.14684	1.60509	2.30164	-0.0780218	3.03211	3.0708	2.3304	0.223682	1.95671	0.960889	1.25343	-0.782683	0.23864	-0.18969	0.81817	0.294771	NA	0.237962	-0.217529	-1.50281	NA	0.17802	1.55335	-0.286926	2.63631	-0.278937	1.09492	1.55256	1.34097	0.985765	1.08454	0.253259	0.569819	2.57511	0.927613	1.32129	1.26934	0.477005	-1.30503	-0.214794	0.216381	2.29381	1.19167	-0.627749	3.30004
79982	DNAJB14	-1.25319	0.887453	1.14043	-0.289231	1.13211	0.76235	1.02251	1.62108	1.62086	0.266428	0.20151	1.00732	1.62698	0.984629	1.70731	-0.121221	0.850084	0.696911	-0.820884	-1.07349	0.073942	0	1.30465	-2.15891	0.0871402	0.0621653	0.379136	1.19703	0.700559	0.892838	0.716558	0.960257	1.19301	-0.0800513	-0.382759	0.45437	0.762686	NA	NA	0.982235	NA	-1.21152	NA	0.545519	0.108329	-0.43564	0.132918	-0.878901
54431	DNAJC10	1.75003	3.23073	1.59445	-0.58445	1.02575	1.96972	0.858375	0.983121	0.623029	0.958357	-0.500297	0.36427	1.79487	0.828789	0.597926	-0.677267	0.253165	-0.0133704	0.629491	-0.237514	-0.0730225	0.538256	-0.810746	-0.620871	-0.50441	3.38619	-0.807805	0.633163	0.071737	1.29544	-0.0771325	0.272184	0.35973	1.87407	-0.666993	1.60588	0.881706	0.190971	0.91206	0.345694	1.36101	0.521501	0.445343	0.813377	0.175972	-0.395563	-0.430018	2.11939
5611	DNAJC3	-0.160485	-0.241768	2.16573	-1.42731	0.424278	-0.687257	0.474778	2.92497	2.69587	0.110455	0.114759	0.220089	2.50423	0.167876	0.74379	-0.0839605	-0.460778	-0.68746	1.31918	1.58612	0.124625	-1.04057	0.377161	0.357223	-0.391155	1.102	-0.15501	1.62214	-0.342436	0.595148	-0.0764854	1.33324	-1.71373	0.695449	0.315909	0.863775	0.680539	0.771101	-0.241035	-0.441472	1.50172	1.0138	2.16775	0.773586	1.05291	0.707857	0.690679	-1.05902
80267	EDEM3	0.825574	2.41305	0.754394	0.673736	0.73659	0.248565	1.24275	-1.03862	-1.00271	-1.10234	0.700766	0.0565748	0.867869	1.00344	-0.0372494	-0.209384	0.321235	0.0545166	0.714416	0.506632	-0.213085	0.224606	-1.56598	0.441761	0.906201	2.00606	0.506157	0.227059	1.47118	0.932324	1.96953	1.52177	1.22282	0.294904	0.184292	1.3124	1.73699	NA	NA	-1.14775	NA	-1.06904	NA	0.00361213	-0.969919	NA	-0.375706	1.76304
9538	EI24	-0.0728656	0.107495	0.0305568	-1.56405	0.538272	0.982452	0.0427449	1.26464	2.20044	1.09521	2.7864	-0.498031	2.60352	2.61753	NA	0.103191	0.153132	-0.32135	NA	NA	0.0490224	NA	NA	NA	NA	1.0893	-0.212187	0.686161	-0.191054	0.0648452	0.25466	0.553516	0.00654382	0.429959	-0.0974084	0.695909	0.500928	2.40888	0	-0.0195724	0.727712	0.0475049	-0.272629	0.241367	NA	0.345107	1.05195	0.682834
9451	EIF2AK3	0.0949027	2.59132	0.920468	0.551759	NA	1.47439	-0.611002	1.5851	1.05276	0.714211	0.536262	0.284376	0.969241	0.0873014	NA	0.180235	0.264858	-0.957428	-0.634972	-1.34905	-0.282416	-0.0703282	NA	-0.401863	NA	2.29226	-0.104557	0.605917	0.61938	-0.529116	0.49789	0.629264	0.881637	-0.0801298	0.245556	1.14881	0.907263	NA	NA	NA	NA	NA	NA	NA	NA	NA	NA	0.254891
60481	ELOVL5	-0.620813	NA	NA	NA	NA	3.43247	0.455577	3.48828	0.279356	0.849464	NA	NA	1.14134	-0.0460896	NA	-0.377638	0.436919	0.00519293	NA	NA	0.6475	NA	NA	NA	NA	1.77935	0.0272812	0.428439	-0.248736	0.177427	NA	NA	NA	NA	0.802652	-0.128672	0.0849721	NA	NA	NA	NA	NA	NA	NA	NA	NA	NA	1.06743
23065	EMC1	1.21234	0.982231	0.0954869	-0.716319	1.18275	1.24587	-0.374534	0.973122	1.84971	0.603965	0.354761	0.852123	2.34255	1.93483	1.06264	0.467857	0.455717	-0.273657	-0.282874	-0.409841	0.212791	-0.158452	0.768723	-1.39664	1.54861	0.996492	0.0595788	0.895632	-0.56901	0.0113176	0.859258	0.485134	0.940205	0.18919	0.314264	0.165197	0.775142	0.72644	-0.206626	-0.00686315	2.03913	0.132409	1.08964	0.467508	0.562685	-0.0284285	-0.0855434	0.0605508
51234	EMC4	1.05151	0.806596	0.0564414	-0.040523	1.78082	0.594661	0.43362	0.710609	1.37329	-0.201718	0.82664	1.17924	2.475	1.99077	NA	-0.724706	0.437502	-1.4774	NA	NA	0.618233	NA	NA	NA	NA	1.10394	0.732545	2.36907	0.440647	-0.281554	0.839109	0.568653	1.06097	0.39837	0.148614	0.643957	1.18699	0.796056	-0.428177	0.452977	0.855945	0.00897168	0.95704	-0.0421014	0.191427	0.997011	-0.535636	0.801337
56851	EMC7	-0.378848	0.460547	-0.00435337	-0.419303	1.97554	0.987324	-0.495428	0.955877	1.80065	1.61796	0.870632	0.78988	1.88651	2.28364	-0.190701	-0.0711225	-0.0945472	-0.0426223	0.380501	0.0227495	0.641336	0.136591	-0.2754	0.493149	0.220027	0.679014	0.203505	1.15061	-0.202095	-0.0207493	0.914478	0.928682	0.7212	-0.131143	0.537227	0.683737	0.870651	0.32509	0.0193664	0.056227	0.358155	0.163824	0.000501481	-0.0985343	0.116562	0.325074	-0.371191	0.135315
57222	ERGIC1	0.661503	1.2108	1.2203	0.0700739	1.69421	2.32969	0.366271	2.40006	-0.164082	-0.222955	0.977798	1.17102	1.67579	1.25209	0.124917	0.208755	-0.601573	-0.27907	0.370291	0.145189	0.143873	-0.883045	-0.331566	0.217947	0.214712	-0.132852	0.512959	1.12195	1.09884	0.33882	-0.781942	1.62807	0.812795	0.555393	0.418552	0.227333	-0.421979	-0.513273	0.315623	0.685184	0.817009	0.269839	1.45567	0.0675828	0.173236	1.19059	-0.152287	0.876926
51290	ERGIC2	1.76031	-0.172793	0.523892	0.932299	1.45576	1.38676	1.18464	2.32513	1.9771	0.152979	0.414503	1.38806	1.89997	1.08377	0.23006	-0.0985572	-0.372857	-0.410088	-0.0155079	-0.270134	0.197862	-0.104406	0.41345	0	0.59947	1.60867	-0.112683	0.677284	0.0571914	0.368229	0.139933	0.565451	0.631448	-0.542424	-0.195129	0.469121	-0.144675	-0.385577	-0.235629	-0.216295	0.372638	1.01659	0.657815	0.737662	-0.598728	0.0297503	2.27303	1.47745
51614	ERGIC3	1.20662	-0.85671	-0.207132	0.130898	1.5818	1.20189	1.39322	2.73471	2.02026	0.831222	0.549802	1.46641	2.14508	1.98986	0.626045	-0.194967	0.533824	0.384422	1.97953	1.55442	0.300149	-0.720215	0.0217398	2.21627	0	1.52055	0.164606	0.719515	0.209537	0.337535	0.565644	1.0471	0.780492	0.10693	0.275093	0.308865	0.524379	0.32152	0.640456	0.168851	0.544854	0.829536	0.467334	-0.476216	0.423915	0.344794	1.65577	1.96178
79956	ERMP1	-0.466587	0.561979	-1.18598	-1.03276	1.48599	1.96425	-0.772446	0.780302	0.419732	-0.40594	0.60045	0.599944	1.26115	2.20985	0.350342	0.598629	-0.471846	-0.319845	0.5234	0.420283	-0.676686	-0.746333	0.903587	0.983431	0.967006	1.46103	-0.0549937	2.62099	-0.151318	1.40376	0.580098	2.18515	1.96016	1.07333	1.23829	0.162979	3.04288	0.4957	3.16464	-0.473237	1.77182	-0.154883	1.82111	-0.16714	0.712486	0.526374	0.48097	0.00374968
2166	FAAH	1.30871	2.51622	-0.00273781	-0.0950025	0.727187	0.524212	-1.03805	-0.453922	-0.262387	-0.22624	-0.595386	0.347729	1.16451	1.54237	0.0650486	-0.737379	0.123597	0.783393	3.14407	2.95615	-0.25412	0.0284312	0.0962399	2.97826	0.0270481	-0.404895	0.206323	1.29514	1.12122	0.424891	-0.270142	2.28846	2.36879	1.50713	0.3248	0.73332	0.676912	0.35039	1.52318	-0.283391	0.526615	0.0802267	2.11815	0.424493	1.55377	2.03177	1.44421	0.785059
9415	FADS2	-0.5022	2.54762	1.16963	-1.52581	0.954605	1.48188	0.637308	2.16849	2.36507	0.398129	1.8324	-0.326562	1.06538	1.09712	0.824117	0.780724	-0.0578428	-0.849684	-0.022268	-1.25204	1.6561	0.360898	0.528194	-0.550602	-0.019684	1.88745	-0.24101	0.0910038	0.257726	-0.499759	1.57154	-1.42485	0.949694	0.363531	0.421787	1.84381	-0.382176	NA	NA	NA	NA	NA	NA	NA	NA	NA	NA	0.49257
23197	FAF2	-0.271791	-0.515692	0.154245	1.42196	0.0823047	1.40379	1.27901	1.37368	1.71899	0.507018	3.28594	1.73568	1.09192	1.24447	0.302562	-0.657736	-0.726509	-0.051498	-0.394885	-0.451519	-0.0807355	-1.77239	-0.42237	-0.520559	0.442575	-0.738976	-0.229509	0.93476	-0.00113221	-0.0906875	0.315733	1.5082	-0.154699	0.364646	0.134949	0.896091	1.26124	0.29145	0.160741	-1.01677	0.0271821	-0.624834	1.9526	-0.345663	1.15336	1.4379	0.330365	0.712787
2222	FDFT1	0.30369	1.08035	0.0760114	-0.730125	1.74472	2.21593	1.63307	3.26403	3.1261	1.13394	1.06492	1.15625	4.12697	0.283233	2.52409	1.67692	-0.778387	-0.810407	-0.11665	-0.237079	-0.38672	-0.249299	0.0875965	0.0719541	0.674059	0.900074	0.747751	-0.583948	-0.368356	0.485878	2.89626	-0.46759	2.03331	1.25854	-0.646642	0.319088	1.11719	-0.398863	1.2662	0.251725	0.339461	0.0147138	-0.302826	0.856054	0.525601	0.155913	-1.24442	0.104022
23770	FKBP8	0.42619	1.13267	0.879161	0.137916	0.303834	3.14029	0.49976	0.438677	0.796932	1.05827	-0.111898	0.27616	0.989964	1.58399	1.05111	0.896837	1.12457	1.70504	-1.13666	1.66222	-0.452674	1.53841	-0.0304366	0.561426	1.92592	0.210933	-0.916016	-0.0355142	-0.984781	-0.426899	0.872459	0.362302	0.303476	0.587154	0.333952	-0.524928	0.623031	0.778179	-0.455605	1.59271	-0.0286598	0.0141442	1.84097	0.232052	0.801504	-0.345559	-2.41676	1.00897
2330	FMO5	-0.136954	-0.66109	0.967592	1.03244	2.1414	0.185516	1.62891	2.5416	2.10181	0.484417	2.07713	-0.660666	2.70604	0.526798	NA	NA	NA	NA	NA	NA	NA	NA	NA	NA	NA	0.786539	2.45705	-0.506635	3.0324	0.0259439	NA	NA	NA	NA	1.38042	-0.768414	0.34565	0.123852	-0.0829739	1.84897	1.19234	-0.426808	0.336557	0.391151	NA	-0.58033	-0.259953	1.71161
2677	GGCX	0.960616	-0.262999	1.40956	1.19628	2.97112	0.365288	2.56711	1.41923	1.41259	0.214471	1.16394	2.02407	1.95581	1.34852	0.0690925	0.170198	-0.642277	-0.0348184	-0.403643	-0.301174	0.163489	-0.0407344	-0.375831	0.085363	-0.522391	2.4695	0.478337	0.92977	0.758164	-0.491442	-0.213996	0.808091	-0.165997	-0.178355	0.579387	0.558348	0.22915	-0.860722	-0.0231699	1.94666	0.234456	0.954488	-0.439354	-0.47554	NA	NA	-0.0279584	2.1792
8733	GPAA1	0.393608	1.26557	0.609875	1.08381	1.14939	1.18882	0.231459	0.644446	0.784429	-0.368988	0.378072	0.721453	1.68839	2.98321	0.917989	1.12587	0.283642	-0.313677	-0.774273	-0.844492	0.158636	0.0561292	1.07573	-1.29665	0.988295	1.50078	0.329179	0.738374	-0.950183	0.30314	0.452623	0.525977	0.95163	0.703836	0.631862	0.601982	0.59743	0.0272525	1.15595	0.937606	0.294557	0.824508	0.17944	NA	-0.396834	0.335205	1.2053	1.15148
201562	HACD2	0.288064	0	-0.524782	-0.308504	0.978345	0.182447	0.837599	0.323659	0.716161	1.21831	1.7918	0.594152	1.59656	0.479841	1.62291	0.767575	0.07914	-0.109642	-0.764341	-0.552894	0.133094	-0.962089	1.27779	-1.16581	1.20763	1.42546	0.280102	0.892901	0.118137	-0.00637928	0.243836	0.556126	1.07555	-1.03798	0.956246	-0.689553	0.851102	-0.0676409	0.470023	0.641363	0.936457	-0.384846	0.257222	-0.743961	0.335197	-0.289452	0.207642	2.30798
3163	HMOX2	-0.0304864	-0.375445	1.62615	0.0915882	0.529294	2.00735	-0.493413	2.23636	2.82809	1.12223	1.03274	1.79745	1.19747	1.03947	-0.940857	-0.290127	0.898146	0.110264	-0.764336	-0.716957	0.101284	-0.0308505	-0.453676	0.338674	1.23914	0.76489	0.70239	-0.136716	0.591997	0.637886	0.0813295	0.58948	-0.00656041	-0.11524	-0.119191	0.291408	0.706094	0.554856	-1.23439	-0.283677	-0.230911	0.101965	0.382906	0.624516	2.73018	0.967364	1.5855	1.39503
51144	HSD17B12	0.511847	-0.284253	0.0735775	0.881989	0.639856	2.21723	0.0359697	0.84115	3.13193	1.13485	0.980136	1.08372	1.56928	3.27796	0.520964	-0.0311789	-0.770661	-1.5722	0.865369	0	-0.29979	-0.878485	0.345666	-0.346368	0.648745	1.30999	-1.02431	0.244125	-0.352299	0.789973	1.05695	0.428731	-0.190885	0.930473	-0.375271	0.225412	1.15823	-0.410536	0.190331	0.405262	1.20485	-1.17604	-0.741639	0.110093	1.52562	0.566796	0.740361	-0.759199
23463	ICMT	0.67079	1.48026	0.901933	-0.858654	0.768653	1.31347	-0.538737	2.45104	2.35596	-0.0538384	-0.0161236	1.54781	1.85912	1.61616	0.979043	-0.350023	0.548084	0.32232	-0.0174078	0.06944	0.491333	0.879222	-0.130714	0.708521	0.445193	-0.580189	-0.608142	-0.0717017	-1.2376	0.0834321	1.08908	-1.81431	-0.21467	-0.122127	-0.12086	1.47636	1.01631	-0.602524	0.362319	0.503774	0.363104	NA	0.317261	-0.34593	0.74113	NA	NA	NA
3709	ITPR2	-0.229419	-0.332714	-1.29234	0.748495	0.126073	0.796938	0.115698	0.639753	0.372353	1.12427	0.200617	0.206557	0.575709	-0.272732	0.425377	0.40802	0.770696	0.708326	-0.150079	-0.569568	0.525498	-0.562368	0.332305	-0.0228795	0.276681	0.682847	1.00018	2.43035	-0.784367	1.49205	0.961106	3.32463	-0.28732	1.39321	-0.533529	0.31968	3.34449	-0.634285	3.75259	0.973397	2.66342	1.66016	0.293852	0.260673	0.773623	0.0767405	-0.161657	0.595098
3710	ITPR3	2.29914	0.998198	1.661	-0.125302	1.65243	1.25922	0.308707	1.34237	2.40513	0.667891	1.01109	1.38133	2.84715	1.67153	0.972903	0.034451	-0.0824544	-0.345779	-0.291925	-0.406396	-0.538639	-0.0696733	0	-0.138423	1.03045	0.709333	-0.119151	0.0404653	0.92757	-0.015048	0.753955	0.399293	1.52059	1.29303	0.220239	0.164506	0.912577	0.112433	-1.82101	-0.339903	-0.556877	2.61222	-0.381374	1.37322	1.06474	0.72009	-0.908388	2.01726
253558	LCLAT1	0.0135586	0.701517	-0.141953	0.785661	1.02049	1.2058	0.443406	0.885033	1.39634	1.49458	0.126738	0.937267	0.70001	1.81609	0.381507	-0.443473	-0.177342	-1.30308	-0.795126	-0.893725	-0.0392447	0.452471	0.111767	-0.35743	0.227324	1.43774	0.511221	0.445795	0.852453	0.262305	0.551639	0.412082	0.703901	0.814164	-0.132232	0.798072	1.12028	0.528603	-0.328068	0.170835	-0.168013	1.14686	1.13448	0.887116	-0.0854401	0.424251	0.30356	1.51644
10960	LMAN2	0.468314	0.661092	1.13416	0.987085	1.61963	2.87938	0.151748	2.79033	0.900195	1.05262	1.14121	1.21465	2.29713	1.39013	0.208643	-0.371133	0.262346	-0.699203	0.43294	1.56241	0.529465	0.140754	0.723721	0.394401	0.506275	0.9267	0.175773	1.61232	-0.0311449	0.551783	-0.560226	2.81321	-0.221514	0.161425	-0.225265	0.165003	0.551959	-1.55761	-0.416416	0.099735	1.15276	-0.456841	0.251477	-0.336906	-0.442521	-0.703101	0.91114	1.08725
81562	LMAN2L	0.262529	0.160683	1.66991	1.32493	0.296563	-0.127652	0.522871	-0.372252	1.29545	0.494614	0.329607	0.998399	0.889525	0.665024	-0.180723	0.668966	-0.0409588	-1.16379	-0.341713	-1.02679	1.65972	0	0.110246	-0.426581	-0.00301711	1.15614	0.702493	0.90578	0.465692	-0.0978407	0.315597	0.525958	1.78751	0.617755	-0.0862252	1.08592	1.4493	-1.86929	-0.848167	1.05549	-0.517146	-0.615665	-0.436354	-0.432091	0.866862	-0.395006	2.38096	1.0804
9926	LPGAT1	-0.16915	1.22956	0	0.423533	-0.220524	1.42802	0.629638	-0.0655466	0.227836	1.20783	0.820449	0.667635	1.42326	3.02346	NA	-0.138249	0.927185	-0.136364	NA	NA	0.73444	NA	NA	NA	NA	0.705122	2.04016	0.456712	2.37069	0.272938	0.301237	1.65612	0.28994	-1.30978	-0.842661	0.224727	0.69131	0.368736	0.197932	0.919143	0.164913	-0.198623	0.459501	-0.251247	0.60413	0.349309	0.170838	0.256331
23175	LPIN1	1.97211	1.85474	1.4597	-1.03901	1.68774	-0.193669	0.14667	1.4807	3.0539	0.937186	-1.15489	2.14742	0.905544	0.355207	-1.25162	-0.141573	0.237181	0.386429	0.0206714	-1.00844	0.902963	0.134679	1.17211	-0.930196	0.54641	-0.164517	-0.631353	2.76912	-0.706136	1.74461	0.41324	4.14675	1.0373	0.592449	0.551804	0.682086	3.31861	-0.00681647	1.01918	-1.64201	-0.412321	NA	-1.51672	-0.931496	-0.0326899	-1.04409	NA	-0.89559
84061	MAGT1	1.14955	1.03581	0.372957	-0.320468	0.773908	1.44624	0.124907	2.50035	1.74003	0.602378	0.780685	0.980511	2.37648	2.01304	0.735302	-0.213807	0.76654	0.851936	-0.148401	-0.262318	0.210198	-0.0588608	0.745805	-0.582826	0.5104	1.25089	-0.807665	1.23009	0.0135973	0.0784789	0.382477	1.77055	0.394748	0.971185	0.41461	0.711836	1.29269	0.0507567	1.23284	0.320742	1.31496	0.709744	0.851634	0.849973	-0.650111	-0.461799	0.545602	1.70425
129642	MBOAT2	1.04407	1.94398	0.392046	-0.194698	0.362245	1.57595	0.712411	1.54819	2.84151	1.7045	0.251047	1.76033	1.91474	1.4036	NA	-0.0425567	-0.418278	NA	-0.44523	-0.369581	0.466097	0.274064	NA	-0.241272	NA	NA	NA	NA	NA	0.326481	0.329918	2.25544	0.847686	NA	0.725479	-0.610113	2.75916	NA	NA	0.0886419	-0.808063	0.240871	-0.0872908	-0.847265	NA	NA	-0.882038	-0.627759
79143	MBOAT7	0.25389	1.05529	0.176902	0.29405	0.205962	0.354069	-0.507193	0.0904749	0.839679	0.134549	0.399481	2.23252	1.24172	1.51246	0.298078	0.833685	-0.0842565	-1.3623	0.795098	0.356256	-0.724801	-0.753461	-0.45635	1.84753	-0.1803	1.42012	0.0823611	0.817842	0.250861	-0.0947439	0.317116	0.879021	0.23314	0.407995	0.0452605	0.236136	1.17676	-0.664129	-0.138564	0.975671	-0.632675	3.11838	0.395366	-0.931841	1.08642	0.72765	-0.727567	1.5075
375056	MIA3	0.0757904	2.33983	0.0301434	0.0183524	0.103704	3.1279	0.0688188	1.53068	0.533824	1.32452	0.73599	-0.636929	0.942688	2.23947	-0.336054	0.669165	-0.250599	-0.77709	0.825328	0.53181	1.61808	-0.789347	0.141193	-1.77471	0.444996	1.39679	0.595756	1.20683	0.481	0.507006	1.06413	1.67926	0.54063	0.41754	0.2959	1.19912	1.38768	-0.465407	0.0780822	0.0740184	0.247179	-0.586941	0.233125	-0.477869	0.643964	-0.702048	0.438874	1.75991
9761	MLEC	-0.910207	1.07596	-0.404955	0.139805	0.709936	2.74152	0.367906	1.10997	1.07064	1.0419	1.33071	1.77418	2.34492	0.998012	0.0569427	-0.567981	0.234144	-1.39422	0.434681	-0.0559458	-0.81362	-1.89096	0.173472	-0.0633088	-0.377282	1.19913	0.270452	2.00438	0.50718	1.22329	0.74072	0.0455684	-0.24812	0.28603	0.0635664	0.702546	1.10765	1.13711	1.35913	0.907301	0.783144	1.16086	0.256875	-0.202137	-0.173471	0.603031	1.40117	1.87346
7841	MOGS	1.03597	-0.559159	1.37875	-0.525877	0.92755	2.08022	-0.2802	2.38088	1.39512	1.66647	0.582525	1.30721	2.23097	1.66108	0.893539	-0.765275	-0.151916	0.34727	0.442001	-0.894539	-0.119131	-0.0131141	0.709387	-1.24009	0.961924	2.15145	-0.304306	1.18122	0.526834	0.701819	0.348203	1.29066	1.32313	-0.577022	0.0610047	0.664527	1.81093	-0.731149	0.94159	0.536957	1.30589	0.705011	-0.62787	0	0.208645	0.213594	-0.770655	2.34309
26002	MOXD1	0.00410994	0.16136	-0.145228	1.20029	0.100831	-1.10352	0.374613	0.413571	-0.232201	-1.71318	0.395472	0.0455708	-1.09106	-0.525725	NA	1.29268	0.0236603	-1.48126	1.85416	0.146056	0.313816	0.87174	NA	0.0741525	NA	0.0986009	0.109569	1.44183	2.1135	0.88774	0.661678	4.65312	-0.30975	1.18512	0.213486	0.0215206	2.70253	NA	NA	2.08681	NA	1.54701	NA	NA	0.207676	-0.300964	1.45801	0.785767
6307	MSMO1	0.578199	0.711578	-0.010548	-1.03365	1.11679	1.05105	0.223836	1.52318	4.14657	1.71735	NA	NA	2.2927	1.13299	NA	-0.0261893	-1.20547	0.345828	NA	NA	-2.57051	NA	NA	NA	NA	-0.181278	0.250623	0.045997	0.51027	0.111118	1.41815	0.520429	0.536671	1.00931	0.454882	0.0582763	1.90824	NA	NA	0.414006	0.263869	-1.18751	0.380614	0.786167	1.58514	0.501368	0.459158	0.223904
57552	NCEH1	0.726996	-0.344387	0.661264	0.685782	2.07277	0.928169	0.493338	2.13007	1.93962	0.749105	1.51963	2.44864	1.75718	1.93085	0.154137	0.611196	0.469943	0.148918	0.117496	-0.2559	0.181801	-0.0630686	0.327756	0.364747	0.481097	0.800739	-0.446369	0.405962	-0.542105	0.346754	0.386317	0.135873	-0.1055	0.712092	-0.25003	-0.144068	-0.0425061	1.17314	-0.561872	0.228811	1.62328	-0.943674	0.168443	-1.18423	-0.593737	0.55041	2.28761	-0.490429
56926	NCLN	1.42245	0.784376	0.846429	0.172949	1.50954	1.95416	0.614571	0.818358	1.49195	1.89073	0.798149	1.56376	2.20351	2.1863	-0.829671	-0.222596	0.168515	-1.03842	-0.764196	-0.120354	0.0993037	0.520058	-1.91001	-0.428016	0.146243	1.20934	1.72635	0.619738	1.53453	0.0530702	0.539169	0.0828691	0.401691	0.30441	-0.0615864	0.639231	0.199847	-0.644527	-0.556516	0.508723	0.0648407	-0.684957	0.0476051	-0.910423	-0.647074	-0.874843	0.227103	1.12212
50814	NSDHL	2.70112	1.43715	0.757609	0.799145	2.0947	0.778126	-0.340319	3.01939	5.44998	1.55615	0.941233	1.13569	3.32189	1.2384	1.48142	1.13326	-0.414205	-0.562001	-0.183481	0.207131	-1.03583	-1.24308	0.0663262	0.847616	1.44551	0.745798	-0.784464	0.034159	-0.711484	-0.237345	-0.186582	2.18136	0.401974	-0.0727571	0.893901	-0.334506	0.821877	0.109977	-0.328605	0.483313	1.79255	0.0905892	-0.54278	0.285869	0.0945012	0.56327	0.243049	0.0621708
10956	OS9	0.203935	-0.733079	-0.823437	0.853233	0.637211	0.0146255	-0.347205	0.258632	0.0374321	-0.774124	-0.363863	0.284359	1.81703	-0.49894	-0.274461	1.99318	0.070307	-1.08603	0.420925	1.78562	-0.0265038	-0.2498	1.33533	-0.763668	1.70128	4.80584	0.155728	1.65389	1.2827	0.630712	0.281468	1.49703	1.86806	0.0699339	-0.188992	-0.00630671	0.966596	-1.57405	-0.0910208	1.25093	0.0141581	-0.478686	-1.1771	1.27767	0.821965	0.821866	0.193901	2.49234
58505	OSTC	1.38436	0.0475588	0.405297	0.162208	-0.780829	1.81622	-0.311827	0.818971	1.40492	1.51269	1.4137	1.45165	2.15248	1.90206	NA	-2.39776	0.760018	-0.552233	NA	NA	-0.152159	NA	NA	NA	NA	1.95515	0.825215	-0.242582	-0.23543	0.186847	0.570532	-0.170314	0.897795	0.387443	0.577258	-0.402105	0.373157	-0.725195	-1.8261	0.211889	1.21113	1.35031	1.17407	0.254594	-0.909589	0.795789	1.15851	1.19032
10954	PDIA5	2.51424	-0.969434	0.147391	-0.172419	1.58254	0.772309	-0.900115	1.43858	2.05342	0.0307726	0.170606	1.55413	2.48062	0.473945	1.65931	-0.416965	0.733887	0.455682	-0.329285	-0.324742	0.735955	0.581192	1.62242	0.454157	1.42188	3.08968	-0.622109	0.0910872	1.63047	1.81203	0.164589	3.35716	-0.379689	1.57644	0.0482115	1.5686	1.5128	-0.662704	-0.802515	-0.4166	0.541752	0.0719604	-1.28746	-1.21989	-0.888286	-1.48854	-0.907299	2.48587
10857	PGRMC1	1.74835	-0.189312	0.673624	-0.147147	-0.750215	1.30307	-0.288294	1.97116	3.15969	2.04268	0.925385	1.66547	0.999574	1.79039	0.170672	1.18435	2.09704	-0.0537892	-0.98505	0.126107	0.351792	-0.933798	-0.41716	0.0470937	-0.283653	1.58358	-0.308462	-0.0990868	0.320497	0.0293263	-0.135853	0.0621758	1.57383	0.515058	0.336563	0.0846751	-0.436374	1.43276	-0.117275	0.150024	1.19734	1.21476	-0.0380084	0.997529	-0.137703	1.5938	0.373262	-0.264703
5283	PIGH	-0.599394	0.22846	0.247565	1.13107	1.20046	0.368433	0.00874789	1.64894	1.11341	0.259055	0.702501	0.186108	0.965717	0.999723	NA	0.097455	NA	NA	NA	NA	NA	NA	NA	NA	NA	0.0921659	-1.94355	0.559679	-0.750747	0.981847	0.775048	0.912507	0.234268	0.770863	-0.155172	0.982697	2.10925	NA	NA	NA	NA	NA	NA	NA	NA	NA	NA	-0.011492
84720	PIGO	-1.01837	0.987495	1.09319	-0.5191	0.855673	1.34804	1.03616	-0.851558	0.156324	-0.133327	0.790438	0.431193	1.43424	0.272454	0.123908	-0.112062	0.54548	-0.963671	0.311148	-0.0105908	0.0327742	-0.88765	0.248884	0.670768	0.567308	1.20812	-0.352038	1.66107	-0.276004	1.22843	1.07453	0.210113	1.27096	-0.256764	1.89297	-0.0681364	1.15282	0.274019	0.56789	-0.618024	0.682892	0.28946	0.99763	-0.136947	0.246484	0.832818	0	0.350325
94005	PIGS	0.737519	1.79005	0.621623	0.550138	1.14496	1.51647	1.02731	-0.111291	0.535726	-1.23824	-0.184947	-0.197712	2.0753	2.72907	0.290204	0.0707261	0.595027	-0.0935328	0.0503331	-1.02844	0.205566	-0.0620854	0.199197	1.16217	0.560062	1.64815	0.378908	0.950783	-1.91253	0.114483	0.0918063	0.00238805	0.504834	0.616354	0.0811136	0.782774	0.624987	0.227085	0.79745	1.21694	0.405883	1.01999	-0.134114	0.194837	0.0229171	0.48103	1.28934	1.0551
51604	PIGT	0.592785	2.32923	1.29581	0.725161	1.72063	1.63356	0.750952	0.09548	0.56741	-0.115234	0.381269	-0.525889	1.6028	3.07213	1.04979	0.0951272	0.231974	-1.14297	0.947494	0.939032	-0.0566688	-0.322068	0.777352	0.716129	-0.696795	1.62269	-0.0398301	0.702466	-1.48069	0.462315	0.43035	-0.12905	0.501604	1.16276	-0.122494	0.183875	0.444597	-0.194768	0.726938	0.910315	0.837639	1.32191	0.762127	0.597924	-0.0470603	-0.0716601	1.85763	1.33153
128869	PIGU	0.77194	1.52041	1.31291	-0.213293	0.839392	0.999094	-0.278232	0.71741	2.07582	0.236155	1.40379	0.201096	1.14402	2.02448	NA	1.54534	-1.10451	-0.711052	NA	NA	0.412105	NA	NA	NA	NA	1.23827	0.156029	0.681388	-1.69936	0.374522	1.11907	0.175725	1.83426	1.04097	0.205702	-0.141577	0.218402	0.518579	0.104008	1.40875	NA	1.70943	NA	0.147041	-0.0887986	0.628719	1.40543	1.38269
10908	PNPLA6	1.61338	-0.253951	0.957164	0.649966	2.25473	-0.0840541	-0.677435	0	0.792168	1.75986	0.0693711	1.413	1.2383	1.51402	0.472832	-0.0489733	-0.0873635	-1.02251	-0.0289814	-0.460059	0.240645	0.470449	-0.384417	-0.00463357	-0.214871	0.652904	0.663727	1.27381	-0.606731	-0.204657	0.542638	0.341341	0.145275	-0.00712984	0.12673	-0.39031	1.44993	0.934638	-0.202354	1.64575	0.299932	-0.0109797	-0.834266	0.499727	0.579435	0.109842	2.2741	-1.00453
50640	PNPLA8	0.768647	-0.424532	0.860118	-1.44397	0.693379	-0.0927305	0.0843512	1.47102	1.08464	0.31955	2.14055	0.534558	0.995637	-0.901482	1.05427	-0.630926	0.84052	0.347638	-1.01235	-0.326845	0.911497	1.45646	-1.17327	1.40779	-0.936813	1.25142	0.631115	1.07084	0.612914	-1.83212	0.276735	1.33949	0.488758	0.388659	1.16951	-0.134445	2.61365	0.435228	-0.388115	-0.122006	0.757869	1.37297	1.518	0.368989	1.61046	1.34682	0.872296	0.730898
56983	POGLUT1	0.35089	-0.791966	-0.347858	0.533106	1.73038	0.0200867	-1.43586	-0.996956	-0.53679	-0.376644	1.91686	0.714869	-0.450438	1.12899	-0.497871	-0.866223	0.538942	0.180522	0.853829	0.588119	-0.628074	0.1046	-0.96223	-0.0893555	0.000857305	1.20976	0.196891	1.52932	0.0713311	0.911615	0.0529841	2.7524	-0.0483499	1.48813	0.363416	0.997029	1.10332	0.440019	3.39355	0.528092	0.813356	0.967816	1.49582	0.373873	-0.843471	0.232295	0.182898	1.30852
5447	POR	1.03118	1.25588	1.70067	-0.266827	1.47367	1.91658	-0.0102595	2.41893	2.76746	1.23785	0.296045	2.70866	2.59468	1.30933	0.589356	-0.203126	-0.354612	0.0542591	-0.416589	-0.126909	-1.26542	-0.0249832	-0.0112548	0.154065	1.24232	1.33895	0.194423	0.102459	0.728653	0.00451635	0.643478	1.34435	0.727943	-0.571747	2.05987	-0.613602	0.972949	0.887175	-0.603677	0.672372	0.271857	1.68725	-0.473779	0.17384	1.1498	0.895127	0.73631	1.17202
10113	PREB	0.434041	1.2832	1.22109	0.092762	1.42714	1.34552	-0.0497345	1.64288	2.02315	2.36967	0.420484	1.42127	2.11679	1.75203	0.566225	-0.654538	-0.570204	-0.69282	-0.761773	-0.869441	0.362508	-1.39699	-0.0560674	-1.43818	1.46478	1.2983	0.184438	1.36928	0.115358	0.630292	-0.220034	1.13898	0.343884	1.04339	0.472909	1.27296	1.8941	0.436604	0.960341	0.153064	1.59897	0.603106	1.246	0.815008	-0.834391	0.656869	1.34239	0.589449
5663	PSEN1	-0.70942	-0.743462	-0.899879	0.198454	0.254215	0.142078	-0.731909	0.750468	0.613555	2.8187	1.54453	0.289802	1.05112	-0.00846935	NA	-0.661477	0.972822	1.59323	NA	NA	0.215007	NA	NA	NA	NA	1.23876	0.077644	0.843829	0.517491	-0.0481603	0.303437	0.130274	1.5609	0.135742	0.639775	0.276753	0.089795	1.77926	0.765196	-0.461514	-0.280429	0.481141	-0.150142	0.928342	1.32062	-1.26381	1.03202	0.162025
5664	PSEN2	-0.0667992	0.722494	-0.126195	1.07141	0.935427	1.58523	1.38694	0.448639	0.016623	0.641659	2.87068	-0.474852	-0.00383727	0.941673	NA	NA	NA	NA	NA	NA	NA	NA	NA	NA	NA	0.29599	0.0332346	1.57056	0.430723	0.097475	0.437519	4.29521	0.674309	-0.616076	0.65185	1.1452	2.97646	NA	NA	NA	NA	NA	NA	NA	NA	NA	NA	0.332431
9791	PTDSS1	-0.0123814	0.505743	-0.19757	-0.0734926	-0.355971	1.36724	-0.627531	0.439662	0.264036	1.27083	1.28865	0.369875	0.687566	1.12942	0.058729	0.190744	0.420278	0.0200975	0.581976	0.419166	1.15958	-0.517908	0.324496	0.363966	0.517699	1.20591	-0.128081	1.19129	0.522768	0.392449	0.531303	1.3769	1.91816	0.0354768	1.53343	0.644229	1.52294	-0.114243	-0.687705	-0.190172	-0.136574	-0.790884	0.40553	1.32016	-0.0641643	1.59828	0.883422	0.981059
22931	RAB18	0.0573462	1.48331	-0.807537	-0.625975	-0.0972769	1.63296	1.0376	2.24537	2.00198	0.915942	0.501793	2.43571	2.63142	1.03628	-0.408787	-0.122885	-0.105409	-0.117286	0.933977	0.989762	-0.416151	-0.446508	-0.277898	0.869651	0	0.23581	0.791477	0.622843	1.33932	-0.315487	0.185881	1.7951	0.226097	0.458212	0.00182781	-0.324748	0.407538	0.197392	-0.679625	-0.160509	0.219388	-0.448384	-0.935016	-2.21487	0.56871	3.30584	-1.23561	1.09449
25782	RAB3GAP2	0.626242	0.680317	0.22297	2.37666	0.122541	0.809304	1.92927	0.143625	1.54603	-0.585102	-0.0712078	-0.143353	1.01335	2.35301	1.11391	0.779687	-0.0146885	-0.984318	-1.66339	-1.12531	-0.370993	-0.351876	-0.0720575	-1.80001	0.596411	1.20774	-0.235967	0.663122	3.02919	1.36888	1.69666	1.76814	1.03542	0.265219	-0.149848	0.769167	3.34212	-0.28133	-0.318055	-0.293423	0.553943	0.891194	1.61632	0.537383	0.845125	1.30029	1.12913	-1.38333
5870	RAB6A	-0.980264	1.11938	-0.0329931	0.118297	-0.116882	3.72091	0.0101953	0.725638	1.70008	0.319353	2.74683	1.09797	0.456941	0.921503	1.81361	0.563054	-0.215461	0.66003	0.802544	0.451164	0.172966	1.00257	2.17485	0.980619	-0.931414	0.665795	0.161756	0.819779	0.115831	0.334299	0.0189652	1.15892	0.111549	0.402756	0.656924	-0.452476	2.24873	0.911884	-0.0481638	1.07666	0.843085	-1.01931	1.37251	-1.30464	0.0144596	0.934043	-0.148088	-0.136306
51109	RDH11	0.546301	0.960414	0.1195	-0.124216	1.20967	1.39894	-0.580789	2.40568	3.31748	1.40068	-0.323342	0.862141	0.974749	1.64115	-0.184385	1.00718	0.535699	-0.907348	0.046571	0.0598345	0.971273	0.130592	0.661613	-0.382592	-0.0460117	1.56105	-0.269191	1.5432	-0.313242	0.322812	0.414258	-0.183133	1.29823	1.25227	-0.894931	0.435314	1.6221	-0.318294	0.864901	0.843581	0.143471	-0.248774	-1.11447	-0.255789	1.76708	-0.350572	0.220398	-0.307159
221035	REEP3	-0.544731	0.888446	0.153846	-0.0457024	0.266179	1.11503	0.114675	2.3944	0.427911	0.952557	-0.149249	1.43733	1.46501	1.34477	-1.63191	-0.0126913	-0.261935	1.04533	0.367236	0.192946	-0.538232	-0.286317	-1.07336	1.24842	0.349181	0.939846	0.724083	1.22432	1.82268	-0.210802	-0.341771	1.24694	0.360207	-1.05972	-0.0293183	0.291768	2.61632	0.0366878	0.691691	0.43743	-2.45033	1.38545	-2.3709	-0.325544	1.66162	-0.018591	0.206702	1.60532
80346	REEP4	-0.660433	0.528482	-1.38606	0.516574	1.22827	1.16367	0.613363	2.62743	2.04532	0.653643	1.46004	0.819091	2.98066	0.201102	NA	1.25929	1.08051	-0.908843	NA	NA	-0.734408	NA	NA	NA	NA	1.38959	-0.0829644	0.728194	0.376901	0.252815	0.751401	-1.25221	2.16112	1.3791	0.865992	-0.103448	0.336233	-0.665851	-0.220417	-0.899937	-0.190488	0.0296181	0.578031	-0.565901	-0.116665	-0.0741395	-1	0.226556
7905	REEP5	-0.415809	-0.065816	0.762521	-0.0959988	2.3972	1.23505	-1.09629	3.89218	3.26696	-0.270762	0.354689	-0.236915	3.48064	1.22193	0	0.775685	0.485687	1.57383	-0.464657	-0.179791	1.12461	-0.331102	0.197399	-0.844862	0.989882	0.218451	-0.346622	1.91707	1.25873	-0.733386	-0.0988948	1.58302	0.40127	-0.130166	-0.508024	-0.044244	1.30986	-0.269294	0.246063	0.604582	0.373637	-0.205979	-0.130414	-1.55578	0.0840578	0.859645	-0.666115	0.898267
92840	REEP6	1.0406	0.99695	0.39207	0.717018	2.46391	-0.555588	-1.17528	2.44374	2.16981	0.22609	1.26323	1.02701	2.82443	-0.285377	-0.2776	0.752389	-1.08441	-1.56645	0.83493	0.440583	-0.243425	-1.25741	-0.873145	1.58326	-0.175731	4.45272	-0.624806	-0.463992	-0.294052	-0.213293	-0.518476	-0.0962423	0.578554	0.982635	-0.423484	0.682915	1.34289	-0.587124	0.0672879	0.104445	-0.502087	2.26186	1.08578	0.848542	-0.191122	0.669578	2.13686	3.26954
54884	RETSAT	1.5297	2.04183	0.800351	0.990041	2.9642	0.37142	-0.533532	2.76785	2.68925	1.62204	0.249035	3.03832	3.23327	0.753391	-0.866898	1.05806	-0.15378	-1.15913	0.0457396	-0.68651	0.084541	0.012236	-0.567182	0.228564	0.327256	0.873683	1.28489	1.37363	1.13888	-0.145521	0.395405	1.42088	1.36211	-0.0377884	-0.123255	-0.0974954	2.24612	-0.796617	0.203551	1.54193	-0.418069	-0.784786	-0.495211	-0.201294	0.702915	0.206388	0.79055	0.169652
55298	RNF121	-0.870917	0.465856	0.110345	0.302202	0.533277	2.05005	0.517089	0.17769	1.42128	1.36174	0.773702	1.22442	1.33092	1.73809	0.595134	0.835799	-0.585707	0.159111	-0.126375	0.136551	-0.931968	-0.706702	0.498135	0.805357	0.144696	1.04916	-0.278126	0.663371	-0.228726	0.564601	0.69266	0.890221	1.46842	0.353049	1.17473	1.11907	0.599853	1.90833	2.17838	-0.0358438	NA	NA	NA	1.45295	NA	0.39384	NA	0.699102
81790	RNF170	0.14739	1.03869	1.79256	0.489278	0.442875	NA	NA	0.671739	0.539552	-0.544441	1.73014	0.376226	1.5875	0.508656	-0.0655712	0.357558	-0.641875	NA	0.105022	0.3358	-0.150542	0.213546	0.37134	-0.128388	0	-0.21215	0.218872	0.9484	0.641619	-0.163156	-0.928083	0.090627	-0.642548	0.36984	1.80793	0.90733	1.2064	-0.593798	-0.56719	-0.307912	0.31149	1.71887	0.583979	1.01705	NA	0.812702	2.92943	-0.069488
91445	RNF185	-0.19876	0.828801	0.711279	0.471198	1.06883	0.464764	0.63335	0.7137	0.210457	1.61921	2.03929	-0.266964	2.27446	0.778944	NA	NA	0.455473	1.10244	NA	NA	-1.06545	NA	NA	NA	NA	0.0854914	0.207888	0.7163	0.404703	0.214083	0.61625	0.60953	0.666367	-0.0594237	-0.486101	0.374143	0.824793	0.372659	1.44949	0.744033	2.61217	NA	1.59945	-0.147069	NA	0.0469433	NA	0.792256
6048	RNF5	-0.528159	1.45835	-0.0480913	-0.112022	0.647862	-0.434265	0.653122	0.743301	0.648007	0.591818	1.04901	0.718707	1.88715	0.721568	NA	-0.639974	0.0753424	0.15404	NA	NA	-0.152224	NA	NA	NA	NA	0.422806	-0.121363	0.506217	0.790542	0.209327	1.05474	0.384222	1.00401	0.90032	1.07102	0.739865	1.11441	0.294984	0.152151	0.569594	1.09038	-0.04813	1.80161	0.355227	1.13702	0.235474	-0.542997	2.30458
6184	RPN1	0.660222	0.255689	0.200075	-0.184179	0.957614	1.88375	-0.249506	1.69223	1.57584	1.02311	1.93503	1.34271	2.06838	1.81154	0.786656	-0.155113	-0.0610873	-0.638803	-0.203934	-0.619161	-0.244017	-1.29948	-0.396966	0.607453	-0.217673	1.36846	-0.411622	0.535123	-0.386968	0.339985	0.215481	0.608444	0.322624	0.0622996	0.607917	-0.714437	0.729759	-0.0843324	-0.0974174	1.08352	1.13376	-0.319798	1.08549	0.334275	0.503705	0.305171	0.127051	1.7963
22908	SACM1L	0.604692	0.781906	-0.218197	0.00110193	0.925914	1.44271	-0.742921	1.97528	1.93337	0.517305	1.2948	0.562169	1.69694	1.1922	0.271154	-0.16125	-0.448361	-0.982455	0.689185	0.270968	-0.311221	-0.636879	0.0281405	-0.00154503	0.867998	1.24319	-0.0022889	1.24285	0.341691	0.0668703	0.307616	0.611325	0.687262	0.740067	0.301414	-0.445786	1.48332	0.146736	-0.90382	-0.0173311	0.95932	-0.37589	1.16741	-0.594584	0.903315	1.85943	0.252902	0.281959
6309	SC5D	1.78246	0.733651	0.648223	-0.187615	NA	0.320344	-0.870838	3.70935	3.24212	NA	0.273659	2.00158	4.13142	1.09934	NA	-0.676997	-0.753147	NA	NA	NA	NA	NA	NA	NA	NA	NA	NA	NA	NA	0.251416	NA	NA	NA	NA	-0.220905	-0.278857	-0.0313106	0.37001	0.80859	-0.731301	NA	NA	NA	NA	NA	NA	NA	0.672872
6319	SCD	1.39331	1.34437	2.08676	-1.43802	-0.263473	2.10238	0.49323	1.9767	2.57719	1.24228	2.81733	-0.484012	1.46992	0.531623	NA	-0.963942	-0.00700543	-1.99004	NA	NA	0.737727	NA	NA	NA	NA	0.577712	0.580691	-0.61952	0.205364	-0.00401331	1.14194	0.472423	1.19117	0.507736	1.04758	0.919836	0.511993	-0.0343956	-1.16791	NA	NA	NA	NA	0.949171	NA	NA	NA	2.0115
195814	SDR16C5	1.3735	1.42458	0.994511	0.0649975	2.92351	1.54558	-0.291434	3.34495	1.7904	0.725172	-0.440835	1.65842	2.66406	-0.537245	NA	0.0807803	0.908561	1.35832	NA	NA	-0.172914	NA	NA	NA	NA	NA	NA	NA	NA	NA	NA	NA	NA	NA	NA	NA	NA	-0.973722	-1.4209	-0.651366	0.706854	0.138832	1.21017	0.550814	-0.255134	-0.80783	-0.105085	NA
23478	SEC11A	0.706878	0.9564	1.28346	-0.540859	0.147623	2.16282	0.565648	0.492397	1.25024	0.868637	0.752422	0.705157	2.18809	1.5993	0.261928	-0.129753	1.05941	-1.07792	-0.059283	-0.831899	-0.220437	0.265361	0.399058	-0.138723	-0.691143	0.509326	0.153043	1.15218	0.146281	0.650338	0.166501	0.13105	-0.0248626	0.393617	0.642157	0.750486	0.568921	-0.776696	0.842767	-0.182926	0	0.461598	-1.98987	0.627322	0.177616	-0.309845	-0.0825114	0.311035
26984	SEC22A	-0.285878	-0.496297	-0.535729	0.109002	0.683849	0.639547	1.50833	1.11869	1.91366	NA	1.57153	0.864044	1.60688	0.530317	NA	-2.87102	-0.0902043	0.878305	NA	NA	1.91257	NA	NA	NA	NA	2.04051	0.503808	0.756938	0.60616	-0.244235	0.317083	0.375615	0.563534	0.439613	0.80049	0.678451	0.625276	NA	NA	NA	NA	NA	NA	NA	NA	NA	NA	1.68693
9554	SEC22B	0.682601	0.215747	1.86346	0.691188	-0.0906469	1.51795	0.0683952	1.7488	1.82258	1.51433	0.69548	1.43691	1.91277	1.10076	0.164186	0.131223	-0.575032	-0.333215	0.203447	-0.405893	-0.529395	-0.250246	0	-0.285662	1.08765	1.65398	0.170302	0.950218	0.113278	0.0637716	-0.348225	0.931392	0.643661	-0.477215	0.664294	0.316441	0.0292816	-1.67612	-0.00475865	0.481611	1.28997	0.265503	0.709384	-0.155662	0.984431	-0.59449	-0.172893	-0.0175616
7095	SEC62	-0.967459	-0.314531	0.506104	1.65184	-0.121741	0.949372	0.261584	0.940168	0.973426	2.34202	1.65143	1.90403	1.10529	1.03416	0.554175	0.456917	-0.454196	-1.36544	0.849253	0.122263	-0.286389	-1.46595	0.703019	-0.68349	1.02542	1.15264	0.41838	0.0899772	0.462761	-0.610213	0.427775	0.361919	0.636033	1.10166	0.310752	0.163151	0.664861	-0.466886	0.0612532	1.5726	1.44463	0.758767	0.391795	-0.293403	0	0.235383	1.01027	0.653956
11231	SEC63	0.426304	0.870119	0.557574	0.00283678	-0.180233	1.49553	0.439833	1.27317	0.973997	1.80851	1.36604	1.02296	0.865728	1.88926	0.451262	0.218253	0.0767404	0.561599	-0.103519	-0.252276	-0.424448	-0.960413	-1.45869	0.196283	0.625443	1.74827	-0.132319	0.535764	-0.00579437	0.20615	0.239665	0.0882491	1.49785	0.557598	0.13427	-0.462269	0.179965	0.400649	-1.31094	-0.112969	0.695526	2.42435	1.17336	0.135267	1.4465	1.04516	1.90861	1.42272
6400	SEL1L	0.469938	0.327301	-0.0405707	0.748588	1.0675	1.39615	-0.74207	0.807968	0.448378	0.310753	1.17296	0.907964	2.14449	1.36745	0.342934	0.712413	0.175408	-0.561744	0.922957	1.24408	0.157553	-0.307605	0	0.484305	0.748984	1.89129	0.224768	0.987458	-0.208357	0.348392	0.0890385	0.624151	0.58054	0.532844	-0.44715	0.586156	0.608821	-0.546048	0.209	1.19084	-1.22768	-1.22972	-2.03105	0.524964	1.36552	-1.06287	-0.161232	2.30568
55829	SELENOS	-0.279849	1.38272	2.96054	-0.425125	1.04079	0.286614	0.343806	1.95503	1.15666	0.924782	1.06872	0.598333	0.368356	1.47249	NA	-0.85292	1.08115	0.562292	NA	NA	0.779096	NA	NA	NA	NA	-0.212835	0.27619	1.38112	0.166754	0.894951	0.175743	0.189194	0.544257	0.148097	0.635002	0.359259	1.83691	-1.11115	-0.670137	1.93743	1.55647	0.506909	-1.86653	0	-0.423089	0.507787	1.79806	0.0240415
8879	SGPL1	-0.192579	1.81596	2.42169	0.0702047	0.081566	1.95001	1.81673	0.796318	0.341057	0.702136	0.843515	1.08902	0.331835	1.66658	0.806963	0.117362	0.139185	1.79374	-0.261361	-0.357667	0.425544	0.537584	0.539418	-0.716283	0.367501	1.10718	0.593351	1.57038	0.187043	-0.163714	-0.909087	1.69611	1.45413	-0.498251	0.575675	0.128692	1.72587	1.28941	1.29261	0.629714	0.778355	1.13899	-0.0481827	-0.326794	-0.93127	-1.30844	0.78575	-0.305704
9197	SLC33A1	1.16232	0.865125	0.892225	-0.899757	1.15713	2.2469	-1.02464	1.78345	1.40982	2.35369	2.83403	1.28434	1.03917	0.684473	NA	-0.400763	-0.485088	-1.15843	NA	NA	0.51734	NA	NA	NA	NA	1.51392	0.608239	1.06589	0.732858	0.618053	0.0797062	0.669875	0.717232	-0.53415	0.167648	0.725887	0.0290624	-0.454535	0.781881	-0.442124	0.546003	-0.254113	-1.02776	-0.902778	-1.09638	-0.339154	-0.427789	0.938858
55627	SMPD4	-0.593594	-0.520122	0.572911	0.367274	0.275959	0.610254	0.781705	0.459384	1.30178	1.56694	1.31017	0.890755	1.31089	1.05785	0.950937	-0.0186719	0.117367	-0.496637	-0.283956	-0.0438372	-0.954877	-0.670623	0.368435	-0.68214	0.622317	1.60507	-0.229112	0.353868	0.690549	-0.372869	0.916823	0.0610694	1.36437	0.718417	0.58685	0.968632	0.820428	0.224761	-0.556938	0.0625196	0.173202	0.213847	-0.179864	-0.515888	0.350534	-1.2275	0.515167	0.293409
6683	SPAST	2.85278	0.129017	0.934574	0.0171214	0.542752	-0.958317	-0.56707	-0.183566	1.46709	1.21499	-2.12398	1.2269	0.21745	1.40967	0.382807	-0.316099	-0.0696956	-0.363645	1.06023	2.12238	1.39186	0.321618	0.858197	0.692716	0.130428	0.315823	-0.464864	0.70427	1.85823	0.791053	0.563746	-0.473699	1.52839	0.10617	-1.03551	-0.14142	2.94479	1.59496	-0.805885	-0.74296	2.70141	1.58231	-0.299704	0.0659079	-0.499709	0.956739	2.37122	0.209257
10558	SPTLC1	0.696807	2.40185	1.06737	0.526671	1.44093	2.01427	0.511925	2.32172	1.90209	0.762529	-0.151579	1.61467	2.43514	1.95636	1.80202	0.664799	-0.0808108	1.08373	-0.341975	0	-0.344867	-0.942993	0.943651	-0.0698874	1.02084	0.0334249	-0.316068	-0.0389827	-0.417034	0.278182	1.13425	0.0699782	1.25389	0.120379	0.299301	0.24234	0.561119	2.8254	0.730529	0.105017	-0.0165258	-0.492636	2.39856	0.495162	1.35357	0	-0.0967232	0.0598142
[truncated: 37 more rows]
[truncated: 488 more columns]
